# Supplementary material for: Antiviral defence arsenal across members of the Bacillus cereus group
Source: Sci Rep. 2025 Feb 10;15:4958. doi: 10.1038/s41598-025-86748-8 (PMC11811056; doi:10.1038/s41598-025-86748-8)
Supplement: Supplementary file 2 — Supplementary Data 1. [file 41598_2025_86748_MOESM2_ESM.xlsx]

## Sheet: Sheet1
List of the GenBank and RefSeq accession numbers of the genomic assemblies used in this work (NCBI database)
GCA_002584885.1
GCA_002568045.1
GCF_022662715.1
GCA_029712525.1
GCA_029712545.1
GCA_002562055.1
GCA_002560735.1
GCA_002585765.1
GCA_000181655.1
GCA_029709455.1
GCA_002560395.1
GCA_002570705.1
GCA_036621355.1
GCA_002565385.1
GCF_009739965.1
GCF_022662975.1
GCA_002556015.1
GCA_035802795.1
GCA_030270005.1
GCA_001883895.1
GCA_031941365.1
GCA_002565315.1
GCA_031941205.1
GCA_002553325.1
GCA_002558975.1
GCA_002560645.1
GCA_029710335.1
GCA_013267235.1
GCF_002200005.1
GCA_029696045.1
GCA_027713605.1
GCA_029712605.1
GCA_027711845.1
GCA_035803275.1
GCA_000291415.1
GCA_000399325.1
GCA_036851835.1
GCA_000833045.1
GCA_001678165.1
GCA_016758475.1
GCA_036215625.1
GCA_031941345.1
GCF_022662675.1
GCA_002555805.1
GCA_018221445.1
GCA_029696725.2
GCA_000832865.1
GCA_002584765.1
GCA_035801655.1
GCA_002574635.1
GCA_031941605.1
GCA_033305275.1
GCA_035801615.1
GCA_036621235.1
GCA_036851555.1
GCA_036217205.1
GCA_016117775.1
GCF_022662925.1
GCA_031941465.1
GCA_002558885.1
GCA_027713165.1
GCF_022662995.1
GCA_031941885.1
GCF_008041975.1
GCA_002570855.1
GCA_031941185.1
GCA_031941485.1
GCA_002558845.1
GCA_029707385.1
GCA_037121085.1
GCA_025518035.1
GCA_027717045.1
GCA_029705255.1
GCA_036216105.1
GCA_031941545.1
GCF_022662845.1
GCF_007679475.1
GCA_033841645.1
GCA_900176955.1
GCF_022663175.1
GCA_020686565.1
GCA_002570035.1
GCF_022663485.1
GCA_002560115.1
GCA_002583755.1
GCA_002568925.1
GCA_016757935.1
GCA_000011625.1
GCA_002555385.1
GCA_002572155.1
GCA_037120745.1
GCA_003410355.1
GCA_029709315.1
GCA_002550545.1
GCA_005217375.1
GCA_002576165.1
GCA_035799835.1
GCA_002565225.1
GCA_031941265.1
GCA_001645535.1
GCA_029696005.1
GCA_027713145.1
GCA_025516285.1
GCF_022664225.1
GCA_019749315.1
GCF_022662615.1
GCA_027715865.1
GCA_029708995.1
GCF_022663155.1
GCA_000291215.1
GCA_027713005.1
GCA_002555025.1
GCA_036213225.1
GCA_002552815.1
GCA_025516455.1
GCA_025947955.1
GCA_027714365.1
GCA_027713065.1
GCA_002570105.1
GCA_002558875.1
GCA_029706105.1
GCA_015335145.1
GCF_035618415.1
GCA_002552395.1
GCF_001059825.1
GCA_027711645.1
GCA_029708815.1
GCA_002581765.1
GCA_030062235.1
GCA_037068315.1
GCA_027711625.1
GCA_000743815.1
GCF_024495845.1
GCF_035618335.1
GCA_029536425.1
GCF_009739985.1
GCA_035815535.1
GCF_035618055.1
GCA_025517705.1
GCA_030223125.1
GCA_027710505.1
GCF_001901895.1
GCA_001583875.1
GCA_036851675.1
GCA_030897185.1
GCA_019734275.1
GCF_001059875.1
GCA_036851775.1
GCA_029702835.1
GCA_001940365.1
GCA_027712065.1
GCA_002530575.1
GCA_002575595.1
GCA_030222875.1
GCA_020686265.1
GCA_002896915.1
GCA_031316845.1
GCF_035618025.1
GCA_036851715.1
GCA_900176875.1
GCA_036851795.1
GCA_002577915.1
GCA_002214765.1
GCA_027711685.1
GCF_035618515.1
GCA_002530625.1
GCA_029537565.1
GCF_014876645.1
GCA_000290815.1
GCA_009884315.1
GCA_035803455.1
GCA_030222905.1
GCA_031941565.1
GCA_033842155.1
GCA_025518285.1
GCA_027711725.1
GCF_007673915.1
GCA_016758495.1
GCF_014876595.1
GCA_033841995.1
GCA_035813895.1
GCF_002911655.1
GCA_025516145.1
GCF_014876695.1
GCA_001683695.1
GCA_016483385.1
GCA_002569715.1
GCA_027710025.1
GCF_002911835.1
GCA_001584095.1
GCA_001982885.1
GCA_030062185.1
GCF_035618455.1
GCF_014876735.1
GCA_035803475.1
GCA_030222825.1
GCF_035618235.1
GCA_013284445.1
GCA_018916635.1
GCA_036851455.1
GCA_026275465.1
GCA_002551895.1
GCA_015334865.1
GCA_029477605.1
GCA_001645555.1
GCF_014876665.1
GCF_023969595.1
GCA_025516225.1
GCA_029692705.1
GCA_002530635.1
GCA_027713685.1
GCA_036326105.1
GCA_029709355.1
GCA_034399255.1
GCA_036851515.1
GCF_014876635.1
GCA_030222665.1
GCA_033841565.1
GCA_001238465.1
GCF_002200125.1
GCA_035802895.1
GCA_016758615.1
GCA_030222715.1
GCA_002530555.1
GCA_001883875.1
GCA_036851275.1
GCA_030222745.1
GCA_002530565.1
GCA_030222555.1
GCF_002200145.1
GCA_000160895.1
GCF_010994535.1
GCF_035618175.1
GCF_035618435.1
GCA_029536295.1
GCA_033841545.1
GCA_030440255.1
GCA_029709235.1
GCF_010994475.1
GCA_030222525.1
GCF_903545225.1
GCA_020861345.1
GCA_029709255.1
GCA_036210445.1
GCA_034105465.1
GCA_027712745.1
GCF_010628775.1
GCA_029536275.1
GCA_020686065.1
GCA_025517165.1
GCA_002585165.1
GCA_036851755.1
GCA_030062175.1
GCA_900445375.1
GCA_002565945.1
GCA_002583285.1
GCA_036211965.1
GCF_001901905.1
GCA_026275395.1
GCA_030222775.1
GCA_029712925.1
GCA_002558445.1
GCA_009884335.1
GCA_001583765.1
GCA_001884025.1
GCA_030222645.1
GCA_001982935.1
GCA_029709995.1
GCA_029536355.1
GCA_003004435.1
GCA_027713705.1
GCA_033270225.1
GCA_034360825.1
GCA_035818035.1
GCA_033841925.1
GCA_009498675.1
GCA_035803495.1
GCA_002562725.1
GCA_001566375.1
GCA_036218945.1
GCA_024497995.1
GCF_035618015.1
GCA_033841675.1
GCF_035618275.1
GCA_002558515.1
GCA_030222535.1
GCA_029027925.1
GCA_029708835.1
GCF_022458665.1
GCA_017356065.1
GCA_020685945.1
GCA_024296885.1
GCA_033841575.1
GCF_022662815.1
GCF_002911875.1
GCA_002564835.1
GCF_035617995.1
GCA_029712945.1
GCA_029536475.1
GCA_002343945.1
GCA_002494325.1
GCA_002558665.1
GCA_033841845.1
GCA_036209905.1
GCA_033841885.1
GCA_030376635.1
GCF_035618075.1
GCA_034105505.1
GCA_001044555.1
GCA_036688425.1
GCA_900176985.1
GCF_035618315.1
GCF_035618215.1
GCA_016758595.1
GCA_900176925.1
GCA_004006495.1
GCA_033842255.1
GCA_002146465.1
GCA_036543265.1
GCA_031941795.1
GCA_029537635.1
GCA_027710685.1
GCA_002565605.1
GCA_000291235.1
GCA_034105455.1
GCA_029709715.1
GCA_002552535.1
GCA_027715765.1
GCA_009647275.1
GCA_033842315.1
GCA_001044475.1
GCA_009865315.1
GCA_002583125.1
GCA_036851635.1
GCA_029693405.1
GCA_009873395.1
GCA_033841705.1
GCF_000987785.1
GCF_002807505.1
GCA_002574325.1
GCA_019192765.1
GCA_002568725.1
GCA_002562255.1
GCA_025517715.1
GCA_002558375.1
GCA_002566085.1
GCA_005048915.1
GCA_035871995.1
GCA_029705715.1
GCF_027663175.1
GCA_002558365.1
GCA_002574645.1
GCF_019389855.1
GCA_027716265.1
GCA_004771155.1
GCA_005217685.1
GCA_027716625.1
GCA_027716845.1
GCA_000160955.1
GCA_027716325.1
GCF_000520915.1
GCA_000399445.1
GCA_004116085.1
GCA_002214705.1
GCF_027663165.1
GCA_004116065.1
GCA_034399095.1
GCA_027716205.1
GCA_002564405.1
GCA_004023375.1
GCA_031941325.1
GCF_022663115.1
GCA_004116025.1
GCA_027716165.1
GCF_020524665.1
GCA_004116035.1
GCA_036246105.1
GCF_022663135.1
GCA_002969075.2
GCA_004116415.1
GCA_014932865.1
GCA_029707245.1
GCA_002893605.1
GCF_001276195.1
GCA_002896665.1
GCA_020775875.1
GCA_035798955.1
GCA_036216685.1
GCA_003335125.1
GCA_029692525.1
GCA_000181995.1
GCA_035815075.1
GCA_022220945.1
GCA_035816455.1
GCA_000783195.1
GCA_000468975.2
GCA_035799075.1
GCA_035817095.1
GCA_029698385.1
GCA_029477285.1
GCA_000219895.1
GCA_031317505.1
GCA_034398615.1
GCA_006742565.1
GCA_000793545.1
GCA_035815935.1
GCF_000697515.2
GCA_035816975.1
GCA_003063965.1
GCA_035815115.1
GCA_029703515.1
GCA_031317275.1
GCA_002525775.1
GCA_002525715.1
GCA_000783215.1
GCA_020775295.1
GCA_002147575.1
GCA_029700885.1
GCA_029694745.1
GCA_001273045.1
GCA_029692965.1
GCA_029703535.1
GCA_029707105.1
GCA_029695605.1
GCA_035803315.1
GCA_029695185.1
GCF_002007005.1
GCA_001272985.1
GCA_022220985.1
GCA_035816395.1
GCA_029703595.1
GCA_034365905.1
GCA_029695585.1
GCA_035800435.1
GCA_035801975.1
GCA_018791885.1
GCA_029694605.1
GCA_029705975.1
GCA_003063985.1
GCA_036215985.1
GCA_036214085.1
GCA_035800015.1
GCA_002525765.1
GCA_029703815.1
GCA_002557595.1
GCA_036210625.1
GCA_000747545.1
GCA_035815035.1
GCA_029693925.1
GCA_029704835.1
GCA_029700005.1
GCA_029704795.1
GCA_036215505.1
GCA_031312395.1
GCA_000783055.1
GCA_029699025.1
GCA_001880115.1
GCA_009669005.1
GCA_016027575.1
GCA_035816115.1
GCA_029703795.1
GCA_035798855.1
GCA_000783235.1
GCA_006349695.2
GCA_035799585.1
GCA_029704245.1
GCA_020775425.1
GCA_022625225.1
GCA_029706145.1
GCA_036851495.1
GCA_000782975.1
GCA_000008445.1
GCA_029479355.1
GCA_029704995.1
GCF_013375565.1
GCA_009669105.1
GCA_000688795.1
GCA_002572385.1
GCA_029692945.1
GCA_029705935.1
GCA_000832425.1
GCA_002147245.1
GCF_014249775.1
GCA_035801435.1
GCA_036620995.1
GCA_029695645.1
GCA_009669135.1
GCA_029706785.1
GCA_000832445.1
GCA_029693705.1
GCA_029695665.1
GCA_029698705.1
GCA_035816955.1
GCA_031342435.1
GCA_029699805.1
GCA_029700425.1
GCA_000743825.1
GCA_035816295.1
GCA_029707065.1
GCA_035799035.1
GCA_029702855.1
GCA_000743805.1
GCA_009669205.1
GCA_000181835.1
GCA_029705995.1
GCA_029704775.1
GCF_022664135.1
GCA_029706705.1
GCA_029695825.1
GCA_002525695.1
GCA_022220525.1
GCA_035798975.1
GCF_007673075.1
GCA_032136015.1
GCA_029705375.1
GCA_000292455.1
GCA_029699965.1
GCA_035800115.1
GCA_029694265.1
GCA_002024535.1
GCA_025677725.1
GCA_029706225.1
GCA_029695745.1
GCA_003367985.1
GCF_009935235.1
GCA_027715485.1
GCA_000746925.1
GCA_032136055.1
GCA_029693805.1
GCA_009669275.1
GCA_002570845.1
GCA_035816195.1
GCA_029912275.1
GCA_029694945.1
GCA_001273065.1
GCA_029696885.1
GCA_029704715.1
GCA_029700945.1
GCF_900014375.1
GCA_029701185.1
GCA_029693005.1
GCA_029694465.1
GCA_029699725.1
GCA_035802295.1
GCA_029698845.1
GCA_029706085.1
GCA_002147185.1
GCA_035798995.1
GCA_035799095.1
GCA_017814375.1
GCA_031312175.1
GCA_029703995.1
GCA_032136815.1
GCA_020775915.1
GCA_035799675.1
GCA_002525705.1
GCA_000291015.1
GCA_029706805.1
GCA_029699765.1
GCA_035814635.1
GCA_031337245.1
GCA_000559005.1
GCA_029703675.1
GCA_002569875.1
GCA_029693905.1
GCA_002268645.2
GCA_029693565.1
GCA_035801995.1
GCA_035816655.1
GCA_022221025.1
GCA_035816155.1
GCA_029697865.1
GCA_002558645.1
GCA_009669045.1
GCA_035801875.1
GCF_022663685.1
GCA_029699265.1
GCA_029703895.1
GCA_002576485.1
GCA_029693965.1
GCF_009935335.1
GCA_029692505.1
GCA_029701965.1
GCA_029705855.1
GCA_029703695.1
GCA_029698965.1
GCA_029693865.1
GCA_029693525.1
GCA_035815995.1
GCA_029698325.1
GCA_020775975.1
GCF_007682135.1
GCA_029707205.1
GCA_029692545.1
GCA_029704895.1
GCA_017814225.1
GCA_017814115.1
GCA_025210105.1
GCA_029705355.1
GCA_035816075.1
GCA_002025345.1
GCA_025516585.1
GCA_031342455.1
GCA_029694045.1
GCA_024495245.1
GCA_036867095.1
GCA_029699885.1
GCA_009831565.1
GCA_035801195.1
GCA_022221145.1
GCA_036215525.1
GCA_035816315.1
GCA_009669165.1
GCA_009646985.1
GCA_022221165.1
GCA_001278445.1
GCA_001884045.1
GCA_035815195.1
GCA_035801075.1
GCA_029705035.1
GCA_000782875.1
GCA_029693205.1
GCA_009669225.1
GCA_035816575.1
GCA_029695625.1
GCA_035814855.1
GCA_031317335.1
GCA_027715465.1
GCA_035816215.1
GCA_002574115.1
GCA_029693225.1
GCA_029700265.1
GCA_029703915.1
GCA_029704815.1
GCA_035802335.1
GCA_009669265.1
GCA_029692445.1
GCA_029705395.1
GCA_008829765.1
GCA_029699115.1
GCA_002582935.1
GCA_031312105.1
GCA_000832505.1
GCF_928858765.1
GCA_029698485.1
GCA_020775315.1
GCA_029705915.1
GCA_000832565.1
GCA_035801135.1
GCA_035816235.1
GCA_000832965.1
GCA_029706015.1
GCA_000161695.1
GCA_001618665.1
GCA_029693845.1
GCA_035801035.1
GCA_035802355.1
GCA_035799715.1
GCA_029705175.1
GCA_015912755.1
GCA_029704105.1
GCA_000783015.1
GCA_000986935.1
GCA_029703775.1
GCA_029701325.1
GCA_022221305.1
GCA_003860145.1
GCA_022221325.1
GCA_037907425.1
GCA_029702005.1
GCA_035816335.1
GCA_022221345.1
GCA_029695225.1
GCA_001015005.1
GCA_029699445.1
GCA_026559715.1
GCA_020809125.1
GCA_029707825.1
GCA_001277955.1
GCA_029694925.1
GCA_029705295.1
GCA_029699245.1
GCA_025518685.1
GCA_029699465.1
GCA_029698265.1
GCA_020775925.1
GCA_008829815.1
GCA_029695285.1
GCA_000833125.1
GCA_029692745.1
GCA_029693085.1
GCA_002574205.1
GCA_001017635.1
GCA_029696405.1
GCA_009669065.1
GCA_017814195.1
GCA_000783135.1
GCA_029698625.1
GCA_035816375.1
GCA_035815915.1
GCA_029692765.1
GCA_029693385.1
GCA_029695325.1
GCA_035814935.1
GCA_035814535.1
GCA_029705215.1
GCA_035801755.1
GCA_003345105.1
GCA_032825435.1
GCA_029537525.1
GCA_030486745.1
GCA_002564545.1
GCA_029704035.1
GCA_035801775.1
GCA_000783165.1
GCA_031317255.1
GCA_036212785.1
GCA_029705235.1
GCA_036575555.1
GCA_035814555.1
GCA_002581075.1
GCA_024396795.1
GCA_029699565.1
GCA_027715785.1
GCA_029696425.1
GCA_024494765.1
GCF_002911865.1
GCF_009935435.1
GCA_029704055.1
GCF_022664265.1
GCA_025516735.1
GCA_029703835.1
GCA_029636605.1
GCF_002200175.1
GCA_031317315.1
GCA_029704915.1
GCA_020775995.1
GCA_035796355.1
GCA_029693765.1
GCA_900155895.1
GCA_029693425.1
GCF_900014335.1
GCA_029701205.1
GCA_035796275.1
GCA_000732465.1
GCA_036620845.1
GCA_029704925.1
GCA_029693445.1
GCA_035816095.1
GCF_007665595.1
GCA_035814575.1
GCA_002567185.1
GCA_029704285.1
GCA_029695125.1
GCA_031317375.1
GCA_030222805.1
GCA_009647135.1
GCA_035799895.1
GCA_006349585.1
GCA_029704185.1
GCA_031312135.1
GCA_009646735.1
GCF_000571955.1
GCA_029701285.1
GCA_029694445.1
GCA_024498115.1
GCA_035815335.1
GCA_022220925.1
GCA_001008665.1
GCF_002277915.1
GCA_035801835.1
GCF_928869835.1
GCA_031317435.1
GCA_029695505.1
GCA_002567205.1
GCA_002570205.1
GCA_029701985.1
GCA_000803665.1
GCA_036214305.1
GCA_029694485.1
GCA_020775725.1
GCA_004330415.1
GCA_029698865.1
GCA_036620945.1
GCA_035802495.1
GCA_020775565.1
GCA_035816245.1
GCA_029699225.1
GCA_035796335.1
GCA_000742875.1
GCA_029703575.1
GCA_025519395.1
GCA_000160975.1
GCA_029692285.1
GCA_036216005.1
GCA_017751245.1
GCA_020775795.1
GCA_002236945.1
GCF_009935315.1
GCA_029695565.1
GCA_029692885.1
GCA_029706165.1
GCA_029694565.1
GCA_017813795.1
GCA_000181675.2
GCA_029700725.1
GCA_035799955.1
GCA_035801055.1
GCF_000167235.1
GCF_022664085.1
GCA_029704875.1
GCA_017813815.1
GCA_000341665.1
GCA_000143605.1
GCA_000181915.1
GCA_022220505.1
GCA_002566715.1
GCF_000167275.1
GCA_001273005.1
GCA_029699845.1
GCA_029702915.1
GCA_017813875.1
GCF_002912105.1
GCA_020775395.1
GCA_001677305.1
GCA_000181935.1
GCA_020775855.1
GCA_029703615.1
GCA_002208785.2
GCA_033841795.1
GCA_029700785.1
GCA_036246065.1
GCA_029705875.1
GCA_029694645.1
GCA_009669145.1
GCA_000182055.1
GCA_024712525.2
GCF_022664115.1
GCA_035799875.1
GCA_029700825.1
GCA_002896575.1
GCA_029693185.1
GCF_900013485.1
GCA_020775865.1
GCA_024494965.1
GCA_022220605.1
GCA_002896585.1
GCA_035801935.1
GCA_014712235.1
GCA_022220625.1
GCA_035801115.1
GCA_029692405.1
GCA_017813975.1
GCA_000969665.1
GCA_002896595.1
GCA_029692425.1
GCA_001273125.1
GCA_035818195.1
GCA_017814005.1
GCA_001835485.1
GCA_029700905.1
GCA_029699985.1
GCA_031317395.1
GCA_024494985.1
GCA_022220665.1
GCA_035803035.1
GCA_029709435.1
GCA_022220685.1
GCA_029694795.1
GCA_029701925.1
GCA_017814055.1
GCA_020775715.1
GCA_031941425.1
GCA_035815865.1
GCA_002896695.1
GCA_029692985.1
GCA_001276995.1
GCF_001044955.1
GCF_918202735.1
GCA_029700325.1
GCA_029703655.1
GCA_029694835.1
GCA_000986915.1
GCA_029704205.1
GCA_000832635.1
GCA_029694855.1
GCA_017814095.1
GCA_029699185.1
GCA_002233635.1
GCA_029705075.1
GCA_029537445.1
GCA_022220965.1
GCA_029694875.1
GCA_029694905.1
GCA_008829805.1
GCF_002921215.1
GCA_031312215.1
GCF_022663815.1
GCA_009799965.1
GCA_020775365.1
GCA_001880125.1
GCA_029692555.1
GCA_020775275.1
GCA_029705415.1
GCA_009646655.1
GCA_035799375.1
GCA_036214145.1
GCA_029692585.1
GCA_029704755.1
GCA_022221045.1
GCA_029706845.1
GCA_002525785.1
GCA_024712585.1
GCA_002025265.1
GCA_035816055.1
GCA_002565885.1
GCA_035800095.1
GCA_029695905.1
GCA_002147235.1
GCA_029694585.1
GCA_035802415.1
GCA_029702085.1
GCA_002025275.1
GCA_029705115.1
GCA_029693125.1
GCF_002994815.1
GCA_035798915.1
GCA_029701105.1
GCA_029695005.1
GCF_000167295.1
GCA_035801915.1
GCA_029701125.1
GCA_029698345.1
GCA_009647075.1
GCA_022221125.1
GCA_035988885.1
GCA_035802435.1
GCA_036219205.1
GCA_029695025.1
GCA_029702145.1
GCA_029705135.1
GCA_002025395.1
GCA_029700205.1
GCA_029701165.1
GCA_029706305.1
GCA_029694065.1
GCA_035799775.1
GCA_002025415.1
GCA_031317055.1
GCA_029695045.1
GCA_029698405.1
GCA_029694085.1
GCA_029709975.1
GCA_001982815.1
GCA_029695705.1
GCA_020775435.1
GCA_029695945.1
GCA_002147255.1
GCA_029698425.1
GCA_022221185.1
GCA_002025455.1
GCA_022221205.1
GCA_017814385.1
GCA_029695965.1
GCA_024495265.1
GCA_035799435.1
GCA_035817535.1
GCA_000782905.1
GCA_029705155.1
GCA_029709155.1
GCA_029700285.1
GCA_029694765.1
GCA_035801215.1
GCA_022221245.1
GCA_029706905.1
GCA_029695145.1
GCA_029695765.1
GCA_000782955.1
GCA_029702325.1
GCA_017814495.1
GCA_020809105.1
GCA_022221285.1
GCA_027714145.1
GCA_029699385.1
GCA_029701625.1
GCA_029699405.1
GCA_029706925.1
GCA_029706035.1
GCA_000258885.1
GCA_002562165.1
GCA_001044855.1
GCA_029698545.1
GCA_035796315.1
GCA_002019425.1
GCA_035802605.1
GCA_035796455.1
GCA_017814105.1
GCA_029693885.1
GCA_017814555.1
GCA_000783035.1
GCA_035802105.1
GCA_000833065.1
GCA_021651035.1
GCA_017814565.1
GCA_029707285.1
GCA_003312445.1
GCA_024495005.1
GCA_029704855.1
GCA_029695265.1
GCA_029700085.1
GCA_029698605.1
GCA_036621015.1
GCA_029702425.1
GCA_000783095.1
GCA_029704125.1
GCA_035816415.1
GCA_029705735.1
GCA_029709215.1
GCA_026559775.1
GCA_029701405.1
GCA_001654475.1
GCA_002147565.1
GCF_002199565.1
GCA_026559795.1
GCA_029701425.1
GCF_010994505.1
GCA_029693985.1
GCA_002117465.1
GCA_036246025.1
GCA_001677295.1
GCA_029701445.1
GCF_002911955.1
GCA_029705755.1
GCA_014466795.1
GCA_036575505.1
GCA_029703715.1
GCA_035796215.1
GCA_006088855.1
GCA_029698685.1
GCA_029695345.1
GCA_002147685.1
GCA_029700465.1
GCA_035799975.1
GCF_900012555.1
GCA_001543225.1
GCF_007673715.1
GCA_029701485.1
GCA_035814975.1
GCA_002569075.1
GCA_030016585.1
GCA_003368005.1
GCA_000832465.1
GCA_031157435.1
GCF_008829485.1
GCA_029704165.1
GCA_029701505.1
GCA_020775705.1
GCA_002560335.1
GCA_002552115.1
GCA_002567605.1
GCA_035802455.1
GCA_029701525.1
GCA_000793525.1
GCA_029692785.1
GCA_029700545.1
GCA_035814995.1
GCA_031317355.1
GCA_030487705.1
GCA_029699625.1
GCA_029703855.1
GCA_029700565.1
GCA_029699645.1
GCA_001548175.1
GCA_036620875.1
GCA_029694405.1
GCA_032136035.1
GCA_029699105.1
GCF_022663635.1
GCA_029698805.1
GCA_029706125.1
GCA_029694425.1
GCA_024494785.1
GCA_029695465.1
GCA_035800815.1
GCA_031317405.1
GCF_928865485.1
GCA_029700605.1
GCA_028356555.1
GCA_035796435.1
GCA_029705815.1
GCA_032136075.1
GCA_029692825.1
GCA_029695785.1
GCA_020809205.1
GCA_032136095.1
GCA_000534935.2
GCA_030984695.1
GCA_000295695.2
GCA_036620935.1
GCA_016483205.1
GCA_029695525.1
GCA_029700985.1
GCA_029701645.1
GCA_000835235.1
GCA_000875715.1
GCA_035799475.1
GCA_029705835.1
GCA_035816135.1
GCA_020775255.1
GCA_029704975.1
GCA_017963435.1
GCA_003428195.1
GCA_000468995.3
GCA_029700685.1
GCA_000742895.1
GCA_029706745.1
GCA_029701685.1
GCA_025210065.1
GCA_017963445.1
GCA_029698925.1
GCA_036225745.1
GCA_000831505.1
GCA_029701725.1
GCA_001278435.1
GCA_020809245.1
GCA_029693605.1
GCA_035799635.1
GCA_029693585.1
GCA_029698945.1
GCA_035799485.1
GCA_029705955.1
GCA_029701745.1
GCA_036621045.1
GCA_029700745.1
GCA_036621055.1
GCA_035800475.1
GCA_029700145.1
GCF_001913555.1
GCA_029694985.1
GCA_029701765.1
GCA_029700765.1
GCA_002569225.1
GCA_019693235.1
GCA_036212765.1
GCA_009669125.1
GCA_029705015.1
GCA_001273025.1
GCA_029702935.1
GCA_029692905.1
GCA_029705455.1
GCA_035815415.1
GCF_000167315.1
GCA_029700805.1
GCA_029701805.1
GCA_017813915.1
GCF_000167335.1
GCA_029703935.1
GCA_036620795.1
GCA_029701825.1
GCA_000399345.1
GCA_031312035.1
GCA_029694685.1
GCA_017813945.1
GCA_029695685.1
GCA_029694705.1
GCA_025518145.1
GCA_001273085.1
GCA_029692925.1
GCA_029702185.1
GCA_029705895.1
GCA_003063945.1
GCA_029706205.1
GCA_031312075.1
GCA_036214125.1
GCA_035815855.1
GCA_009669235.1
GCA_036215325.1
GCA_029705475.1
GCA_031312095.1
GCA_002146705.1
GCA_002147155.1
GCA_035814715.1
GCA_000021445.1
GCF_002200055.1
GCA_002896655.1
GCA_001273145.1
GCA_003064005.1
GCA_029692685.1
GCA_035802725.1
GCA_017814035.1
GCA_003064015.1
GCA_029699145.1
GCA_002556325.1
GCA_025518025.1
GCA_025209995.1
GCA_036215645.1
GCA_029694815.1
GCA_036326085.1
GCA_022221265.1
GCA_017814515.1
GCA_003064045.1
GCA_029698525.1
GCA_031312155.1
GCA_029700025.1
GCA_002525685.1
GCA_029700965.1
GCA_008829775.1
GCA_020775555.1
GCF_022663915.1
GCA_001277085.1
GCA_029700045.1
GCA_036215585.1
GCA_036215385.1
GCF_022664155.1
GCA_002147555.1
GCA_029701005.1
GCA_035802515.1
GCA_029700065.1
GCA_029705195.1
GCA_035814775.1
GCA_029693045.1
GCA_029695865.1
GCA_000832745.1
GCA_029693065.1
GCA_026559735.1
GCA_031312375.1
GCA_029698905.1
GCA_029701045.1
GCA_029706265.1
GCA_035818255.1
GCA_029706965.1
GCA_000585275.1
GCA_029700105.1
GCA_029693945.1
GCA_036215705.1
GCA_020775595.1
GCF_007674265.1
GCA_029702465.1
GCA_002570885.1
GCA_002559765.1
GCA_029704015.1
GCA_027715545.1
GCA_029692625.1
GCA_029699505.1
GCA_029705435.1
GCA_029700445.1
GCA_029694005.1
GCA_032135455.1
GCA_035817495.1
GCA_029706865.1
GCA_000512835.2
GCA_035801175.1
GCA_029694025.1
GCA_029702125.1
GCA_029706405.1
GCA_008829845.1
GCA_029702505.1
GCA_029706285.1
GCA_028764825.1
GCF_003045745.2
GCA_027715585.1
GCA_029693165.1
GCA_015845275.1
GCA_017814305.1
GCA_036215745.1
GCA_029700185.1
GCA_002021545.1
GCA_029692365.1
GCA_022220585.1
GCA_035799415.1
GCA_018222265.1
GCA_029702165.1
GCA_017814325.1
GCA_014712215.1
GCA_035800775.1
GCA_029709135.1
GCA_020775985.1
GCA_029700525.1
GCA_002555365.1
GCA_000782885.1
GCA_029694125.1
GCA_036214265.1
GCA_029702205.1
GCA_029696065.1
GCA_000782895.1
GCA_029701225.1
GCA_034259145.1
GCA_029698765.1
GCF_009935505.1
GCA_029705795.1
GCA_029695445.1
GCF_928858585.1
GCA_029693245.1
GCA_029704075.1
GCA_029696085.1
GCA_029694165.1
GCA_029706445.1
GCA_036215465.1
GCF_001901885.1
GCA_029693265.1
GCA_036620895.1
GCA_029700305.1
GCA_008087155.1
GCA_029695165.1
GCA_034259365.1
GCA_035802095.1
GCA_029693505.1
GCA_029700625.1
GCA_000710255.1
GCA_029699165.1
GCA_035800835.1
GCA_029702345.1
GCA_002572135.1
GCA_029694225.1
GCA_017814535.1
GCA_034296225.1
GCA_029699425.1
GCA_029700345.1
GCA_029706245.1
GCA_029699205.1
GCA_030292135.1
GCA_029702385.1
GCA_029700365.1
GCA_036212725.1
GCA_029698565.1
GCA_029693545.1
GCF_009935545.1
GCA_029699745.1
GCA_029706945.1
GCA_029698585.1
GCA_029700385.1
GCA_001015025.1
GCA_029706055.1
GCA_029699785.1
GCA_029701705.1
GCA_035814915.1
GCA_035800875.1
GCA_035802935.1
GCA_029698285.1
GCA_029699485.1
GCA_036884865.1
GCA_033952545.1
GCF_000816555.1
GCA_029702065.1
GCA_024712705.1
GCA_000512775.2
GCA_035802395.1
GCA_029695305.1
GCA_035799755.1
GCA_029700125.1
GCA_029693105.1
GCA_029698645.1
GCA_036575385.1
GCA_029702105.1
GCA_014466805.1
GCF_900011745.1
GCA_029701465.1
GCA_035802275.1
GCA_024396775.1
GCA_035801295.1
GCA_024712595.1
GCA_029706985.1
GCA_029702525.1
GCA_002025375.1
GCA_032135955.1
GCA_002559915.1
GCA_029700485.1
GCA_032135935.1
GCF_900013465.1
GCA_033952585.1
GCA_029705775.1
GCA_029706425.1
GCA_031317295.1
GCA_029695385.1
GCA_036620805.1
GCA_035801095.1
GCA_036215885.1
GCA_029698745.1
GCA_002147535.1
GCA_035802575.1
GCA_035802175.1
GCA_036620835.1
GCA_029702585.1
GCA_001273105.1
GCA_029636705.1
GCA_031826135.1
GCA_025518475.1
GCA_035817635.1
GCA_029701885.1
GCA_001990245.1
GCA_029701545.1
GCA_029701565.1
GCA_029693785.1
GCF_900014345.1
GCF_000319715.1
GCA_009646715.1
GCF_009935745.1
GCA_035802595.1
GCA_002147165.1
GCA_000740925.2
GCA_035815975.1
GCA_029693465.1
GCA_029700585.1
GCA_029699685.1
GCA_035815015.1
GCF_900014365.1
GCA_029702715.1
GCA_029703555.1
GCA_037907145.1
GCA_029693285.1
GCA_000833275.1
GCA_029699285.1
GCA_031313345.1
GCA_029700645.1
GCA_029695805.1
GCA_028765225.1
GCA_029692245.1
GCA_035815235.1
GCA_029696485.1
GCA_017963425.1
GCA_002007035.1
GCA_029703875.1
GCA_032138245.1
GCA_029692265.1
GCA_029701665.1
GCA_029695545.1
GCA_029695845.1
GCA_000291375.1
GCA_029702025.1
GCA_000583105.1
GCA_029704225.1
GCA_029701025.1
GCA_029705095.1
GCA_022809735.1
GCA_002584775.1
GCA_036621035.1
GCA_035799935.1
GCA_029696385.1
GCA_035814655.1
GCA_035802015.1
GCA_029701845.1
GCF_900013475.1
GCA_029699065.1
GCA_002561475.1
GCA_029694965.1
GCA_002589045.1
GCA_029699825.1
GCA_029698305.1
GCA_020809145.1
GCA_002025435.1
GCA_017814215.1
GCA_022221065.1
GCA_000832785.1
GCA_035815395.1
GCA_029706175.1
GCA_035799655.1
GCA_022221085.1
GCA_036246045.1
GCA_029698985.1
GCA_029693685.1
GCA_035815175.1
GCA_029699005.1
GCA_029692345.1
GCF_022816845.1
GCA_029700165.1
GCA_029693145.1
GCA_036621115.1
GCA_020775695.1
GCA_029701145.1
GCA_029700925.1
GCA_029701265.1
GCA_035801275.1
GCA_002560465.1
GCA_018739505.1
GCA_008829745.1
GCA_029693745.1
GCF_007678855.1
GCA_024712665.1
GCA_029695485.1
GCA_029706385.1
GCA_032135995.1
GCA_002356575.1
GCA_002558705.1
GCA_029701865.1
GCA_033842275.1
GCA_029704265.1
GCA_029696205.1
GCF_000310045.1
GCA_029694725.1
GCA_002147605.1
GCA_022220645.1
GCA_002146595.1
GCA_029702265.1
GCA_029695105.1
GCA_017813995.1
GCA_013377585.1
GCA_029702675.1
GCA_002147635.1
GCA_029698465.1
GCA_029696345.1
GCA_029705695.1
GCA_035814875.1
GCA_026689545.1
GCA_029692465.1
GCA_035802075.1
GCA_024495395.1
GCA_029700405.1
GCA_029693825.1
GCA_025516175.1
GCA_035815135.1
GCA_035815595.1
GCA_035802535.1
GCA_029698725.1
GCA_020686405.1
GCA_000688755.1
GCA_036884935.1
GCA_029702365.1
GCA_002562555.1
GCA_000558965.1
GCA_029694205.1
GCA_029696365.1
GCA_035815355.1
GCA_029706825.1
GCA_001936375.1
GCA_027712565.1
GCA_029701345.1
GCA_035815375.1
GCA_029694505.1
GCA_035815635.1
GCA_009647045.1
GCA_000832725.1
GCA_029698245.1
GCA_029701365.1
GCA_000022865.1
GCA_002146905.1
GCA_034317685.1
GCA_035814835.1
GCA_029695365.1
GCA_035802555.1
GCA_017814175.1
GCA_029701065.1
GCA_029693485.1
GCA_035815575.1
GCA_000783115.1
GCA_032135415.1
GCA_013284485.1
GCA_036245985.1
GCA_029707045.1
GCA_035815275.1
GCA_029701085.1
GCA_029698445.1
GCA_029692645.1
GCA_000783155.1
GCA_002025335.1
GCA_031313725.1
GCA_036215425.1
GCA_035817585.1
GCA_002558955.1
GCA_035802475.1
GCA_029698365.1
GCA_029701245.1
GCA_029699365.1
GCA_029699665.1
GCF_022663435.1
GCA_029701585.1
GCA_029694105.1
GCA_002565655.1
GCA_029636405.1
GCA_029705275.1
GCA_029702045.1
GCA_017814075.1
GCF_007678535.1
GCA_021390035.1
GCA_031312055.1
GCF_000948345.1
GCA_003227955.1
GCA_029699605.1
GCA_029707025.1
GCA_029700245.1
GCA_035799795.1
GCA_029701305.1
GCA_029707665.1
GCA_029695725.1
GCA_035803295.1
GCA_029706365.1
GCA_029707005.1
GCA_026620185.1
GCA_035796415.1
GCA_002896635.1
GCA_035801355.1
GCF_000697535.2
GCA_035818015.1
GCA_029702695.1
GCA_029692185.1
GCA_017814155.1
GCA_029702405.1
GCA_029702565.1
GCA_026689555.1
GCA_029699705.1
GCA_029702785.1
GCA_029698505.1
GCA_029709875.1
GCA_035801955.1
GCA_035802695.1
GCA_032135975.1
GCA_029703755.1
GCF_022663875.1
GCA_029699575.1
GCA_029693025.1
GCA_002147725.1
GCA_002147435.1
GCA_029700665.1
GCA_035799815.1
GCA_029695205.1
GCA_029699945.1
GCA_029695425.1
GCA_029702655.1
GCF_009935245.1
GCA_035799915.1
GCA_029702305.1
GCA_002589015.1
GCA_000783075.1
GCA_018739645.1
GCA_029701785.1
GCA_031317465.1
GCA_029698885.1
GCA_031316375.1
GCA_035799615.1
GCA_035817695.1
GCA_002147645.1
GCA_003063925.1
GCA_029700845.1
GCA_029692385.1
GCA_032135915.1
GCA_029701385.1
GCA_036219165.1
GCA_029695885.1
GCA_026559755.1
GCA_029701945.1
GCA_029699905.1
GCA_036620915.1
GCA_029702485.1
GCA_029693665.1
GCA_000558985.1
GCA_000717535.1
GCA_029695245.1
GCA_029699545.1
GCA_025517325.1
GCA_022014755.1
GCA_036215905.1
GCA_022221225.1
GCA_035815155.1
GCA_029698825.1
GCA_027715685.1
GCA_029709855.1
GCA_035796395.1
GCA_029694625.1
GCA_029698665.1
GCA_035815095.1
GCA_036209155.1
GCA_035796295.1
GCA_025516905.1
GCA_029702545.1
GCA_029700505.1
GCA_036620955.1
GCA_029695405.1
GCA_029692605.1
GCA_000006155.2
GCA_029693725.1
GCA_035814695.1
GCA_029700865.1
GCA_004167115.1
GCA_029703735.1
GCF_900014355.1
GCA_021014295.1
GCA_029694185.1
GCA_029694145.1
GCA_028356755.1
GCA_035801235.1
GCA_029699525.1
GCA_000193355.1
GCA_009647175.1
GCA_029698785.1
GCA_029692485.1
GCA_029701605.1
GCA_026689595.1
GCA_037907035.1
GCA_035799355.1
GCA_030166675.1
GCA_009669025.1
GCA_026689535.1
GCA_035801335.1
GCA_017814405.1
GCA_029699085.1
GCA_000399365.1
GCA_000399505.1
GCA_029695085.1
GCA_000832665.1
GCA_035799395.1
GCA_035802375.1
GCA_036621095.1
GCA_035815315.1
GCA_029695065.1
GCA_029708875.1
GCA_016484455.1
GCA_002568565.1
GCA_035798835.1
GCA_035800135.1
GCA_000387405.2
GCA_001420855.1
GCA_000793565.1
GCA_029699045.1
GCA_021412465.1
GCA_000725325.1
GCA_035801155.1
GCA_002250905.2
GCA_002556945.1
GCA_000161175.1
GCF_002911965.1
GCA_024712565.1
GCA_002250925.2
GCA_016483665.1
GCA_002893565.1
GCA_009646805.1
GCA_002575395.1
GCA_031324095.1
GCA_002251005.2
GCA_002564655.1
GCA_036213865.1
GCA_001640965.1
GCA_029707645.1
GCA_000399045.1
GCF_030237625.1
GCA_036216065.1
GCA_001044935.1
GCA_018751995.1
GCA_035800555.1
GCA_035814895.1
GCA_000290935.2
GCA_036217725.1
GCA_009646995.1
GCA_002557675.1
GCA_030547155.1
GCA_035817555.1
GCA_035817175.1
GCA_030547405.1
GCA_037906995.1
GCA_035799135.1
GCA_009647095.1
GCA_900176895.1
GCA_002220285.1
GCF_007666925.1
GCA_035816535.1
GCA_002250885.2
GCA_035818135.1
GCA_022095615.1
GCA_029705055.1
GCA_002575435.1
GCA_008274865.1
GCA_035799495.1
GCA_017909435.1
GCA_000293685.1
GCA_002104575.1
GCA_029707605.1
GCA_036216025.1
GCA_008274885.1
GCF_022663975.1
GCA_018906155.1
GCA_035798895.1
GCA_035803115.1
GCA_015845305.1
GCA_030547915.1
GCA_000338755.1
GCA_035799735.1
GCA_018741605.1
GCA_029850295.1
GCA_035814515.1
GCA_018739605.1
GCA_037907465.1
GCA_002560105.1
GCA_025519385.1
GCA_002251055.2
GCA_000833655.1
GCA_036215725.1
GCA_001901305.1
GCA_036209745.1
GCA_002576725.1
GCA_005217705.1
GCA_025516325.1
GCA_018739685.1
GCA_035815555.1
GCA_002553185.1
GCA_029850805.1
GCA_035814595.1
GCA_013346845.1
GCA_002574295.1
GCA_025517885.1
GCA_035799555.1
GCA_035814795.1
GCA_031337235.1
GCA_001484805.1
GCA_002251025.2
GCA_035817515.1
GCA_036214025.1
GCA_018741145.1
GCA_036209645.1
GCA_029712345.1
GCA_029708675.1
GCA_002568865.1
GCA_002251115.2
GCA_002147325.1
GCA_002577835.1
GCA_036222705.1
GCA_002560035.1
GCA_015071115.1
GCA_002250965.2
GCA_000018825.1
GCA_035817575.1
GCA_000291355.1
GCA_018736705.1
GCA_036209805.1
GCA_928375605.3
GCF_024915015.1
GCF_030237605.1
GCA_015845195.1
GCA_012395425.1
GCA_013364055.1
GCA_000399225.1
GCA_029850335.1
GCA_035814955.1
GCA_002559225.1
GCA_000291175.1
GCA_025291795.1
GCA_025518925.1
GCA_002582745.1
GCA_029708915.1
GCA_025518105.1
GCA_035817235.1
GCA_017909295.1
GCA_000291055.1
GCA_000399525.1
GCA_000399085.1
GCA_002146845.1
GCA_001901245.1
GCA_028765215.1
GCA_002582095.1
GCA_029696745.2
GCF_002911975.1
GCA_900094655.1
GCA_027713505.1
GCF_002912215.1
GCA_023921665.1
GCA_036217125.1
GCA_002575245.1
GCA_036217765.1
GCA_018742185.1
GCA_018741645.1
GCA_002561465.1
GCA_036214045.1
GCA_035815615.1
GCA_001583935.1
GCA_002559855.1
GCA_015905265.1
GCA_018736745.1
GCA_002250945.2
GCA_036881845.1
GCA_036212805.1
GCA_002580085.1
GCA_002251045.2
GCA_035801635.1
GCA_002118175.1
GCA_035802995.1
GCA_000399205.1
GCA_029696925.1
GCF_918180255.1
GCA_013345865.1
GCA_031941845.1
GCA_013345825.1
GCA_013345885.1
GCA_027714225.1
GCA_029710735.1
GCA_002568385.1
GCA_002575855.1
GCA_023824035.1
GCA_002552725.1
GCF_918205975.1
GCA_000161655.1
GCA_002560455.1
GCA_002551545.1
GCA_002585795.1
GCA_002562975.1
GCA_035801515.1
GCA_005217905.1
GCA_002566145.1
GCA_001982855.1
GCA_025516785.1
GCA_001729445.1
GCA_031941165.1
GCA_013345765.1
GCA_036212965.1
GCA_027715425.1
GCA_030222595.1
GCA_013345815.1
GCA_017312215.1
GCA_009738575.1
GCA_030067875.1
GCA_027715605.1
GCA_001757675.1
GCA_020831385.1
GCA_004307115.1
GCA_035802915.1
GCA_002569665.1
GCA_002572225.1
GCA_002565245.1
GCA_001968805.1
GCA_013346135.1
GCA_027709805.1
GCA_024733595.1
GCA_035801535.1
GCA_025518185.1
GCA_002570665.1
GCF_007678925.1
GCA_002582385.1
GCA_002551955.1
GCA_014236635.1
GCA_002574475.1
GCA_013346115.1
GCA_000092165.1
GCA_031941525.1
GCA_013345915.1
GCF_022664215.1
GCA_002147005.1
GCA_037907705.1
GCA_030222585.1
GCA_002564625.1
GCA_002550365.1
GCA_029703175.1
GCA_034033015.1
GCA_000399545.1
GCA_034398815.1
GCA_002559135.1
GCA_035801555.1
GCA_013345905.1
GCA_002564645.1
GCA_013267315.1
GCA_002582255.1
GCA_006151815.1
GCA_029710215.1
GCA_002147295.1
GCF_001913635.1
GCA_002567225.1
GCA_013345935.1
GCA_027715925.1
GCA_027715205.1
GCA_002567815.1
GCA_029537545.1
GCA_035803235.1
GCA_029477805.1
GCF_022663305.1
GCA_001757685.1
GCA_025630655.1
GCA_002574805.1
GCA_029697005.1
GCA_027709555.1
GCA_029708315.1
GCA_004330305.1
GCA_013345805.1
GCA_002582685.1
GCF_007673265.1
GCA_034311005.1
GCA_002551855.1
GCA_002559505.1
GCA_002552045.1
GCA_000832485.1
GCA_000181595.1
GCA_029697925.1
GCF_010580595.1
GCA_002560775.1
GCA_002565345.1
GCA_030347945.1
GCF_008829505.1
GCA_002567595.1
GCA_008923485.1
GCA_027716745.1
GCA_002561655.1
GCA_034554845.1
GCA_002566395.1
GCA_001595725.1
GCA_029708335.1
GCA_001619525.1
GCA_002567405.1
GCA_027712325.1
GCA_001982925.1
GCA_900101305.1
GCA_002551735.1
GCA_027713405.1
GCA_031324135.1
GCA_003020845.1
GCA_029707345.1
[truncated: 4,367 more rows]
