# Supplementary material for: Antiviral defence arsenal across members of the Bacillus cereus group
Source: Sci Rep. 2025 Feb 10;15:4958. doi: 10.1038/s41598-025-86748-8 (PMC11811056; doi:10.1038/s41598-025-86748-8)
Supplement: Supplementary file 3 — Supplementary Data 2. [file 41598_2025_86748_MOESM3_ESM.xlsx]

## Sheet: DefenseFinder
DefenseFinder subtype	DefenseFinder system	Novel type	Novel subtype	Defense outcome	Assembly Accession	Assembly Name	Organism Name	GTDB Species	Assembly Stats Total Sequence Length	Assembly Level	sys_id	sys_beg	sys_end	protein_in_syst	prot 1	prot 2	prot 3	prot 4	prot 5	prot 6	prot 7	prot 8	prot 9	prot 10	genes_count	name_of_profiles_in_sys
Abi2	Abi2	Abi2DF	Abi2DF	Abi	GCA_031941345.1	PDT001839204.1	Bacillus thuringiensis	Bacillus thuringiensis	6031319	Contig	GCA_031941345.1_Abi2_1	HDX9503243.1	HDX9503243.1	HDX9503243.1	HDX9503243.1	NA	NA	NA	NA	NA	NA	NA	NA	NA	1	Abi2__Abi_2
Abi2	Abi2	Abi2DF	Abi2DF	Abi	GCF_031984465.1	ASM3198446v1	Bacillus mobilis	Bacillus mobilis	5310342	Scaffold	GCF_031984465.1_Abi2_1	WP_088028302.1	WP_088028302.1	WP_088028302.1	WP_088028302.1	NA	NA	NA	NA	NA	NA	NA	NA	NA	1	Abi2__Abi_2
Abi2	Abi2	Abi2DF	Abi2DF	Abi	GCA_000832565.1	ASM83256v1	Bacillus anthracis	Bacillus anthracis	5505665	Complete Genome	GCA_000832565.1_Abi2_1	AJH26206.1	AJH26206.1	AJH26206.1	AJH26206.1	NA	NA	NA	NA	NA	NA	NA	NA	NA	1	Abi2__Abi_2
Abi2	Abi2	Abi2DF	Abi2DF	Abi	GCA_001277085.1	BANT016-SEQ-1-ASM-1	Bacillus anthracis	Bacillus anthracis	5454873	Contig	GCA_001277085.1_Abi2_1	KOR62649.1	KOR62649.1	KOR62649.1	KOR62649.1	NA	NA	NA	NA	NA	NA	NA	NA	NA	1	Abi2__Abi_2
Abi2	Abi2	Abi2DF	Abi2DF	Abi	GCA_000782895.1	ASM78289v1	Bacillus anthracis	Bacillus anthracis	5445547	Scaffold	GCA_000782895.1_Abi2_1	KGZ50940.1	KGZ50940.1	KGZ50940.1	KGZ50940.1	NA	NA	NA	NA	NA	NA	NA	NA	NA	1	Abi2__Abi_2
Abi2	Abi2	Abi2DF	Abi2DF	Abi	GCA_031941365.1	PDT001839199.1	Bacillus thuringiensis	Bacillus thuringiensis	5991319	Contig	GCA_031941365.1_Abi2_1	HDX9560656.1	HDX9560656.1	HDX9560656.1	HDX9560656.1	NA	NA	NA	NA	NA	NA	NA	NA	NA	1	Abi2__Abi_2
Abi2	Abi2	Abi2DF	Abi2DF	Abi	GCA_000782905.1	ASM78290v1	Bacillus anthracis	Bacillus anthracis	5431066	Scaffold	GCA_000782905.1_Abi2_1	KGZ73776.1	KGZ73776.1	KGZ73776.1	KGZ73776.1	NA	NA	NA	NA	NA	NA	NA	NA	NA	1	Abi2__Abi_2
Abi2	Abi2	Abi2DF	Abi2DF	Abi	GCA_004116025.1	ASM411602v1	Bacillus albus	Bacillus albus	5894466	Contig	GCA_004116025.1_Abi2_1	RXJ13606.1	RXJ13606.1	RXJ13606.1	RXJ13606.1	NA	NA	NA	NA	NA	NA	NA	NA	NA	1	Abi2__Abi_2
Abi2	Abi2	Abi2DF	Abi2DF	Abi	GCF_900012555.1	ANSES_86	Bacillus anthracis	Bacillus anthracis	5245562	Contig	GCF_900012555.1_Abi2_1	WP_003171532.1	WP_003171532.1	WP_003171532.1	WP_003171532.1	NA	NA	NA	NA	NA	NA	NA	NA	NA	1	Abi2__Abi_2
Abi2	Abi2	Abi2DF	Abi2DF	Abi	GCA_036620995.1	ASM3662099v1	Bacillus anthracis	Bacillus anthracis	5445938	Scaffold	GCA_036620995.1_Abi2_1	MEF7555647.1	MEF7555647.1	MEF7555647.1	MEF7555647.1	NA	NA	NA	NA	NA	NA	NA	NA	NA	1	Abi2__Abi_2
Abi2	Abi2	Abi2DF	Abi2DF	Abi	GCA_000832635.1	ASM83263v1	Bacillus anthracis str. Sterne	Bacillus anthracis	5409120	Complete Genome	GCA_000832635.1_Abi2_1	AJH43048.1	AJH43048.1	AJH43048.1	AJH43048.1	NA	NA	NA	NA	NA	NA	NA	NA	NA	1	Abi2__Abi_2
Abi2	Abi2	Abi2DF	Abi2DF	Abi	GCA_029712605.1	PDT001179546.1	Bacillus cereus	Bacillus cereus	6353840	Contig	GCA_029712605.1_Abi2_1	HDR8470583.1	HDR8470583.1	HDR8470583.1	HDR8470583.1	NA	NA	NA	NA	NA	NA	NA	NA	NA	1	Abi2__Abi_2
Abi2	Abi2	Abi2DF	Abi2DF	Abi	GCA_004116035.1	ASM411603v1	Bacillus albus	Bacillus albus	5895657	Contig	GCA_004116035.1_Abi2_1	RXJ36797.1	RXJ36797.1	RXJ36797.1	RXJ36797.1	NA	NA	NA	NA	NA	NA	NA	NA	NA	1	Abi2__Abi_2
Abi2	Abi2	Abi2DF	Abi2DF	Abi	GCA_000782955.1	ASM78295v1	Bacillus anthracis	Bacillus anthracis	5449304	Scaffold	GCA_000782955.1_Abi2_1	KGZ73780.1	KGZ73780.1	KGZ73780.1	KGZ73780.1	NA	NA	NA	NA	NA	NA	NA	NA	NA	1	Abi2__Abi_2
Abi2	Abi2	Abi2DF	Abi2DF	Abi	GCA_000782975.1	ASM78297v1	Bacillus anthracis	Bacillus anthracis	5449617	Scaffold	GCA_000782975.1_Abi2_1	KGZ72571.1	KGZ72571.1	KGZ72571.1	KGZ72571.1	NA	NA	NA	NA	NA	NA	NA	NA	NA	1	Abi2__Abi_2
Abi2	Abi2	Abi2DF	Abi2DF	Abi	GCA_000832665.1	ASM83266v1	Bacillus anthracis	Bacillus anthracis	5491185	Complete Genome	GCA_000832665.1_Abi2_1	AJH48850.1	AJH48850.1	AJH48850.1	AJH48850.1	NA	NA	NA	NA	NA	NA	NA	NA	NA	1	Abi2__Abi_2
Abi2	Abi2	Abi2DF	Abi2DF	Abi	GCA_029694875.1	PDT001640518.1	Bacillus anthracis	Bacillus anthracis	6047546	Contig	GCA_029694875.1_Abi2_1	HDR4049402.1	HDR4049402.1	HDR4049402.1	HDR4049402.1	NA	NA	NA	NA	NA	NA	NA	NA	NA	1	Abi2__Abi_2
Abi2	Abi2	Abi2DF	Abi2DF	Abi	GCA_000021445.1	ASM2144v1	Bacillus anthracis str. CDC 684	Bacillus anthracis	5506763	Complete Genome	GCA_000021445.1_Abi2_1	ACP17821.1	ACP17821.1	ACP17821.1	ACP17821.1	NA	NA	NA	NA	NA	NA	NA	NA	NA	1	Abi2__Abi_2
Abi2	Abi2	Abi2DF	Abi2DF	Abi	GCA_036621045.1	ASM3662104v1	Bacillus anthracis	Bacillus anthracis	5445748	Scaffold	GCA_036621045.1_Abi2_1	MEF7538858.1	MEF7538858.1	MEF7538858.1	MEF7538858.1	NA	NA	NA	NA	NA	NA	NA	NA	NA	1	Abi2__Abi_2
Abi2	Abi2	Abi2DF	Abi2DF	Abi	GCA_001278445.1	ASM127844v1	Bacillus anthracis	Bacillus anthracis	5441630	Scaffold	GCA_001278445.1_Abi2_1	KOS31396.1	KOS31396.1	KOS31396.1	KOS31396.1	NA	NA	NA	NA	NA	NA	NA	NA	NA	1	Abi2__Abi_2
Abi2	Abi2	Abi2DF	Abi2DF	Abi	GCA_000783215.1	ASM78321v1	Bacillus anthracis	Bacillus anthracis	5443959	Scaffold	GCA_000783215.1_Abi2_1	KHA44621.1	KHA44621.1	KHA44621.1	KHA44621.1	NA	NA	NA	NA	NA	NA	NA	NA	NA	1	Abi2__Abi_2
Abi2	Abi2	Abi2DF	Abi2DF	Abi	GCA_002555665.1	ASM255566v1	Bacillus wiedmannii	Bacillus wiedmannii	5309062	Scaffold	GCA_002555665.1_Abi2_1	PEM98367.1	PEM98367.1	PEM98367.1	PEM98367.1	NA	NA	NA	NA	NA	NA	NA	NA	NA	1	Abi2__Abi_2
Abi2	Abi2	Abi2DF	Abi2DF	Abi	GCA_000783015.1	ASM78301v1	Bacillus anthracis	Bacillus anthracis	5353374	Scaffold	GCA_000783015.1_Abi2_1	KGZ89587.1	KGZ89587.1	KGZ89587.1	KGZ89587.1	NA	NA	NA	NA	NA	NA	NA	NA	NA	1	Abi2__Abi_2
Abi2	Abi2	Abi2DF	Abi2DF	Abi	GCF_008041975.1	ASM804197v1	Bacillus cereus	Bacillus cereus	5864545	Complete Genome	GCF_008041975.1_Abi2_1	WP_088054253.1	WP_088054253.1	WP_088054253.1	WP_088054253.1	NA	NA	NA	NA	NA	NA	NA	NA	NA	1	Abi2__Abi_2
Abi2	Abi2	Abi2DF	Abi2DF	Abi	GCA_035803275.1	ASM3580327v1	Bacillus cereus	Bacillus cereus	5809471	Scaffold	GCA_035803275.1_Abi2_1	MEC0003227.1	MEC0003227.1	MEC0003227.1	MEC0003227.1	NA	NA	NA	NA	NA	NA	NA	NA	NA	1	Abi2__Abi_2
Abi2	Abi2	Abi2DF	Abi2DF	Abi	GCA_036621055.1	ASM3662105v1	Bacillus anthracis	Bacillus anthracis	5444552	Scaffold	GCA_036621055.1_Abi2_1	MEF7622862.1	MEF7622862.1	MEF7622862.1	MEF7622862.1	NA	NA	NA	NA	NA	NA	NA	NA	NA	1	Abi2__Abi_2
Abi2	Abi2	Abi2DF	Abi2DF	Abi	GCF_002277915.1	ASM227791v1	Bacillus anthracis	Bacillus anthracis	5546495	Complete Genome	GCF_002277915.1_Abi2_1	WP_003171532.1	WP_003171532.1	WP_003171532.1	WP_003171532.1	NA	NA	NA	NA	NA	NA	NA	NA	NA	1	Abi2__Abi_2
Abi2	Abi2	Abi2DF	Abi2DF	Abi	GCA_000783035.1	ASM78303v1	Bacillus anthracis	Bacillus anthracis	5449595	Scaffold	GCA_000783035.1_Abi2_1	KGZ88739.1	KGZ88739.1	KGZ88739.1	KGZ88739.1	NA	NA	NA	NA	NA	NA	NA	NA	NA	1	Abi2__Abi_2
Abi2	Abi2	Abi2DF	Abi2DF	Abi	GCA_036621095.1	ASM3662109v1	Bacillus anthracis	Bacillus anthracis	5485762	Scaffold	GCA_036621095.1_Abi2_1	MEF7677041.1	MEF7677041.1	MEF7677041.1	MEF7677041.1	NA	NA	NA	NA	NA	NA	NA	NA	NA	1	Abi2__Abi_2
Abi2	Abi2	Abi2DF	Abi2DF	Abi	GCA_009669005.1	ASM966900v1	Bacillus anthracis	Bacillus anthracis	5417873	Contig	GCA_009669005.1_Abi2_1	MRR91998.1	MRR91998.1	MRR91998.1	MRR91998.1	NA	NA	NA	NA	NA	NA	NA	NA	NA	1	Abi2__Abi_2
Abi2	Abi2	Abi2DF	Abi2DF	Abi	GCA_000783055.1	ASM78305v1	Bacillus anthracis	Bacillus anthracis	5449419	Scaffold	GCA_000783055.1_Abi2_1	KHA05369.1	KHA05369.1	KHA05369.1	KHA05369.1	NA	NA	NA	NA	NA	NA	NA	NA	NA	1	Abi2__Abi_2
Abi2	Abi2	Abi2DF	Abi2DF	Abi	GCA_000008445.1	ASM844v1	Bacillus anthracis str. 'Ames Ancestor'	Bacillus anthracis	5503926	Complete Genome	GCA_000008445.1_Abi2_1	AAT28793.2	AAT28793.2	AAT28793.2	AAT28793.2	NA	NA	NA	NA	NA	NA	NA	NA	NA	1	Abi2__Abi_2
Abi2	Abi2	Abi2DF	Abi2DF	Abi	GCA_029695705.1	PDT001640460.1	Bacillus anthracis	Bacillus anthracis	5472032	Contig	GCA_029695705.1_Abi2_1	HDR4311727.1	HDR4311727.1	HDR4311727.1	HDR4311727.1	NA	NA	NA	NA	NA	NA	NA	NA	NA	1	Abi2__Abi_2
Abi2	Abi2	Abi2DF	Abi2DF	Abi	GCA_029700725.1	PDT001183792.1	Bacillus anthracis	Bacillus anthracis	6274516	Contig	GCA_029700725.1_Abi2_1	HDR5725027.1	HDR5725027.1	HDR5725027.1	HDR5725027.1	NA	NA	NA	NA	NA	NA	NA	NA	NA	1	Abi2__Abi_2
Abi2	Abi2	Abi2DF	Abi2DF	Abi	GCA_017814355.1	ASM1781435v1	Bacillus anthracis	Bacillus anthracis	5390703	Scaffold	GCA_017814355.1_Abi2_1	MBP0759150.1	MBP0759150.1	MBP0759150.1	MBP0759150.1	NA	NA	NA	NA	NA	NA	NA	NA	NA	1	Abi2__Abi_2
Abi2	Abi2	Abi2DF	Abi2DF	Abi	GCA_000783075.1	ASM78307v1	Bacillus anthracis	Bacillus anthracis	5450315	Scaffold	GCA_000783075.1_Abi2_1	KHA05374.1	KHA05374.1	KHA05374.1	KHA05374.1	NA	NA	NA	NA	NA	NA	NA	NA	NA	1	Abi2__Abi_2
Abi2	Abi2	Abi2DF	Abi2DF	Abi	GCF_928858765.1	BA-C10-CHER	Bacillus anthracis	Bacillus anthracis	5506660	Contig	GCF_928858765.1_Abi2_1	WP_003171532.1	WP_003171532.1	WP_003171532.1	WP_003171532.1	NA	NA	NA	NA	NA	NA	NA	NA	NA	1	Abi2__Abi_2
Abi2	Abi2	Abi2DF	Abi2DF	Abi	GCA_000783095.1	ASM78309v1	Bacillus anthracis	Bacillus anthracis	5447483	Scaffold	GCA_000783095.1_Abi2_1	KHA05101.1	KHA05101.1	KHA05101.1	KHA05101.1	NA	NA	NA	NA	NA	NA	NA	NA	NA	1	Abi2__Abi_2
Abi2	Abi2	Abi2DF	Abi2DF	Abi	GCA_900168355.1	IMG-taxon 2710724122 annotated assembly	Bacillus toyonensis	Bacillus toyonensis	5422380	Scaffold	GCA_900168355.1_Abi2_1	SLK20698.1	SLK20698.1	SLK20698.1	SLK20698.1	NA	NA	NA	NA	NA	NA	NA	NA	NA	1	Abi2__Abi_2
Abi2	Abi2	Abi2DF	Abi2DF	Abi	GCF_928865485.1	BA-D12-MEL	Bacillus anthracis	Bacillus anthracis	5506276	Contig	GCF_928865485.1_Abi2_1	WP_003171532.1	WP_003171532.1	WP_003171532.1	WP_003171532.1	NA	NA	NA	NA	NA	NA	NA	NA	NA	1	Abi2__Abi_2
Abi2	Abi2	Abi2DF	Abi2DF	Abi	GCA_000291255.1	Baci_cere_VD014_V1	Bacillus cereus VD014	Bacillus cereus	6204183	Scaffold	GCA_000291255.1_Abi2_1	EJR16193.1	EJR16193.1	EJR16193.1	EJR16193.1	NA	NA	NA	NA	NA	NA	NA	NA	NA	1	Abi2__Abi_2
Abi2	Abi2	Abi2DF	Abi2DF	Abi	GCA_000783115.1	ASM78311v1	Bacillus anthracis	Bacillus anthracis	5431934	Scaffold	GCA_000783115.1_Abi2_1	KHA11879.1	KHA11879.1	KHA11879.1	KHA11879.1	NA	NA	NA	NA	NA	NA	NA	NA	NA	1	Abi2__Abi_2
Abi2	Abi2	Abi2DF	Abi2DF	Abi	GCF_900014375.1	ANSES_90	Bacillus anthracis	Bacillus anthracis	5426536	Contig	GCF_900014375.1_Abi2_1	WP_003171532.1	WP_003171532.1	WP_003171532.1	WP_003171532.1	NA	NA	NA	NA	NA	NA	NA	NA	NA	1	Abi2__Abi_2
Abi2	Abi2	Abi2DF	Abi2DF	Abi	GCA_035799835.1	ASM3579983v1	Bacillus cereus	Bacillus cereus	5970530	Scaffold	GCA_035799835.1_Abi2_1	MEB9080963.1	MEB9080963.1	MEB9080963.1	MEB9080963.1	NA	NA	NA	NA	NA	NA	NA	NA	NA	1	Abi2__Abi_2
Abi2	Abi2	Abi2DF	Abi2DF	Abi	GCA_003063925.1	ASM306392v1	Bacillus anthracis	Bacillus anthracis	5446408	Contig	GCA_003063925.1_Abi2_1	PTR50119.1	PTR50119.1	PTR50119.1	PTR50119.1	NA	NA	NA	NA	NA	NA	NA	NA	NA	1	Abi2__Abi_2
Abi2	Abi2	Abi2DF	Abi2DF	Abi	GCA_000783135.1	ASM78313v1	Bacillus anthracis	Bacillus anthracis	5443365	Scaffold	GCA_000783135.1_Abi2_1	KHA13371.1	KHA13371.1	KHA13371.1	KHA13371.1	NA	NA	NA	NA	NA	NA	NA	NA	NA	1	Abi2__Abi_2
Abi2	Abi2	Abi2DF	Abi2DF	Abi	GCF_928869835.1	BA-C12-SU	Bacillus anthracis	Bacillus anthracis	5506662	Contig	GCF_928869835.1_Abi2_1	WP_003171532.1	WP_003171532.1	WP_003171532.1	WP_003171532.1	NA	NA	NA	NA	NA	NA	NA	NA	NA	1	Abi2__Abi_2
Abi2	Abi2	Abi2DF	Abi2DF	Abi	GCA_002561565.1	ASM256156v1	Bacillus cereus	Bacillus cereus	5185484	Scaffold	GCA_002561565.1_Abi2_1	PFB23620.1	PFB23620.1	PFB23620.1	PFB23620.1	NA	NA	NA	NA	NA	NA	NA	NA	NA	1	Abi2__Abi_2
Abi2	Abi2	Abi2DF	Abi2DF	Abi	GCA_036620795.1	ASM3662079v1	Bacillus anthracis	Bacillus anthracis	5445116	Scaffold	GCA_036620795.1_Abi2_1	MEF7502545.1	MEF7502545.1	MEF7502545.1	MEF7502545.1	NA	NA	NA	NA	NA	NA	NA	NA	NA	1	Abi2__Abi_2
Abi2	Abi2	Abi2DF	Abi2DF	Abi	GCA_029695105.1	PDT001640535.1	Bacillus anthracis	Bacillus anthracis	6271018	Contig	GCA_029695105.1_Abi2_1	HDR4117952.1	HDR4117952.1	HDR4117952.1	HDR4117952.1	NA	NA	NA	NA	NA	NA	NA	NA	NA	1	Abi2__Abi_2
Abi2	Abi2	Abi2DF	Abi2DF	Abi	GCA_022220685.1	ASM2222068v1	Bacillus anthracis	Bacillus anthracis	5486317	Complete Genome	GCA_022220685.1_Abi2_1	UKW59360.1	UKW59360.1	UKW59360.1	UKW59360.1	NA	NA	NA	NA	NA	NA	NA	NA	NA	1	Abi2__Abi_2
Abi2	Abi2	Abi2DF	Abi2DF	Abi	GCA_000783155.1	ASM78315v1	Bacillus anthracis	Bacillus anthracis	5296787	Scaffold	GCA_000783155.1_Abi2_1	KHA17633.1	KHA17633.1	KHA17633.1	KHA17633.1	NA	NA	NA	NA	NA	NA	NA	NA	NA	1	Abi2__Abi_2
Abi2	Abi2	Abi2DF	Abi2DF	Abi	GCA_002550265.1	ASM255026v1	Bacillus cereus	Bacillus cereus	6319341	Scaffold	GCA_002550265.1_Abi2_1	PDY49559.1	PDY49559.1	PDY49559.1	PDY49559.1	NA	NA	NA	NA	NA	NA	NA	NA	NA	1	Abi2__Abi_2
Abi2	Abi2	Abi2DF	Abi2DF	Abi	GCF_018332495.1	ASM1833249v1	Bacillus paramobilis	Bacillus paramobilis	5862198	Contig	GCF_018332495.1_Abi2_1	WP_212981787.1	WP_212981787.1	WP_212981787.1	WP_212981787.1	NA	NA	NA	NA	NA	NA	NA	NA	NA	1	Abi2__Abi_2
Abi2	Abi2	Abi2DF	Abi2DF	Abi	GCA_000783165.1	ASM78316v1	Bacillus anthracis	Bacillus anthracis	5439151	Scaffold	GCA_000783165.1_Abi2_1	KHA30172.1	KHA30172.1	KHA30172.1	KHA30172.1	NA	NA	NA	NA	NA	NA	NA	NA	NA	1	Abi2__Abi_2
Abi2	Abi2	Abi2DF	Abi2DF	Abi	GCA_036621235.1	ASM3662123v1	Bacillus cereus	Bacillus cereus	5640143	Contig	GCA_036621235.1_Abi2_1	MEF7602632.1	MEF7602632.1	MEF7602632.1	MEF7602632.1	NA	NA	NA	NA	NA	NA	NA	NA	NA	1	Abi2__Abi_2
Abi2	Abi2	Abi2DF	Abi2DF	Abi	GCA_026559735.1	ASM2655973v1	Bacillus anthracis	Bacillus anthracis	5480422	Complete Genome	GCA_026559735.1_Abi2_1	WAA48681.1	WAA48681.1	WAA48681.1	WAA48681.1	NA	NA	NA	NA	NA	NA	NA	NA	NA	1	Abi2__Abi_2
Abi2	Abi2	Abi2DF	Abi2DF	Abi	GCA_001273085.1	BANT010-SEQ-1-ASM-1	Bacillus anthracis	Bacillus anthracis	5450989	Contig	GCA_001273085.1_Abi2_1	KOM95055.1	KOM95055.1	KOM95055.1	KOM95055.1	NA	NA	NA	NA	NA	NA	NA	NA	NA	1	Abi2__Abi_2
Abi2	Abi2	Abi2DF	Abi2DF	Abi	GCA_000783195.1	ASM78319v1	Bacillus anthracis	Bacillus anthracis	5433205	Scaffold	GCA_000783195.1_Abi2_1	KHA34091.1	KHA34091.1	KHA34091.1	KHA34091.1	NA	NA	NA	NA	NA	NA	NA	NA	NA	1	Abi2__Abi_2
Abi2	Abi2	Abi2DF	Abi2DF	Abi	GCA_000833125.1	ASM83312v1	Bacillus anthracis	Bacillus anthracis	5505775	Complete Genome	GCA_000833125.1_Abi2_1	AJI37225.1	AJI37225.1	AJI37225.1	AJI37225.1	NA	NA	NA	NA	NA	NA	NA	NA	NA	1	Abi2__Abi_2
Abi2	Abi2	Abi2DF	Abi2DF	Abi	GCA_026689555.1	ASM2668955v1	Bacillus anthracis	Bacillus anthracis	5416293	Scaffold	GCA_026689555.1_Abi2_1	MCY2923761.1	MCY2923761.1	MCY2923761.1	MCY2923761.1	NA	NA	NA	NA	NA	NA	NA	NA	NA	1	Abi2__Abi_2
Abi2	Abi2	Abi2DF	Abi2DF	Abi	GCA_003064015.1	ASM306401v1	Bacillus anthracis	Bacillus anthracis	5456851	Contig	GCA_003064015.1_Abi2_1	PTR48989.1	PTR48989.1	PTR48989.1	PTR48989.1	NA	NA	NA	NA	NA	NA	NA	NA	NA	1	Abi2__Abi_2
Abi2	Abi2	Abi2DF	Abi2DF	Abi	GCA_000742895.1	ASM74289v1	Bacillus anthracis str. Vollum	Bacillus anthracis	5506189	Complete Genome	GCA_000742895.1_Abi2_1	AIK60958.1	AIK60958.1	AIK60958.1	AIK60958.1	NA	NA	NA	NA	NA	NA	NA	NA	NA	1	Abi2__Abi_2
Abi2	Abi2	Abi2DF	Abi2DF	Abi	GCA_003064045.1	ASM306404v1	Bacillus anthracis	Bacillus anthracis	5447432	Scaffold	GCA_003064045.1_Abi2_1	PTR65357.1	PTR65357.1	PTR65357.1	PTR65357.1	NA	NA	NA	NA	NA	NA	NA	NA	NA	1	Abi2__Abi_2
Abi2	Abi2	Abi2DF	Abi2DF	Abi	GCA_036851835.1	ASM3685183v1	Bacillus cereus	Bacillus cereus	5968341	Contig	GCA_036851835.1_Abi2_1	MEG7956910.1	MEG7956910.1	MEG7956910.1	MEG7956910.1	NA	NA	NA	NA	NA	NA	NA	NA	NA	1	Abi2__Abi_2
Abi2	Abi2	Abi2DF	Abi2DF	Abi	GCA_029709455.1	PDT001182181.1	Bacillus cereus	Bacillus cereus	6138423	Contig	GCA_029709455.1_Abi2_1	HDR7810539.1	HDR7810539.1	HDR7810539.1	HDR7810539.1	NA	NA	NA	NA	NA	NA	NA	NA	NA	1	Abi2__Abi_2
Abi2	Abi2	Abi2DF	Abi2DF	Abi	GCA_001543225.1	ASM154322v1	Bacillus anthracis	Bacillus anthracis	5503446	Complete Genome	GCA_001543225.1_Abi2_1	AMC02026.1	AMC02026.1	AMC02026.1	AMC02026.1	NA	NA	NA	NA	NA	NA	NA	NA	NA	1	Abi2__Abi_2
Abi2	Abi2	Abi2DF	Abi2DF	Abi	GCA_000783235.1	ASM78323v1	Bacillus anthracis	Bacillus anthracis	5499560	Scaffold	GCA_000783235.1_Abi2_1	KHA41871.1	KHA41871.1	KHA41871.1	KHA41871.1	NA	NA	NA	NA	NA	NA	NA	NA	NA	1	Abi2__Abi_2
Abi2	Abi2	Abi2DF	Abi2DF	Abi	GCA_021390035.1	ASM2139003v1	Bacillus anthracis	Bacillus anthracis	5489977	Complete Genome	GCA_021390035.1_Abi2_1	UII50274.1	UII50274.1	UII50274.1	UII50274.1	NA	NA	NA	NA	NA	NA	NA	NA	NA	1	Abi2__Abi_2
Abi2	Abi2	Abi2DF	Abi2DF	Abi	GCA_000143605.1	ASM14360v1	Bacillus cereus biovar anthracis str. CI	Bacillus cereus	5486649	Complete Genome	GCA_000143605.1_Abi2_1	ADK08086.1	ADK08086.1	ADK08086.1	ADK08086.1	NA	NA	NA	NA	NA	NA	NA	NA	NA	1	Abi2__Abi_2
Abi2	Abi2	Abi2DF	Abi2DF	Abi	GCA_000743805.1	BDQ	Bacillus anthracis	Bacillus anthracis	5460923	Scaffold	GCA_000743805.1_Abi2_1	KFL80142.1	KFL80142.1	KFL80142.1	KFL80142.1	NA	NA	NA	NA	NA	NA	NA	NA	NA	1	Abi2__Abi_2
Abi2	Abi2	Abi2DF	Abi2DF	Abi	GCA_000793525.1	ASM79352v1	Bacillus anthracis	Bacillus anthracis	5451012	Scaffold	GCA_000793525.1_Abi2_1	KHG63965.1	KHG63965.1	KHG63965.1	KHG63965.1	NA	NA	NA	NA	NA	NA	NA	NA	NA	1	Abi2__Abi_2
Abi2	Abi2	Abi2DF	Abi2DF	Abi	GCA_000793545.1	ASM79354v1	Bacillus anthracis	Bacillus anthracis	5449259	Scaffold	GCA_000793545.1_Abi2_1	KHG56407.1	KHG56407.1	KHG56407.1	KHG56407.1	NA	NA	NA	NA	NA	NA	NA	NA	NA	1	Abi2__Abi_2
Abi2	Abi2	Abi2DF	Abi2DF	Abi	GCA_029696045.1	PDT001590928.1	Bacillus cereus	Bacillus cereus	5833385	Contig	GCA_029696045.1_Abi2_1	HDR4352876.1	HDR4352876.1	HDR4352876.1	HDR4352876.1	NA	NA	NA	NA	NA	NA	NA	NA	NA	1	Abi2__Abi_2
Abi2	Abi2	Abi2DF	Abi2DF	Abi	GCF_009739965.1	ASM973996v1	Bacillus cereus	Bacillus cereus	5856577	Complete Genome	GCF_009739965.1_Abi2_1	WP_088054253.1	WP_088054253.1	WP_088054253.1	WP_088054253.1	NA	NA	NA	NA	NA	NA	NA	NA	NA	1	Abi2__Abi_2
Abi2	Abi2	Abi2DF	Abi2DF	Abi	GCA_036219465.1	ASM3621946v1	Bacillus thuringiensis	Bacillus thuringiensis	6075878	Scaffold	GCA_036219465.1_Abi2_1	MED3684176.1	MED3684176.1	MED3684176.1	MED3684176.1	NA	NA	NA	NA	NA	NA	NA	NA	NA	1	Abi2__Abi_2
Abi2	Abi2	Abi2DF	Abi2DF	Abi	GCA_000793565.1	ASM79356v1	Bacillus anthracis	Bacillus anthracis	5450531	Scaffold	GCA_000793565.1_Abi2_1	KHG60421.1	KHG60421.1	KHG60421.1	KHG60421.1	NA	NA	NA	NA	NA	NA	NA	NA	NA	1	Abi2__Abi_2
Abi2	Abi2	Abi2DF	Abi2DF	Abi	GCA_001272985.1	BANT005-SEQ-1-ASM-1	Bacillus anthracis	Bacillus anthracis	5460829	Contig	GCA_001272985.1_Abi2_1	KOM85181.1	KOM85181.1	KOM85181.1	KOM85181.1	NA	NA	NA	NA	NA	NA	NA	NA	NA	1	Abi2__Abi_2
Abi2	Abi2	Abi2DF	Abi2DF	Abi	GCA_036575385.1	ASM3657538v1	Bacillus anthracis	Bacillus anthracis	5443634	Scaffold	GCA_036575385.1_Abi2_1	MEF3414744.1	MEF3414744.1	MEF3414744.1	MEF3414744.1	NA	NA	NA	NA	NA	NA	NA	NA	NA	1	Abi2__Abi_2
Abi2	Abi2	Abi2DF	Abi2DF	Abi	GCA_029695965.1	PDT001590943.1	Bacillus cereus	Bacillus cereus	6562297	Contig	GCA_029695965.1_Abi2_1	HDR4369261.1	HDR4369261.1	HDR4369261.1	HDR4369261.1	NA	NA	NA	NA	NA	NA	NA	NA	NA	1	Abi2__Abi_2
Abi2	Abi2	Abi2DF	Abi2DF	Abi	GCF_022662845.1	ASM2266284v1	Bacillus cereus group sp. BfR-BA-01490	Bacillus cereus s.l.	5525928	Contig	GCF_022662845.1_Abi2_1	WP_242260820.1	WP_242260820.1	WP_242260820.1	WP_242260820.1	NA	NA	NA	NA	NA	NA	NA	NA	NA	1	Abi2__Abi_2
Abi2	Abi2	Abi2DF	Abi2DF	Abi	GCA_001273005.1	BANT006-SEQ-1-ASM-1	Bacillus anthracis	Bacillus anthracis	5459421	Contig	GCA_001273005.1_Abi2_1	KOM75379.1	KOM75379.1	KOM75379.1	KOM75379.1	NA	NA	NA	NA	NA	NA	NA	NA	NA	1	Abi2__Abi_2
Abi2	Abi2	Abi2DF	Abi2DF	Abi	GCA_002559935.1	ASM255993v1	Bacillus cereus	Bacillus cereus	5177916	Scaffold	GCA_002559935.1_Abi2_1	PFC10969.1	PFC10969.1	PFC10969.1	PFC10969.1	NA	NA	NA	NA	NA	NA	NA	NA	NA	1	Abi2__Abi_2
Abi2	Abi2	Abi2DF	Abi2DF	Abi	GCA_000534935.2	ASM53493v2	Bacillus anthracis	Bacillus anthracis	5495687	Complete Genome	GCA_000534935.2_Abi2_1	BBB75770.1	BBB75770.1	BBB75770.1	BBB75770.1	NA	NA	NA	NA	NA	NA	NA	NA	NA	1	Abi2__Abi_2
Abi2	Abi2	Abi2DF	Abi2DF	Abi	GCA_029695265.1	PDT001640521.1	Bacillus anthracis	Bacillus anthracis	6080343	Contig	GCA_029695265.1_Abi2_1	HDR4153631.1	HDR4153631.1	HDR4153631.1	HDR4153631.1	NA	NA	NA	NA	NA	NA	NA	NA	NA	1	Abi2__Abi_2
Abi2	Abi2	Abi2DF	Abi2DF	Abi	GCA_001273025.1	BANT007-SEQ-1-ASM-1	Bacillus anthracis	Bacillus anthracis	5458454	Contig	GCA_001273025.1_Abi2_1	KOM67640.1	KOM67640.1	KOM67640.1	KOM67640.1	NA	NA	NA	NA	NA	NA	NA	NA	NA	1	Abi2__Abi_2
Abi2	Abi2	Abi2DF	Abi2DF	Abi	GCA_000558965.1	Ba8903G_1.0	Bacillus anthracis 8903-G	Bacillus anthracis	5504767	Chromosome	GCA_000558965.1_Abi2_1	EVT89324.1	EVT89324.1	EVT89324.1	EVT89324.1	NA	NA	NA	NA	NA	NA	NA	NA	NA	1	Abi2__Abi_2
Abi2	Abi2	Abi2DF	Abi2DF	Abi	GCA_031941545.1	PDT001839191.1	Bacillus thuringiensis	Bacillus thuringiensis	5944981	Contig	GCA_031941545.1_Abi2_1	HDX9566096.1	HDX9566096.1	HDX9566096.1	HDX9566096.1	NA	NA	NA	NA	NA	NA	NA	NA	NA	1	Abi2__Abi_2
Abi2	Abi2	Abi2DF	Abi2DF	Abi	GCA_002568045.1	ASM256804v1	Bacillus thuringiensis	Bacillus thuringiensis	6207885	Scaffold	GCA_002568045.1_Abi2_1	PFT21590.1	PFT21590.1	PFT21590.1	PFT21590.1	NA	NA	NA	NA	NA	NA	NA	NA	NA	1	Abi2__Abi_2
Abi2	Abi2	Abi2DF	Abi2DF	Abi	GCF_900011745.1	ANSES_94	Bacillus anthracis	Bacillus anthracis	5440143	Contig	GCF_900011745.1_Abi2_1	WP_003171532.1	WP_003171532.1	WP_003171532.1	WP_003171532.1	NA	NA	NA	NA	NA	NA	NA	NA	NA	1	Abi2__Abi_2
Abi2	Abi2	Abi2DF	Abi2DF	Abi	GCA_029702915.1	PDT001182831.1	Bacillus cereus biovar anthracis	Bacillus cereus	5856105	Contig	GCA_029702915.1_Abi2_1	HDR6253971.1	HDR6253971.1	HDR6253971.1	HDR6253971.1	NA	NA	NA	NA	NA	NA	NA	NA	NA	1	Abi2__Abi_2
Abi2	Abi2	Abi2DF	Abi2DF	Abi	GCA_000831505.1	ASM83150v1	Bacillus anthracis	Bacillus anthracis	5503895	Chromosome	GCA_000831505.1_Abi2_1	AJG32299.1	AJG32299.1	AJG32299.1	AJG32299.1	NA	NA	NA	NA	NA	NA	NA	NA	NA	1	Abi2__Abi_2
Abi2	Abi2	Abi2DF	Abi2DF	Abi	GCA_001273045.1	BANT008-SEQ-1-ASM-1	Bacillus anthracis	Bacillus anthracis	5459622	Contig	GCA_001273045.1_Abi2_1	KOM79365.1	KOM79365.1	KOM79365.1	KOM79365.1	NA	NA	NA	NA	NA	NA	NA	NA	NA	1	Abi2__Abi_2
Abi2	Abi2	Abi2DF	Abi2DF	Abi	GCF_003045745.2	ASM304574v2	Bacillus anthracis	Bacillus anthracis	5461108	Scaffold	GCF_003045745.2_Abi2_1	WP_003171532.1	WP_003171532.1	WP_003171532.1	WP_003171532.1	NA	NA	NA	NA	NA	NA	NA	NA	NA	1	Abi2__Abi_2
Abi2	Abi2	Abi2DF	Abi2DF	Abi	GCA_001273065.1	BANT009-SEQ-1-ASM-1	Bacillus anthracis	Bacillus anthracis	5450605	Contig	GCA_001273065.1_Abi2_1	KOM60970.1	KOM60970.1	KOM60970.1	KOM60970.1	NA	NA	NA	NA	NA	NA	NA	NA	NA	1	Abi2__Abi_2
Abi2	Abi2	Abi2DF	Abi2DF	Abi	GCA_036620805.1	ASM3662080v1	Bacillus anthracis	Bacillus anthracis	5439935	Scaffold	GCA_036620805.1_Abi2_1	MEF7608898.1	MEF7608898.1	MEF7608898.1	MEF7608898.1	NA	NA	NA	NA	NA	NA	NA	NA	NA	1	Abi2__Abi_2
Abi2	Abi2	Abi2DF	Abi2DF	Abi	GCA_002567275.1	ASM256727v1	Bacillus cereus	Bacillus cereus	5706062	Scaffold	GCA_002567275.1_Abi2_1	PFS65956.1	PFS65956.1	PFS65956.1	PFS65956.1	NA	NA	NA	NA	NA	NA	NA	NA	NA	1	Abi2__Abi_2
Abi2	Abi2	Abi2DF	Abi2DF	Abi	GCA_000833065.1	ASM83306v1	Bacillus anthracis	Bacillus anthracis	5503972	Complete Genome	GCA_000833065.1_Abi2_1	AJH91444.1	AJH91444.1	AJH91444.1	AJH91444.1	NA	NA	NA	NA	NA	NA	NA	NA	NA	1	Abi2__Abi_2
Abi2	Abi2	Abi2DF	Abi2DF	Abi	GCA_022221185.1	ASM2222118v1	Bacillus anthracis	Bacillus anthracis	5558273	Complete Genome	GCA_022221185.1_Abi2_1	UKX86759.1	UKX86759.1	UKX86759.1	UKX86759.1	NA	NA	NA	NA	NA	NA	NA	NA	NA	1	Abi2__Abi_2
Abi2	Abi2	Abi2DF	Abi2DF	Abi	GCA_033841645.1	ASM3384164v1	Bacillus cereus group sp. BfR-BA-02570	Bacillus cereus s.l.	5694438	Contig	GCA_033841645.1_Abi2_1	MDX5746207.1	MDX5746207.1	MDX5746207.1	MDX5746207.1	NA	NA	NA	NA	NA	NA	NA	NA	NA	1	Abi2__Abi_2
Abi2	Abi2	Abi2DF	Abi2DF	Abi	GCA_029694905.1	PDT001640524.1	Bacillus anthracis	Bacillus anthracis	5853297	Contig	GCA_029694905.1_Abi2_1	HDR4032106.1	HDR4032106.1	HDR4032106.1	HDR4032106.1	NA	NA	NA	NA	NA	NA	NA	NA	NA	1	Abi2__Abi_2
Abi2	Abi2	Abi2DF	Abi2DF	Abi	GCA_000832425.1	ASM83242v1	Bacillus anthracis	Bacillus anthracis	5403381	Complete Genome	GCA_000832425.1_Abi2_1	AJG62330.1	AJG62330.1	AJG62330.1	AJG62330.1	NA	NA	NA	NA	NA	NA	NA	NA	NA	1	Abi2__Abi_2
Abi2	Abi2	Abi2DF	Abi2DF	Abi	GCA_000585275.1	95014 de novo assembly	Bacillus anthracis str. 95014	Bacillus anthracis	5336801	Contig	GCA_000585275.1_Abi2_1	EXJ17309.1	EXJ17309.1	EXJ17309.1	EXJ17309.1	NA	NA	NA	NA	NA	NA	NA	NA	NA	1	Abi2__Abi_2
Abi2	Abi2	Abi2DF	Abi2DF	Abi	GCA_001273105.1	BANT012-SEQ-1-ASM-1	Bacillus anthracis	Bacillus anthracis	5460763	Contig	GCA_001273105.1_Abi2_1	KON07308.1	KON07308.1	KON07308.1	KON07308.1	NA	NA	NA	NA	NA	NA	NA	NA	NA	1	Abi2__Abi_2
Abi2	Abi2	Abi2DF	Abi2DF	Abi	GCA_000832445.1	ASM83244v1	Bacillus anthracis	Bacillus anthracis	5506626	Complete Genome	GCA_000832445.1_Abi2_1	AJG79833.1	AJG79833.1	AJG79833.1	AJG79833.1	NA	NA	NA	NA	NA	NA	NA	NA	NA	1	Abi2__Abi_2
Abi2	Abi2	Abi2DF	Abi2DF	Abi	GCA_036851555.1	ASM3685155v1	Bacillus cereus	Bacillus cereus	6057562	Contig	GCA_036851555.1_Abi2_1	MEG7889420.1	MEG7889420.1	MEG7889420.1	MEG7889420.1	NA	NA	NA	NA	NA	NA	NA	NA	NA	1	Abi2__Abi_2
Abi2	Abi2	Abi2DF	Abi2DF	Abi	GCA_029696725.2	PDT001455119.2	Bacillus cereus	Bacillus cereus	6175430	Contig	GCA_029696725.2_Abi2_1	EMI3505916.1	EMI3505916.1	EMI3505916.1	EMI3505916.1	NA	NA	NA	NA	NA	NA	NA	NA	NA	1	Abi2__Abi_2
Abi2	Abi2	Abi2DF	Abi2DF	Abi	GCA_001273125.1	BANT013-SEQ-1-ASM-1	Bacillus anthracis	Bacillus anthracis	5458728	Contig	GCA_001273125.1_Abi2_1	KON14867.1	KON14867.1	KON14867.1	KON14867.1	NA	NA	NA	NA	NA	NA	NA	NA	NA	1	Abi2__Abi_2
Abi2	Abi2	Abi2DF	Abi2DF	Abi	GCA_031941605.1	PDT001839182.1	Bacillus cereus	Bacillus cereus	6080643	Contig	GCA_031941605.1_Abi2_1	HDX9608258.1	HDX9608258.1	HDX9608258.1	HDX9608258.1	NA	NA	NA	NA	NA	NA	NA	NA	NA	1	Abi2__Abi_2
Abi2	Abi2	Abi2DF	Abi2DF	Abi	GCA_002564835.1	ASM256483v1	Bacillus cereus	Bacillus cereus	6077879	Scaffold	GCA_002564835.1_Abi2_1	PFL46663.1	PFL46663.1	PFL46663.1	PFL46663.1	NA	NA	NA	NA	NA	NA	NA	NA	NA	1	Abi2__Abi_2
Abi2	Abi2	Abi2DF	Abi2DF	Abi	GCA_001273145.1	BANT014-SEQ-1-ASM-1	Bacillus anthracis	Bacillus anthracis	5477942	Contig	GCA_001273145.1_Abi2_1	KON22479.1	KON22479.1	KON22479.1	KON22479.1	NA	NA	NA	NA	NA	NA	NA	NA	NA	1	Abi2__Abi_2
Abi2	Abi2	Abi2DF	Abi2DF	Abi	GCA_017814005.1	ASM1781400v1	Bacillus anthracis	Bacillus anthracis	5447059	Scaffold	GCA_017814005.1_Abi2_1	MBP0911201.1	MBP0911201.1	MBP0911201.1	MBP0911201.1	NA	NA	NA	NA	NA	NA	NA	NA	NA	1	Abi2__Abi_2
Abi2	Abi2	Abi2DF	Abi2DF	Abi	GCA_036620915.1	ASM3662091v1	Bacillus anthracis	Bacillus anthracis	5447952	Scaffold	GCA_036620915.1_Abi2_1	MEF7521992.1	MEF7521992.1	MEF7521992.1	MEF7521992.1	NA	NA	NA	NA	NA	NA	NA	NA	NA	1	Abi2__Abi_2
Abi2	Abi2	Abi2DF	Abi2DF	Abi	GCA_029636605.1	ASM2963660v1	Bacillus anthracis	Bacillus anthracis	5496056	Complete Genome	GCA_029636605.1_Abi2_1	WFN73698.1	WFN73698.1	WFN73698.1	WFN73698.1	NA	NA	NA	NA	NA	NA	NA	NA	NA	1	Abi2__Abi_2
Abi2	Abi2	Abi2DF	Abi2DF	Abi	GCA_022221305.1	ASM2222130v1	Bacillus anthracis	Bacillus anthracis	5486304	Complete Genome	GCA_022221305.1_Abi2_1	UKY18649.1	UKY18649.1	UKY18649.1	UKY18649.1	NA	NA	NA	NA	NA	NA	NA	NA	NA	1	Abi2__Abi_2
Abi2	Abi2	Abi2DF	Abi2DF	Abi	GCA_029705255.1	PDT001182617.1	Bacillus cereus	Bacillus cereus	5870635	Contig	GCA_029705255.1_Abi2_1	HDR6769324.1	HDR6769324.1	HDR6769324.1	HDR6769324.1	NA	NA	NA	NA	NA	NA	NA	NA	NA	1	Abi2__Abi_2
Abi2	Abi2	Abi2DF	Abi2DF	Abi	GCA_022014755.1	ASM2201475v1	Bacillus anthracis	Bacillus anthracis	5505963	Complete Genome	GCA_022014755.1_Abi2_1	UKJ33001.1	UKJ33001.1	UKJ33001.1	UKJ33001.1	NA	NA	NA	NA	NA	NA	NA	NA	NA	1	Abi2__Abi_2
Abi2	Abi2	Abi2DF	Abi2DF	Abi	GCA_036246045.1	ASM3624604v1	Bacillus anthracis	Bacillus anthracis	5461260	Scaffold	GCA_036246045.1_Abi2_1	GEU10292.1	GEU10292.1	GEU10292.1	GEU10292.1	NA	NA	NA	NA	NA	NA	NA	NA	NA	1	Abi2__Abi_2
Abi2	Abi2	Abi2DF	Abi2DF	Abi	GCA_000832505.1	ASM83250v1	Bacillus anthracis	Bacillus anthracis	5498337	Complete Genome	GCA_000832505.1_Abi2_1	AJG85642.1	AJG85642.1	AJG85642.1	AJG85642.1	NA	NA	NA	NA	NA	NA	NA	NA	NA	1	Abi2__Abi_2
Abi2	Abi2	Abi2DF	Abi2DF	Abi	GCA_036620935.1	ASM3662093v1	Bacillus anthracis	Bacillus anthracis	5446556	Scaffold	GCA_036620935.1_Abi2_1	MEF7582271.1	MEF7582271.1	MEF7582271.1	MEF7582271.1	NA	NA	NA	NA	NA	NA	NA	NA	NA	1	Abi2__Abi_2
Abi2	Abi2	Abi2DF	Abi2DF	Abi	GCA_001276995.1	BANT015-SEQ-1-ASM-1	Bacillus anthracis	Bacillus anthracis	5458030	Contig	GCA_001276995.1_Abi2_1	KOR67248.1	KOR67248.1	KOR67248.1	KOR67248.1	NA	NA	NA	NA	NA	NA	NA	NA	NA	1	Abi2__Abi_2
Abi2	Abi2	Abi2DF	Abi2DF	Abi	GCF_000697535.2	ASM69753v2	Bacillus anthracis	Bacillus anthracis	5446472	Scaffold	GCF_000697535.2_Abi2_1	WP_003171532.1	WP_003171532.1	WP_003171532.1	WP_003171532.1	NA	NA	NA	NA	NA	NA	NA	NA	NA	1	Abi2__Abi_2
Abi2	Abi2	Abi2DF	Abi2DF	Abi	GCA_000986935.1	BANT002-SEQ-3-ASM-1	Bacillus anthracis	Bacillus anthracis	5459872	Scaffold	GCA_000986935.1_Abi2_1	KKM32977.1	KKM32977.1	KKM32977.1	KKM32977.1	NA	NA	NA	NA	NA	NA	NA	NA	NA	1	Abi2__Abi_2
Abi2	Abi2	Abi2DF	Abi2DF	Abi	GCA_036246065.1	ASM3624606v1	Bacillus anthracis	Bacillus anthracis	5449382	Scaffold	GCA_036246065.1_Abi2_1	GEU27205.1	GEU27205.1	GEU27205.1	GEU27205.1	NA	NA	NA	NA	NA	NA	NA	NA	NA	1	Abi2__Abi_2
Abi2	Abi2	Abi2DF	Abi2DF	Abi	GCA_029694795.1	PDT001640536.1	Bacillus anthracis	Bacillus anthracis	5800030	Contig	GCA_029694795.1_Abi2_1	HDR3998144.1	HDR3998144.1	HDR3998144.1	HDR3998144.1	NA	NA	NA	NA	NA	NA	NA	NA	NA	1	Abi2__Abi_2
Abi2	Abi2	Abi2DF	Abi2DF	Abi	GCA_029707385.1	PDT001182320.1	Bacillus cereus	Bacillus cereus	5719341	Contig	GCA_029707385.1_Abi2_1	HDR7264829.1	HDR7264829.1	HDR7264829.1	HDR7264829.1	NA	NA	NA	NA	NA	NA	NA	NA	NA	1	Abi2__Abi_2
Abi2	Abi2	Abi2DF	Abi2DF	Abi	GCA_036575555.1	ASM3657555v1	Bacillus anthracis	Bacillus anthracis	5444761	Scaffold	GCA_036575555.1_Abi2_1	MEF3364882.1	MEF3364882.1	MEF3364882.1	MEF3364882.1	NA	NA	NA	NA	NA	NA	NA	NA	NA	1	Abi2__Abi_2
Abi2	Abi2	Abi2DF	Abi2DF	Abi	GCA_003386775.1	ASM338677v1	Bacillus mycoides	Bacillus mycoides	5794236	Scaffold	GCA_003386775.1_Abi2_1	REF40784.1	REF40784.1	REF40784.1	REF40784.1	NA	NA	NA	NA	NA	NA	NA	NA	NA	1	Abi2__Abi_2
Abi2	Abi2	Abi2DF	Abi2DF	Abi	GCA_000740925.2	ASM74092v2	Bacillus anthracis	Bacillus anthracis	5361934	Scaffold	GCA_000740925.2_Abi2_1	OKA51121.1	OKA51121.1	OKA51121.1	OKA51121.1	NA	NA	NA	NA	NA	NA	NA	NA	NA	1	Abi2__Abi_2
Abi2	Abi2	Abi2DF	Abi2DF	Abi	GCF_022662715.1	ASM2266271v1	Bacillus cereus group sp. BfR-BA-01496	Bacillus cereus s.l.	5760717	Contig	GCF_022662715.1_Abi2_1	WP_242260820.1	WP_242260820.1	WP_242260820.1	WP_242260820.1	NA	NA	NA	NA	NA	NA	NA	NA	NA	1	Abi2__Abi_2
Abi2	Abi2	Abi2DF	Abi2DF	Abi	GCA_027711685.1	ASM2771168v1	Bacillus cereus group sp. BY105LC	Bacillus cereus s.l.	5471473	Contig	GCA_027711685.1_Abi2_1	MDA1887238.1	MDA1887238.1	MDA1887238.1	MDA1887238.1	NA	NA	NA	NA	NA	NA	NA	NA	NA	1	Abi2__Abi_2
Abi2	Abi2	Abi2DF	Abi2DF	Abi	GCA_000292565.1	ASM29256v1	Bacillus anthracis str. UR-1	Bacillus anthracis	5446610	Contig	GCA_000292565.1_Abi2_1	EJT17089.1	EJT17089.1	EJT17089.1	EJT17089.1	NA	NA	NA	NA	NA	NA	NA	NA	NA	1	Abi2__Abi_2
Abi2	Abi2	Abi2DF	Abi2DF	Abi	GCA_002562055.1	ASM256205v1	Bacillus thuringiensis	Bacillus thuringiensis	5660994	Scaffold	GCA_002562055.1_Abi2_1	PEV37924.1	PEV37924.1	PEV37924.1	PEV37924.1	NA	NA	NA	NA	NA	NA	NA	NA	NA	1	Abi2__Abi_2
Abi2	Abi2	Abi2DF	Abi2DF	Abi	GCA_002560325.1	ASM256032v1	Bacillus cereus	Bacillus cereus	5183233	Scaffold	GCA_002560325.1_Abi2_1	PFD21557.1	PFD21557.1	PFD21557.1	PFD21557.1	NA	NA	NA	NA	NA	NA	NA	NA	NA	1	Abi2__Abi_2
Abi2	Abi2	Abi2DF	Abi2DF	Abi	GCA_001278435.1	ASM127843v1	Bacillus anthracis	Bacillus anthracis	5356744	Scaffold	GCA_001278435.1_Abi2_1	KOS23506.1	KOS23506.1	KOS23506.1	KOS23506.1	NA	NA	NA	NA	NA	NA	NA	NA	NA	1	Abi2__Abi_2
Abi2	Abi2	Abi2DF	Abi2DF	Abi	GCF_900013465.1	ANSES_101	Bacillus anthracis	Bacillus anthracis	5439211	Contig	GCF_900013465.1_Abi2_1	WP_003171532.1	WP_003171532.1	WP_003171532.1	WP_003171532.1	NA	NA	NA	NA	NA	NA	NA	NA	NA	1	Abi2__Abi_2
Abi2	Abi2	Abi2DF	Abi2DF	Abi	GCA_004116065.1	ASM411606v1	Bacillus albus	Bacillus albus	5893508	Contig	GCA_004116065.1_Abi2_1	RXJ54360.1	RXJ54360.1	RXJ54360.1	RXJ54360.1	NA	NA	NA	NA	NA	NA	NA	NA	NA	1	Abi2__Abi_2
Abi2	Abi2	Abi2DF	Abi2DF	Abi	GCA_036620835.1	ASM3662083v1	Bacillus anthracis	Bacillus anthracis	5445505	Scaffold	GCA_036620835.1_Abi2_1	MEF7632829.1	MEF7632829.1	MEF7632829.1	MEF7632829.1	NA	NA	NA	NA	NA	NA	NA	NA	NA	1	Abi2__Abi_2
Abi2	Abi2	Abi2DF	Abi2DF	Abi	GCA_002568925.1	ASM256892v1	Bacillus wiedmannii	Bacillus wiedmannii	5588196	Scaffold	GCA_002568925.1_Abi2_1	PFZ52844.1	PFZ52844.1	PFZ52844.1	PFZ52844.1	NA	NA	NA	NA	NA	NA	NA	NA	NA	1	Abi2__Abi_2
Abi2	Abi2	Abi2DF	Abi2DF	Abi	GCA_000832725.1	ASM83272v1	Bacillus anthracis	Bacillus anthracis	5487255	Complete Genome	GCA_000832725.1_Abi2_1	AJH54529.1	AJH54529.1	AJH54529.1	AJH54529.1	NA	NA	NA	NA	NA	NA	NA	NA	NA	1	Abi2__Abi_2
Abi2	Abi2	Abi2DF	Abi2DF	Abi	GCA_029710335.1	PDT001182114.1	Bacillus cereus	Bacillus cereus	6121841	Contig	GCA_029710335.1_Abi2_1	HDR8085675.1	HDR8085675.1	HDR8085675.1	HDR8085675.1	NA	NA	NA	NA	NA	NA	NA	NA	NA	1	Abi2__Abi_2
Abi2	Abi2	Abi2DF	Abi2DF	Abi	GCA_000295695.2	ASM29569v2	Bacillus anthracis str. BF1	Bacillus anthracis	5490208	Complete Genome	GCA_000295695.2_Abi2_1	QHD25287.1	QHD25287.1	QHD25287.1	QHD25287.1	NA	NA	NA	NA	NA	NA	NA	NA	NA	1	Abi2__Abi_2
Abi2	Abi2	Abi2DF	Abi2DF	Abi	GCA_000832745.1	ASM83274v1	Bacillus anthracis	Bacillus anthracis	5489869	Complete Genome	GCA_000832745.1_Abi2_1	AJH37449.1	AJH37449.1	AJH37449.1	AJH37449.1	NA	NA	NA	NA	NA	NA	NA	NA	NA	1	Abi2__Abi_2
Abi2	Abi2	Abi2DF	Abi2DF	Abi	GCA_006742565.1	ASM674256v1	Bacillus anthracis	Bacillus anthracis	5486226	Complete Genome	GCA_006742565.1_Abi2_1	BBK99626.1	BBK99626.1	BBK99626.1	BBK99626.1	NA	NA	NA	NA	NA	NA	NA	NA	NA	1	Abi2__Abi_2
Abi2	Abi2	Abi2DF	Abi2DF	Abi	GCF_900014335.1	ANSES_118	Bacillus anthracis	Bacillus anthracis	5441381	Contig	GCF_900014335.1_Abi2_1	WP_003171532.1	WP_003171532.1	WP_003171532.1	WP_003171532.1	NA	NA	NA	NA	NA	NA	NA	NA	NA	1	Abi2__Abi_2
Abi2	Abi2	Abi2DF	Abi2DF	Abi	GCA_004116085.1	ASM411608v1	Bacillus albus	Bacillus albus	5895808	Contig	GCA_004116085.1_Abi2_1	RXJ26854.1	RXJ26854.1	RXJ26854.1	RXJ26854.1	NA	NA	NA	NA	NA	NA	NA	NA	NA	1	Abi2__Abi_2
Abi2	Abi2	Abi2DF	Abi2DF	Abi	GCA_036851695.1	ASM3685169v1	Bacillus paranthracis	Bacillus paranthracis	5452265	Contig	GCA_036851695.1_Abi2_1	MEG7915765.1	MEG7915765.1	MEG7915765.1	MEG7915765.1	NA	NA	NA	NA	NA	NA	NA	NA	NA	1	Abi2__Abi_2
Abi2	Abi2	Abi2DF	Abi2DF	Abi	GCA_002558555.1	ASM255855v1	Bacillus thuringiensis	Bacillus thuringiensis	5925878	Scaffold	GCA_002558555.1_Abi2_1	PER43295.1	PER43295.1	PER43295.1	PER43295.1	NA	NA	NA	NA	NA	NA	NA	NA	NA	1	Abi2__Abi_2
Abi2	Abi2	Abi2DF	Abi2DF	Abi	GCA_004116415.1	ASM411641v1	Bacillus albus	Bacillus albus	5895319	Contig	GCA_004116415.1_Abi2_1	RXJ23247.1	RXJ23247.1	RXJ23247.1	RXJ23247.1	NA	NA	NA	NA	NA	NA	NA	NA	NA	1	Abi2__Abi_2
Abi2	Abi2	Abi2DF	Abi2DF	Abi	GCF_900014345.1	ANSES_122	Bacillus anthracis	Bacillus anthracis	5442134	Contig	GCF_900014345.1_Abi2_1	WP_003171532.1	WP_003171532.1	WP_003171532.1	WP_003171532.1	NA	NA	NA	NA	NA	NA	NA	NA	NA	1	Abi2__Abi_2
Abi2	Abi2	Abi2DF	Abi2DF	Abi	GCA_029636405.1	ASM2963640v1	Bacillus anthracis	Bacillus anthracis	5496011	Complete Genome	GCA_029636405.1_Abi2_1	WFN68423.1	WFN68423.1	WFN68423.1	WFN68423.1	NA	NA	NA	NA	NA	NA	NA	NA	NA	1	Abi2__Abi_2
Abi2	Abi2	Abi2DF	Abi2DF	Abi	GCF_007679475.1	ASM767947v1	Bacillus cereus	Bacillus cereus	5873173	Scaffold	GCF_007679475.1_Abi2_1	WP_088054253.1	WP_088054253.1	WP_088054253.1	WP_088054253.1	NA	NA	NA	NA	NA	NA	NA	NA	NA	1	Abi2__Abi_2
Abi2	Abi2	Abi2DF	Abi2DF	Abi	GCA_026559795.1	ASM2655979v1	Bacillus anthracis	Bacillus anthracis	5482710	Complete Genome	GCA_026559795.1_Abi2_1	WAA64249.1	WAA64249.1	WAA64249.1	WAA64249.1	NA	NA	NA	NA	NA	NA	NA	NA	NA	1	Abi2__Abi_2
Abi2	Abi2	Abi2DF	Abi2DF	Abi	GCA_029695205.1	PDT001640525.1	Bacillus anthracis	Bacillus anthracis	6203481	Contig	GCA_029695205.1_Abi2_1	HDR4130054.1	HDR4130054.1	HDR4130054.1	HDR4130054.1	NA	NA	NA	NA	NA	NA	NA	NA	NA	1	Abi2__Abi_2
Abi2	Abi2	Abi2DF	Abi2DF	Abi	GCA_000832785.1	ASM83278v1	Bacillus anthracis str. V770-NP-1R	Bacillus anthracis	5410397	Complete Genome	GCA_000832785.1_Abi2_1	AJH97129.1	AJH97129.1	AJH97129.1	AJH97129.1	NA	NA	NA	NA	NA	NA	NA	NA	NA	1	Abi2__Abi_2
Abi2	Abi2	Abi2DF	Abi2DF	Abi	GCA_035802795.1	ASM3580279v1	Bacillus cereus	Bacillus cereus	5716660	Scaffold	GCA_035802795.1_Abi2_1	MEB9838121.1	MEB9838121.1	MEB9838121.1	MEB9838121.1	NA	NA	NA	NA	NA	NA	NA	NA	NA	1	Abi2__Abi_2
Abi2	Abi2	Abi2DF	Abi2DF	Abi	GCA_029694245.1	PDT001649508.1	Bacillus anthracis	Bacillus anthracis	5553967	Contig	GCA_029694245.1_Abi2_1	HDR3874692.1	HDR3874692.1	HDR3874692.1	HDR3874692.1	NA	NA	NA	NA	NA	NA	NA	NA	NA	1	Abi2__Abi_2
Abi2	Abi2	Abi2DF	Abi2DF	Abi	GCA_002570705.1	ASM257070v1	Bacillus thuringiensis	Bacillus thuringiensis	5716949	Scaffold	GCA_002570705.1_Abi2_1	PFW36175.1	PFW36175.1	PFW36175.1	PFW36175.1	NA	NA	NA	NA	NA	NA	NA	NA	NA	1	Abi2__Abi_2
Abi2	Abi2	Abi2DF	Abi2DF	Abi	GCA_029695225.1	PDT001640523.1	Bacillus anthracis	Bacillus anthracis	6030956	Contig	GCA_029695225.1_Abi2_1	HDR4195223.1	HDR4195223.1	HDR4195223.1	HDR4195223.1	NA	NA	NA	NA	NA	NA	NA	NA	NA	1	Abi2__Abi_2
Abi2	Abi2	Abi2DF	Abi2DF	Abi	GCA_000986915.1	BANT001-SEQ-3-ASM-1	Bacillus anthracis	Bacillus anthracis	5458264	Contig	GCA_000986915.1_Abi2_1	KKM39497.1	KKM39497.1	KKM39497.1	KKM39497.1	NA	NA	NA	NA	NA	NA	NA	NA	NA	1	Abi2__Abi_2
Abi2	Abi2	Abi2DF	Abi2DF	Abi	GCA_029636705.1	ASM2963670v1	Bacillus anthracis	Bacillus anthracis	5496053	Complete Genome	GCA_029636705.1_Abi2_1	WFN78985.1	WFN78985.1	WFN78985.1	WFN78985.1	NA	NA	NA	NA	NA	NA	NA	NA	NA	1	Abi2__Abi_2
Abi2	Abi2	Abi2DF	Abi2DF	Abi	GCA_000732465.1	ASM73246v1	Bacillus anthracis str. Carbosap	Bacillus anthracis	5407671	Scaffold	GCA_000732465.1_Abi2_1	KEY92329.1	KEY92329.1	KEY92329.1	KEY92329.1	NA	NA	NA	NA	NA	NA	NA	NA	NA	1	Abi2__Abi_2
Abi2	Abi2	Abi2DF	Abi2DF	Abi	GCF_000167235.1	ASM16723v1	Bacillus anthracis str. CNEVA-9066	Bacillus anthracis	5488676	Scaffold	GCF_000167235.1_Abi2_1	WP_000337109.1	WP_000337109.1	WP_000337109.1	WP_000337109.1	NA	NA	NA	NA	NA	NA	NA	NA	NA	1	Abi2__Abi_2
Abi2	Abi2	Abi2DF	Abi2DF	Abi	GCA_029695045.1	PDT001640499.1	Bacillus anthracis	Bacillus anthracis	5822852	Contig	GCA_029695045.1_Abi2_1	HDR4101359.1	HDR4101359.1	HDR4101359.1	HDR4101359.1	NA	NA	NA	NA	NA	NA	NA	NA	NA	1	Abi2__Abi_2
Abi2	Abi2	Abi2DF	Abi2DF	Abi	GCA_022221085.1	ASM2222108v1	Bacillus anthracis str. BF1	Bacillus anthracis	5490208	Complete Genome	GCA_022221085.1_Abi2_1	UKX60184.1	UKX60184.1	UKX60184.1	UKX60184.1	NA	NA	NA	NA	NA	NA	NA	NA	NA	1	Abi2__Abi_2
Abi2	Abi2	Abi2DF	Abi2DF	Abi	GCA_027711545.1	ASM2771154v1	Bacillus cereus	Bacillus cereus	5211287	Contig	GCA_027711545.1_Abi2_1	MDA1843987.1	MDA1843987.1	MDA1843987.1	MDA1843987.1	NA	NA	NA	NA	NA	NA	NA	NA	NA	1	Abi2__Abi_2
Abi2	Abi2	Abi2DF	Abi2DF	Abi	GCF_022663175.1	ASM2266317v1	Bacillus cereus group sp. BfR-BA-01426	Bacillus cereus s.l.	5717966	Contig	GCF_022663175.1_Abi2_1	WP_242260820.1	WP_242260820.1	WP_242260820.1	WP_242260820.1	NA	NA	NA	NA	NA	NA	NA	NA	NA	1	Abi2__Abi_2
Abi2	Abi2	Abi2DF	Abi2DF	Abi	GCA_000832965.1	ASM83296v1	Bacillus anthracis	Bacillus anthracis	5601083	Complete Genome	GCA_000832965.1_Abi2_1	AJH85662.1	AJH85662.1	AJH85662.1	AJH85662.1	NA	NA	NA	NA	NA	NA	NA	NA	NA	1	Abi2__Abi_2
Abi2	Abi2	Abi2DF	Abi2DF	Abi	GCA_029702855.1	PDT001182833.1	Bacillus cereus biovar anthracis	Bacillus cereus	5857479	Contig	GCA_029702855.1_Abi2_1	HDR6230842.1	HDR6230842.1	HDR6230842.1	HDR6230842.1	NA	NA	NA	NA	NA	NA	NA	NA	NA	1	Abi2__Abi_2
Abi2	Abi2	Abi2DF	Abi2DF	Abi	GCA_036620955.1	ASM3662095v1	Bacillus anthracis	Bacillus anthracis	5454991	Scaffold	GCA_036620955.1_Abi2_1	MEF7550368.1	MEF7550368.1	MEF7550368.1	MEF7550368.1	NA	NA	NA	NA	NA	NA	NA	NA	NA	1	Abi2__Abi_2
Abi2	Abi2	Abi2DF	Abi2DF	Abi	GCA_026559755.1	ASM2655975v1	Bacillus anthracis	Bacillus anthracis	5406662	Complete Genome	GCA_026559755.1_Abi2_1	WAA53967.1	WAA53967.1	WAA53967.1	WAA53967.1	NA	NA	NA	NA	NA	NA	NA	NA	NA	1	Abi2__Abi_2
Abi2	Abi2	Abi2DF	Abi2DF	Abi	GCA_001654475.1	ASM165447v1	Bacillus anthracis	Bacillus anthracis	5503799	Complete Genome	GCA_001654475.1_Abi2_1	ANH84224.1	ANH84224.1	ANH84224.1	ANH84224.1	NA	NA	NA	NA	NA	NA	NA	NA	NA	1	Abi2__Abi_2
Abi2	Abi2	Abi2DF	Abi2DF	Abi	GCA_026559715.1	ASM2655971v1	Bacillus anthracis	Bacillus anthracis	5415265	Complete Genome	GCA_026559715.1_Abi2_1	WAA43588.1	WAA43588.1	WAA43588.1	WAA43588.1	NA	NA	NA	NA	NA	NA	NA	NA	NA	1	Abi2__Abi_2
Abi2	Abi2	Abi2DF	Abi2DF	Abi	GCA_016758475.1	ASM1675847v1	Bacillus cereus	Bacillus cereus	5877440	Contig	GCA_016758475.1_Abi2_1	MBL3862566.1	MBL3862566.1	MBL3862566.1	MBL3862566.1	NA	NA	NA	NA	NA	NA	NA	NA	NA	1	Abi2__Abi_2
Abi2	Abi2	Abi2DF	Abi2DF	Abi	GCF_000167315.1	ASM16731v1	Bacillus anthracis str. Western North America USA6153	Bacillus anthracis	5511345	Scaffold	GCF_000167315.1_Abi2_1	WP_003171532.1	WP_003171532.1	WP_003171532.1	WP_003171532.1	NA	NA	NA	NA	NA	NA	NA	NA	NA	1	Abi2__Abi_2
Abi2	Abi2	Abi2DF	Abi2DF	Abi	GCA_009928555.1	ASM992855v1	Bacillus cereus	Bacillus cereus	5685598	Contig	GCA_009928555.1_Abi2_1	NCA65999.1	NCA65999.1	NCA65999.1	NCA65999.1	NA	NA	NA	NA	NA	NA	NA	NA	NA	1	Abi2__Abi_2
Abi2	Abi2	Abi2DF	Abi2DF	Abi	GCA_000512775.2	ASM51277v2	Bacillus anthracis str. A16R	Bacillus anthracis	5410560	Complete Genome	GCA_000512775.2_Abi2_1	AHE87187.1	AHE87187.1	AHE87187.1	AHE87187.1	NA	NA	NA	NA	NA	NA	NA	NA	NA	1	Abi2__Abi_2
Abi2	Abi2	Abi2DF	Abi2DF	Abi	GCA_036621035.1	ASM3662103v1	Bacillus anthracis	Bacillus anthracis	5485088	Scaffold	GCA_036621035.1_Abi2_1	MEF7571767.1	MEF7571767.1	MEF7571767.1	MEF7571767.1	NA	NA	NA	NA	NA	NA	NA	NA	NA	1	Abi2__Abi_2
Abi2	Abi2	Abi2DF	Abi2DF	Abi	GCA_029694725.1	PDT001640526.1	Bacillus anthracis	Bacillus anthracis	5769693	Contig	GCA_029694725.1_Abi2_1	HDR4043724.1	HDR4043724.1	HDR4043724.1	HDR4043724.1	NA	NA	NA	NA	NA	NA	NA	NA	NA	1	Abi2__Abi_2
Abi2	Abi2	Abi2DF	Abi2DF	Abi	GCA_000512835.2	ASM51283v2	Bacillus anthracis str. A16	Bacillus anthracis	5505446	Complete Genome	GCA_000512835.2_Abi2_1	AHE93039.1	AHE93039.1	AHE93039.1	AHE93039.1	NA	NA	NA	NA	NA	NA	NA	NA	NA	1	Abi2__Abi_2
Abi2	Abi2	Abi2DF	Abi2DF	Abi	GCA_000583105.1	ASM58310v1	Bacillus anthracis str. SVA11	Bacillus anthracis	5487517	Complete Genome	GCA_000583105.1_Abi2_1	AHK41671.1	AHK41671.1	AHK41671.1	AHK41671.1	NA	NA	NA	NA	NA	NA	NA	NA	NA	1	Abi2__Abi_2
Abi2	Abi2	Abi2DF	Abi2DF	Abi	GCF_000503755.1	Bcereus	Bacillus thuringiensis JM-Mgvxx-63	Bacillus thuringiensis	4931802	Contig	GCF_000503755.1_Abi2_1	WP_029441584.1	WP_029441584.1	WP_029441584.1	WP_029441584.1	NA	NA	NA	NA	NA	NA	NA	NA	NA	1	Abi2__Abi_2
Abi2	Abi2	Abi2DF	Abi2DF	Abi	GCA_900176845.1	Bcereus.16-00185	Bacillus mobilis	Bacillus mobilis	5836648	Scaffold	GCA_900176845.1_Abi2_1	SMD93882.1	SMD93882.1	SMD93882.1	SMD93882.1	NA	NA	NA	NA	NA	NA	NA	NA	NA	1	Abi2__Abi_2
Abi2	Abi2	Abi2DF	Abi2DF	Abi	GCA_000743825.1	BHY_1	Bacillus anthracis	Bacillus anthracis	5487716	Scaffold	GCA_000743825.1_Abi2_1	KFL76234.1	KFL76234.1	KFL76234.1	KFL76234.1	NA	NA	NA	NA	NA	NA	NA	NA	NA	1	Abi2__Abi_2
Abi2	Abi2	Abi2DF	Abi2DF	Abi	GCA_000833275.1	ASM83327v1	Bacillus anthracis str. Turkey32	Bacillus anthracis	5505298	Complete Genome	GCA_000833275.1_Abi2_1	AJG51046.1	AJG51046.1	AJG51046.1	AJG51046.1	NA	NA	NA	NA	NA	NA	NA	NA	NA	1	Abi2__Abi_2
Abi2	Abi2	Abi2DF	Abi2DF	Abi	GCA_006088855.1	ASM608885v1	Bacillus anthracis	Bacillus anthracis	5490165	Complete Genome	GCA_006088855.1_Abi2_1	QCX60049.1	QCX60049.1	QCX60049.1	QCX60049.1	NA	NA	NA	NA	NA	NA	NA	NA	NA	1	Abi2__Abi_2
Abi2	Abi2	Abi2DF	Abi2DF	Abi	GCA_026689555.1	ASM2668955v1	Bacillus anthracis	Bacillus anthracis	5416293	Scaffold	GCA_026689555.1_Abi2_2	MCY2923818.1	MCY2923818.1	MCY2923818.1	MCY2923818.1	NA	NA	NA	NA	NA	NA	NA	NA	NA	1	Abi2__Abi_2
Abi2	Abi2	Abi2DF	Abi2DF	Abi	GCA_002356575.1	ASM235657v1	Bacillus anthracis	Bacillus anthracis	5504652	Complete Genome	GCA_002356575.1_Abi2_1	BAR79019.1	BAR79019.1	BAR79019.1	BAR79019.1	NA	NA	NA	NA	NA	NA	NA	NA	NA	1	Abi2__Abi_2
Abi2	Abi2	Abi2DF	Abi2DF	Abi	GCF_000310045.1	Carbosap_v1	Bacillus anthracis str. Carbosap	Bacillus anthracis	5402970	Contig	GCF_000310045.1_Abi2_1	WP_003171532.1	WP_003171532.1	WP_003171532.1	WP_003171532.1	NA	NA	NA	NA	NA	NA	NA	NA	NA	1	Abi2__Abi_2
Abi2	Abi2	Abi2DF	Abi2DF	Abi	GCA_000291355.1	Baci_cere_BAG6X1-2_V1	Bacillus cereus BAG6X1-2	Bacillus cereus	5116684	Scaffold	GCA_000291355.1_Abi2_1	EJQ43577.1	EJQ43577.1	EJQ43577.1	EJQ43577.1	NA	NA	NA	NA	NA	NA	NA	NA	NA	1	Abi2__Abi_2
Abi2	Abi2	Abi2DF	Abi2DF	Abi	GCF_000319715.1	BA_3166assembly	Bacillus anthracis str. 3166	Bacillus anthracis	5505136	Contig	GCF_000319715.1_Abi2_1	WP_003171532.1	WP_003171532.1	WP_003171532.1	WP_003171532.1	NA	NA	NA	NA	NA	NA	NA	NA	NA	1	Abi2__Abi_2
Abi2	Abi2	Abi2DF	Abi2DF	Abi	GCA_030166675.1	ASM3016667v1	Bacillus anthracis	Bacillus anthracis	5504346	Complete Genome	GCA_030166675.1_Abi2_1	WIG05445.1	WIG05445.1	WIG05445.1	WIG05445.1	NA	NA	NA	NA	NA	NA	NA	NA	NA	1	Abi2__Abi_2
Abi2	Abi2	Abi2DF	Abi2DF	Abi	GCF_022662975.1	ASM2266297v1	Bacillus cereus group sp. BfR-BA-01449	Bacillus cereus s.l.	5554274	Contig	GCF_022662975.1_Abi2_1	WP_242260820.1	WP_242260820.1	WP_242260820.1	WP_242260820.1	NA	NA	NA	NA	NA	NA	NA	NA	NA	1	Abi2__Abi_2
Abi2	Abi2	Abi2DF	Abi2DF	Abi	GCA_022221285.1	ASM2222128v1	Bacillus anthracis	Bacillus anthracis	5496094	Complete Genome	GCA_022221285.1_Abi2_1	UKY13371.1	UKY13371.1	UKY13371.1	UKY13371.1	NA	NA	NA	NA	NA	NA	NA	NA	NA	1	Abi2__Abi_2
Abi2	Abi2	Abi2DF	Abi2DF	Abi	GCA_029694745.1	PDT001640517.1	Bacillus anthracis	Bacillus anthracis	6022991	Contig	GCA_029694745.1_Abi2_1	HDR4037845.1	HDR4037845.1	HDR4037845.1	HDR4037845.1	NA	NA	NA	NA	NA	NA	NA	NA	NA	1	Abi2__Abi_2
Abi2	Abi2	Abi2DF	Abi2DF	Abi	GCA_000258885.1	ASM25888v1	Bacillus anthracis str. H9401	Bacillus anthracis	5495471	Complete Genome	GCA_000258885.1_Abi2_1	AFH86915.1	AFH86915.1	AFH86915.1	AFH86915.1	NA	NA	NA	NA	NA	NA	NA	NA	NA	1	Abi2__Abi_2
Abi2	Abi2	Abi2DF	Abi2DF	Abi	GCA_030270005.1	ASM3027000v1	Bacillus cereus	Bacillus cereus	5572927	Contig	GCA_030270005.1_Abi2_1	GMB74093.1	GMB74093.1	GMB74093.1	GMB74093.1	NA	NA	NA	NA	NA	NA	NA	NA	NA	1	Abi2__Abi_2
Abi2	Abi2	Abi2DF	Abi2DF	Abi	GCA_016757935.1	ASM1675793v1	Bacillus cereus	Bacillus cereus	5424202	Contig	GCA_016757935.1_Abi2_1	MBL3739811.1	MBL3739811.1	MBL3739811.1	MBL3739811.1	NA	NA	NA	NA	NA	NA	NA	NA	NA	1	Abi2__Abi_2
Abi2	Abi2	Abi2DF	Abi2DF	Abi	GCA_029695445.1	PDT001640498.1	Bacillus anthracis	Bacillus anthracis	5992425	Contig	GCA_029695445.1_Abi2_1	HDR4247608.1	HDR4247608.1	HDR4247608.1	HDR4247608.1	NA	NA	NA	NA	NA	NA	NA	NA	NA	1	Abi2__Abi_2
Abi2	Abi2	Abi2DF	Abi2DF	Abi	GCF_019656155.1	ASM1965615v1	Bacillus paramobilis	Bacillus paramobilis	5427479	Contig	GCF_019656155.1_Abi2_1	WP_088028302.1	WP_088028302.1	WP_088028302.1	WP_088028302.1	NA	NA	NA	NA	NA	NA	NA	NA	NA	1	Abi2__Abi_2
Abi2	Abi2	Abi2DF	Abi2DF	Abi	GCA_031941885.1	PDT001839160.1	Bacillus thuringiensis	Bacillus thuringiensis	6154162	Contig	GCA_031941885.1_Abi2_1	HDX9699374.1	HDX9699374.1	HDX9699374.1	HDX9699374.1	NA	NA	NA	NA	NA	NA	NA	NA	NA	1	Abi2__Abi_2
Abi2	Abi2	Abi2DF	Abi2DF	Abi	GCA_036620945.1	ASM3662094v1	Bacillus anthracis	Bacillus anthracis	5445559	Scaffold	GCA_036620945.1_Abi2_1	MEF7644067.1	MEF7644067.1	MEF7644067.1	MEF7644067.1	NA	NA	NA	NA	NA	NA	NA	NA	NA	1	Abi2__Abi_2
Abi2	Abi2	Abi2DF	Abi2DF	Abi	GCA_000875715.1	ASM87571v1	Bacillus anthracis	Bacillus anthracis	5477055	Complete Genome	GCA_000875715.1_Abi2_1	AJM83838.1	AJM83838.1	AJM83838.1	AJM83838.1	NA	NA	NA	NA	NA	NA	NA	NA	NA	1	Abi2__Abi_2
Abi2	Abi2	Abi2DF	Abi2DF	Abi	GCF_002007005.1	ASM200700v1	Bacillus cereus	Bacillus cereus	5524740	Scaffold	GCF_002007005.1_Abi2_1	WP_000337109.1	WP_000337109.1	WP_000337109.1	WP_000337109.1	NA	NA	NA	NA	NA	NA	NA	NA	NA	1	Abi2__Abi_2
Abi2	Abi2	Abi2DF	Abi2DF	Abi	GCA_001677295.1	ASM167729v1	Bacillus anthracis	Bacillus anthracis	5461141	Scaffold	GCA_001677295.1_Abi2_1	OBU98717.1	OBU98717.1	OBU98717.1	OBU98717.1	NA	NA	NA	NA	NA	NA	NA	NA	NA	1	Abi2__Abi_2
Abi2	Abi2	Abi2DF	Abi2DF	Abi	GCA_016484455.1	ASM1648445v1	Bacillus anthracis	Bacillus anthracis	5354383	Contig	GCA_016484455.1_Abi2_1	MBJ7912903.1	MBJ7912903.1	MBJ7912903.1	MBJ7912903.1	NA	NA	NA	NA	NA	NA	NA	NA	NA	1	Abi2__Abi_2
Abi2	Abi2	Abi2DF	Abi2DF	Abi	GCA_036884935.1	ASM3688493v1	Bacillus anthracis	Bacillus anthracis	5503431	Complete Genome	GCA_036884935.1_Abi2_1	WWO36607.1	WWO36607.1	WWO36607.1	WWO36607.1	NA	NA	NA	NA	NA	NA	NA	NA	NA	1	Abi2__Abi_2
Abi2	Abi2	Abi2DF	Abi2DF	Abi	GCA_031941265.1	PDT001839207.1	Bacillus cereus	Bacillus cereus	6171824	Contig	GCA_031941265.1_Abi2_1	HDX9519711.1	HDX9519711.1	HDX9519711.1	HDX9519711.1	NA	NA	NA	NA	NA	NA	NA	NA	NA	1	Abi2__Abi_2
Abi2	Abi2	Abi2DF	Abi2DF	Abi	GCA_029696485.1	PDT001590860.1	Bacillus cereus biovar anthracis	Bacillus cereus	5409304	Contig	GCA_029696485.1_Abi2_1	HDR4496212.1	HDR4496212.1	HDR4496212.1	HDR4496212.1	NA	NA	NA	NA	NA	NA	NA	NA	NA	1	Abi2__Abi_2
Abi2	Abi2	Abi2DF	Abi2DF	Abi	GCF_014249775.1	ASM1424977v1	Bacillus anthracis	Bacillus anthracis	5503926	Chromosome	GCF_014249775.1_Abi2_1	WP_009880222.1	WP_009880222.1	WP_009880222.1	WP_009880222.1	NA	NA	NA	NA	NA	NA	NA	NA	NA	1	Abi2__Abi_2
Abi2	Abi2	Abi2DF	Abi2DF	Abi	GCF_900013485.1	ANSES_92	Bacillus anthracis	Bacillus anthracis	5440411	Contig	GCF_900013485.1_Abi2_1	WP_003171532.1	WP_003171532.1	WP_003171532.1	WP_003171532.1	NA	NA	NA	NA	NA	NA	NA	NA	NA	1	Abi2__Abi_2
Abi2	Abi2	Abi2DF	Abi2DF	Abi	GCA_018221445.1	ASM1822144v1	Bacillus cereus	Bacillus cereus	5726216	Contig	GCA_018221445.1_Abi2_1	MBR9668850.1	MBR9668850.1	MBR9668850.1	MBR9668850.1	NA	NA	NA	NA	NA	NA	NA	NA	NA	1	Abi2__Abi_2
Abi2	Abi2	Abi2DF	Abi2DF	Abi	GCA_026689535.1	ASM2668953v1	Bacillus anthracis	Bacillus anthracis	5408510	Contig	GCA_026689535.1_Abi2_1	MCY2913373.1	MCY2913373.1	MCY2913373.1	MCY2913373.1	NA	NA	NA	NA	NA	NA	NA	NA	NA	1	Abi2__Abi_2
Abi2	Abi2	Abi2DF	Abi2DF	Abi	GCA_001277955.1	ASM127795v1	Bacillus anthracis	Bacillus anthracis	5503288	Chromosome	GCA_001277955.1_Abi2_1	ALC37704.1	ALC37704.1	ALC37704.1	ALC37704.1	NA	NA	NA	NA	NA	NA	NA	NA	NA	1	Abi2__Abi_2
Abi2	Abi2	Abi2DF	Abi2DF	Abi	GCA_029702935.1	PDT001182832.1	Bacillus cereus biovar anthracis	Bacillus cereus	5920078	Contig	GCA_029702935.1_Abi2_1	HDR6241882.1	HDR6241882.1	HDR6241882.1	HDR6241882.1	NA	NA	NA	NA	NA	NA	NA	NA	NA	1	Abi2__Abi_2
Abi2	Abi2	Abi2DF	Abi2DF	Abi	GCA_036884865.1	ASM3688486v1	Bacillus anthracis	Bacillus anthracis	5408050	Complete Genome	GCA_036884865.1_Abi2_1	WWO31409.1	WWO31409.1	WWO31409.1	WWO31409.1	NA	NA	NA	NA	NA	NA	NA	NA	NA	1	Abi2__Abi_2
Abi2	Abi2	Abi2DF	Abi2DF	Abi	GCA_000558985.1	Ba9080G_1.0	Bacillus anthracis 9080-G	Bacillus anthracis	5508663	Chromosome	GCA_000558985.1_Abi2_1	EVT95285.1	EVT95285.1	EVT95285.1	EVT95285.1	NA	NA	NA	NA	NA	NA	NA	NA	NA	1	Abi2__Abi_2
Abi2	Abi2	Abi2DF	Abi2DF	Abi	GCA_029695185.1	PDT001640528.1	Bacillus anthracis	Bacillus anthracis	6108870	Contig	GCA_029695185.1_Abi2_1	HDR4136089.1	HDR4136089.1	HDR4136089.1	HDR4136089.1	NA	NA	NA	NA	NA	NA	NA	NA	NA	1	Abi2__Abi_2
Abi2	Abi2	Abi2DF	Abi2DF	Abi	GCA_029694965.1	PDT001640504.1	Bacillus anthracis	Bacillus anthracis	6299035	Contig	GCA_029694965.1_Abi2_1	HDR4083479.1	HDR4083479.1	HDR4083479.1	HDR4083479.1	NA	NA	NA	NA	NA	NA	NA	NA	NA	1	Abi2__Abi_2
Abi2	Abi2	Abi2DF	Abi2DF	Abi	GCA_029695125.1	PDT001640533.1	Bacillus anthracis	Bacillus anthracis	5893381	Contig	GCA_029695125.1_Abi2_1	HDR4177414.1	HDR4177414.1	HDR4177414.1	HDR4177414.1	NA	NA	NA	NA	NA	NA	NA	NA	NA	1	Abi2__Abi_2
Abi2	Abi2	Abi2DF	Abi2DF	Abi	GCF_900013475.1	ANSES_89	Bacillus anthracis	Bacillus anthracis	5441555	Contig	GCF_900013475.1_Abi2_1	WP_003171532.1	WP_003171532.1	WP_003171532.1	WP_003171532.1	NA	NA	NA	NA	NA	NA	NA	NA	NA	1	Abi2__Abi_2
Abi2	Abi2	Abi2DF	Abi2DF	Abi	GCA_029695145.1	PDT001640531.1	Bacillus anthracis	Bacillus anthracis	5974903	Contig	GCA_029695145.1_Abi2_1	HDR4171573.1	HDR4171573.1	HDR4171573.1	HDR4171573.1	NA	NA	NA	NA	NA	NA	NA	NA	NA	1	Abi2__Abi_2
Abi2	Abi2	Abi2DF	Abi2DF	Abi	GCF_900014355.1	ANSES_32	Bacillus anthracis	Bacillus anthracis	5440003	Contig	GCF_900014355.1_Abi2_1	WP_003171532.1	WP_003171532.1	WP_003171532.1	WP_003171532.1	NA	NA	NA	NA	NA	NA	NA	NA	NA	1	Abi2__Abi_2
Abi2	Abi2	Abi2DF	Abi2DF	Abi	GCA_036246025.1	ASM3624602v1	Bacillus anthracis	Bacillus anthracis	5456426	Scaffold	GCA_036246025.1_Abi2_1	GEU04501.1	GEU04501.1	GEU04501.1	GEU04501.1	NA	NA	NA	NA	NA	NA	NA	NA	NA	1	Abi2__Abi_2
Abi2	Abi2	Abi2DF	Abi2DF	Abi	GCF_022662995.1	ASM2266299v1	Bacillus cereus group sp. BfR-BA-01447	Bacillus cereus s.l.	5438632	Contig	GCF_022662995.1_Abi2_1	WP_242260820.1	WP_242260820.1	WP_242260820.1	WP_242260820.1	NA	NA	NA	NA	NA	NA	NA	NA	NA	1	Abi2__Abi_2
Abi2	Abi2	Abi2DF	Abi2DF	Abi	GCA_026689595.1	ASM2668959v1	Bacillus anthracis	Bacillus anthracis	5369367	Scaffold	GCA_026689595.1_Abi2_1	MCY2908138.1	MCY2908138.1	MCY2908138.1	MCY2908138.1	NA	NA	NA	NA	NA	NA	NA	NA	NA	1	Abi2__Abi_2
Abi2	Abi2	Abi2DF	Abi2DF	Abi	GCA_024396795.1	ASM2439679v1	Bacillus anthracis	Bacillus anthracis	5408057	Complete Genome	GCA_024396795.1_Abi2_1	UTW24890.1	UTW24890.1	UTW24890.1	UTW24890.1	NA	NA	NA	NA	NA	NA	NA	NA	NA	1	Abi2__Abi_2
Abi2	Abi2	Abi2DF	Abi2DF	Abi	GCA_026559775.1	ASM2655977v1	Bacillus anthracis	Bacillus anthracis	5408021	Complete Genome	GCA_026559775.1_Abi2_1	WAA59137.1	WAA59137.1	WAA59137.1	WAA59137.1	NA	NA	NA	NA	NA	NA	NA	NA	NA	1	Abi2__Abi_2
Abi2	Abi2	Abi2DF	Abi2DF	Abi	GCA_036620875.1	ASM3662087v1	Bacillus anthracis	Bacillus anthracis	5451599	Scaffold	GCA_036620875.1_Abi2_1	MEF7533607.1	MEF7533607.1	MEF7533607.1	MEF7533607.1	NA	NA	NA	NA	NA	NA	NA	NA	NA	1	Abi2__Abi_2
Abi2	Abi2	Abi2DF	Abi2DF	Abi	GCA_029694705.1	PDT001640532.1	Bacillus anthracis	Bacillus anthracis	6069312	Contig	GCA_029694705.1_Abi2_1	HDR4026198.1	HDR4026198.1	HDR4026198.1	HDR4026198.1	NA	NA	NA	NA	NA	NA	NA	NA	NA	1	Abi2__Abi_2
Abi2	Abi2	Abi2DF	Abi2DF	Abi	GCA_000782885.1	ASM78288v1	Bacillus anthracis	Bacillus anthracis	5435540	Scaffold	GCA_000782885.1_Abi2_1	KGZ54072.1	KGZ54072.1	KGZ54072.1	KGZ54072.1	NA	NA	NA	NA	NA	NA	NA	NA	NA	1	Abi2__Abi_2
Abi2	Abi2	Abi2DF	Abi2DF	Abi	GCA_036575505.1	ASM3657550v1	Bacillus anthracis	Bacillus anthracis	5448576	Scaffold	GCA_036575505.1_Abi2_1	MEF3386696.1	MEF3386696.1	MEF3386696.1	MEF3386696.1	NA	NA	NA	NA	NA	NA	NA	NA	NA	1	Abi2__Abi_2
Abi2	Abi2	Abi2DF	Abi2DF	Abi	GCA_029695405.1	PDT001640503.1	Bacillus anthracis	Bacillus anthracis	6304159	Contig	GCA_029695405.1_Abi2_1	HDR4206975.1	HDR4206975.1	HDR4206975.1	HDR4206975.1	NA	NA	NA	NA	NA	NA	NA	NA	NA	1	Abi2__Abi_2
Abi2	Abi2	Abi2DF	Abi2DF	Abi	GCA_036209465.1	ASM3620946v1	Bacillus paramycoides	Bacillus paramycoides	5363943	Scaffold	GCA_036209465.1_Abi2_1	MED0982962.1	MED0982962.1	MED0982962.1	MED0982962.1	NA	NA	NA	NA	NA	NA	NA	NA	NA	1	Abi2__Abi_2
Abi2	Abi2	Abi2DF	Abi2DF	Abi	GCF_928858585.1	BA-S12-SU	Bacillus anthracis	Bacillus anthracis	5506423	Contig	GCF_928858585.1_Abi2_1	WP_003171532.1	WP_003171532.1	WP_003171532.1	WP_003171532.1	NA	NA	NA	NA	NA	NA	NA	NA	NA	1	Abi2__Abi_2
Abi2	Abi2	Abi2DF	Abi2DF	Abi	GCF_000167275.1	ASM16727v1	Bacillus anthracis str. Vollum	Bacillus anthracis	5488459	Scaffold	GCF_000167275.1_Abi2_1	WP_003171532.1	WP_003171532.1	WP_003171532.1	WP_003171532.1	NA	NA	NA	NA	NA	NA	NA	NA	NA	1	Abi2__Abi_2
Abi2	Abi2	Abi2DF	Abi2DF	Abi	GCA_001677305.1	ASM167730v1	Bacillus anthracis	Bacillus anthracis	5458420	Scaffold	GCA_001677305.1_Abi2_1	OBU98786.1	OBU98786.1	OBU98786.1	OBU98786.1	NA	NA	NA	NA	NA	NA	NA	NA	NA	1	Abi2__Abi_2
Abi2	Abi2	Abi2DF	Abi2DF	Abi	GCA_029695165.1	PDT001640530.1	Bacillus anthracis	Bacillus anthracis	6162145	Contig	GCA_029695165.1_Abi2_1	HDR4159578.1	HDR4159578.1	HDR4159578.1	HDR4159578.1	NA	NA	NA	NA	NA	NA	NA	NA	NA	1	Abi2__Abi_2
Abi2	Abi2	Abi2DF	Abi2DF	Abi	GCA_000725325.1	ASM72532v1	Bacillus anthracis	Bacillus anthracis	5490124	Complete Genome	GCA_000725325.1_Abi2_1	AIF59608.1	AIF59608.1	AIF59608.1	AIF59608.1	NA	NA	NA	NA	NA	NA	NA	NA	NA	1	Abi2__Abi_2
Abi2	Abi2	Abi2DF	Abi2DF	Abi	GCA_001015025.1	ASM101502v1	Bacillus anthracis	Bacillus anthracis	5449821	Contig	GCA_001015025.1_Abi2_1	GAO68341.1	GAO68341.1	GAO68341.1	GAO68341.1	NA	NA	NA	NA	NA	NA	NA	NA	NA	1	Abi2__Abi_2
Abi2	Abi2	Abi2DF	Abi2DF	Abi	GCA_029695465.1	PDT001640500.1	Bacillus anthracis	Bacillus anthracis	5924668	Contig	GCA_029695465.1_Abi2_1	HDR4235967.1	HDR4235967.1	HDR4235967.1	HDR4235967.1	NA	NA	NA	NA	NA	NA	NA	NA	NA	1	Abi2__Abi_2
Abi2	Abi2	Abi2DF	Abi2DF	Abi	GCA_029695245.1	PDT001640522.1	Bacillus anthracis	Bacillus anthracis	6136940	Contig	GCA_029695245.1_Abi2_1	HDR4165583.1	HDR4165583.1	HDR4165583.1	HDR4165583.1	NA	NA	NA	NA	NA	NA	NA	NA	NA	1	Abi2__Abi_2
Abi2	Abi2	Abi2DF	Abi2DF	Abi	GCA_000782875.1	ASM78287v1	Bacillus anthracis	Bacillus anthracis	5443372	Scaffold	GCA_000782875.1_Abi2_1	KGZ57099.1	KGZ57099.1	KGZ57099.1	KGZ57099.1	NA	NA	NA	NA	NA	NA	NA	NA	NA	1	Abi2__Abi_2
Abi2	Abi2	Abi2DF	Abi2DF	Abi	GCA_036621015.1	ASM3662101v1	Bacillus anthracis	Bacillus anthracis	5444530	Scaffold	GCA_036621015.1_Abi2_1	MEF7577024.1	MEF7577024.1	MEF7577024.1	MEF7577024.1	NA	NA	NA	NA	NA	NA	NA	NA	NA	1	Abi2__Abi_2
Abi2	Abi2	Abi2DF	Abi2DF	Abi	GCA_029695305.1	PDT001640519.1	Bacillus anthracis	Bacillus anthracis	6137269	Contig	GCA_029695305.1_Abi2_1	HDR4189222.1	HDR4189222.1	HDR4189222.1	HDR4189222.1	NA	NA	NA	NA	NA	NA	NA	NA	NA	1	Abi2__Abi_2
Abi2	Abi2	Abi2DF	Abi2DF	Abi	GCA_029695325.1	PDT001640516.1	Bacillus anthracis	Bacillus anthracis	6177855	Contig	GCA_029695325.1_Abi2_1	HDR4183190.1	HDR4183190.1	HDR4183190.1	HDR4183190.1	NA	NA	NA	NA	NA	NA	NA	NA	NA	1	Abi2__Abi_2
Abi2	Abi2	Abi2DF	Abi2DF	Abi	GCF_000167335.1	ASM16733v1	Bacillus anthracis str. Australia 94	Bacillus anthracis	5504562	Scaffold	GCF_000167335.1_Abi2_1	WP_009880222.1	WP_009880222.1	WP_009880222.1	WP_009880222.1	NA	NA	NA	NA	NA	NA	NA	NA	NA	1	Abi2__Abi_2
Abi2	Abi2	Abi2DF	Abi2DF	Abi	GCA_031941205.1	PDT001839211.1	Bacillus thuringiensis	Bacillus thuringiensis	5951857	Contig	GCA_031941205.1_Abi2_1	HDX9514883.1	HDX9514883.1	HDX9514883.1	HDX9514883.1	NA	NA	NA	NA	NA	NA	NA	NA	NA	1	Abi2__Abi_2
Abi2	Abi2	Abi2DF	Abi2DF	Abi	GCA_000742875.1	ASM74287v1	Bacillus anthracis	Bacillus anthracis	5508355	Chromosome	GCA_000742875.1_Abi2_1	AIK55128.1	AIK55128.1	AIK55128.1	AIK55128.1	NA	NA	NA	NA	NA	NA	NA	NA	NA	1	Abi2__Abi_2
Abi2	Abi2	Abi2DF	Abi2DF	Abi	GCF_022663485.1	ASM2266348v1	Bacillus cereus group sp. BfR-BA-01391	Bacillus cereus s.l.	5670050	Contig	GCF_022663485.1_Abi2_1	WP_242260820.1	WP_242260820.1	WP_242260820.1	WP_242260820.1	NA	NA	NA	NA	NA	NA	NA	NA	NA	1	Abi2__Abi_2
Abi2	Abi2	Abi2DF	Abi2DF	Abi	GCA_033305275.1	PDT001965247.1	Bacillus cereus	Bacillus cereus	6175369	Contig	GCA_033305275.1_Abi2_1	HEF7298841.1	HEF7298841.1	HEF7298841.1	HEF7298841.1	NA	NA	NA	NA	NA	NA	NA	NA	NA	1	Abi2__Abi_2
Abi2	Abi2	Abi2DF	Abi2DF	Abi	GCA_001835485.1	ASM183548v1	Bacillus anthracis	Bacillus anthracis	5351594	Scaffold	GCA_001835485.1_Abi2_1	OHO00783.1	OHO00783.1	OHO00783.1	OHO00783.1	NA	NA	NA	NA	NA	NA	NA	NA	NA	1	Abi2__Abi_2
Abi2	Abi2	Abi2DF	Abi2DF	Abi	GCA_029712615.1	PDT001179559.1	Bacillus cereus	Bacillus cereus	6031751	Contig	GCA_029712615.1_Abi2_1	HDR8454205.1	HDR8454205.1	HDR8454205.1	HDR8454205.1	NA	NA	NA	NA	NA	NA	NA	NA	NA	1	Abi2__Abi_2
Abi2	Abi2	Abi2DF	Abi2DF	Abi	GCA_025515965.1	ASM2551596v1	Bacillus cereus	Bacillus cereus	5951804	Scaffold	GCA_025515965.1_Abi2_1	MCU4715770.1	MCU4715770.1	MCU4715770.1	MCU4715770.1	NA	NA	NA	NA	NA	NA	NA	NA	NA	1	Abi2__Abi_2
Abi2	Abi2	Abi2DF	Abi2DF	Abi	GCF_000167295.1	ASM16729v1	Bacillus anthracis str. Kruger B	Bacillus anthracis	5470007	Scaffold	GCF_000167295.1_Abi2_1	WP_000337109.1	WP_000337109.1	WP_000337109.1	WP_000337109.1	NA	NA	NA	NA	NA	NA	NA	NA	NA	1	Abi2__Abi_2
Abi2	Abi2	Abi2DF	Abi2DF	Abi	GCA_031941465.1	PDT001839195.1	Bacillus cereus	Bacillus cereus	6323127	Contig	GCA_031941465.1_Abi2_1	HDX9583792.1	HDX9583792.1	HDX9583792.1	HDX9583792.1	NA	NA	NA	NA	NA	NA	NA	NA	NA	1	Abi2__Abi_2
Abi2	Abi2	Abi2DF	Abi2DF	Abi	GCA_036621355.1	ASM3662135v1	Bacillus thuringiensis	Bacillus thuringiensis	5953714	Contig	GCA_036621355.1_Abi2_1	MEF7687456.1	MEF7687456.1	MEF7687456.1	MEF7687456.1	NA	NA	NA	NA	NA	NA	NA	NA	NA	1	Abi2__Abi_2
Abi2	Abi2	Abi2DF	Abi2DF	Abi	GCA_036620895.1	ASM3662089v1	Bacillus anthracis	Bacillus anthracis	5476473	Scaffold	GCA_036620895.1_Abi2_1	MEF7598029.1	MEF7598029.1	MEF7598029.1	MEF7598029.1	NA	NA	NA	NA	NA	NA	NA	NA	NA	1	Abi2__Abi_2
Abi2	Abi2	Abi2DF	Abi2DF	Abi	GCA_900176955.1	Bcereus.16-00184	Bacillus cereus	Bacillus cereus	5908979	Scaffold	GCA_900176955.1_Abi2_1	SME35498.1	SME35498.1	SME35498.1	SME35498.1	NA	NA	NA	NA	NA	NA	NA	NA	NA	1	Abi2__Abi_2
Abi2	Abi2	Abi2DF	Abi2DF	Abi	GCA_001936375.1	ASM193637v1	Bacillus anthracis	Bacillus anthracis	5504043	Complete Genome	GCA_001936375.1_Abi2_1	APT29141.1	APT29141.1	APT29141.1	APT29141.1	NA	NA	NA	NA	NA	NA	NA	NA	NA	1	Abi2__Abi_2
Abi2	Abi2	Abi2DF	Abi2DF	Abi	GCA_000559005.1	Ba52G_1.0	Bacillus anthracis 52-G	Bacillus anthracis	5504444	Chromosome	GCA_000559005.1_Abi2_1	EVU01931.1	EVU01931.1	EVU01931.1	EVU01931.1	NA	NA	NA	NA	NA	NA	NA	NA	NA	1	Abi2__Abi_2
Abi2	Abi2	Abi2DF	Abi2DF	Abi	GCA_026689545.1	ASM2668954v1	Bacillus anthracis	Bacillus anthracis	5400732	Scaffold	GCA_026689545.1_Abi2_1	MCY2918478.1	MCY2918478.1	MCY2918478.1	MCY2918478.1	NA	NA	NA	NA	NA	NA	NA	NA	NA	1	Abi2__Abi_2
Abi2	Abi2	Abi2DF	Abi2DF	Abi	GCA_029695285.1	PDT001640520.1	Bacillus anthracis	Bacillus anthracis	6117808	Contig	GCA_029695285.1_Abi2_1	HDR4124076.1	HDR4124076.1	HDR4124076.1	HDR4124076.1	NA	NA	NA	NA	NA	NA	NA	NA	NA	1	Abi2__Abi_2
Abi2	Abi2	Abi2DF	Abi2DF	Abi	GCA_024396775.1	ASM2439677v1	Bacillus anthracis	Bacillus anthracis	5505366	Complete Genome	GCA_024396775.1_Abi2_1	UTW19637.1	UTW19637.1	UTW19637.1	UTW19637.1	NA	NA	NA	NA	NA	NA	NA	NA	NA	1	Abi2__Abi_2
Abi2	Abi2	Abi2DF	Abi2DF	Abi	GCF_900014365.1	ANSES_88	Bacillus anthracis	Bacillus anthracis	5441716	Contig	GCF_900014365.1_Abi2_1	WP_003171532.1	WP_003171532.1	WP_003171532.1	WP_003171532.1	NA	NA	NA	NA	NA	NA	NA	NA	NA	1	Abi2__Abi_2
Abi2	Abi2	Abi2DF	Abi2DF	Abi	GCA_036215625.1	ASM3621562v1	Bacillus thuringiensis	Bacillus thuringiensis	5871474	Scaffold	GCA_036215625.1_Abi2_1	MED2679806.1	MED2679806.1	MED2679806.1	MED2679806.1	NA	NA	NA	NA	NA	NA	NA	NA	NA	1	Abi2__Abi_2
Abi2	Abi2	Abi2DF	Abi2DF	Abi	GCA_036620845.1	ASM3662084v1	Bacillus anthracis	Bacillus anthracis	5450739	Scaffold	GCA_036620845.1_Abi2_1	MEF7699514.1	MEF7699514.1	MEF7699514.1	MEF7699514.1	NA	NA	NA	NA	NA	NA	NA	NA	NA	1	Abi2__Abi_2
Abi2	Abi2	Abi2DF	Abi2DF	Abi	GCA_034259145.1	ASM3425914v1	Bacillus anthracis	Bacillus anthracis	5504059	Chromosome	GCA_034259145.1_Abi2_1	WPU54344.1	WPU54344.1	WPU54344.1	WPU54344.1	NA	NA	NA	NA	NA	NA	NA	NA	NA	1	Abi2__Abi_2
Abi2	Abi2	Abi2DF	Abi2DF	Abi	GCA_025518305.1	ASM2551830v1	Bacillus mobilis	Bacillus mobilis	5487447	Scaffold	GCA_025518305.1_Abi2_1	MCU5193706.1	MCU5193706.1	MCU5193706.1	MCU5193706.1	NA	NA	NA	NA	NA	NA	NA	NA	NA	1	Abi2__Abi_2
Abi2	Abi2	Abi2DF	Abi2DF	Abi	GCF_022662925.1	ASM2266292v1	Bacillus cereus group sp. BfR-BA-01454	Bacillus cereus s.l.	5734081	Contig	GCF_022662925.1_Abi2_1	WP_242260820.1	WP_242260820.1	WP_242260820.1	WP_242260820.1	NA	NA	NA	NA	NA	NA	NA	NA	NA	1	Abi2__Abi_2
Abi2	Abi2	Abi2DF	Abi2DF	Abi	GCA_031941185.1	PDT001839213.1	Bacillus thuringiensis	Bacillus thuringiensis	5603369	Contig	GCA_031941185.1_Abi2_1	HDX9496767.1	HDX9496767.1	HDX9496767.1	HDX9496767.1	NA	NA	NA	NA	NA	NA	NA	NA	NA	1	Abi2__Abi_2
Abi2	Abi2	Abi2DF	Abi2DF	Abi	GCF_022662675.1	ASM2266267v1	Bacillus cereus group sp. BfR-BA-01517	Bacillus cereus s.l.	5609241	Contig	GCF_022662675.1_Abi2_1	WP_242260820.1	WP_242260820.1	WP_242260820.1	WP_242260820.1	NA	NA	NA	NA	NA	NA	NA	NA	NA	1	Abi2__Abi_2
Abi2	Abi2	Abi2DF	Abi2DF	Abi	GCA_016027575.1	ASM1602757v1	Bacillus tropicus	Bacillus tropicus	5716977	Complete Genome	GCA_016027575.1_Abi2_1	QPS48108.1	QPS48108.1	QPS48108.1	QPS48108.1	NA	NA	NA	NA	NA	NA	NA	NA	NA	1	Abi2__Abi_2
Abi2	Abi2	Abi2DF	Abi2DF	Abi	GCF_000697515.2	ASM69751v2	Bacillus anthracis	Bacillus anthracis	5440708	Scaffold	GCF_000697515.2_Abi2_1	WP_003171532.1	WP_003171532.1	WP_003171532.1	WP_003171532.1	NA	NA	NA	NA	NA	NA	NA	NA	NA	1	Abi2__Abi_2
Abi2	Abi2	Abi2DF	Abi2DF	Abi	GCA_036621115.1	ASM3662111v1	Bacillus anthracis	Bacillus anthracis	5485169	Scaffold	GCA_036621115.1_Abi2_1	MEF7654494.1	MEF7654494.1	MEF7654494.1	MEF7654494.1	NA	NA	NA	NA	NA	NA	NA	NA	NA	1	Abi2__Abi_2
Abi2	Abi2	Abi2DF	Abi2DF	Abi	GCA_020686565.1	ASM2068656v1	Bacillus pacificus	Bacillus pacificus	5499439	Scaffold	GCA_020686565.1_Abi2_1	MCC2392018.1	MCC2392018.1	MCC2392018.1	MCC2392018.1	NA	NA	NA	NA	NA	NA	NA	NA	NA	1	Abi2__Abi_2
AbiA_large	AbiA	DRT	DRT_Class1_AbiAKP2	Possible abi	GCA_002567745.1	ASM256774v1	Bacillus cereus	Bacillus cereus	5779753	Scaffold	GCA_002567745.1_AbiA_large_2	PFR14223.1	PFR14223.1	PFR14223.1	PFR14223.1	NA	NA	NA	NA	NA	NA	NA	NA	NA	1	AbiA_large__AbiA_large
AbiA_large	AbiA	DRT	DRT_Class1_AbiAKP2	Possible abi	GCA_002566255.1	ASM256625v1	Bacillus cereus	Bacillus cereus	5824281	Scaffold	GCA_002566255.1_AbiA_large_2	PFK30593.1	PFK30593.1	PFK30593.1	PFK30593.1	NA	NA	NA	NA	NA	NA	NA	NA	NA	1	AbiA_large__AbiA_large
AbiA_small	AbiA	DRT	DRT_Class1_AbiAKP2	Possible abi	GCA_035802955.1	ASM3580295v1	Bacillus anthracis	Bacillus anthracis	5797601	Scaffold	GCA_035802955.1_AbiA_small_2	MEB9907528.1	MEB9907529.1	MEB9907528.1,MEB9907529.1	MEB9907528.1	MEB9907529.1	NA	NA	NA	NA	NA	NA	NA	NA	2	AbiA_small__AbiA_small,AbiA_small__AbiA_SLATT
AbiA_small	AbiA	DRT	DRT_Class1_AbiAKP2	Possible abi	GCA_016483445.1	ASM1648344v1	Bacillus cereus group sp. N17	Bacillus cereus s.l.	6203587	Contig	GCA_016483445.1_AbiA_small_2	MBJ8042458.1	MBJ8042459.1	MBJ8042458.1,MBJ8042459.1	MBJ8042458.1	MBJ8042459.1	NA	NA	NA	NA	NA	NA	NA	NA	2	AbiA_small__AbiA_small,AbiA_small__AbiA_SLATT
AbiA_small	AbiA	DRT	DRT_Class1_AbiAKP2	Possible abi	GCA_025518165.1	ASM2551816v1	Bacillus cereus	Bacillus cereus	5112461	Scaffold	GCA_025518165.1_AbiA_small_1	MCU5315107.1	MCU5315108.1	MCU5315107.1,MCU5315108.1	MCU5315107.1	MCU5315108.1	NA	NA	NA	NA	NA	NA	NA	NA	2	AbiA_small__AbiA_small,AbiA_small__AbiA_SLATT
AbiA_small	AbiA	DRT	DRT_Class1_AbiAKP2	Possible abi	GCA_002560675.1	ASM256067v1	Bacillus anthracis	Bacillus anthracis	5261128	Scaffold	GCA_002560675.1_AbiA_small_1	PFE28564.1	PFE28565.1	PFE28564.1,PFE28565.1	PFE28564.1	PFE28565.1	NA	NA	NA	NA	NA	NA	NA	NA	2	AbiA_small__AbiA_small,AbiA_small__AbiA_SLATT
AbiA_small	AbiA	DRT	DRT_Class1_AbiAKP2	Possible abi	GCA_025516125.1	ASM2551612v1	Bacillus cereus	Bacillus cereus	5117383	Scaffold	GCA_025516125.1_AbiA_small_1	MCU4898986.1	MCU4898987.1	MCU4898986.1,MCU4898987.1	MCU4898986.1	MCU4898987.1	NA	NA	NA	NA	NA	NA	NA	NA	2	AbiA_small__AbiA_small,AbiA_small__AbiA_SLATT
AbiA_small	AbiA	DRT	DRT_Class1_AbiAKP2	Possible abi	GCA_023094015.1	ASM2309401v1	Bacillus cereus	Bacillus cereus	5648783	Complete Genome	GCA_023094015.1_AbiA_small_3	UPJ16567.1	UPJ16568.1	UPJ16567.1,UPJ16568.1	UPJ16567.1	UPJ16568.1	NA	NA	NA	NA	NA	NA	NA	NA	2	AbiA_small__AbiA_small,AbiA_small__AbiA_SLATT
AbiA_small	AbiA	DRT	DRT_Class1_AbiAKP2	Possible abi	GCA_029479395.1	ASM2947939v1	Bacillus cereus	Bacillus cereus	5585121	Contig	GCA_029479395.1_AbiA_small_2	MDF9613500.1	MDF9613501.1	MDF9613500.1,MDF9613501.1	MDF9613500.1	MDF9613501.1	NA	NA	NA	NA	NA	NA	NA	NA	2	AbiA_small__AbiA_SLATT,AbiA_small__AbiA_small
AbiA_small	AbiA	DRT	DRT_Class1_AbiAKP2	Possible abi	GCA_029477615.1	ASM2947761v1	Bacillus cereus	Bacillus cereus	5668660	Contig	GCA_029477615.1_AbiA_small_1	MDF9486979.1	MDF9486980.1	MDF9486979.1,MDF9486980.1	MDF9486979.1	MDF9486980.1	NA	NA	NA	NA	NA	NA	NA	NA	2	AbiA_small__AbiA_small,AbiA_small__AbiA_SLATT
AbiA_small	AbiA	DRT	DRT_Class1_AbiAKP2	Possible abi	GCA_025518545.1	ASM2551854v1	Bacillus cereus	Bacillus cereus	5125971	Contig	GCA_025518545.1_AbiA_small_1	MCU5480253.1	MCU5480254.1	MCU5480253.1,MCU5480254.1	MCU5480253.1	MCU5480254.1	NA	NA	NA	NA	NA	NA	NA	NA	2	AbiA_small__AbiA_small,AbiA_small__AbiA_SLATT
AbiA_small	AbiA	DRT	DRT_Class1_AbiAKP2	Possible abi	GCA_025519245.1	ASM2551924v1	Bacillus cereus	Bacillus cereus	5048696	Contig	GCA_025519245.1_AbiA_small_2	MCU5441997.1	MCU5441998.1	MCU5441997.1,MCU5441998.1	MCU5441997.1	MCU5441998.1	NA	NA	NA	NA	NA	NA	NA	NA	2	AbiA_small__AbiA_small,AbiA_small__AbiA_SLATT
AbiA_small	AbiA	DRT	DRT_Class1_AbiAKP2	Possible abi	GCA_002559945.1	ASM255994v1	Bacillus cereus	Bacillus cereus	6122598	Scaffold	GCA_002559945.1_AbiA_small_1	PFC18826.1	PFC18827.1	PFC18826.1,PFC18827.1	PFC18826.1	PFC18827.1	NA	NA	NA	NA	NA	NA	NA	NA	2	AbiA_small__AbiA_small,AbiA_small__AbiA_SLATT
AbiA_small	AbiA	DRT	DRT_Class1_AbiAKP2	Possible abi	GCA_036216165.1	ASM3621616v1	Bacillus toyonensis	Bacillus toyonensis	5697262	Scaffold	GCA_036216165.1_AbiA_small_1	MED2844406.1	MED2844407.1	MED2844406.1,MED2844407.1	MED2844406.1	MED2844407.1	NA	NA	NA	NA	NA	NA	NA	NA	2	AbiA_small__AbiA_SLATT,AbiA_small__AbiA_small
AbiA_small	AbiA	DRT	DRT_Class1_AbiAKP2	Possible abi	GCA_035812415.1	ASM3581241v1	Bacillus anthracis	Bacillus anthracis	5813786	Scaffold	GCA_035812415.1_AbiA_small_2	MEC1954084.1	MEC1954085.1	MEC1954084.1,MEC1954085.1	MEC1954084.1	MEC1954085.1	NA	NA	NA	NA	NA	NA	NA	NA	2	AbiA_small__AbiA_SLATT,AbiA_small__AbiA_small
AbiA_small	AbiA	DRT	DRT_Class1_AbiAKP2	Possible abi	GCF_022663095.1	ASM2266309v1	Bacillus cereus group sp. BfR-BA-01428	Bacillus cereus s.l.	5194027	Contig	GCF_022663095.1_AbiA_small_1	WP_242280159.1	WP_242280160.1	WP_242280159.1,WP_242280160.1	WP_242280159.1	WP_242280160.1	NA	NA	NA	NA	NA	NA	NA	NA	2	AbiA_small__AbiA_SLATT,AbiA_small__AbiA_small
AbiA_small	AbiA	DRT	DRT_Class1_AbiAKP2	Possible abi	GCA_000399385.1	Baci_cere_VD131_V1	Bacillus cereus VD131	Bacillus cereus	6118469	Scaffold	GCA_000399385.1_AbiA_small_1	EOP29448.1	EOP29449.1	EOP29448.1,EOP29449.1	EOP29448.1	EOP29449.1	NA	NA	NA	NA	NA	NA	NA	NA	2	AbiA_small__AbiA_SLATT,AbiA_small__AbiA_small
AbiA_small	AbiA	DRT	DRT_Class1_AbiAKP2	Possible abi	GCA_002574855.1	ASM257485v1	Bacillus cereus	Bacillus cereus	5911940	Scaffold	GCA_002574855.1_AbiA_small_3	PGL12165.1	PGL12166.1	PGL12165.1,PGL12166.1	PGL12165.1	PGL12166.1	NA	NA	NA	NA	NA	NA	NA	NA	2	AbiA_small__AbiA_small,AbiA_small__AbiA_SLATT
AbiA_small	AbiA	DRT	DRT_Class1_AbiAKP2	Possible abi	GCA_029711065.1	PDT001179983.1	Bacillus cereus	Bacillus cereus	5854083	Contig	GCA_029711065.1_AbiA_small_2	HDR8244971.1	HDR8244972.1	HDR8244971.1,HDR8244972.1	HDR8244971.1	HDR8244972.1	NA	NA	NA	NA	NA	NA	NA	NA	2	AbiA_small__AbiA_SLATT,AbiA_small__AbiA_small
AbiA_small	AbiA	DRT	DRT_Class1_AbiAKP2	Possible abi	GCA_000291035.1	Baci_cere_BAG1X1-2_G13151_V1	Bacillus cereus BAG1X1-2	Bacillus cereus	5856198	Scaffold	GCA_000291035.1_AbiA_small_1	EJS45931.1	EJS45932.1	EJS45931.1,EJS45932.1	EJS45931.1	EJS45932.1	NA	NA	NA	NA	NA	NA	NA	NA	2	AbiA_small__AbiA_SLATT,AbiA_small__AbiA_small
AbiC	AbiC	AbiC	AbiC	Abi	GCA_002584675.1	ASM258467v1	Bacillus cereus	Bacillus cereus	5978379	Scaffold	GCA_002584675.1_AbiC_1	PGY26729.1	PGY26729.1	PGY26729.1	PGY26729.1	NA	NA	NA	NA	NA	NA	NA	NA	NA	1	AbiC__AbiC
AbiC	AbiC	AbiC	AbiC	Abi	GCA_000835185.1	ASM83518v1	Bacillus cereus	Bacillus cereus	5642468	Complete Genome	GCA_000835185.1_AbiC_1	AJK35315.1	AJK35315.1	AJK35315.1	AJK35315.1	NA	NA	NA	NA	NA	NA	NA	NA	NA	1	AbiC__AbiC
AbiC	AbiC	AbiC	AbiC	Abi	GCA_002577205.1	ASM257720v1	Bacillus cereus	Bacillus cereus	5897394	Scaffold	GCA_002577205.1_AbiC_1	PGS52899.1	PGS52899.1	PGS52899.1	PGS52899.1	NA	NA	NA	NA	NA	NA	NA	NA	NA	1	AbiC__AbiC
AbiC	AbiC	AbiC	AbiC	Abi	GCA_029711385.1	PDT001179877.1	Bacillus cereus	Bacillus cereus	5846871	Contig	GCA_029711385.1_AbiC_1	HDR8344048.1	HDR8344048.1	HDR8344048.1	HDR8344048.1	NA	NA	NA	NA	NA	NA	NA	NA	NA	1	AbiC__AbiC
AbiC	AbiC	AbiC	AbiC	Abi	GCA_002559045.1	ASM255904v1	Bacillus cereus	Bacillus cereus	5848120	Scaffold	GCA_002559045.1_AbiC_1	PEU04111.1	PEU04111.1	PEU04111.1	PEU04111.1	NA	NA	NA	NA	NA	NA	NA	NA	NA	1	AbiC__AbiC
AbiC	AbiC	AbiC	AbiC	Abi	GCA_035802255.1	ASM3580225v1	Bacillus cereus	Bacillus cereus	5396187	Scaffold	GCA_035802255.1_AbiC_1	MEB9738884.1	MEB9738884.1	MEB9738884.1	MEB9738884.1	NA	NA	NA	NA	NA	NA	NA	NA	NA	1	AbiC__AbiC
AbiC	AbiC	AbiC	AbiC	Abi	GCA_002567595.1	ASM256759v1	Bacillus cereus	Bacillus cereus	5483347	Scaffold	GCA_002567595.1_AbiC_1	PFQ61210.1	PFQ61210.1	PFQ61210.1	PFQ61210.1	NA	NA	NA	NA	NA	NA	NA	NA	NA	1	AbiC__AbiC
AbiC	AbiC	AbiC	AbiC	Abi	GCA_025519205.1	ASM2551920v1	Bacillus paranthracis	Bacillus paranthracis	5594580	Scaffold	GCA_025519205.1_AbiC_1	MCU5387141.1	MCU5387141.1	MCU5387141.1	MCU5387141.1	NA	NA	NA	NA	NA	NA	NA	NA	NA	1	AbiC__AbiC
AbiC	AbiC	AbiC	AbiC	Abi	GCA_029697925.1	PDT001245393.1	Bacillus cereus	Bacillus cereus	5845764	Contig	GCA_029697925.1_AbiC_1	HDR4901628.1	HDR4901628.1	HDR4901628.1	HDR4901628.1	NA	NA	NA	NA	NA	NA	NA	NA	NA	1	AbiC__AbiC
AbiC	AbiC	AbiC	AbiC	Abi	GCA_029707845.1	PDT001182291.1	Bacillus toyonensis	Bacillus toyonensis	6178047	Contig	GCA_029707845.1_AbiC_1	HDR7362891.1	HDR7362891.1	HDR7362891.1	HDR7362891.1	NA	NA	NA	NA	NA	NA	NA	NA	NA	1	AbiC__AbiC
AbiC	AbiC	AbiC	AbiC	Abi	GCA_000773635.1	ASM77363v1	Bacillus cereus	Bacillus cereus	5812578	Scaffold	GCA_000773635.1_AbiC_1	KGT45795.1	KGT45795.1	KGT45795.1	KGT45795.1	NA	NA	NA	NA	NA	NA	NA	NA	NA	1	AbiC__AbiC
AbiC	AbiC	AbiC	AbiC	Abi	GCA_013267455.1	ASM1326745v1	Bacillus cereus	Bacillus cereus	5642335	Complete Genome	GCA_013267455.1_AbiC_1	QKH69305.1	QKH69305.1	QKH69305.1	QKH69305.1	NA	NA	NA	NA	NA	NA	NA	NA	NA	1	AbiC__AbiC
AbiC	AbiC	AbiC	AbiC	Abi	GCA_002552015.1	ASM255201v1	Bacillus cereus	Bacillus cereus	5912203	Scaffold	GCA_002552015.1_AbiC_1	PEC03198.1	PEC03198.1	PEC03198.1	PEC03198.1	NA	NA	NA	NA	NA	NA	NA	NA	NA	1	AbiC__AbiC
AbiC	AbiC	AbiC	AbiC	Abi	GCA_000293505.1	Baci_cere_BAG4X2-1_G13197_V1	Bacillus toyonensis	Bacillus toyonensis	5725126	Scaffold	GCA_000293505.1_AbiC_1	EJV49969.1	EJV49969.1	EJV49969.1	EJV49969.1	NA	NA	NA	NA	NA	NA	NA	NA	NA	1	AbiC__AbiC
AbiC	AbiC	AbiC	AbiC	Abi	GCA_002578545.1	ASM257854v1	Bacillus cereus	Bacillus cereus	6140580	Scaffold	GCA_002578545.1_AbiC_1	PGU52815.1	PGU52815.1	PGU52815.1	PGU52815.1	NA	NA	NA	NA	NA	NA	NA	NA	NA	1	AbiC__AbiC
AbiC	AbiC	AbiC	AbiC	Abi	GCA_027625975.1	ASM2762597v1	Bacillus cereus	Bacillus cereus	6220761	Complete Genome	GCA_027625975.1_AbiC_1	WBO70012.1	WBO70012.1	WBO70012.1	WBO70012.1	NA	NA	NA	NA	NA	NA	NA	NA	NA	1	AbiC__AbiC
AbiC	AbiC	AbiC	AbiC	Abi	GCA_035816015.1	ASM3581601v1	Bacillus cereus	Bacillus cereus	6497054	Scaffold	GCA_035816015.1_AbiC_1	MEC2870089.1	MEC2870089.1	MEC2870089.1	MEC2870089.1	NA	NA	NA	NA	NA	NA	NA	NA	NA	1	AbiC__AbiC
AbiC	AbiC	AbiC	AbiC	Abi	GCA_025519565.1	ASM2551956v1	Bacillus toyonensis	Bacillus toyonensis	6003969	Scaffold	GCA_025519565.1_AbiC_1	MCU5583118.1	MCU5583118.1	MCU5583118.1	MCU5583118.1	NA	NA	NA	NA	NA	NA	NA	NA	NA	1	AbiC__AbiC
AbiC	AbiC	AbiC	AbiC	Abi	GCA_002558525.1	ASM255852v1	Bacillus thuringiensis	Bacillus thuringiensis	6705616	Scaffold	GCA_002558525.1_AbiC_1	PER45182.1	PER45182.1	PER45182.1	PER45182.1	NA	NA	NA	NA	NA	NA	NA	NA	NA	1	AbiC__AbiC
AbiC	AbiC	AbiC	AbiC	Abi	GCA_011765855.1	ASM1176585v1	Bacillus thuringiensis	Bacillus thuringiensis	6112031	Contig	GCA_011765855.1_AbiC_1	NIL34992.1	NIL34992.1	NIL34992.1	NIL34992.1	NA	NA	NA	NA	NA	NA	NA	NA	NA	1	AbiC__AbiC
AbiC	AbiC	AbiC	AbiC	Abi	GCA_000831065.1	ASM83106v1	Bacillus bombysepticus str. Wang	Bacillus bombysepticus	5873592	Complete Genome	GCA_000831065.1_AbiC_1	AHX21763.1	AHX21763.1	AHX21763.1	AHX21763.1	NA	NA	NA	NA	NA	NA	NA	NA	NA	1	AbiC__AbiC
AbiC	AbiC	AbiC	AbiC	Abi	GCA_030876775.1	ASM3087677v1	Bacillus cereus	Bacillus cereus	5534964	Scaffold	GCA_030876775.1_AbiC_1	MDQ4436454.1	MDQ4436454.1	MDQ4436454.1	MDQ4436454.1	NA	NA	NA	NA	NA	NA	NA	NA	NA	1	AbiC__AbiC
AbiC	AbiC	AbiC	AbiC	Abi	GCF_002911905.1	ASM291190v1	Bacillus thuringiensis serovar kumamtoensis	Bacillus thuringiensis	6527750	Contig	GCF_002911905.1_AbiC_1	WP_086392715.1	WP_086392715.1	WP_086392715.1	WP_086392715.1	NA	NA	NA	NA	NA	NA	NA	NA	NA	1	AbiC__AbiC
AbiC	AbiC	AbiC	AbiC	Abi	GCA_002560095.1	ASM256009v1	Bacillus cereus	Bacillus cereus	5809866	Scaffold	GCA_002560095.1_AbiC_1	PFC75674.1	PFC75674.1	PFC75674.1	PFC75674.1	NA	NA	NA	NA	NA	NA	NA	NA	NA	1	AbiC__AbiC
AbiC	AbiC	AbiC	AbiC	Abi	GCA_001583705.1	ASM158370v1	Bacillus cereus	Bacillus cereus	5768294	Contig	GCA_001583705.1_AbiC_1	KXY07463.1	KXY07463.1	KXY07463.1	KXY07463.1	NA	NA	NA	NA	NA	NA	NA	NA	NA	1	AbiC__AbiC
AbiC	AbiC	AbiC	AbiC	Abi	GCA_027714185.1	ASM2771418v1	Bacillus cereus	Bacillus cereus	5883393	Contig	GCA_027714185.1_AbiC_1	MDA2275440.1	MDA2275440.1	MDA2275440.1	MDA2275440.1	NA	NA	NA	NA	NA	NA	NA	NA	NA	1	AbiC__AbiC
AbiC	AbiC	AbiC	AbiC	Abi	GCA_002581125.1	ASM258112v1	Bacillus toyonensis	Bacillus toyonensis	5731090	Scaffold	GCA_002581125.1_AbiC_1	PHD90385.1	PHD90385.1	PHD90385.1	PHD90385.1	NA	NA	NA	NA	NA	NA	NA	NA	NA	1	AbiC__AbiC
AbiC	AbiC	AbiC	AbiC	Abi	GCA_002577625.1	ASM257762v1	Bacillus thuringiensis	Bacillus thuringiensis	6255908	Scaffold	GCA_002577625.1_AbiC_1	PGT87554.1	PGT87554.1	PGT87554.1	PGT87554.1	NA	NA	NA	NA	NA	NA	NA	NA	NA	1	AbiC__AbiC
AbiC	AbiC	AbiC	AbiC	Abi	GCA_020662105.1	ASM2066210v1	Bacillus pacificus	Bacillus pacificus	5167759	Scaffold	GCA_020662105.1_AbiC_1	MCC0770744.1	MCC0770744.1	MCC0770744.1	MCC0770744.1	NA	NA	NA	NA	NA	NA	NA	NA	NA	1	AbiC__AbiC
AbiC	AbiC	AbiC	AbiC	Abi	GCA_022509865.1	ASM2250986v1	Bacillus toyonensis	Bacillus toyonensis	5646249	Scaffold	GCA_022509865.1_AbiC_1	MCH5455745.1	MCH5455745.1	MCH5455745.1	MCH5455745.1	NA	NA	NA	NA	NA	NA	NA	NA	NA	1	AbiC__AbiC
AbiC	AbiC	AbiC	AbiC	Abi	GCA_002146445.1	ASM214644v1	Bacillus thuringiensis serovar jinghongiensis	Bacillus thuringiensis	6234285	Scaffold	GCA_002146445.1_AbiC_1	OTW80858.1	OTW80858.1	OTW80858.1	OTW80858.1	NA	NA	NA	NA	NA	NA	NA	NA	NA	1	AbiC__AbiC
AbiC	AbiC	AbiC	AbiC	Abi	GCF_002911745.1	ASM291174v1	Bacillus thuringiensis serovar japonensis	Bacillus thuringiensis	6326962	Contig	GCF_002911745.1_AbiC_1	WP_001033550.1	WP_001033550.1	WP_001033550.1	WP_001033550.1	NA	NA	NA	NA	NA	NA	NA	NA	NA	1	AbiC__AbiC
AbiC	AbiC	AbiC	AbiC	Abi	GCA_028548325.1	ASM2854832v1	Bacillus cereus	Bacillus cereus	5737594	Contig	GCA_028548325.1_AbiC_1	MDC7729669.1	MDC7729669.1	MDC7729669.1	MDC7729669.1	NA	NA	NA	NA	NA	NA	NA	NA	NA	1	AbiC__AbiC
AbiC	AbiC	AbiC	AbiC	Abi	GCA_016483285.1	ASM1648328v1	Bacillus cereus	Bacillus cereus	6474183	Contig	GCA_016483285.1_AbiC_1	MBJ8004363.1	MBJ8004363.1	MBJ8004363.1	MBJ8004363.1	NA	NA	NA	NA	NA	NA	NA	NA	NA	1	AbiC__AbiC
AbiC	AbiC	AbiC	AbiC	Abi	GCA_027712845.1	ASM2771284v1	Bacillus cereus	Bacillus cereus	5487586	Contig	GCA_027712845.1_AbiC_1	MDA2042109.1	MDA2042109.1	MDA2042109.1	MDA2042109.1	NA	NA	NA	NA	NA	NA	NA	NA	NA	1	AbiC__AbiC
AbiC	AbiC	AbiC	AbiC	Abi	GCA_027709965.1	ASM2770996v1	Bacillus cereus	Bacillus cereus	5309774	Contig	GCA_027709965.1_AbiC_1	MDA1611307.1	MDA1611307.1	MDA1611307.1	MDA1611307.1	NA	NA	NA	NA	NA	NA	NA	NA	NA	1	AbiC__AbiC
AbiC	AbiC	AbiC	AbiC	Abi	GCA_004328845.1	ASM432884v1	Bacillus anthracis	Bacillus anthracis	5294779	Complete Genome	GCA_004328845.1_AbiC_1	QBJ67097.1	QBJ67097.1	QBJ67097.1	QBJ67097.1	NA	NA	NA	NA	NA	NA	NA	NA	NA	1	AbiC__AbiC
AbiC	AbiC	AbiC	AbiC	Abi	GCA_029710015.1	PDT001182152.1	Bacillus toyonensis	Bacillus toyonensis	6005965	Contig	GCA_029710015.1_AbiC_1	HDR7917048.1	HDR7917048.1	HDR7917048.1	HDR7917048.1	NA	NA	NA	NA	NA	NA	NA	NA	NA	1	AbiC__AbiC
AbiC	AbiC	AbiC	AbiC	Abi	GCA_002559035.1	ASM255903v1	Bacillus cereus	Bacillus cereus	5828541	Scaffold	GCA_002559035.1_AbiC_1	PET54742.1	PET54742.1	PET54742.1	PET54742.1	NA	NA	NA	NA	NA	NA	NA	NA	NA	1	AbiC__AbiC
AbiC	AbiC	AbiC	AbiC	Abi	GCA_005217805.1	ASM521780v1	Bacillus mycoides	Bacillus mycoides	6602848	Scaffold	GCA_005217805.1_AbiC_1	TKI80732.1	TKI80732.1	TKI80732.1	TKI80732.1	NA	NA	NA	NA	NA	NA	NA	NA	NA	1	AbiC__AbiC
AbiC	AbiC	AbiC	AbiC	Abi	GCF_022663395.1	ASM2266339v1	Bacillus cereus group sp. BfR-BA-01394	Bacillus cereus s.l.	5628269	Contig	GCF_022663395.1_AbiC_1	WP_242284702.1	WP_242284702.1	WP_242284702.1	WP_242284702.1	NA	NA	NA	NA	NA	NA	NA	NA	NA	1	AbiC__AbiC
AbiC	AbiC	AbiC	AbiC	Abi	GCA_029709295.1	PDT001182191.1	Bacillus paranthracis	Bacillus paranthracis	5629758	Contig	GCA_029709295.1_AbiC_1	HDR7767470.1	HDR7767470.1	HDR7767470.1	HDR7767470.1	NA	NA	NA	NA	NA	NA	NA	NA	NA	1	AbiC__AbiC
AbiC	AbiC	AbiC	AbiC	Abi	GCA_016483425.1	ASM1648342v1	Bacillus cereus	Bacillus cereus	6235308	Contig	GCA_016483425.1_AbiC_1	MBJ7938286.1	MBJ7938286.1	MBJ7938286.1	MBJ7938286.1	NA	NA	NA	NA	NA	NA	NA	NA	NA	1	AbiC__AbiC
AbiC	AbiC	AbiC	AbiC	Abi	GCA_029709795.1	PDT001182156.1	Bacillus toyonensis	Bacillus toyonensis	5668377	Contig	GCA_029709795.1_AbiC_1	HDR7859097.1	HDR7859097.1	HDR7859097.1	HDR7859097.1	NA	NA	NA	NA	NA	NA	NA	NA	NA	1	AbiC__AbiC
AbiC	AbiC	AbiC	AbiC	Abi	GCA_004367995.1	ASM436799v1	Bacillus mycoides	Bacillus mycoides	5789722	Complete Genome	GCA_004367995.1_AbiC_1	QBP90258.1	QBP90258.1	QBP90258.1	QBP90258.1	NA	NA	NA	NA	NA	NA	NA	NA	NA	1	AbiC__AbiC
AbiC	AbiC	AbiC	AbiC	Abi	GCA_027715265.1	ASM2771526v1	Bacillus cereus	Bacillus cereus	5911261	Contig	GCA_027715265.1_AbiC_1	MDA2464131.1	MDA2464131.1	MDA2464131.1	MDA2464131.1	NA	NA	NA	NA	NA	NA	NA	NA	NA	1	AbiC__AbiC
AbiC	AbiC	AbiC	AbiC	Abi	GCA_029711425.1	PDT001179876.1	Bacillus cereus	Bacillus cereus	5815291	Contig	GCA_029711425.1_AbiC_1	HDR8355461.1	HDR8355461.1	HDR8355461.1	HDR8355461.1	NA	NA	NA	NA	NA	NA	NA	NA	NA	1	AbiC__AbiC
AbiC	AbiC	AbiC	AbiC	Abi	GCA_002550705.1	ASM255070v1	Bacillus cereus	Bacillus cereus	5901205	Scaffold	GCA_002550705.1_AbiC_1	PDZ78611.1	PDZ78611.1	PDZ78611.1	PDZ78611.1	NA	NA	NA	NA	NA	NA	NA	NA	NA	1	AbiC__AbiC
AbiC	AbiC	AbiC	AbiC	Abi	GCA_002550225.1	ASM255022v1	Bacillus wiedmannii	Bacillus wiedmannii	5925901	Scaffold	GCA_002550225.1_AbiC_1	PDY43413.1	PDY43413.1	PDY43413.1	PDY43413.1	NA	NA	NA	NA	NA	NA	NA	NA	NA	1	AbiC__AbiC
AbiC	AbiC	AbiC	AbiC	Abi	GCA_002559495.1	ASM255949v1	Bacillus cereus	Bacillus cereus	5870610	Scaffold	GCA_002559495.1_AbiC_1	PET83429.1	PET83429.1	PET83429.1	PET83429.1	NA	NA	NA	NA	NA	NA	NA	NA	NA	1	AbiC__AbiC
AbiC	AbiC	AbiC	AbiC	Abi	GCA_002552615.1	ASM255261v1	Bacillus toyonensis	Bacillus toyonensis	5819519	Scaffold	GCA_002552615.1_AbiC_1	PED79552.1	PED79552.1	PED79552.1	PED79552.1	NA	NA	NA	NA	NA	NA	NA	NA	NA	1	AbiC__AbiC
AbiC	AbiC	AbiC	AbiC	Abi	GCA_015071265.1	ASM1507126v1	Bacillus toyonensis	Bacillus toyonensis	5335424	Contig	GCA_015071265.1_AbiC_1	MBE7164986.1	MBE7164986.1	MBE7164986.1	MBE7164986.1	NA	NA	NA	NA	NA	NA	NA	NA	NA	1	AbiC__AbiC
AbiC	AbiC	AbiC	AbiC	Abi	GCA_002567335.1	ASM256733v1	Bacillus cereus	Bacillus cereus	5513240	Scaffold	GCA_002567335.1_AbiC_1	PFP91708.1	PFP91708.1	PFP91708.1	PFP91708.1	NA	NA	NA	NA	NA	NA	NA	NA	NA	1	AbiC__AbiC
AbiC	AbiC	AbiC	AbiC	Abi	GCA_002557665.1	ASM255766v1	Bacillus wiedmannii	Bacillus wiedmannii	5639125	Scaffold	GCA_002557665.1_AbiC_1	PEQ03427.1	PEQ03427.1	PEQ03427.1	PEQ03427.1	NA	NA	NA	NA	NA	NA	NA	NA	NA	1	AbiC__AbiC
AbiC	AbiC	AbiC	AbiC	Abi	GCA_000291255.1	Baci_cere_VD014_V1	Bacillus cereus VD014	Bacillus cereus	6204183	Scaffold	GCA_000291255.1_AbiC_2	EJR12430.1	EJR12430.1	EJR12430.1	EJR12430.1	NA	NA	NA	NA	NA	NA	NA	NA	NA	1	AbiC__AbiC
AbiC	AbiC	AbiC	AbiC	Abi	GCA_034321925.1	Bacillus_2909	Bacillus thuringiensis	Bacillus thuringiensis	6263111	Contig	GCA_034321925.1_AbiC_1	MDY8162304.1	MDY8162304.1	MDY8162304.1	MDY8162304.1	NA	NA	NA	NA	NA	NA	NA	NA	NA	1	AbiC__AbiC
AbiC	AbiC	AbiC	AbiC	Abi	GCF_010578105.1	ASM1057810v1	Bacillus cereus	Bacillus cereus	5692737	Scaffold	GCF_010578105.1_AbiC_1	WP_239502874.1	WP_239502874.1	WP_239502874.1	WP_239502874.1	NA	NA	NA	NA	NA	NA	NA	NA	NA	1	AbiC__AbiC
AbiC	AbiC	AbiC	AbiC	Abi	GCA_002566005.1	ASM256600v1	Bacillus cereus	Bacillus cereus	5795540	Scaffold	GCA_002566005.1_AbiC_1	PFI53212.1	PFI53212.1	PFI53212.1	PFI53212.1	NA	NA	NA	NA	NA	NA	NA	NA	NA	1	AbiC__AbiC
AbiC	AbiC	AbiC	AbiC	Abi	GCA_022509845.1	ASM2250984v1	Bacillus cereus	Bacillus cereus	5534170	Scaffold	GCA_022509845.1_AbiC_1	MCH5449925.1	MCH5449925.1	MCH5449925.1	MCH5449925.1	NA	NA	NA	NA	NA	NA	NA	NA	NA	1	AbiC__AbiC
AbiC	AbiC	AbiC	AbiC	Abi	GCA_002582665.1	ASM258266v1	Bacillus cereus	Bacillus cereus	5940822	Scaffold	GCA_002582665.1_AbiC_1	PGV79314.1	PGV79314.1	PGV79314.1	PGV79314.1	NA	NA	NA	NA	NA	NA	NA	NA	NA	1	AbiC__AbiC
AbiC	AbiC	AbiC	AbiC	Abi	GCA_025516825.1	ASM2551682v1	Bacillus cereus	Bacillus cereus	5652412	Scaffold	GCA_025516825.1_AbiC_1	MCU5036427.1	MCU5036427.1	MCU5036427.1	MCU5036427.1	NA	NA	NA	NA	NA	NA	NA	NA	NA	1	AbiC__AbiC
AbiC	AbiC	AbiC	AbiC	Abi	GCA_001541995.1	ASM154199v1	Bacillus cereus	Bacillus cereus	5690867	Contig	GCA_001541995.1_AbiC_1	KWU59055.1	KWU59055.1	KWU59055.1	KWU59055.1	NA	NA	NA	NA	NA	NA	NA	NA	NA	1	AbiC__AbiC
AbiC	AbiC	AbiC	AbiC	Abi	GCA_029709055.1	PDT001182216.1	Bacillus thuringiensis	Bacillus thuringiensis	5768011	Contig	GCA_029709055.1_AbiC_1	HDR7706642.1	HDR7706642.1	HDR7706642.1	HDR7706642.1	NA	NA	NA	NA	NA	NA	NA	NA	NA	1	AbiC__AbiC
AbiC	AbiC	AbiC	AbiC	Abi	GCA_002558015.1	ASM255801v1	Bacillus thuringiensis	Bacillus thuringiensis	6467543	Scaffold	GCA_002558015.1_AbiC_1	PEU86763.1	PEU86763.1	PEU86763.1	PEU86763.1	NA	NA	NA	NA	NA	NA	NA	NA	NA	1	AbiC__AbiC
AbiC	AbiC	AbiC	AbiC	Abi	GCA_002584035.1	ASM258403v1	Bacillus cereus	Bacillus cereus	5924057	Scaffold	GCA_002584035.1_AbiC_1	PGV90675.1	PGV90675.1	PGV90675.1	PGV90675.1	NA	NA	NA	NA	NA	NA	NA	NA	NA	1	AbiC__AbiC
AbiC	AbiC	AbiC	AbiC	Abi	GCA_002146425.1	ASM214642v1	Bacillus thuringiensis serovar fukuokaensis	Bacillus thuringiensis	6271184	Scaffold	GCA_002146425.1_AbiC_1	OTW91709.1	OTW91709.1	OTW91709.1	OTW91709.1	NA	NA	NA	NA	NA	NA	NA	NA	NA	1	AbiC__AbiC
AbiC	AbiC	AbiC	AbiC	Abi	GCA_008375355.1	ASM837535v1	Bacillus cereus	Bacillus cereus	5875600	Contig	GCA_008375355.1_AbiC_1	KAA1803417.1	KAA1803417.1	KAA1803417.1	KAA1803417.1	NA	NA	NA	NA	NA	NA	NA	NA	NA	1	AbiC__AbiC
AbiC	AbiC	AbiC	AbiC	Abi	GCA_036219105.1	ASM3621910v1	Bacillus toyonensis	Bacillus toyonensis	6052079	Scaffold	GCA_036219105.1_AbiC_1	MED3484646.1	MED3484646.1	MED3484646.1	MED3484646.1	NA	NA	NA	NA	NA	NA	NA	NA	NA	1	AbiC__AbiC
AbiC	AbiC	AbiC	AbiC	Abi	GCA_002576265.1	ASM257626v1	Bacillus cereus	Bacillus cereus	5951304	Scaffold	GCA_002576265.1_AbiC_1	PGQ89885.1	PGQ89885.1	PGQ89885.1	PGQ89885.1	NA	NA	NA	NA	NA	NA	NA	NA	NA	1	AbiC__AbiC
AbiC	AbiC	AbiC	AbiC	Abi	GCA_002555765.1	ASM255576v1	Bacillus toyonensis	Bacillus toyonensis	5874577	Scaffold	GCA_002555765.1_AbiC_1	PEM87425.1	PEM87425.1	PEM87425.1	PEM87425.1	NA	NA	NA	NA	NA	NA	NA	NA	NA	1	AbiC__AbiC
AbiC	AbiC	AbiC	AbiC	Abi	GCA_002562505.1	ASM256250v1	Bacillus cereus	Bacillus cereus	6248801	Scaffold	GCA_002562505.1_AbiC_1	PEX03935.1	PEX03935.1	PEX03935.1	PEX03935.1	NA	NA	NA	NA	NA	NA	NA	NA	NA	1	AbiC__AbiC
AbiC	AbiC	AbiC	AbiC	Abi	GCA_036221325.1	ASM3622132v1	Bacillus cereus	Bacillus cereus	6234869	Scaffold	GCA_036221325.1_AbiC_1	MED4447213.1	MED4447213.1	MED4447213.1	MED4447213.1	NA	NA	NA	NA	NA	NA	NA	NA	NA	1	AbiC__AbiC
AbiC	AbiC	AbiC	AbiC	Abi	GCA_002571855.1	ASM257185v1	Bacillus cereus	Bacillus cereus	6058254	Scaffold	GCA_002571855.1_AbiC_1	PGE42722.1	PGE42722.1	PGE42722.1	PGE42722.1	NA	NA	NA	NA	NA	NA	NA	NA	NA	1	AbiC__AbiC
AbiC	AbiC	AbiC	AbiC	Abi	GCA_002553205.1	ASM255320v1	Bacillus thuringiensis	Bacillus thuringiensis	6026494	Scaffold	GCA_002553205.1_AbiC_1	PEF51058.1	PEF51058.1	PEF51058.1	PEF51058.1	NA	NA	NA	NA	NA	NA	NA	NA	NA	1	AbiC__AbiC
AbiC	AbiC	AbiC	AbiC	Abi	GCA_002566925.1	ASM256692v1	Bacillus cereus	Bacillus cereus	6307854	Contig	GCA_002566925.1_AbiC_1	PFO96272.1	PFO96272.1	PFO96272.1	PFO96272.1	NA	NA	NA	NA	NA	NA	NA	NA	NA	1	AbiC__AbiC
AbiC	AbiC	AbiC	AbiC	Abi	GCA_002552785.1	ASM255278v1	Bacillus toyonensis	Bacillus toyonensis	6131846	Scaffold	GCA_002552785.1_AbiC_1	PEE29882.1	PEE29882.1	PEE29882.1	PEE29882.1	NA	NA	NA	NA	NA	NA	NA	NA	NA	1	AbiC__AbiC
AbiC	AbiC	AbiC	AbiC	Abi	GCF_000342025.1	BTHUDAR81934.1	Bacillus thuringiensis DAR 81934	Bacillus thuringiensis	5943799	Chromosome	GCF_000342025.1_AbiC_1	WP_017762584.1	WP_017762584.1	WP_017762584.1	WP_017762584.1	NA	NA	NA	NA	NA	NA	NA	NA	NA	1	AbiC__AbiC
AbiC	AbiC	AbiC	AbiC	Abi	GCA_002552415.1	ASM255241v1	Bacillus thuringiensis	Bacillus thuringiensis	6163486	Scaffold	GCA_002552415.1_AbiC_1	PED24231.1	PED24231.1	PED24231.1	PED24231.1	NA	NA	NA	NA	NA	NA	NA	NA	NA	1	AbiC__AbiC
AbiC	AbiC	AbiC	AbiC	Abi	GCA_003545675.1	ASM354567v1	Bacillus cereus	Bacillus cereus	5441552	Contig	GCA_003545675.1_AbiC_1	RHW10710.1	RHW10710.1	RHW10710.1	RHW10710.1	NA	NA	NA	NA	NA	NA	NA	NA	NA	1	AbiC__AbiC
AbiC	AbiC	AbiC	AbiC	Abi	GCA_022170805.1	ASM2217080v1	Bacillus toyonensis	Bacillus toyonensis	5872224	Complete Genome	GCA_022170805.1_AbiC_1	UKS62924.1	UKS62924.1	UKS62924.1	UKS62924.1	NA	NA	NA	NA	NA	NA	NA	NA	NA	1	AbiC__AbiC
AbiC	AbiC	AbiC	AbiC	Abi	GCA_002146545.1	ASM214654v1	Bacillus thuringiensis serovar japonensis	Bacillus thuringiensis	6217009	Scaffold	GCA_002146545.1_AbiC_1	OTX16481.1	OTX16481.1	OTX16481.1	OTX16481.1	NA	NA	NA	NA	NA	NA	NA	NA	NA	1	AbiC__AbiC
AbiC	AbiC	AbiC	AbiC	Abi	GCA_002550595.1	ASM255059v1	Bacillus cereus	Bacillus cereus	5973460	Scaffold	GCA_002550595.1_AbiC_1	PDZ55111.1	PDZ55111.1	PDZ55111.1	PDZ55111.1	NA	NA	NA	NA	NA	NA	NA	NA	NA	1	AbiC__AbiC
AbiC	AbiC	AbiC	AbiC	Abi	GCA_002560175.1	ASM256017v1	Bacillus cereus	Bacillus cereus	5991422	Scaffold	GCA_002560175.1_AbiC_1	PFC72803.1	PFC72803.1	PFC72803.1	PFC72803.1	NA	NA	NA	NA	NA	NA	NA	NA	NA	1	AbiC__AbiC
AbiC	AbiC	AbiC	AbiC	Abi	GCA_002560775.1	ASM256077v1	Bacillus cereus	Bacillus cereus	5558389	Scaffold	GCA_002560775.1_AbiC_1	PFE48193.1	PFE48193.1	PFE48193.1	PFE48193.1	NA	NA	NA	NA	NA	NA	NA	NA	NA	1	AbiC__AbiC
AbiC	AbiC	AbiC	AbiC	Abi	GCA_029693365.1	PDT001182199.3	Bacillus anthracis	Bacillus anthracis	5770436	Contig	GCA_029693365.1_AbiC_1	HDR3650347.1	HDR3650347.1	HDR3650347.1	HDR3650347.1	NA	NA	NA	NA	NA	NA	NA	NA	NA	1	AbiC__AbiC
AbiC	AbiC	AbiC	AbiC	Abi	GCA_002147415.1	ASM214741v1	Bacillus thuringiensis serovar kumamtoensis	Bacillus thuringiensis	6685559	Contig	GCA_002147415.1_AbiC_1	OTZ67124.1	OTZ67124.1	OTZ67124.1	OTZ67124.1	NA	NA	NA	NA	NA	NA	NA	NA	NA	1	AbiC__AbiC
AbiC	AbiC	AbiC	AbiC	Abi	GCA_002558375.1	ASM255837v1	Bacillus cereus	Bacillus cereus	5770616	Scaffold	GCA_002558375.1_AbiC_2	PEQ61076.1	PEQ61076.1	PEQ61076.1	PEQ61076.1	NA	NA	NA	NA	NA	NA	NA	NA	NA	1	AbiC__AbiC
AbiC	AbiC	AbiC	AbiC	Abi	GCA_002551735.1	ASM255173v1	Bacillus toyonensis	Bacillus toyonensis	5858778	Scaffold	GCA_002551735.1_AbiC_1	PEB31763.1	PEB31763.1	PEB31763.1	PEB31763.1	NA	NA	NA	NA	NA	NA	NA	NA	NA	1	AbiC__AbiC
AbiC	AbiC	AbiC	AbiC	Abi	GCA_002550295.1	ASM255029v1	Bacillus thuringiensis	Bacillus thuringiensis	5655486	Scaffold	GCA_002550295.1_AbiC_1	PDY55773.1	PDY55773.1	PDY55773.1	PDY55773.1	NA	NA	NA	NA	NA	NA	NA	NA	NA	1	AbiC__AbiC
AbiC	AbiC	AbiC	AbiC	Abi	GCF_022662615.1	ASM2266261v1	Bacillus cereus group sp. BfR-BA-01523	Bacillus cereus s.l.	5227082	Contig	GCF_022662615.1_AbiC_1	WP_242247404.1	WP_242247404.1	WP_242247404.1	WP_242247404.1	NA	NA	NA	NA	NA	NA	NA	NA	NA	1	AbiC__AbiC
AbiC	AbiC	AbiC	AbiC	Abi	GCA_002575555.1	ASM257555v1	Bacillus cereus	Bacillus cereus	5769180	Scaffold	GCA_002575555.1_AbiC_1	PGN92706.1	PGN92706.1	PGN92706.1	PGN92706.1	NA	NA	NA	NA	NA	NA	NA	NA	NA	1	AbiC__AbiC
AbiC	AbiC	AbiC	AbiC	Abi	GCA_000161135.1	ASM16113v1	Bacillus cereus 95/8201	Bacillus cereus	5584055	Chromosome	GCA_000161135.1_AbiC_1	EEL15560.1	EEL15560.1	EEL15560.1	EEL15560.1	NA	NA	NA	NA	NA	NA	NA	NA	NA	1	AbiC__AbiC
AbiC	AbiC	AbiC	AbiC	Abi	GCA_029710115.1	PDT001182128.1	Bacillus cereus	Bacillus cereus	6081786	Contig	GCA_029710115.1_AbiC_1	HDR7992851.1	HDR7992851.1	HDR7992851.1	HDR7992851.1	NA	NA	NA	NA	NA	NA	NA	NA	NA	1	AbiC__AbiC
AbiC	AbiC	AbiC	AbiC	Abi	GCF_022663375.1	ASM2266337v1	Bacillus cereus group sp. BfR-BA-01399	Bacillus cereus s.l.	5683628	Contig	GCF_022663375.1_AbiC_1	WP_242305416.1	WP_242305416.1	WP_242305416.1	WP_242305416.1	NA	NA	NA	NA	NA	NA	NA	NA	NA	1	AbiC__AbiC
AbiC	AbiC	AbiC	AbiC	Abi	GCA_002550055.1	ASM255005v1	Bacillus thuringiensis	Bacillus thuringiensis	6164715	Scaffold	GCA_002550055.1_AbiC_1	PDX92999.1	PDX92999.1	PDX92999.1	PDX92999.1	NA	NA	NA	NA	NA	NA	NA	NA	NA	1	AbiC__AbiC
AbiC	AbiC	AbiC	AbiC	Abi	GCA_009646615.1	ASM964661v1	Bacillus thuringiensis	Bacillus thuringiensis	6530475	Contig	GCA_009646615.1_AbiC_1	MRB11105.1	MRB11105.1	MRB11105.1	MRB11105.1	NA	NA	NA	NA	NA	NA	NA	NA	NA	1	AbiC__AbiC
AbiC	AbiC	AbiC	AbiC	Abi	GCF_001719025.1	ASM171902v1	Bacillus cereus	Bacillus cereus	5301355	Scaffold	GCF_001719025.1_AbiC_1	WP_061535896.1	WP_061535896.1	WP_061535896.1	WP_061535896.1	NA	NA	NA	NA	NA	NA	NA	NA	NA	1	AbiC__AbiC
AbiC	AbiC	AbiC	AbiC	Abi	GCA_000832765.1	ASM83276v1	Bacillus cereus	Bacillus cereus	5642300	Complete Genome	GCA_000832765.1_AbiC_1	AJH61210.1	AJH61210.1	AJH61210.1	AJH61210.1	NA	NA	NA	NA	NA	NA	NA	NA	NA	1	AbiC__AbiC
AbiC	AbiC	AbiC	AbiC	Abi	GCA_002562335.1	ASM256233v1	Bacillus cereus	Bacillus cereus	6007860	Scaffold	GCA_002562335.1_AbiC_1	PEW63006.1	PEW63006.1	PEW63006.1	PEW63006.1	NA	NA	NA	NA	NA	NA	NA	NA	NA	1	AbiC__AbiC
AbiC	AbiC	AbiC	AbiC	Abi	GCA_035801575.1	ASM3580157v1	Bacillus cereus	Bacillus cereus	5982847	Scaffold	GCA_035801575.1_AbiC_1	MEB9570213.1	MEB9570213.1	MEB9570213.1	MEB9570213.1	NA	NA	NA	NA	NA	NA	NA	NA	NA	1	AbiC__AbiC
AbiC	AbiC	AbiC	AbiC	Abi	GCA_002586085.1	ASM258608v1	Bacillus thuringiensis	Bacillus thuringiensis	6388373	Scaffold	GCA_002586085.1_AbiC_1	PGY80991.1	PGY80991.1	PGY80991.1	PGY80991.1	NA	NA	NA	NA	NA	NA	NA	NA	NA	1	AbiC__AbiC
AbiC	AbiC	AbiC	AbiC	Abi	GCA_008682215.1	ASM868221v1	Bacillus cereus	Bacillus cereus	6262947	Contig	GCA_008682215.1_AbiC_1	KAA6469855.1	KAA6469855.1	KAA6469855.1	KAA6469855.1	NA	NA	NA	NA	NA	NA	NA	NA	NA	1	AbiC__AbiC
AbiC	AbiC	AbiC	AbiC	Abi	GCA_025518265.1	ASM2551826v1	Bacillus cereus	Bacillus cereus	5502574	Contig	GCA_025518265.1_AbiC_1	MCU5187200.1	MCU5187200.1	MCU5187200.1	MCU5187200.1	NA	NA	NA	NA	NA	NA	NA	NA	NA	1	AbiC__AbiC
AbiC	AbiC	AbiC	AbiC	Abi	GCA_008274905.1	ASM827490v1	Bacillus sp. JAS24-2	Bacillus sp.	6129653	Complete Genome	GCA_008274905.1_AbiC_1	QEL82652.1	QEL82652.1	QEL82652.1	QEL82652.1	NA	NA	NA	NA	NA	NA	NA	NA	NA	1	AbiC__AbiC
AbiC	AbiC	AbiC	AbiC	Abi	GCA_000291395.1	Baci_cere_BAG5O-1_G13200_V1	Bacillus toyonensis	Bacillus toyonensis	5884793	Scaffold	GCA_000291395.1_AbiC_1	EJQ32365.1	EJQ32365.1	EJQ32365.1	EJQ32365.1	NA	NA	NA	NA	NA	NA	NA	NA	NA	1	AbiC__AbiC
AbiC	AbiC	AbiC	AbiC	Abi	GCA_002575205.1	ASM257520v1	Bacillus cereus	Bacillus cereus	6124909	Scaffold	GCA_002575205.1_AbiC_1	PGM93269.1	PGM93269.1	PGM93269.1	PGM93269.1	NA	NA	NA	NA	NA	NA	NA	NA	NA	1	AbiC__AbiC
AbiC	AbiC	AbiC	AbiC	Abi	GCA_036966465.1	ASM3696646v1	Bacillus toyonensis	Bacillus toyonensis	5847087	Scaffold	GCA_036966465.1_AbiC_1	MEH7753642.1	MEH7753642.1	MEH7753642.1	MEH7753642.1	NA	NA	NA	NA	NA	NA	NA	NA	NA	1	AbiC__AbiC
AbiC	AbiC	AbiC	AbiC	Abi	GCA_029711345.1	PDT001179873.1	Bacillus cereus	Bacillus cereus	5853758	Contig	GCA_029711345.1_AbiC_1	HDR8359856.1	HDR8359856.1	HDR8359856.1	HDR8359856.1	NA	NA	NA	NA	NA	NA	NA	NA	NA	1	AbiC__AbiC
AbiC	AbiC	AbiC	AbiC	Abi	GCA_002575565.1	ASM257556v1	Bacillus cereus	Bacillus cereus	5676291	Scaffold	GCA_002575565.1_AbiC_1	PGN97326.1	PGN97326.1	PGN97326.1	PGN97326.1	NA	NA	NA	NA	NA	NA	NA	NA	NA	1	AbiC__AbiC
AbiC	AbiC	AbiC	AbiC	Abi	GCA_009799785.1	ASM979978v1	Bacillus toyonensis	Bacillus toyonensis	5351266	Chromosome	GCA_009799785.1_AbiC_1	QHA20660.1	QHA20660.1	QHA20660.1	QHA20660.1	NA	NA	NA	NA	NA	NA	NA	NA	NA	1	AbiC__AbiC
AbiC	AbiC	AbiC	AbiC	Abi	GCA_027711845.1	ASM2771184v1	Bacillus cereus	Bacillus cereus	5665794	Contig	GCA_027711845.1_AbiC_1	MDA1906046.1	MDA1906046.1	MDA1906046.1	MDA1906046.1	NA	NA	NA	NA	NA	NA	NA	NA	NA	1	AbiC__AbiC
AbiC	AbiC	AbiC	AbiC	Abi	GCA_002562585.1	ASM256258v1	Bacillus cereus	Bacillus cereus	6019463	Scaffold	GCA_002562585.1_AbiC_1	PEX34212.1	PEX34212.1	PEX34212.1	PEX34212.1	NA	NA	NA	NA	NA	NA	NA	NA	NA	1	AbiC__AbiC
AbiC	AbiC	AbiC	AbiC	Abi	GCA_002893585.1	ASM289358v1	Bacillus thuringiensis	Bacillus thuringiensis	6212571	Contig	GCA_002893585.1_AbiC_1	PNK43277.1	PNK43277.1	PNK43277.1	PNK43277.1	NA	NA	NA	NA	NA	NA	NA	NA	NA	1	AbiC__AbiC
AbiC	AbiC	AbiC	AbiC	Abi	GCA_030588215.1	ASM3058821v1	Bacillus toyonensis	Bacillus toyonensis	6093368	Contig	GCA_030588215.1_AbiC_1	MDO8160437.1	MDO8160437.1	MDO8160437.1	MDO8160437.1	NA	NA	NA	NA	NA	NA	NA	NA	NA	1	AbiC__AbiC
AbiC	AbiC	AbiC	AbiC	Abi	GCA_002565315.1	ASM256531v1	Bacillus cereus	Bacillus cereus	5769583	Scaffold	GCA_002565315.1_AbiC_1	PFJ22896.1	PFJ22896.1	PFJ22896.1	PFJ22896.1	NA	NA	NA	NA	NA	NA	NA	NA	NA	1	AbiC__AbiC
AbiC	AbiC	AbiC	AbiC	Abi	GCA_015071225.1	ASM1507122v1	Bacillus toyonensis	Bacillus toyonensis	5339069	Contig	GCA_015071225.1_AbiC_1	MBE7135936.1	MBE7135936.1	MBE7135936.1	MBE7135936.1	NA	NA	NA	NA	NA	NA	NA	NA	NA	1	AbiC__AbiC
AbiC	AbiC	AbiC	AbiC	Abi	GCA_002576275.1	ASM257627v1	Bacillus cereus	Bacillus cereus	5993491	Scaffold	GCA_002576275.1_AbiC_1	PGR14439.1	PGR14439.1	PGR14439.1	PGR14439.1	NA	NA	NA	NA	NA	NA	NA	NA	NA	1	AbiC__AbiC
AbiC	AbiC	AbiC	AbiC	Abi	GCA_002558375.1	ASM255837v1	Bacillus cereus	Bacillus cereus	5770616	Scaffold	GCA_002558375.1_AbiC_1	PEQ56885.1	PEQ56885.1	PEQ56885.1	PEQ56885.1	NA	NA	NA	NA	NA	NA	NA	NA	NA	1	AbiC__AbiC
AbiC	AbiC	AbiC	AbiC	Abi	GCA_002563225.1	ASM256322v1	Bacillus cereus	Bacillus cereus	6475450	Scaffold	GCA_002563225.1_AbiC_1	PFF40206.1	PFF40206.1	PFF40206.1	PFF40206.1	NA	NA	NA	NA	NA	NA	NA	NA	NA	1	AbiC__AbiC
AbiC	AbiC	AbiC	AbiC	Abi	GCA_016483355.1	ASM1648335v1	Bacillus cereus	Bacillus cereus	6542101	Contig	GCA_016483355.1_AbiC_1	MBJ7967976.1	MBJ7967976.1	MBJ7967976.1	MBJ7967976.1	NA	NA	NA	NA	NA	NA	NA	NA	NA	1	AbiC__AbiC
AbiC	AbiC	AbiC	AbiC	Abi	GCA_029477605.1	ASM2947760v1	Bacillus cereus	Bacillus cereus	5913047	Contig	GCA_029477605.1_AbiC_1	MDF9530205.1	MDF9530205.1	MDF9530205.1	MDF9530205.1	NA	NA	NA	NA	NA	NA	NA	NA	NA	1	AbiC__AbiC
AbiC	AbiC	AbiC	AbiC	Abi	GCA_002564505.1	ASM256450v1	Bacillus thuringiensis	Bacillus thuringiensis	6462279	Scaffold	GCA_002564505.1_AbiC_1	PFI05545.1	PFI05545.1	PFI05545.1	PFI05545.1	NA	NA	NA	NA	NA	NA	NA	NA	NA	1	AbiC__AbiC
AbiC	AbiC	AbiC	AbiC	Abi	GCA_002561645.1	ASM256164v1	Bacillus thuringiensis	Bacillus thuringiensis	6000010	Scaffold	GCA_002561645.1_AbiC_1	PEV47421.1	PEV47421.1	PEV47421.1	PEV47421.1	NA	NA	NA	NA	NA	NA	NA	NA	NA	1	AbiC__AbiC
AbiC	AbiC	AbiC	AbiC	Abi	GCA_002560955.1	ASM256095v1	Bacillus cereus	Bacillus cereus	5904115	Scaffold	GCA_002560955.1_AbiC_1	PEY93540.1	PEY93540.1	PEY93540.1	PEY93540.1	NA	NA	NA	NA	NA	NA	NA	NA	NA	1	AbiC__AbiC
AbiC	AbiC	AbiC	AbiC	Abi	GCA_003612265.1	ASM361226v1	Bacillus thuringiensis	Bacillus thuringiensis	5845123	Contig	GCA_003612265.1_AbiC_1	RKI20812.1	RKI20812.1	RKI20812.1	RKI20812.1	NA	NA	NA	NA	NA	NA	NA	NA	NA	1	AbiC__AbiC
AbiC	AbiC	AbiC	AbiC	Abi	GCA_002577455.1	ASM257745v1	Bacillus cereus	Bacillus cereus	5996796	Scaffold	GCA_002577455.1_AbiC_1	PGT21992.1	PGT21992.1	PGT21992.1	PGT21992.1	NA	NA	NA	NA	NA	NA	NA	NA	NA	1	AbiC__AbiC
AbiC	AbiC	AbiC	AbiC	Abi	GCA_016483345.1	ASM1648334v1	Bacillus cereus group sp. N24	Bacillus cereus s.l.	6066427	Contig	GCA_016483345.1_AbiC_1	MBJ7945699.1	MBJ7945699.1	MBJ7945699.1	MBJ7945699.1	NA	NA	NA	NA	NA	NA	NA	NA	NA	1	AbiC__AbiC
AbiC	AbiC	AbiC	AbiC	Abi	GCA_036218085.1	ASM3621808v1	Bacillus thuringiensis	Bacillus thuringiensis	6456501	Scaffold	GCA_036218085.1_AbiC_1	MED3349006.1	MED3349006.1	MED3349006.1	MED3349006.1	NA	NA	NA	NA	NA	NA	NA	NA	NA	1	AbiC__AbiC
AbiC	AbiC	AbiC	AbiC	Abi	GCA_036218485.1	ASM3621848v1	Bacillus wiedmannii	Bacillus wiedmannii	5968152	Scaffold	GCA_036218485.1_AbiC_1	MED3395504.1	MED3395504.1	MED3395504.1	MED3395504.1	NA	NA	NA	NA	NA	NA	NA	NA	NA	1	AbiC__AbiC
AbiC	AbiC	AbiC	AbiC	Abi	GCA_002146365.1	ASM214636v1	Bacillus thuringiensis serovar cameroun	Bacillus thuringiensis	6316675	Scaffold	GCA_002146365.1_AbiC_1	OTW74707.1	OTW74707.1	OTW74707.1	OTW74707.1	NA	NA	NA	NA	NA	NA	NA	NA	NA	1	AbiC__AbiC
AbiC	AbiC	AbiC	AbiC	Abi	GCA_031941745.1	PDT001839176.1	Bacillus cereus	Bacillus cereus	6154019	Contig	GCA_031941745.1_AbiC_1	HDX9684123.1	HDX9684123.1	HDX9684123.1	HDX9684123.1	NA	NA	NA	NA	NA	NA	NA	NA	NA	1	AbiC__AbiC
AbiC	AbiC	AbiC	AbiC	Abi	GCA_002571305.1	ASM257130v1	Bacillus thuringiensis	Bacillus thuringiensis	6472052	Scaffold	GCA_002571305.1_AbiC_1	PFW36244.1	PFW36244.1	PFW36244.1	PFW36244.1	NA	NA	NA	NA	NA	NA	NA	NA	NA	1	AbiC__AbiC
AbiC	AbiC	AbiC	AbiC	Abi	GCA_018458745.1	ASM1845874v1	Bacillus toyonensis	Bacillus toyonensis	5999561	Scaffold	GCA_018458745.1_AbiC_1	MBS9806382.1	MBS9806382.1	MBS9806382.1	MBS9806382.1	NA	NA	NA	NA	NA	NA	NA	NA	NA	1	AbiC__AbiC
AbiC	AbiC	AbiC	AbiC	Abi	GCA_002582385.1	ASM258238v1	Bacillus cereus	Bacillus cereus	6191090	Scaffold	GCA_002582385.1_AbiC_1	PGV21493.1	PGV21493.1	PGV21493.1	PGV21493.1	NA	NA	NA	NA	NA	NA	NA	NA	NA	1	AbiC__AbiC
AbiC	AbiC	AbiC	AbiC	Abi	GCF_022664015.1	ASM2266401v1	Bacillus cereus group sp. BfR-BA-01325	Bacillus cereus s.l.	5621941	Contig	GCF_022664015.1_AbiC_1	WP_176543688.1	WP_176543688.1	WP_176543688.1	WP_176543688.1	NA	NA	NA	NA	NA	NA	NA	NA	NA	1	AbiC__AbiC
AbiC	AbiC	AbiC	AbiC	Abi	GCA_002551805.1	ASM255180v1	Bacillus thuringiensis	Bacillus thuringiensis	6101487	Scaffold	GCA_002551805.1_AbiC_1	PEB46338.1	PEB46338.1	PEB46338.1	PEB46338.1	NA	NA	NA	NA	NA	NA	NA	NA	NA	1	AbiC__AbiC
AbiC	AbiC	AbiC	AbiC	Abi	GCA_013341845.1	ASM1334184v1	Bacillus mycoides	Bacillus mycoides	5710017	Scaffold	GCA_013341845.1_AbiC_1	NUC20310.1	NUC20310.1	NUC20310.1	NUC20310.1	NA	NA	NA	NA	NA	NA	NA	NA	NA	1	AbiC__AbiC
AbiC	AbiC	AbiC	AbiC	Abi	GCA_002553405.1	ASM255340v1	Bacillus wiedmannii	Bacillus wiedmannii	5324573	Scaffold	GCA_002553405.1_AbiC_1	PEG10471.1	PEG10471.1	PEG10471.1	PEG10471.1	NA	NA	NA	NA	NA	NA	NA	NA	NA	1	AbiC__AbiC
AbiC	AbiC	AbiC	AbiC	Abi	GCA_002567465.1	ASM256746v1	Bacillus cereus	Bacillus cereus	6369849	Scaffold	GCA_002567465.1_AbiC_1	PFQ41217.1	PFQ41217.1	PFQ41217.1	PFQ41217.1	NA	NA	NA	NA	NA	NA	NA	NA	NA	1	AbiC__AbiC
AbiC	AbiC	AbiC	AbiC	Abi	GCA_020686665.1	ASM2068666v1	Bacillus paranthracis	Bacillus paranthracis	5579867	Scaffold	GCA_020686665.1_AbiC_1	MCC2437301.1	MCC2437301.1	MCC2437301.1	MCC2437301.1	NA	NA	NA	NA	NA	NA	NA	NA	NA	1	AbiC__AbiC
AbiC	AbiC	AbiC	AbiC	Abi	GCA_000181615.1	ASM18161v1	Bacillus cereus AH1134	Bacillus cereus	5908750	Scaffold	GCA_000181615.1_AbiC_1	EDZ48875.1	EDZ48875.1	EDZ48875.1	EDZ48875.1	NA	NA	NA	NA	NA	NA	NA	NA	NA	1	AbiC__AbiC
AbiC	AbiC	AbiC	AbiC	Abi	GCA_002555485.1	ASM255548v1	Bacillus wiedmannii	Bacillus wiedmannii	6042815	Scaffold	GCA_002555485.1_AbiC_1	PEM27595.1	PEM27595.1	PEM27595.1	PEM27595.1	NA	NA	NA	NA	NA	NA	NA	NA	NA	1	AbiC__AbiC
AbiC	AbiC	AbiC	AbiC	Abi	GCA_002559645.1	ASM255964v1	Bacillus cereus	Bacillus cereus	6097096	Scaffold	GCA_002559645.1_AbiC_1	PEY21311.1	PEY21311.1	PEY21311.1	PEY21311.1	NA	NA	NA	NA	NA	NA	NA	NA	NA	1	AbiC__AbiC
AbiC	AbiC	AbiC	AbiC	Abi	GCA_002563165.1	ASM256316v1	Bacillus thuringiensis	Bacillus thuringiensis	5812815	Scaffold	GCA_002563165.1_AbiC_1	PFE95058.1	PFE95058.1	PFE95058.1	PFE95058.1	NA	NA	NA	NA	NA	NA	NA	NA	NA	1	AbiC__AbiC
AbiC	AbiC	AbiC	AbiC	Abi	GCA_002569125.1	ASM256912v1	Bacillus wiedmannii	Bacillus wiedmannii	5407295	Scaffold	GCA_002569125.1_AbiC_1	PFY98360.1	PFY98360.1	PFY98360.1	PFY98360.1	NA	NA	NA	NA	NA	NA	NA	NA	NA	1	AbiC__AbiC
AbiC	AbiC	AbiC	AbiC	Abi	GCA_002560005.1	ASM256000v1	Bacillus thuringiensis	Bacillus thuringiensis	6068982	Scaffold	GCA_002560005.1_AbiC_1	PFC29758.1	PFC29758.1	PFC29758.1	PFC29758.1	NA	NA	NA	NA	NA	NA	NA	NA	NA	1	AbiC__AbiC
AbiC	AbiC	AbiC	AbiC	Abi	GCA_016483715.1	ASM1648371v1	Bacillus cereus	Bacillus cereus	7052302	Contig	GCA_016483715.1_AbiC_1	MBJ8189677.1	MBJ8189677.1	MBJ8189677.1	MBJ8189677.1	NA	NA	NA	NA	NA	NA	NA	NA	NA	1	AbiC__AbiC
AbiC	AbiC	AbiC	AbiC	Abi	GCF_002807175.1	ASM280717v1	Bacillus cereus	Bacillus cereus	5775594	Contig	GCF_002807175.1_AbiC_1	WP_001033550.1	WP_001033550.1	WP_001033550.1	WP_001033550.1	NA	NA	NA	NA	NA	NA	NA	NA	NA	1	AbiC__AbiC
AbiC	AbiC	AbiC	AbiC	Abi	GCF_009740005.1	ASM974000v1	Bacillus albus	Bacillus albus	5855605	Complete Genome	GCF_009740005.1_AbiC_1	WP_167519268.1	WP_167519268.1	WP_167519268.1	WP_167519268.1	NA	NA	NA	NA	NA	NA	NA	NA	NA	1	AbiC__AbiC
AbiC	AbiC	AbiC	AbiC	Abi	GCA_029537625.1	ASM2953762v1	Bacillus paranthracis	Bacillus paranthracis	5385098	Contig	GCA_029537625.1_AbiC_1	MDG1605768.1	MDG1605768.1	MDG1605768.1	MDG1605768.1	NA	NA	NA	NA	NA	NA	NA	NA	NA	1	AbiC__AbiC
AbiC	AbiC	AbiC	AbiC	Abi	GCA_035801495.1	ASM3580149v1	Bacillus cereus	Bacillus cereus	5982317	Scaffold	GCA_035801495.1_AbiC_1	MEB9551089.1	MEB9551089.1	MEB9551089.1	MEB9551089.1	NA	NA	NA	NA	NA	NA	NA	NA	NA	1	AbiC__AbiC
AbiC	AbiC	AbiC	AbiC	Abi	GCA_002893505.1	ASM289350v1	Bacillus thuringiensis	Bacillus thuringiensis	6261186	Contig	GCA_002893505.1_AbiC_1	PNK22084.1	PNK22084.1	PNK22084.1	PNK22084.1	NA	NA	NA	NA	NA	NA	NA	NA	NA	1	AbiC__AbiC
AbiC	AbiC	AbiC	AbiC	Abi	GCA_002579625.1	ASM257962v1	Bacillus toyonensis	Bacillus toyonensis	5909702	Scaffold	GCA_002579625.1_AbiC_1	PHA99123.1	PHA99123.1	PHA99123.1	PHA99123.1	NA	NA	NA	NA	NA	NA	NA	NA	NA	1	AbiC__AbiC
AbiC	AbiC	AbiC	AbiC	Abi	GCA_002571115.1	ASM257111v1	Bacillus thuringiensis	Bacillus thuringiensis	5856858	Scaffold	GCA_002571115.1_AbiC_1	PFU01407.1	PFU01407.1	PFU01407.1	PFU01407.1	NA	NA	NA	NA	NA	NA	NA	NA	NA	1	AbiC__AbiC
AbiC	AbiC	AbiC	AbiC	Abi	GCA_013267475.1	ASM1326747v1	Bacillus cereus	Bacillus cereus	5642349	Complete Genome	GCA_013267475.1_AbiC_1	QKH76967.1	QKH76967.1	QKH76967.1	QKH76967.1	NA	NA	NA	NA	NA	NA	NA	NA	NA	1	AbiC__AbiC
AbiC	AbiC	AbiC	AbiC	Abi	GCA_002575965.1	ASM257596v1	Bacillus cereus	Bacillus cereus	5938681	Scaffold	GCA_002575965.1_AbiC_1	PGP63050.1	PGP63050.1	PGP63050.1	PGP63050.1	NA	NA	NA	NA	NA	NA	NA	NA	NA	1	AbiC__AbiC
AbiC	AbiC	AbiC	AbiC	Abi	GCA_002558765.1	ASM255876v1	Bacillus cereus	Bacillus cereus	5960853	Scaffold	GCA_002558765.1_AbiC_1	PES30108.1	PES30108.1	PES30108.1	PES30108.1	NA	NA	NA	NA	NA	NA	NA	NA	NA	1	AbiC__AbiC
AbiC	AbiC	AbiC	AbiC	Abi	GCA_002561535.1	ASM256153v1	Bacillus cereus	Bacillus cereus	5971667	Scaffold	GCA_002561535.1_AbiC_1	PFB23506.1	PFB23506.1	PFB23506.1	PFB23506.1	NA	NA	NA	NA	NA	NA	NA	NA	NA	1	AbiC__AbiC
AbiC	AbiC	AbiC	AbiC	Abi	GCA_002560535.1	ASM256053v1	Bacillus anthracis	Bacillus anthracis	5300675	Scaffold	GCA_002560535.1_AbiC_1	PFD84328.1	PFD84328.1	PFD84328.1	PFD84328.1	NA	NA	NA	NA	NA	NA	NA	NA	NA	1	AbiC__AbiC
AbiC	AbiC	AbiC	AbiC	Abi	GCA_000978375.1	ASM97837v1	Bacillus cereus	Bacillus cereus	5349617	Complete Genome	GCA_000978375.1_AbiC_1	AKE15665.1	AKE15665.1	AKE15665.1	AKE15665.1	NA	NA	NA	NA	NA	NA	NA	NA	NA	1	AbiC__AbiC
AbiC	AbiC	AbiC	AbiC	Abi	GCA_029537565.1	ASM2953756v1	Bacillus cereus	Bacillus cereus	5932783	Contig	GCA_029537565.1_AbiC_1	MDG1578388.1	MDG1578388.1	MDG1578388.1	MDG1578388.1	NA	NA	NA	NA	NA	NA	NA	NA	NA	1	AbiC__AbiC
AbiC	AbiC	AbiC	AbiC	Abi	GCA_002576955.1	ASM257695v1	Bacillus cereus	Bacillus cereus	6028976	Contig	GCA_002576955.1_AbiC_1	PGQ98397.1	PGQ98397.1	PGQ98397.1	PGQ98397.1	NA	NA	NA	NA	NA	NA	NA	NA	NA	1	AbiC__AbiC
AbiC	AbiC	AbiC	AbiC	Abi	GCA_002562125.1	ASM256212v1	Bacillus cereus	Bacillus cereus	6011774	Scaffold	GCA_002562125.1_AbiC_1	PEV76423.1	PEV76423.1	PEV76423.1	PEV76423.1	NA	NA	NA	NA	NA	NA	NA	NA	NA	1	AbiC__AbiC
AbiC	AbiC	AbiC	AbiC	Abi	GCA_002559565.1	ASM255956v1	Bacillus cereus	Bacillus cereus	5993675	Scaffold	GCA_002559565.1_AbiC_1	PET96042.1	PET96042.1	PET96042.1	PET96042.1	NA	NA	NA	NA	NA	NA	NA	NA	NA	1	AbiC__AbiC
AbiC	AbiC	AbiC	AbiC	Abi	GCA_002560535.1	ASM256053v1	Bacillus anthracis	Bacillus anthracis	5300675	Scaffold	GCA_002560535.1_AbiC_2	PFD84355.1	PFD84355.1	PFD84355.1	PFD84355.1	NA	NA	NA	NA	NA	NA	NA	NA	NA	1	AbiC__AbiC
AbiC	AbiC	AbiC	AbiC	Abi	GCF_022663675.1	ASM2266367v1	Bacillus cereus group sp. BfR-BA-01355	Bacillus cereus s.l.	6166464	Contig	GCF_022663675.1_AbiC_1	WP_242313915.1	WP_242313915.1	WP_242313915.1	WP_242313915.1	NA	NA	NA	NA	NA	NA	NA	NA	NA	1	AbiC__AbiC
AbiC	AbiC	AbiC	AbiC	Abi	GCF_022664265.1	ASM2266426v1	Bacillus cereus group sp. BfR-BA-01312	Bacillus cereus s.l.	6841855	Contig	GCF_022664265.1_AbiC_1	WP_242321381.1	WP_242321381.1	WP_242321381.1	WP_242321381.1	NA	NA	NA	NA	NA	NA	NA	NA	NA	1	AbiC__AbiC
AbiC	AbiC	AbiC	AbiC	Abi	GCA_002969075.2	ASM296907v2	Bacillus thuringiensis	Bacillus thuringiensis	6113005	Scaffold	GCA_002969075.2_AbiC_1	PQQ46989.1	PQQ46989.1	PQQ46989.1	PQQ46989.1	NA	NA	NA	NA	NA	NA	NA	NA	NA	1	AbiC__AbiC
AbiC	AbiC	AbiC	AbiC	Abi	GCA_000399445.1	Baci_cere_VD214_V1	Bacillus toyonensis	Bacillus toyonensis	5690152	Scaffold	GCA_000399445.1_AbiC_1	EOP38967.1	EOP38967.1	EOP38967.1	EOP38967.1	NA	NA	NA	NA	NA	NA	NA	NA	NA	1	AbiC__AbiC
AbiC	AbiC	AbiC	AbiC	Abi	GCA_001583845.1	ASM158384v1	Bacillus cereus	Bacillus cereus	5688117	Contig	GCA_001583845.1_AbiC_1	KXZ04735.1	KXZ04735.1	KXZ04735.1	KXZ04735.1	NA	NA	NA	NA	NA	NA	NA	NA	NA	1	AbiC__AbiC
AbiC	AbiC	AbiC	AbiC	Abi	GCA_036963325.1	ASM3696332v1	Bacillus thuringiensis	Bacillus thuringiensis	5975054	Contig	GCA_036963325.1_AbiC_1	MEH6847817.1	MEH6847817.1	MEH6847817.1	MEH6847817.1	NA	NA	NA	NA	NA	NA	NA	NA	NA	1	AbiC__AbiC
AbiC	AbiC	AbiC	AbiC	Abi	GCF_001913625.1	ASM191362v1	Bacillus cereus	Bacillus cereus	5277472	Contig	GCF_001913625.1_AbiC_1	WP_074618764.1	WP_074618764.1	WP_074618764.1	WP_074618764.1	NA	NA	NA	NA	NA	NA	NA	NA	NA	1	AbiC__AbiC
AbiD	AbiD	Abi2DF	Abi2DF	Abi	GCA_000832865.1	ASM83286v1	Bacillus cereus 03BB108	Bacillus cereus	6068729	Complete Genome	GCA_000832865.1_AbiD_1	AJI09092.1	AJI09092.1	AJI09092.1	AJI09092.1	NA	NA	NA	NA	NA	NA	NA	NA	NA	1	AbiD__AbiD
AbiD	AbiD	Abi2DF	Abi2DF	Abi	GCA_002555805.1	ASM255580v1	Bacillus toyonensis	Bacillus toyonensis	5641144	Scaffold	GCA_002555805.1_AbiD_1	PEI55405.1	PEI55405.1	PEI55405.1	PEI55405.1	NA	NA	NA	NA	NA	NA	NA	NA	NA	1	AbiD__AbiD
AbiD	AbiD	Abi2DF	Abi2DF	Abi	GCA_036216105.1	ASM3621610v1	Bacillus toyonensis	Bacillus toyonensis	5645381	Scaffold	GCA_036216105.1_AbiD_1	MED2688868.1	MED2688868.1	MED2688868.1	MED2688868.1	NA	NA	NA	NA	NA	NA	NA	NA	NA	1	AbiD__AbiD
AbiD	AbiD	Abi2DF	Abi2DF	Abi	GCA_002565385.1	ASM256538v1	Bacillus thuringiensis	Bacillus thuringiensis	6010835	Contig	GCA_002565385.1_AbiD_1	PFJ58615.1	PFJ58615.1	PFJ58615.1	PFJ58615.1	NA	NA	NA	NA	NA	NA	NA	NA	NA	1	AbiD__AbiD
AbiD	AbiD	Abi2DF	Abi2DF	Abi	GCA_001883895.1	ASM188389v1	Bacillus anthracis	Bacillus anthracis	5406008	Contig	GCA_001883895.1_AbiD_1	OJD85606.1	OJD85606.1	OJD85606.1	OJD85606.1	NA	NA	NA	NA	NA	NA	NA	NA	NA	1	AbiD__AbiD
AbiD	AbiD	Abi2DF	Abi2DF	Abi	GCA_036217205.1	ASM3621720v1	Bacillus wiedmannii	Bacillus wiedmannii	4971560	Scaffold	GCA_036217205.1_AbiD_1	MED2935499.1	MED2935499.1	MED2935499.1	MED2935499.1	NA	NA	NA	NA	NA	NA	NA	NA	NA	1	AbiD__AbiD
AbiD	AbiD	Abi2DF	Abi2DF	Abi	GCA_035816515.1	ASM3581651v1	Bacillus tropicus	Bacillus tropicus	5796271	Scaffold	GCA_035816515.1_AbiD_1	MEC3127121.1	MEC3127121.1	MEC3127121.1	MEC3127121.1	NA	NA	NA	NA	NA	NA	NA	NA	NA	1	AbiD__AbiD
AbiD	AbiD	Abi2DF	Abi2DF	Abi	GCA_029709315.1	PDT001182190.1	Bacillus paranthracis	Bacillus paranthracis	5817582	Contig	GCA_029709315.1_AbiD_1	HDR7790941.1	HDR7790941.1	HDR7790941.1	HDR7790941.1	NA	NA	NA	NA	NA	NA	NA	NA	NA	1	AbiD__AbiD
AbiD	AbiD	Abi2DF	Abi2DF	Abi	GCA_002558975.1	ASM255897v1	Bacillus cereus	Bacillus cereus	5932332	Scaffold	GCA_002558975.1_AbiD_1	PES99305.1	PES99305.1	PES99305.1	PES99305.1	NA	NA	NA	NA	NA	NA	NA	NA	NA	1	AbiD__AbiD
AbiD	AbiD	Abi2DF	Abi2DF	Abi	GCA_025516605.1	ASM2551660v1	Bacillus cereus	Bacillus cereus	5577539	Contig	GCA_025516605.1_AbiD_1	MCU4990446.1	MCU4990446.1	MCU4990446.1	MCU4990446.1	NA	NA	NA	NA	NA	NA	NA	NA	NA	1	AbiD__AbiD
AbiD	AbiD	Abi2DF	Abi2DF	Abi	GCA_035801615.1	ASM3580161v1	Bacillus anthracis	Bacillus anthracis	5538082	Scaffold	GCA_035801615.1_AbiD_1	MEB9506421.1	MEB9506421.1	MEB9506421.1	MEB9506421.1	NA	NA	NA	NA	NA	NA	NA	NA	NA	1	AbiD__AbiD
AbiD	AbiD	Abi2DF	Abi2DF	Abi	GCA_002558845.1	ASM255884v1	Bacillus cereus	Bacillus cereus	6227072	Scaffold	GCA_002558845.1_AbiD_1	PES52449.1	PES52449.1	PES52449.1	PES52449.1	NA	NA	NA	NA	NA	NA	NA	NA	NA	1	AbiD__AbiD
AbiD	AbiD	Abi2DF	Abi2DF	Abi	GCA_002560735.1	ASM256073v1	Bacillus cereus	Bacillus cereus	5772123	Scaffold	GCA_002560735.1_AbiD_1	PFE42472.1	PFE42472.1	PFE42472.1	PFE42472.1	NA	NA	NA	NA	NA	NA	NA	NA	NA	1	AbiD__AbiD
AbiD	AbiD	Abi2DF	Abi2DF	Abi	GCA_002553325.1	ASM255332v1	Bacillus toyonensis	Bacillus toyonensis	5989380	Scaffold	GCA_002553325.1_AbiD_1	PEF77665.1	PEF77665.1	PEF77665.1	PEF77665.1	NA	NA	NA	NA	NA	NA	NA	NA	NA	1	AbiD__AbiD
AbiD	AbiD	Abi2DF	Abi2DF	Abi	GCA_016117775.1	ASM1611777v1	Bacillus cereus	Bacillus cereus	5882568	Chromosome	GCA_016117775.1_AbiD_2	QQA24562.1	QQA24562.1	QQA24562.1	QQA24562.1	NA	NA	NA	NA	NA	NA	NA	NA	NA	1	AbiD__AbiD
AbiD	AbiD	Abi2DF	Abi2DF	Abi	GCA_002583755.1	ASM258375v1	Bacillus cereus	Bacillus cereus	5206005	Scaffold	GCA_002583755.1_AbiD_1	PGZ57855.1	PGZ57855.1	PGZ57855.1	PGZ57855.1	NA	NA	NA	NA	NA	NA	NA	NA	NA	1	AbiD__AbiD
AbiD	AbiD	Abi2DF	Abi2DF	Abi	GCA_025518035.1	ASM2551803v1	Bacillus paranthracis	Bacillus paranthracis	5639623	Scaffold	GCA_025518035.1_AbiD_1	MCU5209229.1	MCU5209229.1	MCU5209229.1	MCU5209229.1	NA	NA	NA	NA	NA	NA	NA	NA	NA	1	AbiD__AbiD
AbiD	AbiD	Abi2DF	Abi2DF	Abi	GCA_035816435.1	ASM3581643v1	Bacillus tropicus	Bacillus tropicus	5499347	Scaffold	GCA_035816435.1_AbiD_1	MEC2957997.1	MEC2957997.1	MEC2957997.1	MEC2957997.1	NA	NA	NA	NA	NA	NA	NA	NA	NA	1	AbiD__AbiD
AbiD	AbiD	Abi2DF	Abi2DF	Abi	GCA_037120745.1	ASM3712074v1	Bacillus albus	Bacillus albus	6039072	Contig	GCA_037120745.1_AbiD_1	MEI5948059.1	MEI5948059.1	MEI5948059.1	MEI5948059.1	NA	NA	NA	NA	NA	NA	NA	NA	NA	1	AbiD__AbiD
AbiD	AbiD	Abi2DF	Abi2DF	Abi	GCA_035801655.1	ASM3580165v1	Bacillus cereus	Bacillus cereus	5762535	Scaffold	GCA_035801655.1_AbiD_1	MEB9368841.1	MEB9368841.1	MEB9368841.1	MEB9368841.1	NA	NA	NA	NA	NA	NA	NA	NA	NA	1	AbiD__AbiD
AbiD	AbiD	Abi2DF	Abi2DF	Abi	GCA_002568045.1	ASM256804v1	Bacillus thuringiensis	Bacillus thuringiensis	6207885	Scaffold	GCA_002568045.1_AbiD_2	PFT14942.1	PFT14942.1	PFT14942.1	PFT14942.1	NA	NA	NA	NA	NA	NA	NA	NA	NA	1	AbiD__AbiD
AbiD	AbiD	Abi2DF	Abi2DF	Abi	GCA_005217375.1	ASM521737v1	Bacillus cereus	Bacillus cereus	5768183	Scaffold	GCA_005217375.1_AbiD_1	TKH82328.1	TKH82328.1	TKH82328.1	TKH82328.1	NA	NA	NA	NA	NA	NA	NA	NA	NA	1	AbiD__AbiD
AbiD	AbiD	Abi2DF	Abi2DF	Abi	GCA_002560645.1	ASM256064v1	Bacillus thuringiensis	Bacillus thuringiensis	6211040	Contig	GCA_002560645.1_AbiD_1	PFE13721.1	PFE13721.1	PFE13721.1	PFE13721.1	NA	NA	NA	NA	NA	NA	NA	NA	NA	1	AbiD__AbiD
AbiD	AbiD	Abi2DF	Abi2DF	Abi	GCA_001044565.1	ASM104456v1	Bacillus cereus	Bacillus cereus	5926033	Scaffold	GCA_001044565.1_AbiD_1	KMP32615.1	KMP32615.1	KMP32615.1	KMP32615.1	NA	NA	NA	NA	NA	NA	NA	NA	NA	1	AbiD__AbiD
AbiD	AbiD	Abi2DF	Abi2DF	Abi	GCA_035816795.1	ASM3581679v1	Bacillus tropicus	Bacillus tropicus	5873459	Scaffold	GCA_035816795.1_AbiD_1	MEC3190718.1	MEC3190718.1	MEC3190718.1	MEC3190718.1	NA	NA	NA	NA	NA	NA	NA	NA	NA	1	AbiD__AbiD
AbiD	AbiD	Abi2DF	Abi2DF	Abi	GCA_002562165.1	ASM256216v1	Bacillus cereus	Bacillus cereus	6127803	Scaffold	GCA_002562165.1_AbiD_1	PEW14654.1	PEW14654.1	PEW14654.1	PEW14654.1	NA	NA	NA	NA	NA	NA	NA	NA	NA	1	AbiD__AbiD
AbiD	AbiD	Abi2DF	Abi2DF	Abi	GCA_035816555.1	ASM3581655v1	Bacillus tropicus	Bacillus tropicus	5845355	Scaffold	GCA_035816555.1_AbiD_1	MEC3051638.1	MEC3051638.1	MEC3051638.1	MEC3051638.1	NA	NA	NA	NA	NA	NA	NA	NA	NA	1	AbiD__AbiD
AbiD	AbiD	Abi2DF	Abi2DF	Abi	GCA_016117775.1	ASM1611777v1	Bacillus cereus	Bacillus cereus	5882568	Chromosome	GCA_016117775.1_AbiD_1	QQA24522.1	QQA24522.1	QQA24522.1	QQA24522.1	NA	NA	NA	NA	NA	NA	NA	NA	NA	1	AbiD__AbiD
AbiD	AbiD	Abi2DF	Abi2DF	Abi	GCA_029696145.1	PDT001590917.1	Bacillus cereus	Bacillus cereus	5746590	Contig	GCA_029696145.1_AbiD_1	HDR4427058.1	HDR4427058.1	HDR4427058.1	HDR4427058.1	NA	NA	NA	NA	NA	NA	NA	NA	NA	1	AbiD__AbiD
AbiD	AbiD	Abi2DF	Abi2DF	Abi	GCA_035816895.1	ASM3581689v1	Bacillus tropicus	Bacillus tropicus	5494082	Scaffold	GCA_035816895.1_AbiD_1	MEC3090364.1	MEC3090364.1	MEC3090364.1	MEC3090364.1	NA	NA	NA	NA	NA	NA	NA	NA	NA	1	AbiD__AbiD
AbiD	AbiD	Abi2DF	Abi2DF	Abi	GCA_029712525.1	PDT001179595.1	Bacillus cereus	Bacillus cereus	5716344	Contig	GCA_029712525.1_AbiD_1	HDR8462739.1	HDR8462739.1	HDR8462739.1	HDR8462739.1	NA	NA	NA	NA	NA	NA	NA	NA	NA	1	AbiD__AbiD
AbiD	AbiD	Abi2DF	Abi2DF	Abi	GCA_027713165.1	ASM2771316v1	Bacillus cereus	Bacillus cereus	5346537	Contig	GCA_027713165.1_AbiD_1	MDA2090980.1	MDA2090980.1	MDA2090980.1	MDA2090980.1	NA	NA	NA	NA	NA	NA	NA	NA	NA	1	AbiD__AbiD
AbiD	AbiD	Abi2DF	Abi2DF	Abi	GCA_027711845.1	ASM2771184v1	Bacillus cereus	Bacillus cereus	5665794	Contig	GCA_027711845.1_AbiD_2	MDA1909431.1	MDA1909431.1	MDA1909431.1	MDA1909431.1	NA	NA	NA	NA	NA	NA	NA	NA	NA	1	AbiD__AbiD
AbiD	AbiD	Abi2DF	Abi2DF	Abi	GCA_035988925.1	ASM3598892v1	Bacillus tropicus	Bacillus tropicus	5498488	Scaffold	GCA_035988925.1_AbiD_1	MEC2919696.1	MEC2919696.1	MEC2919696.1	MEC2919696.1	NA	NA	NA	NA	NA	NA	NA	NA	NA	1	AbiD__AbiD
AbiD	AbiD	Abi2DF	Abi2DF	Abi	GCA_027717045.1	ASM2771704v1	Bacillus cereus group sp. Bc002	Bacillus cereus s.l.	5399845	Contig	GCA_027717045.1_AbiD_1	MDA2780808.1	MDA2780808.1	MDA2780808.1	MDA2780808.1	NA	NA	NA	NA	NA	NA	NA	NA	NA	1	AbiD__AbiD
AbiD	AbiD	Abi2DF	Abi2DF	Abi	GCA_036246105.1	ASM3624610v1	Bacillus anthracis	Bacillus anthracis	5697282	Scaffold	GCA_036246105.1_AbiD_1	GEU23434.1	GEU23434.1	GEU23434.1	GEU23434.1	NA	NA	NA	NA	NA	NA	NA	NA	NA	1	AbiD__AbiD
AbiD	AbiD	Abi2DF	Abi2DF	Abi	GCA_002560115.1	ASM256011v1	Bacillus cereus	Bacillus cereus	5376444	Scaffold	GCA_002560115.1_AbiD_1	PFC67943.1	PFC67943.1	PFC67943.1	PFC67943.1	NA	NA	NA	NA	NA	NA	NA	NA	NA	1	AbiD__AbiD
AbiD	AbiD	Abi2DF	Abi2DF	Abi	GCA_035816275.1	ASM3581627v1	Bacillus tropicus	Bacillus tropicus	6132165	Scaffold	GCA_035816275.1_AbiD_1	MEC3077457.1	MEC3077457.1	MEC3077457.1	MEC3077457.1	NA	NA	NA	NA	NA	NA	NA	NA	NA	1	AbiD__AbiD
AbiD	AbiD	Abi2DF	Abi2DF	Abi	GCA_002555385.1	ASM255538v1	Bacillus wiedmannii	Bacillus wiedmannii	6101045	Scaffold	GCA_002555385.1_AbiD_1	PEM55463.1	PEM55463.1	PEM55463.1	PEM55463.1	NA	NA	NA	NA	NA	NA	NA	NA	NA	1	AbiD__AbiD
AbiD	AbiD	Abi2DF	Abi2DF	Abi	GCA_000399325.1	Baci_cere_BAG5X12-1_G13199_V1	Bacillus cereus BAG5X12-1	Bacillus cereus	5725826	Scaffold	GCA_000399325.1_AbiD_1	EOP77778.1	EOP77778.1	EOP77778.1	EOP77778.1	NA	NA	NA	NA	NA	NA	NA	NA	NA	1	AbiD__AbiD
AbiD	AbiD	Abi2DF	Abi2DF	Abi	GCA_000181655.1	ASM18165v1	Bacillus cereus 03BB108	Bacillus cereus	5925780	Scaffold	GCA_000181655.1_AbiD_1	EDX59484.1	EDX59484.1	EDX59484.1	EDX59484.1	NA	NA	NA	NA	NA	NA	NA	NA	NA	1	AbiD__AbiD
AbiD	AbiD	Abi2DF	Abi2DF	Abi	GCA_002550545.1	ASM255054v1	Bacillus toyonensis	Bacillus toyonensis	5589695	Scaffold	GCA_002550545.1_AbiD_1	PDZ33696.1	PDZ33696.1	PDZ33696.1	PDZ33696.1	NA	NA	NA	NA	NA	NA	NA	NA	NA	1	AbiD__AbiD
AbiD	AbiD	Abi2DF	Abi2DF	Abi	GCA_002585765.1	ASM258576v1	Bacillus cereus	Bacillus cereus	5364251	Scaffold	GCA_002585765.1_AbiD_1	PGX46196.1	PGX46196.1	PGX46196.1	PGX46196.1	NA	NA	NA	NA	NA	NA	NA	NA	NA	1	AbiD__AbiD
AbiD	AbiD	Abi2DF	Abi2DF	Abi	GCA_002574635.1	ASM257463v1	Bacillus cereus	Bacillus cereus	5705090	Scaffold	GCA_002574635.1_AbiD_1	PGM23023.1	PGM23023.1	PGM23023.1	PGM23023.1	NA	NA	NA	NA	NA	NA	NA	NA	NA	1	AbiD__AbiD
AbiD	AbiD	Abi2DF	Abi2DF	Abi	GCF_002200005.1	ASM220000v1	Bacillus mycoides	Bacillus mycoides	5456363	Scaffold	GCF_002200005.1_AbiD_1	WP_170935242.1	WP_170935242.1	WP_170935242.1	WP_170935242.1	NA	NA	NA	NA	NA	NA	NA	NA	NA	1	AbiD__AbiD
AbiD	AbiD	Abi2DF	Abi2DF	Abi	GCA_002572155.1	ASM257215v1	Bacillus toyonensis	Bacillus toyonensis	5665251	Scaffold	GCA_002572155.1_AbiD_1	PGE75269.1	PGE75269.1	PGE75269.1	PGE75269.1	NA	NA	NA	NA	NA	NA	NA	NA	NA	1	AbiD__AbiD
AbiD	AbiD	Abi2DF	Abi2DF	Abi	GCA_027713605.1	ASM2771360v1	Bacillus cereus group sp. Bc252	Bacillus cereus s.l.	5633478	Contig	GCA_027713605.1_AbiD_1	MDA2164011.1	MDA2164011.1	MDA2164011.1	MDA2164011.1	NA	NA	NA	NA	NA	NA	NA	NA	NA	1	AbiD__AbiD
AbiD	AbiD	Abi2DF	Abi2DF	Abi	GCA_029712545.1	PDT001179597.1	Bacillus cereus	Bacillus cereus	5729492	Contig	GCA_029712545.1_AbiD_1	HDR8451099.1	HDR8451099.1	HDR8451099.1	HDR8451099.1	NA	NA	NA	NA	NA	NA	NA	NA	NA	1	AbiD__AbiD
AbiD	AbiD	Abi2DF	Abi2DF	Abi	GCA_036213005.1	ASM3621300v1	Bacillus tropicus	Bacillus tropicus	5432205	Scaffold	GCA_036213005.1_AbiD_1	MED1845134.1	MED1845134.1	MED1845134.1	MED1845134.1	NA	NA	NA	NA	NA	NA	NA	NA	NA	1	AbiD__AbiD
AbiD	AbiD	Abi2DF	Abi2DF	Abi	GCA_002565225.1	ASM256522v1	Bacillus cereus	Bacillus cereus	5698693	Scaffold	GCA_002565225.1_AbiD_1	PFI11870.1	PFI11870.1	PFI11870.1	PFI11870.1	NA	NA	NA	NA	NA	NA	NA	NA	NA	1	AbiD__AbiD
AbiD	AbiD	Abi2DF	Abi2DF	Abi	GCA_002584885.1	ASM258488v1	Bacillus anthracis	Bacillus anthracis	5494528	Scaffold	GCA_002584885.1_AbiD_1	PGZ34571.1	PGZ34571.1	PGZ34571.1	PGZ34571.1	NA	NA	NA	NA	NA	NA	NA	NA	NA	1	AbiD__AbiD
AbiD	AbiD	Abi2DF	Abi2DF	Abi	GCA_002570035.1	ASM257003v1	Bacillus wiedmannii	Bacillus wiedmannii	6020338	Scaffold	GCA_002570035.1_AbiD_1	PGA92468.1	PGA92468.1	PGA92468.1	PGA92468.1	NA	NA	NA	NA	NA	NA	NA	NA	NA	1	AbiD__AbiD
AbiD	AbiD	Abi2DF	Abi2DF	Abi	GCA_003410355.1	ASM341035v1	Bacillus anthracis	Bacillus anthracis	5372893	Complete Genome	GCA_003410355.1_AbiD_1	AXO91215.1	AXO91215.1	AXO91215.1	AXO91215.1	NA	NA	NA	NA	NA	NA	NA	NA	NA	1	AbiD__AbiD
AbiD	AbiD	Abi2DF	Abi2DF	Abi	GCA_002576165.1	ASM257616v1	Bacillus cereus	Bacillus cereus	5500769	Scaffold	GCA_002576165.1_AbiD_1	PGQ51591.1	PGQ51591.1	PGQ51591.1	PGQ51591.1	NA	NA	NA	NA	NA	NA	NA	NA	NA	1	AbiD__AbiD
AbiD	AbiD	Abi2DF	Abi2DF	Abi	GCA_001678165.1	ASM167816v1	Bacillus cereus	Bacillus cereus	6404077	Scaffold	GCA_001678165.1_AbiD_1	OBW84758.1	OBW84758.1	OBW84758.1	OBW84758.1	NA	NA	NA	NA	NA	NA	NA	NA	NA	1	AbiD__AbiD
AbiD	AbiD	Abi2DF	Abi2DF	Abi	GCA_000291415.1	Baci_cere_BAG4X12-1_G13198_V1	Bacillus cereus BAG4X12-1	Bacillus cereus	5825595	Scaffold	GCA_000291415.1_AbiD_1	EJQ21026.1	EJQ21026.1	EJQ21026.1	EJQ21026.1	NA	NA	NA	NA	NA	NA	NA	NA	NA	1	AbiD__AbiD
AbiD	AbiD	Abi2DF	Abi2DF	Abi	GCA_031941485.1	PDT001839193.1	Bacillus cereus	Bacillus cereus	5731770	Contig	GCA_031941485.1_AbiD_1	HDX9596054.1	HDX9596054.1	HDX9596054.1	HDX9596054.1	NA	NA	NA	NA	NA	NA	NA	NA	NA	1	AbiD__AbiD
AbiD	AbiD	Abi2DF	Abi2DF	Abi	GCA_035816175.1	ASM3581617v1	Bacillus tropicus	Bacillus tropicus	5657953	Scaffold	GCA_035816175.1_AbiD_1	MEC2927739.1	MEC2927739.1	MEC2927739.1	MEC2927739.1	NA	NA	NA	NA	NA	NA	NA	NA	NA	1	AbiD__AbiD
AbiD	AbiD	Abi2DF	Abi2DF	Abi	GCA_000011625.1	ASM1162v1	Bacillus cereus E33L	Bacillus cereus	5843235	Complete Genome	GCA_000011625.1_AbiD_1	AAY60650.1	AAY60650.1	AAY60650.1	AAY60650.1	NA	NA	NA	NA	NA	NA	NA	NA	NA	1	AbiD__AbiD
AbiD	AbiD	Abi2DF	Abi2DF	Abi	GCA_002584765.1	ASM258476v1	Bacillus cereus	Bacillus cereus	5740159	Scaffold	GCA_002584765.1_AbiD_1	PGY42387.1	PGY42387.1	PGY42387.1	PGY42387.1	NA	NA	NA	NA	NA	NA	NA	NA	NA	1	AbiD__AbiD
AbiD	AbiD	Abi2DF	Abi2DF	Abi	GCA_013267235.1	ASM1326723v1	Bacillus cereus	Bacillus cereus	6068562	Complete Genome	GCA_013267235.1_AbiD_1	QKG98717.1	QKG98717.1	QKG98717.1	QKG98717.1	NA	NA	NA	NA	NA	NA	NA	NA	NA	1	AbiD__AbiD
AbiD	AbiD	Abi2DF	Abi2DF	Abi	GCA_002560395.1	ASM256039v1	Bacillus cereus	Bacillus cereus	5688348	Scaffold	GCA_002560395.1_AbiD_1	PFD43695.1	PFD43695.1	PFD43695.1	PFD43695.1	NA	NA	NA	NA	NA	NA	NA	NA	NA	1	AbiD__AbiD
AbiD	AbiD	Abi2DF	Abi2DF	Abi	GCA_037121085.1	ASM3712108v1	Bacillus albus	Bacillus albus	6039164	Contig	GCA_037121085.1_AbiD_1	MEI5913454.1	MEI5913454.1	MEI5913454.1	MEI5913454.1	NA	NA	NA	NA	NA	NA	NA	NA	NA	1	AbiD__AbiD
AbiD	AbiD	Abi2DF	Abi2DF	Abi	GCA_035816865.1	ASM3581686v1	Bacillus tropicus	Bacillus tropicus	5495951	Scaffold	GCA_035816865.1_AbiD_1	MEC3106997.1	MEC3106997.1	MEC3106997.1	MEC3106997.1	NA	NA	NA	NA	NA	NA	NA	NA	NA	1	AbiD__AbiD
AbiD	AbiD	Abi2DF	Abi2DF	Abi	GCA_002565315.1	ASM256531v1	Bacillus cereus	Bacillus cereus	5769583	Scaffold	GCA_002565315.1_AbiD_2	PFJ17645.1	PFJ17645.1	PFJ17645.1	PFJ17645.1	NA	NA	NA	NA	NA	NA	NA	NA	NA	1	AbiD__AbiD
AbiD	AbiD	Abi2DF	Abi2DF	Abi	GCA_002558885.1	ASM255888v1	Bacillus cereus	Bacillus cereus	5899708	Scaffold	GCA_002558885.1_AbiD_1	PES73516.1	PES73516.1	PES73516.1	PES73516.1	NA	NA	NA	NA	NA	NA	NA	NA	NA	1	AbiD__AbiD
AbiD	AbiD	Abi2DF	Abi2DF	Abi	GCA_000833045.1	ASM83304v1	Bacillus cereus E33L	Bacillus cereus	5846781	Complete Genome	GCA_000833045.1_AbiD_1	AJI25909.1	AJI25909.1	AJI25909.1	AJI25909.1	NA	NA	NA	NA	NA	NA	NA	NA	NA	1	AbiD__AbiD
AbiD	AbiD	Abi2DF	Abi2DF	Abi	GCA_002570855.1	ASM257085v1	Bacillus thuringiensis	Bacillus thuringiensis	6180575	Scaffold	GCA_002570855.1_AbiD_1	PFU84715.1	PFU84715.1	PFU84715.1	PFU84715.1	NA	NA	NA	NA	NA	NA	NA	NA	NA	1	AbiD__AbiD
AbiD	AbiD	Abi2DF	Abi2DF	Abi	GCA_029871455.1	ASM2987145v1	Bacillus cereus	Bacillus cereus	4269518	Contig	GCA_029871455.1_AbiD_1	MDH4867178.1	MDH4867178.1	MDH4867178.1	MDH4867178.1	NA	NA	NA	NA	NA	NA	NA	NA	NA	1	AbiD__AbiD
AbiD	AbiD	Abi2DF	Abi2DF	Abi	GCA_002556015.1	ASM255601v1	Bacillus toyonensis	Bacillus toyonensis	5633095	Scaffold	GCA_002556015.1_AbiD_1	PEJ12878.1	PEJ12878.1	PEJ12878.1	PEJ12878.1	NA	NA	NA	NA	NA	NA	NA	NA	NA	1	AbiD__AbiD
AbiG	AbiG	AbiG	AbiG	Abi	GCA_002494325.1	ASM249432v1	Bacillus cereus	Bacillus cereus	5154790	Contig	GCA_002494325.1_AbiG_1	PDM37399.1	PDM37400.1	PDM37399.1,PDM37400.1	PDM37399.1	PDM37400.1	NA	NA	NA	NA	NA	NA	NA	NA	2	AbiG__AbiGii,AbiG__AbiGi
AbiG	AbiG	AbiG	AbiG	Abi	GCA_033841565.1	ASM3384156v1	Bacillus cereus group sp. BfR-BA-02730	Bacillus cereus s.l.	6084816	Contig	GCA_033841565.1_AbiG_1	MDX5807812.1	MDX5807813.1	MDX5807812.1,MDX5807813.1	MDX5807812.1	MDX5807813.1	NA	NA	NA	NA	NA	NA	NA	NA	2	AbiG__AbiGii,AbiG__AbiGi
AbiG	AbiG	AbiG	AbiG	Abi	GCF_035618215.1	ASM3561821v1	Bacillus pacificus	Bacillus pacificus	5581721	Contig	GCF_035618215.1_AbiG_1	WP_046648607.1	WP_046648609.1	WP_046648607.1,WP_046648609.1	WP_046648607.1	WP_046648609.1	NA	NA	NA	NA	NA	NA	NA	NA	2	AbiG__AbiGi,AbiG__AbiGii
AbiG	AbiG	AbiG	AbiG	Abi	GCA_030222535.1	ASM3022253v1	Bacillus pacificus	Bacillus pacificus	5430628	Contig	GCA_030222535.1_AbiG_1	MDK7389227.1	MDK7389228.1	MDK7389227.1,MDK7389228.1	MDK7389227.1	MDK7389228.1	NA	NA	NA	NA	NA	NA	NA	NA	2	AbiG__AbiGi,AbiG__AbiGii
AbiG	AbiG	AbiG	AbiG	Abi	GCA_036851275.1	ASM3685127v1	Bacillus paranthracis	Bacillus paranthracis	5839839	Contig	GCA_036851275.1_AbiG_1	MEG7947542.1	MEG7947543.1	MEG7947542.1,MEG7947543.1	MEG7947542.1	MEG7947543.1	NA	NA	NA	NA	NA	NA	NA	NA	2	AbiG__AbiGii,AbiG__AbiGi
AbiG	AbiG	AbiG	AbiG	Abi	GCA_029536295.1	ASM2953629v1	Bacillus paranthracis	Bacillus paranthracis	5672054	Contig	GCA_029536295.1_AbiG_1	MDG0939271.1	MDG0939272.1	MDG0939271.1,MDG0939272.1	MDG0939271.1	MDG0939272.1	NA	NA	NA	NA	NA	NA	NA	NA	2	AbiG__AbiGi,AbiG__AbiGii
AbiG	AbiG	AbiG	AbiG	Abi	GCF_035617995.1	ASM3561799v1	Bacillus pacificus	Bacillus pacificus	5451603	Contig	GCF_035617995.1_AbiG_1	WP_046648607.1	WP_046648609.1	WP_046648607.1,WP_046648609.1	WP_046648607.1	WP_046648609.1	NA	NA	NA	NA	NA	NA	NA	NA	2	AbiG__AbiGi,AbiG__AbiGii
AbiG	AbiG	AbiG	AbiG	Abi	GCA_036851795.1	ASM3685179v1	Bacillus paranthracis	Bacillus paranthracis	5496002	Contig	GCA_036851795.1_AbiG_1	MEG8010146.1	MEG8010147.1	MEG8010146.1,MEG8010147.1	MEG8010146.1	MEG8010147.1	NA	NA	NA	NA	NA	NA	NA	NA	2	AbiG__AbiGii,AbiG__AbiGi
AbiG	AbiG	AbiG	AbiG	Abi	GCA_002585165.1	ASM258516v1	Bacillus cereus	Bacillus cereus	6011995	Scaffold	GCA_002585165.1_AbiG_1	PGV17766.1	PGV17767.1	PGV17766.1,PGV17767.1	PGV17766.1	PGV17767.1	NA	NA	NA	NA	NA	NA	NA	NA	2	AbiG__AbiGii,AbiG__AbiGi
AbiG	AbiG	AbiG	AbiG	Abi	GCA_036211965.1	ASM3621196v1	Bacillus pacificus	Bacillus pacificus	5409894	Scaffold	GCA_036211965.1_AbiG_1	MED1585708.1	MED1585709.1	MED1585708.1,MED1585709.1	MED1585708.1	MED1585709.1	NA	NA	NA	NA	NA	NA	NA	NA	2	AbiG__AbiGii,AbiG__AbiGi
AbiG	AbiG	AbiG	AbiG	Abi	GCA_000291235.1	Baci_cere_MSX-A12_V1	Bacillus cereus MSX-A12	Bacillus cereus	5778906	Scaffold	GCA_000291235.1_AbiG_1	EJR17291.1	EJR17292.1	EJR17291.1,EJR17292.1	EJR17291.1	EJR17292.1	NA	NA	NA	NA	NA	NA	NA	NA	2	AbiG__AbiGi,AbiG__AbiGii
AbiG	AbiG	AbiG	AbiG	Abi	GCA_035818035.1	ASM3581803v1	Bacillus cereus	Bacillus cereus	6640345	Scaffold	GCA_035818035.1_AbiG_1	MEC3428250.1	MEC3428251.1	MEC3428250.1,MEC3428251.1	MEC3428250.1	MEC3428251.1	NA	NA	NA	NA	NA	NA	NA	NA	2	AbiG__AbiGii,AbiG__AbiGi
AbiG	AbiG	AbiG	AbiG	Abi	GCA_020685945.1	ASM2068594v1	Bacillus paranthracis	Bacillus paranthracis	5552355	Scaffold	GCA_020685945.1_AbiG_1	MCC2519999.1	MCC2520000.1	MCC2519999.1,MCC2520000.1	MCC2519999.1	MCC2520000.1	NA	NA	NA	NA	NA	NA	NA	NA	2	AbiG__AbiGi,AbiG__AbiGii
AbiG	AbiG	AbiG	AbiG	Abi	GCA_030222905.1	ASM3022290v1	Bacillus paranthracis	Bacillus paranthracis	5541200	Contig	GCA_030222905.1_AbiG_2	MDK7442801.1	MDK7442802.1	MDK7442801.1,MDK7442802.1	MDK7442801.1	MDK7442802.1	NA	NA	NA	NA	NA	NA	NA	NA	2	AbiG__AbiGi,AbiG__AbiGii
AbiG	AbiG	AbiG	AbiG	Abi	GCA_018916635.1	ASM1891663v1	Bacillus albus	Bacillus albus	6043853	Contig	GCA_018916635.1_AbiG_1	MBU5219420.1	MBU5219421.1	MBU5219420.1,MBU5219421.1	MBU5219420.1	MBU5219421.1	NA	NA	NA	NA	NA	NA	NA	NA	2	AbiG__AbiGi,AbiG__AbiGii
AbiG	AbiG	AbiG	AbiG	Abi	GCA_002558515.1	ASM255851v1	Bacillus cereus	Bacillus cereus	5377705	Scaffold	GCA_002558515.1_AbiG_1	PER23698.1	PER23699.1	PER23698.1,PER23699.1	PER23698.1	PER23699.1	NA	NA	NA	NA	NA	NA	NA	NA	2	AbiG__AbiGii,AbiG__AbiGi
AbiG	AbiG	AbiG	AbiG	Abi	GCA_002558665.1	ASM255866v1	Bacillus cereus	Bacillus cereus	6151000	Scaffold	GCA_002558665.1_AbiG_1	PER99156.1	PER99157.1	PER99156.1,PER99157.1	PER99156.1	PER99157.1	NA	NA	NA	NA	NA	NA	NA	NA	2	AbiG__AbiGii,AbiG__AbiGi
AbiG	AbiG	AbiG	AbiG	Abi	GCA_035803455.1	ASM3580345v1	Bacillus cereus	Bacillus cereus	5946774	Scaffold	GCA_035803455.1_AbiG_1	MEC0115065.1	MEC0115066.1	MEC0115065.1,MEC0115066.1	MEC0115065.1	MEC0115066.1	NA	NA	NA	NA	NA	NA	NA	NA	2	AbiG__AbiGi,AbiG__AbiGii
AbiG	AbiG	AbiG	AbiG	Abi	GCF_035618055.1	ASM3561805v1	Bacillus pacificus	Bacillus pacificus	5512085	Contig	GCF_035618055.1_AbiG_1	WP_046648607.1	WP_046648609.1	WP_046648607.1,WP_046648609.1	WP_046648607.1	WP_046648609.1	NA	NA	NA	NA	NA	NA	NA	NA	2	AbiG__AbiGi,AbiG__AbiGii
AbiG	AbiG	AbiG	AbiG	Abi	GCF_001059875.1	ASM105987v1	Bacillus cereus	Bacillus cereus	5360032	Contig	GCF_001059875.1_AbiG_1	WP_046648607.1	WP_046648609.1	WP_046648607.1,WP_046648609.1	WP_046648607.1	WP_046648609.1	NA	NA	NA	NA	NA	NA	NA	NA	2	AbiG__AbiGi,AbiG__AbiGii
AbiG	AbiG	AbiG	AbiG	Abi	GCA_027711685.1	ASM2771168v1	Bacillus cereus group sp. BY105LC	Bacillus cereus s.l.	5471473	Contig	GCA_027711685.1_AbiG_2	MDA1887929.1	MDA1887930.1	MDA1887929.1,MDA1887930.1	MDA1887929.1	MDA1887930.1	NA	NA	NA	NA	NA	NA	NA	NA	2	AbiG__AbiGi,AbiG__AbiGii
AbiG	AbiG	AbiG	AbiG	Abi	GCA_030222645.1	ASM3022264v1	Bacillus paranthracis	Bacillus paranthracis	5457269	Contig	GCA_030222645.1_AbiG_1	MDK7425922.1	MDK7425923.1	MDK7425922.1,MDK7425923.1	MDK7425922.1	MDK7425923.1	NA	NA	NA	NA	NA	NA	NA	NA	2	AbiG__AbiGi,AbiG__AbiGii
AbiG	AbiG	AbiG	AbiG	Abi	GCF_010628775.1	ASM1062877v1	Bacillus pacificus	Bacillus pacificus	5396319	Scaffold	GCF_010628775.1_AbiG_1	WP_046648607.1	WP_046648609.1	WP_046648607.1,WP_046648609.1	WP_046648607.1	WP_046648609.1	NA	NA	NA	NA	NA	NA	NA	NA	2	AbiG__AbiGi,AbiG__AbiGii
AbiG	AbiG	AbiG	AbiG	Abi	GCA_036851515.1	ASM3685151v1	Bacillus paranthracis	Bacillus paranthracis	5830278	Contig	GCA_036851515.1_AbiG_1	MEG7930753.1	MEG7930754.1	MEG7930753.1,MEG7930754.1	MEG7930753.1	MEG7930754.1	NA	NA	NA	NA	NA	NA	NA	NA	2	AbiG__AbiGii,AbiG__AbiGi
AbiG	AbiG	AbiG	AbiG	Abi	GCA_026275395.1	ASM2627539v1	Bacillus pacificus	Bacillus pacificus	5651128	Contig	GCA_026275395.1_AbiG_1	MCX3301863.1	MCX3301864.1	MCX3301863.1,MCX3301864.1	MCX3301863.1	MCX3301864.1	NA	NA	NA	NA	NA	NA	NA	NA	2	AbiG__AbiGii,AbiG__AbiGi
AbiG	AbiG	AbiG	AbiG	Abi	GCA_900176925.1	Bcereus.16-00174	Bacillus paranthracis	Bacillus paranthracis	5584998	Scaffold	GCA_900176925.1_AbiG_1	SME39008.1	SME39016.1	SME39008.1,SME39016.1	SME39008.1	SME39016.1	NA	NA	NA	NA	NA	NA	NA	NA	2	AbiG__AbiGii,AbiG__AbiGi
AbiG	AbiG	AbiG	AbiG	Abi	GCA_027712745.1	ASM2771274v1	Bacillus cereus group sp. Bcc02	Bacillus cereus s.l.	5591897	Contig	GCA_027712745.1_AbiG_1	MDA2034198.1	MDA2034199.1	MDA2034198.1,MDA2034199.1	MDA2034198.1	MDA2034199.1	NA	NA	NA	NA	NA	NA	NA	NA	2	AbiG__AbiGi,AbiG__AbiGii
AbiG	AbiG	AbiG	AbiG	Abi	GCA_033841575.1	ASM3384157v1	Bacillus cereus group sp. BfR-BA-02679	Bacillus cereus s.l.	5594959	Contig	GCA_033841575.1_AbiG_1	MDX5752200.1	MDX5752201.1	MDX5752200.1,MDX5752201.1	MDX5752200.1	MDX5752201.1	NA	NA	NA	NA	NA	NA	NA	NA	2	AbiG__AbiGi,AbiG__AbiGii
AbiG	AbiG	AbiG	AbiG	Abi	GCA_027715765.1	ASM2771576v1	Bacillus cereus group sp. Bc065	Bacillus cereus s.l.	5349448	Contig	GCA_027715765.1_AbiG_1	MDA2589954.1	MDA2589955.1	MDA2589954.1,MDA2589955.1	MDA2589954.1	MDA2589955.1	NA	NA	NA	NA	NA	NA	NA	NA	2	AbiG__AbiGii,AbiG__AbiGi
AbiG	AbiG	AbiG	AbiG	Abi	GCA_034399255.1	ASM3439925v1	Bacillus cereus	Bacillus cereus	5619881	Scaffold	GCA_034399255.1_AbiG_1	MDZ4607235.1	MDZ4607236.1	MDZ4607235.1,MDZ4607236.1	MDZ4607235.1	MDZ4607236.1	NA	NA	NA	NA	NA	NA	NA	NA	2	AbiG__AbiGi,AbiG__AbiGii
AbiG	AbiG	AbiG	AbiG	Abi	GCA_009884315.1	ASM988431v1	Bacillus pacificus	Bacillus pacificus	5463271	Complete Genome	GCA_009884315.1_AbiG_1	QHH87618.1	QHH87619.1	QHH87618.1,QHH87619.1	QHH87618.1	QHH87619.1	NA	NA	NA	NA	NA	NA	NA	NA	2	AbiG__AbiGii,AbiG__AbiGi
AbiG	AbiG	AbiG	AbiG	Abi	GCF_035618235.1	ASM3561823v1	Bacillus pacificus	Bacillus pacificus	5468150	Contig	GCF_035618235.1_AbiG_1	WP_046648607.1	WP_046648609.1	WP_046648607.1,WP_046648609.1	WP_046648607.1	WP_046648609.1	NA	NA	NA	NA	NA	NA	NA	NA	2	AbiG__AbiGi,AbiG__AbiGii
AbiG	AbiG	AbiG	AbiG	Abi	GCA_033841545.1	ASM3384154v1	Bacillus cereus group sp. WSBC 10925	Bacillus cereus s.l.	5588760	Contig	GCA_033841545.1_AbiG_1	MDX5783598.1	MDX5783599.1	MDX5783598.1,MDX5783599.1	MDX5783598.1	MDX5783599.1	NA	NA	NA	NA	NA	NA	NA	NA	2	AbiG__AbiGi,AbiG__AbiGii
AbiG	AbiG	AbiG	AbiG	Abi	GCA_001645555.1	ASM164555v1	Bacillus wiedmannii	Bacillus wiedmannii	5388838	Contig	GCA_001645555.1_AbiG_1	OAK38931.1	OAK38932.1	OAK38931.1,OAK38932.1	OAK38931.1	OAK38932.1	NA	NA	NA	NA	NA	NA	NA	NA	2	AbiG__AbiGii,AbiG__AbiGi
AbiG	AbiG	AbiG	AbiG	Abi	GCA_024497995.1	ASM2449799v1	Bacillus paranthracis	Bacillus paranthracis	5476267	Contig	GCA_024497995.1_AbiG_1	MCQ6523435.1	MCQ6523436.1	MCQ6523435.1,MCQ6523436.1	MCQ6523435.1	MCQ6523436.1	NA	NA	NA	NA	NA	NA	NA	NA	2	AbiG__AbiGi,AbiG__AbiGii
AbiG	AbiG	AbiG	AbiG	Abi	GCA_030223125.1	ASM3022312v1	Bacillus paranthracis	Bacillus paranthracis	5620536	Contig	GCA_030223125.1_AbiG_1	MDK7535950.1	MDK7535951.1	MDK7535950.1,MDK7535951.1	MDK7535950.1	MDK7535951.1	NA	NA	NA	NA	NA	NA	NA	NA	2	AbiG__AbiGii,AbiG__AbiGi
AbiG	AbiG	AbiG	AbiG	Abi	GCF_001901895.1	ASM190189v1	Bacillus cereus	Bacillus cereus	5520811	Scaffold	GCF_001901895.1_AbiG_1	WP_046648607.1	WP_046648609.1	WP_046648607.1,WP_046648609.1	WP_046648607.1	WP_046648609.1	NA	NA	NA	NA	NA	NA	NA	NA	2	AbiG__AbiGi,AbiG__AbiGii
AbiG	AbiG	AbiG	AbiG	Abi	GCA_035803495.1	ASM3580349v1	Bacillus cereus	Bacillus cereus	5947973	Scaffold	GCA_035803495.1_AbiG_1	MEC0166591.1	MEC0166592.1	MEC0166591.1,MEC0166592.1	MEC0166591.1	MEC0166592.1	NA	NA	NA	NA	NA	NA	NA	NA	2	AbiG__AbiGi,AbiG__AbiGii
AbiG	AbiG	AbiG	AbiG	Abi	GCA_002583285.1	ASM258328v1	Bacillus thuringiensis	Bacillus thuringiensis	6059645	Scaffold	GCA_002583285.1_AbiG_1	PGY59568.1	PGY59569.1	PGY59568.1,PGY59569.1	PGY59568.1	PGY59569.1	NA	NA	NA	NA	NA	NA	NA	NA	2	AbiG__AbiGi,AbiG__AbiGii
AbiG	AbiG	AbiG	AbiG	Abi	GCF_035618515.1	ASM3561851v1	Bacillus pacificus	Bacillus pacificus	5465328	Contig	GCF_035618515.1_AbiG_1	WP_046648607.1	WP_046648609.1	WP_046648607.1,WP_046648609.1	WP_046648607.1	WP_046648609.1	NA	NA	NA	NA	NA	NA	NA	NA	2	AbiG__AbiGi,AbiG__AbiGii
AbiG	AbiG	AbiG	AbiG	Abi	GCF_035618015.1	ASM3561801v1	Bacillus pacificus	Bacillus pacificus	5440350	Contig	GCF_035618015.1_AbiG_1	WP_046648607.1	WP_046648609.1	WP_046648607.1,WP_046648609.1	WP_046648607.1	WP_046648609.1	NA	NA	NA	NA	NA	NA	NA	NA	2	AbiG__AbiGi,AbiG__AbiGii
AbiG	AbiG	AbiG	AbiG	Abi	GCA_002896915.1	ASM289691v1	Bacillus cereus	Bacillus cereus	5445481	Scaffold	GCA_002896915.1_AbiG_1	PNU16727.1	PNU16728.1	PNU16727.1,PNU16728.1	PNU16727.1	PNU16728.1	NA	NA	NA	NA	NA	NA	NA	NA	2	AbiG__AbiGii,AbiG__AbiGi
AbiG	AbiG	AbiG	AbiG	Abi	GCF_001059825.1	ASM105982v1	Bacillus cereus	Bacillus cereus	5364992	Scaffold	GCF_001059825.1_AbiG_1	WP_046648607.1	WP_046648609.1	WP_046648607.1,WP_046648609.1	WP_046648607.1	WP_046648609.1	NA	NA	NA	NA	NA	NA	NA	NA	2	AbiG__AbiGi,AbiG__AbiGii
AbiG	AbiG	AbiG	AbiG	Abi	GCA_027711645.1	ASM2771164v1	Bacillus cereus group sp. BY11-1LC	Bacillus cereus s.l.	5363444	Contig	GCA_027711645.1_AbiG_1	MDA1889610.1	MDA1889611.1	MDA1889610.1,MDA1889611.1	MDA1889610.1	MDA1889611.1	NA	NA	NA	NA	NA	NA	NA	NA	2	AbiG__AbiGi,AbiG__AbiGii
AbiG	AbiG	AbiG	AbiG	Abi	GCA_002577915.1	ASM257791v1	Bacillus cereus	Bacillus cereus	5612052	Scaffold	GCA_002577915.1_AbiG_1	PGU27370.1	PGU27371.1	PGU27370.1,PGU27371.1	PGU27370.1	PGU27371.1	NA	NA	NA	NA	NA	NA	NA	NA	2	AbiG__AbiGi,AbiG__AbiGii
AbiG	AbiG	AbiG	AbiG	Abi	GCF_035618455.1	ASM3561845v1	Bacillus pacificus	Bacillus pacificus	5455555	Contig	GCF_035618455.1_AbiG_1	WP_046648607.1	WP_046648609.1	WP_046648607.1,WP_046648609.1	WP_046648607.1	WP_046648609.1	NA	NA	NA	NA	NA	NA	NA	NA	2	AbiG__AbiGi,AbiG__AbiGii
AbiG	AbiG	AbiG	AbiG	Abi	GCA_024296885.1	ASM2429688v1	Bacillus paranthracis	Bacillus paranthracis	5537675	Complete Genome	GCA_024296885.1_AbiG_1	UTO11527.1	UTO11528.1	UTO11527.1,UTO11528.1	UTO11527.1	UTO11528.1	NA	NA	NA	NA	NA	NA	NA	NA	2	AbiG__AbiGi,AbiG__AbiGii
AbiG	AbiG	AbiG	AbiG	Abi	GCF_009739985.1	ASM973998v1	Bacillus cereus	Bacillus cereus	5641940	Complete Genome	GCF_009739985.1_AbiG_1	WP_046648607.1	WP_046648609.1	WP_046648607.1,WP_046648609.1	WP_046648607.1	WP_046648609.1	NA	NA	NA	NA	NA	NA	NA	NA	2	AbiG__AbiGi,AbiG__AbiGii
AbiG	AbiG	AbiG	AbiG	Abi	GCA_030062175.1	ASM3006217v1	Bacillus bombysepticus	Bacillus bombysepticus	5968101	Scaffold	GCA_030062175.1_AbiG_1	MDJ0300303.1	MDJ0300304.1	MDJ0300303.1,MDJ0300304.1	MDJ0300303.1	MDJ0300304.1	NA	NA	NA	NA	NA	NA	NA	NA	2	AbiG__AbiGii,AbiG__AbiGi
AbiG	AbiG	AbiG	AbiG	Abi	GCA_017356065.1	ASM1735606v1	Bacillus cereus	Bacillus cereus	5945881	Contig	GCA_017356065.1_AbiG_1	MBO1130314.1	MBO1130315.1	MBO1130314.1,MBO1130315.1	MBO1130314.1	MBO1130315.1	NA	NA	NA	NA	NA	NA	NA	NA	2	AbiG__AbiGii,AbiG__AbiGi
AbiG	AbiG	AbiG	AbiG	Abi	GCA_033841845.1	ASM3384184v1	Bacillus cereus group sp. BfR-BA-01247	Bacillus cereus s.l.	5593244	Contig	GCA_033841845.1_AbiG_1	MDX5847916.1	MDX5847917.1	MDX5847916.1,MDX5847917.1	MDX5847916.1	MDX5847917.1	NA	NA	NA	NA	NA	NA	NA	NA	2	AbiG__AbiGii,AbiG__AbiGi
AbiG	AbiG	AbiG	AbiG	Abi	GCA_900176875.1	Bcereus.16-00191	Bacillus pacificus	Bacillus pacificus	5357971	Scaffold	GCA_900176875.1_AbiG_1	SMD86233.1	SMD86240.1	SMD86233.1,SMD86240.1	SMD86233.1	SMD86240.1	NA	NA	NA	NA	NA	NA	NA	NA	2	AbiG__AbiGi,AbiG__AbiGii
AbiG	AbiG	AbiG	AbiG	Abi	GCF_023969595.1	ASM2396959v1	Bacillus pacificus	Bacillus pacificus	5448163	Contig	GCF_023969595.1_AbiG_1	WP_046648607.1	WP_046648609.1	WP_046648607.1,WP_046648609.1	WP_046648607.1	WP_046648609.1	NA	NA	NA	NA	NA	NA	NA	NA	2	AbiG__AbiGi,AbiG__AbiGii
AbiG	AbiG	AbiG	AbiG	Abi	GCA_003004435.1	ASM300443v1	Bacillus cereus	Bacillus cereus	5712306	Contig	GCA_003004435.1_AbiG_1	PSA72406.1	PSA72407.1	PSA72406.1,PSA72407.1	PSA72406.1	PSA72407.1	NA	NA	NA	NA	NA	NA	NA	NA	2	AbiG__AbiGi,AbiG__AbiGii
AbiG	AbiG	AbiG	AbiG	Abi	GCF_000987785.1	ASM98778v1	Bacillus cereus	Bacillus cereus	5467646	Contig	GCF_000987785.1_AbiG_1	WP_046648607.1	WP_046648609.1	WP_046648607.1,WP_046648609.1	WP_046648607.1	WP_046648609.1	NA	NA	NA	NA	NA	NA	NA	NA	2	AbiG__AbiGi,AbiG__AbiGii
AbiG	AbiG	AbiG	AbiG	Abi	GCA_033270225.1	PDT001965648.1	Bacillus paranthracis	Bacillus paranthracis	5834312	Contig	GCA_033270225.1_AbiG_1	HEF5702482.1	HEF5702483.1	HEF5702482.1,HEF5702483.1	HEF5702482.1	HEF5702483.1	NA	NA	NA	NA	NA	NA	NA	NA	2	AbiG__AbiGi,AbiG__AbiGii
AbiG	AbiG	AbiG	AbiG	Abi	GCA_031316845.1	ASM3131684v1	Bacillus cereus ATCC 10876	Bacillus cereus	5994631	Scaffold	GCA_031316845.1_AbiG_1	MDR4127701.1	MDR4127702.1	MDR4127701.1,MDR4127702.1	MDR4127701.1	MDR4127702.1	NA	NA	NA	NA	NA	NA	NA	NA	2	AbiG__AbiGii,AbiG__AbiGi
AbiG	AbiG	AbiG	AbiG	Abi	GCA_001940365.1	ASM194036v1	Bacillus cereus	Bacillus cereus	6145505	Contig	GCA_001940365.1_AbiG_1	OLR21987.1	OLR21988.1	OLR21987.1,OLR21988.1	OLR21987.1	OLR21988.1	NA	NA	NA	NA	NA	NA	NA	NA	2	AbiG__AbiGi,AbiG__AbiGii
AbiG	AbiG	AbiG	AbiG	Abi	GCA_016483385.1	ASM1648338v1	Bacillus cereus	Bacillus cereus	5654998	Contig	GCA_016483385.1_AbiG_1	MBJ7951829.1	MBJ7951830.1	MBJ7951829.1,MBJ7951830.1	MBJ7951829.1	MBJ7951830.1	NA	NA	NA	NA	NA	NA	NA	NA	2	AbiG__AbiGii,AbiG__AbiGi
AbiG	AbiG	AbiG	AbiG	Abi	GCA_026275465.1	ASM2627546v1	Bacillus pacificus	Bacillus pacificus	5998826	Contig	GCA_026275465.1_AbiG_1	MCX3328145.1	MCX3328146.1	MCX3328145.1,MCX3328146.1	MCX3328145.1	MCX3328146.1	NA	NA	NA	NA	NA	NA	NA	NA	2	AbiG__AbiGii,AbiG__AbiGi
AbiG	AbiG	AbiG	AbiG	Abi	GCA_001584095.1	ASM158409v1	Bacillus cereus	Bacillus cereus	5395048	Contig	GCA_001584095.1_AbiG_1	KXY93352.1	KXY93353.1	KXY93352.1,KXY93353.1	KXY93352.1	KXY93353.1	NA	NA	NA	NA	NA	NA	NA	NA	2	AbiG__AbiGi,AbiG__AbiGii
AbiG	AbiG	AbiG	AbiG	Abi	GCA_002530635.1	ASM253063v1	Bacillus cereus	Bacillus cereus	5704822	Contig	GCA_002530635.1_AbiG_1	PDR97410.1	PDR97411.1	PDR97410.1,PDR97411.1	PDR97410.1	PDR97411.1	NA	NA	NA	NA	NA	NA	NA	NA	2	AbiG__AbiGi,AbiG__AbiGii
AbiG	AbiG	AbiG	AbiG	Abi	GCA_000160895.1	ASM16089v1	Bacillus cereus ATCC 10876	Bacillus cereus	5939023	Chromosome	GCA_000160895.1_AbiG_1	EEK50766.1	EEK50767.1	EEK50766.1,EEK50767.1	EEK50766.1	EEK50767.1	NA	NA	NA	NA	NA	NA	NA	NA	2	AbiG__AbiGi,AbiG__AbiGii
AbiG	AbiG	AbiG	AbiG	Abi	GCA_000290815.1	Baci_cere_VD148_V1	Bacillus toyonensis	Bacillus toyonensis	5742916	Scaffold	GCA_000290815.1_AbiG_1	EJR62754.1	EJR62755.1	EJR62754.1,EJR62755.1	EJR62754.1	EJR62755.1	NA	NA	NA	NA	NA	NA	NA	NA	2	AbiG__AbiGii,AbiG__AbiGi
AbiG	AbiG	AbiG	AbiG	Abi	GCA_027712065.1	ASM2771206v1	Bacillus cereus group sp. BcHK124	Bacillus cereus s.l.	5299113	Contig	GCA_027712065.1_AbiG_1	MDA1946301.1	MDA1946302.1	MDA1946301.1,MDA1946302.1	MDA1946301.1	MDA1946302.1	NA	NA	NA	NA	NA	NA	NA	NA	2	AbiG__AbiGii,AbiG__AbiGi
AbiG	AbiG	AbiG	AbiG	Abi	GCA_033841705.1	ASM3384170v1	Bacillus cereus group sp. BfR-BA-02147	Bacillus cereus s.l.	5617100	Contig	GCA_033841705.1_AbiG_1	MDX5824907.1	MDX5824908.1	MDX5824907.1,MDX5824908.1	MDX5824907.1	MDX5824908.1	NA	NA	NA	NA	NA	NA	NA	NA	2	AbiG__AbiGii,AbiG__AbiGi
AbiG	AbiG	AbiG	AbiG	Abi	GCA_002214765.1	ASM221476v1	Bacillus cereus	Bacillus cereus	5358595	Complete Genome	GCA_002214765.1_AbiG_1	ASI83633.1	ASI83634.1	ASI83633.1,ASI83634.1	ASI83633.1	ASI83634.1	NA	NA	NA	NA	NA	NA	NA	NA	2	AbiG__AbiGi,AbiG__AbiGii
AbiG	AbiG	AbiG	AbiG	Abi	GCA_001982935.1	ASM198293v1	Bacillus cereus	Bacillus cereus	5601497	Scaffold	GCA_001982935.1_AbiG_1	ONG76828.1	ONG76829.1	ONG76828.1,ONG76829.1	ONG76828.1	ONG76829.1	NA	NA	NA	NA	NA	NA	NA	NA	2	AbiG__AbiGi,AbiG__AbiGii
AbiG	AbiG	AbiG	AbiG	Abi	GCA_030222745.1	ASM3022274v1	Bacillus paranthracis	Bacillus paranthracis	5253220	Contig	GCA_030222745.1_AbiG_1	MDK7472063.1	MDK7472064.1	MDK7472063.1,MDK7472064.1	MDK7472063.1	MDK7472064.1	NA	NA	NA	NA	NA	NA	NA	NA	2	AbiG__AbiGi,AbiG__AbiGii
AbiG	AbiG	AbiG	AbiG	Abi	GCA_029537635.1	ASM2953763v1	Bacillus paranthracis	Bacillus paranthracis	5664554	Contig	GCA_029537635.1_AbiG_1	MDG1625519.1	MDG1625520.1	MDG1625519.1,MDG1625520.1	MDG1625519.1	MDG1625520.1	NA	NA	NA	NA	NA	NA	NA	NA	2	AbiG__AbiGi,AbiG__AbiGii
AbiG	AbiG	AbiG	AbiG	Abi	GCA_029709995.1	PDT001182171.1	Bacillus pacificus	Bacillus pacificus	5591468	Contig	GCA_029709995.1_AbiG_1	HDR7966882.1	HDR7966883.1	HDR7966882.1,HDR7966883.1	HDR7966882.1	HDR7966883.1	NA	NA	NA	NA	NA	NA	NA	NA	2	AbiG__AbiGii,AbiG__AbiGi
AbiG	AbiG	AbiG	AbiG	Abi	GCA_030376635.1	ASM3037663v1	Bacillus thuringiensis	Bacillus thuringiensis	6379955	Contig	GCA_030376635.1_AbiG_1	MDM8362510.1	MDM8362511.1	MDM8362510.1,MDM8362511.1	MDM8362510.1	MDM8362511.1	NA	NA	NA	NA	NA	NA	NA	NA	2	AbiG__AbiGi,AbiG__AbiGii
AbiG	AbiG	AbiG	AbiG	Abi	GCF_035618025.1	ASM3561802v1	Bacillus pacificus	Bacillus pacificus	5452140	Contig	GCF_035618025.1_AbiG_1	WP_046648607.1	WP_046648609.1	WP_046648607.1,WP_046648609.1	WP_046648607.1	WP_046648609.1	NA	NA	NA	NA	NA	NA	NA	NA	2	AbiG__AbiGi,AbiG__AbiGii
AbiG	AbiG	AbiG	AbiG	Abi	GCA_029708835.1	PDT001182235.1	Bacillus mycoides	Bacillus mycoides	5895559	Contig	GCA_029708835.1_AbiG_1	HDR7627423.1	HDR7627424.1	HDR7627423.1,HDR7627424.1	HDR7627423.1	HDR7627424.1	NA	NA	NA	NA	NA	NA	NA	NA	2	AbiG__AbiGii,AbiG__AbiGi
AbiG	AbiG	AbiG	AbiG	Abi	GCA_036543265.1	ASM3654326v1	Bacillus pacificus	Bacillus pacificus	5285402	Contig	GCA_036543265.1_AbiG_1	MEF2480541.1	MEF2480542.1	MEF2480541.1,MEF2480542.1	MEF2480541.1	MEF2480542.1	NA	NA	NA	NA	NA	NA	NA	NA	2	AbiG__AbiGi,AbiG__AbiGii
AbiG	AbiG	AbiG	AbiG	Abi	GCA_033841885.1	ASM3384188v1	Bacillus cereus group sp. BfR-BA-01048	Bacillus cereus s.l.	5642730	Contig	GCA_033841885.1_AbiG_1	MDX5902202.1	MDX5902203.1	MDX5902202.1,MDX5902203.1	MDX5902202.1	MDX5902203.1	NA	NA	NA	NA	NA	NA	NA	NA	2	AbiG__AbiGii,AbiG__AbiGi
AbiG	AbiG	AbiG	AbiG	Abi	GCA_001583765.1	ASM158376v1	Bacillus cereus	Bacillus cereus	5338258	Contig	GCA_001583765.1_AbiG_1	KXX95087.1	KXX95088.1	KXX95087.1,KXX95088.1	KXX95087.1	KXX95088.1	NA	NA	NA	NA	NA	NA	NA	NA	2	AbiG__AbiGii,AbiG__AbiGi
AbiG	AbiG	AbiG	AbiG	Abi	GCA_034105465.1	ASM3410546v1	Bacillus paranthracis	Bacillus paranthracis	5722855	Scaffold	GCA_034105465.1_AbiG_1	MDY4289312.1	MDY4289313.1	MDY4289312.1,MDY4289313.1	MDY4289312.1	MDY4289313.1	NA	NA	NA	NA	NA	NA	NA	NA	2	AbiG__AbiGi,AbiG__AbiGii
AbiG	AbiG	AbiG	AbiG	Abi	GCA_029712925.1	PDT000517516.1	Bacillus cereus	Bacillus cereus	5888727	Contig	GCA_029712925.1_AbiG_1	EKS8384511.1	EKS8384512.1	EKS8384511.1,EKS8384512.1	EKS8384511.1	EKS8384512.1	NA	NA	NA	NA	NA	NA	NA	NA	2	AbiG__AbiGii,AbiG__AbiGi
AbiG	AbiG	AbiG	AbiG	Abi	GCA_030222905.1	ASM3022290v1	Bacillus paranthracis	Bacillus paranthracis	5541200	Contig	GCA_030222905.1_AbiG_1	MDK7439700.1	MDK7439701.1	MDK7439700.1,MDK7439701.1	MDK7439700.1	MDK7439701.1	NA	NA	NA	NA	NA	NA	NA	NA	2	AbiG__AbiGi,AbiG__AbiGii
AbiG	AbiG	AbiG	AbiG	Abi	GCA_037068315.1	PDT002100506.1	Bacillus cereus	Bacillus cereus	6558500	Contig	GCA_037068315.1_AbiG_1	EMN7726875.1	EMN7726876.1	EMN7726875.1,EMN7726876.1	EMN7726875.1	EMN7726876.1	NA	NA	NA	NA	NA	NA	NA	NA	2	AbiG__AbiGi,AbiG__AbiGii
AbiG	AbiG	AbiG	AbiG	Abi	GCA_002530625.1	ASM253062v1	Bacillus cereus	Bacillus cereus	5711934	Contig	GCA_002530625.1_AbiG_1	PDR91268.1	PDR91269.1	PDR91268.1,PDR91269.1	PDR91268.1	PDR91269.1	NA	NA	NA	NA	NA	NA	NA	NA	2	AbiG__AbiGi,AbiG__AbiGii
AbiG	AbiG	AbiG	AbiG	Abi	GCF_002807505.1	ASM280750v1	Bacillus cereus	Bacillus cereus	5701559	Scaffold	GCF_002807505.1_AbiG_1	WP_046648607.1	WP_046648609.1	WP_046648607.1,WP_046648609.1	WP_046648607.1	WP_046648609.1	NA	NA	NA	NA	NA	NA	NA	NA	2	AbiG__AbiGi,AbiG__AbiGii
AbiG	AbiG	AbiG	AbiG	Abi	GCA_016758595.1	ASM1675859v1	Bacillus cereus	Bacillus cereus	5516354	Contig	GCA_016758595.1_AbiG_1	MBL3845398.1	MBL3845399.1	MBL3845398.1,MBL3845399.1	MBL3845398.1	MBL3845399.1	NA	NA	NA	NA	NA	NA	NA	NA	2	AbiG__AbiGi,AbiG__AbiGii
AbiG	AbiG	AbiG	AbiG	Abi	GCA_002552395.1	ASM255239v1	Bacillus thuringiensis	Bacillus thuringiensis	6302729	Scaffold	GCA_002552395.1_AbiG_1	PED11820.1	PED11821.1	PED11820.1,PED11821.1	PED11820.1	PED11821.1	NA	NA	NA	NA	NA	NA	NA	NA	2	AbiG__AbiGii,AbiG__AbiGi
AbiG	AbiG	AbiG	AbiG	Abi	GCA_002575595.1	ASM257559v1	Bacillus cereus	Bacillus cereus	5818721	Scaffold	GCA_002575595.1_AbiG_1	PGN93357.1	PGN93358.1	PGN93357.1,PGN93358.1	PGN93357.1	PGN93358.1	NA	NA	NA	NA	NA	NA	NA	NA	2	AbiG__AbiGi,AbiG__AbiGii
AbiG	AbiG	AbiG	AbiG	Abi	GCA_002530555.1	ASM253055v1	Bacillus cereus	Bacillus cereus	5710759	Contig	GCA_002530555.1_AbiG_1	PDR75872.1	PDR75873.1	PDR75872.1,PDR75873.1	PDR75872.1	PDR75873.1	NA	NA	NA	NA	NA	NA	NA	NA	2	AbiG__AbiGi,AbiG__AbiGii
AbiG	AbiG	AbiG	AbiG	Abi	GCA_002552535.1	ASM255253v1	Bacillus anthracis	Bacillus anthracis	5561922	Scaffold	GCA_002552535.1_AbiG_1	PED55441.1	PED55442.1	PED55441.1,PED55442.1	PED55441.1	PED55442.1	NA	NA	NA	NA	NA	NA	NA	NA	2	AbiG__AbiGi,AbiG__AbiGii
AbiG	AbiG	AbiG	AbiG	Abi	GCA_900445375.1	52067_D01	Bacillus cereus	Bacillus cereus	6010496	Contig	GCA_900445375.1_AbiG_1	SUV13490.1	SUV13492.1	SUV13490.1,SUV13492.1	SUV13490.1	SUV13492.1	NA	NA	NA	NA	NA	NA	NA	NA	2	AbiG__AbiGi,AbiG__AbiGii
AbiG	AbiG	AbiG	AbiG	Abi	GCF_014876595.1	ASM1487659v1	Bacillus pacificus	Bacillus pacificus	5577895	Scaffold	GCF_014876595.1_AbiG_1	WP_046648607.1	WP_046648609.1	WP_046648607.1,WP_046648609.1	WP_046648607.1	WP_046648609.1	NA	NA	NA	NA	NA	NA	NA	NA	2	AbiG__AbiGi,AbiG__AbiGii
AbiG	AbiG	AbiG	AbiG	Abi	GCA_030062185.1	ASM3006218v1	Bacillus bombysepticus	Bacillus bombysepticus	6076719	Scaffold	GCA_030062185.1_AbiG_1	MDJ0280975.1	MDJ0280976.1	MDJ0280975.1,MDJ0280976.1	MDJ0280975.1	MDJ0280976.1	NA	NA	NA	NA	NA	NA	NA	NA	2	AbiG__AbiGii,AbiG__AbiGi
AbiG	AbiG	AbiG	AbiG	Abi	GCA_036218945.1	ASM3621894v1	Bacillus toyonensis	Bacillus toyonensis	6562401	Scaffold	GCA_036218945.1_AbiG_1	MED3542295.1	MED3542296.1	MED3542295.1,MED3542296.1	MED3542295.1	MED3542296.1	NA	NA	NA	NA	NA	NA	NA	NA	2	AbiG__AbiGi,AbiG__AbiGii
AbiG	AbiG	AbiG	AbiG	Abi	GCA_001884025.1	ASM188402v1	Bacillus pacificus	Bacillus pacificus	5416792	Contig	GCA_001884025.1_AbiG_1	OJE22146.1	OJE22147.1	OJE22146.1,OJE22147.1	OJE22146.1	OJE22147.1	NA	NA	NA	NA	NA	NA	NA	NA	2	AbiG__AbiGi,AbiG__AbiGii
AbiG	AbiG	AbiG	AbiG	Abi	GCA_029477605.1	ASM2947760v1	Bacillus cereus	Bacillus cereus	5913047	Contig	GCA_029477605.1_AbiG_2	MDF9529472.1	MDF9529473.1	MDF9529472.1,MDF9529473.1	MDF9529472.1	MDF9529473.1	NA	NA	NA	NA	NA	NA	NA	NA	2	AbiG__AbiGii,AbiG__AbiGi
AbiG	AbiG	AbiG	AbiG	Abi	GCA_035813895.1	ASM3581389v1	Bacillus cereus	Bacillus cereus	5888030	Scaffold	GCA_035813895.1_AbiG_1	MEC2302227.1	MEC2302228.1	MEC2302227.1,MEC2302228.1	MEC2302227.1	MEC2302228.1	NA	NA	NA	NA	NA	NA	NA	NA	2	AbiG__AbiGi,AbiG__AbiGii
AbiG	AbiG	AbiG	AbiG	Abi	GCF_014876635.1	ASM1487663v1	Bacillus pacificus	Bacillus pacificus	5438421	Contig	GCF_014876635.1_AbiG_1	WP_046648607.1	WP_046648609.1	WP_046648607.1,WP_046648609.1	WP_046648607.1	WP_046648609.1	NA	NA	NA	NA	NA	NA	NA	NA	2	AbiG__AbiGi,AbiG__AbiGii
AbiG	AbiG	AbiG	AbiG	Abi	GCA_002565945.1	ASM256594v1	Bacillus thuringiensis	Bacillus thuringiensis	6018101	Scaffold	GCA_002565945.1_AbiG_1	PFO13477.1	PFO13478.1	PFO13477.1,PFO13478.1	PFO13477.1	PFO13478.1	NA	NA	NA	NA	NA	NA	NA	NA	2	AbiG__AbiGi,AbiG__AbiGii
AbiG	AbiG	AbiG	AbiG	Abi	GCA_029709235.1	PDT001182194.1	Bacillus pacificus	Bacillus pacificus	5408381	Contig	GCA_029709235.1_AbiG_1	HDR7743140.1	HDR7743141.1	HDR7743140.1,HDR7743141.1	HDR7743140.1	HDR7743141.1	NA	NA	NA	NA	NA	NA	NA	NA	2	AbiG__AbiGi,AbiG__AbiGii
AbiG	AbiG	AbiG	AbiG	Abi	GCA_027711625.1	ASM2771162v1	Bacillus cereus group sp. BY112LC	Bacillus cereus s.l.	5757243	Contig	GCA_027711625.1_AbiG_1	MDA1876390.1	MDA1876391.1	MDA1876390.1,MDA1876391.1	MDA1876390.1	MDA1876391.1	NA	NA	NA	NA	NA	NA	NA	NA	2	AbiG__AbiGi,AbiG__AbiGii
AbiG	AbiG	AbiG	AbiG	Abi	GCA_027713685.1	ASM2771368v1	Bacillus cereus group sp. Bc238	Bacillus cereus s.l.	5720408	Contig	GCA_027713685.1_AbiG_1	MDA2194729.1	MDA2194730.1	MDA2194729.1,MDA2194730.1	MDA2194729.1	MDA2194730.1	NA	NA	NA	NA	NA	NA	NA	NA	2	AbiG__AbiGii,AbiG__AbiGi
AbiG	AbiG	AbiG	AbiG	Abi	GCA_036851455.1	ASM3685145v1	Bacillus paranthracis	Bacillus paranthracis	5710484	Contig	GCA_036851455.1_AbiG_1	MEG7849098.1	MEG7849099.1	MEG7849098.1,MEG7849099.1	MEG7849098.1	MEG7849099.1	NA	NA	NA	NA	NA	NA	NA	NA	2	AbiG__AbiGii,AbiG__AbiGi
AbiG	AbiG	AbiG	AbiG	Abi	GCA_036209905.1	ASM3620990v1	Bacillus paramycoides	Bacillus paramycoides	5483749	Scaffold	GCA_036209905.1_AbiG_1	MED1094005.1	MED1094006.1	MED1094005.1,MED1094006.1	MED1094005.1	MED1094006.1	NA	NA	NA	NA	NA	NA	NA	NA	2	AbiG__AbiGi,AbiG__AbiGii
AbiG	AbiG	AbiG	AbiG	Abi	GCF_035618415.1	ASM3561841v1	Bacillus pacificus	Bacillus pacificus	5590091	Contig	GCF_035618415.1_AbiG_1	WP_046648607.1	WP_046648609.1	WP_046648607.1,WP_046648609.1	WP_046648607.1	WP_046648609.1	NA	NA	NA	NA	NA	NA	NA	NA	2	AbiG__AbiGi,AbiG__AbiGii
AbiG	AbiG	AbiG	AbiG	Abi	GCA_029693405.1	PDT001182147.3	Bacillus paranthracis	Bacillus paranthracis	5750609	Contig	GCA_029693405.1_AbiG_1	HDR3661694.1	HDR3661695.1	HDR3661694.1,HDR3661695.1	HDR3661694.1	HDR3661695.1	NA	NA	NA	NA	NA	NA	NA	NA	2	AbiG__AbiGii,AbiG__AbiGi
AbiG	AbiG	AbiG	AbiG	Abi	GCA_001982885.1	ASM198288v1	Bacillus cereus	Bacillus cereus	5982997	Scaffold	GCA_001982885.1_AbiG_1	ONG69074.1	ONG69075.1	ONG69074.1,ONG69075.1	ONG69074.1	ONG69075.1	NA	NA	NA	NA	NA	NA	NA	NA	2	AbiG__AbiGi,AbiG__AbiGii
AbiG	AbiG	AbiG	AbiG	Abi	GCA_030222715.1	ASM3022271v1	Bacillus paranthracis	Bacillus paranthracis	5449375	Contig	GCA_030222715.1_AbiG_1	MDK7490900.1	MDK7490901.1	MDK7490900.1,MDK7490901.1	MDK7490900.1	MDK7490901.1	NA	NA	NA	NA	NA	NA	NA	NA	2	AbiG__AbiGi,AbiG__AbiGii
AbiG	AbiG	AbiG	AbiG	Abi	GCA_033842315.1	ASM3384231v1	Bacillus cereus group sp. BfR-BA-00287	Bacillus cereus s.l.	5675961	Contig	GCA_033842315.1_AbiG_1	MDX5970884.1	MDX5970885.1	MDX5970884.1,MDX5970885.1	MDX5970884.1	MDX5970885.1	NA	NA	NA	NA	NA	NA	NA	NA	2	AbiG__AbiGii,AbiG__AbiGi
AbiG	AbiG	AbiG	AbiG	Abi	GCA_002583125.1	ASM258312v1	Bacillus cereus	Bacillus cereus	5835162	Scaffold	GCA_002583125.1_AbiG_1	PGX88644.1	PGX88645.1	PGX88644.1,PGX88645.1	PGX88644.1	PGX88645.1	NA	NA	NA	NA	NA	NA	NA	NA	2	AbiG__AbiGi,AbiG__AbiGii
AbiG	AbiG	AbiG	AbiG	Abi	GCA_001044555.1	ASM104455v1	Bacillus cereus	Bacillus cereus	5565414	Scaffold	GCA_001044555.1_AbiG_1	KMQ27008.1	KMQ27009.1	KMQ27008.1,KMQ27009.1	KMQ27008.1	KMQ27009.1	NA	NA	NA	NA	NA	NA	NA	NA	2	AbiG__AbiGii,AbiG__AbiGi
AbiG	AbiG	AbiG	AbiG	Abi	GCF_035618075.1	ASM3561807v1	Bacillus pacificus	Bacillus pacificus	5460680	Contig	GCF_035618075.1_AbiG_1	WP_046648607.1	WP_046648609.1	WP_046648607.1,WP_046648609.1	WP_046648607.1	WP_046648609.1	NA	NA	NA	NA	NA	NA	NA	NA	2	AbiG__AbiGi,AbiG__AbiGii
AbiG	AbiG	AbiG	AbiG	Abi	GCA_027713705.1	ASM2771370v1	Bacillus cereus group sp. Bc237	Bacillus cereus s.l.	5745555	Contig	GCA_027713705.1_AbiG_1	MDA2200380.1	MDA2200381.1	MDA2200380.1,MDA2200381.1	MDA2200380.1	MDA2200381.1	NA	NA	NA	NA	NA	NA	NA	NA	2	AbiG__AbiGii,AbiG__AbiGi
AbiG	AbiG	AbiG	AbiG	Abi	GCA_002146465.1	ASM214646v1	Bacillus thuringiensis serovar nigeriensis	Bacillus thuringiensis	5367473	Scaffold	GCA_002146465.1_AbiG_1	OTX18036.1	OTX18037.1	OTX18036.1,OTX18037.1	OTX18036.1	OTX18037.1	NA	NA	NA	NA	NA	NA	NA	NA	2	AbiG__AbiGi,AbiG__AbiGii
AbiG	AbiG	AbiG	AbiG	Abi	GCA_027710505.1	ASM2771050v1	Bacillus cereus group sp. TH152-1LC	Bacillus cereus s.l.	6635326	Contig	GCA_027710505.1_AbiG_1	MDA1680945.1	MDA1680946.1	MDA1680945.1,MDA1680946.1	MDA1680945.1	MDA1680946.1	NA	NA	NA	NA	NA	NA	NA	NA	2	AbiG__AbiGi,AbiG__AbiGii
AbiG	AbiG	AbiG	AbiG	Abi	GCA_002562725.1	ASM256272v1	Bacillus cereus	Bacillus cereus	5881131	Scaffold	GCA_002562725.1_AbiG_1	PEX67020.1	PEX67021.1	PEX67020.1,PEX67021.1	PEX67020.1	PEX67021.1	NA	NA	NA	NA	NA	NA	NA	NA	2	AbiG__AbiGi,AbiG__AbiGii
AbiG	AbiG	AbiG	AbiG	Abi	GCA_025518285.1	ASM2551828v1	Bacillus paranthracis	Bacillus paranthracis	5496991	Scaffold	GCA_025518285.1_AbiG_1	MCU5164343.1	MCU5164344.1	MCU5164343.1,MCU5164344.1	MCU5164343.1	MCU5164344.1	NA	NA	NA	NA	NA	NA	NA	NA	2	AbiG__AbiGi,AbiG__AbiGii
AbiG	AbiG	AbiG	AbiG	Abi	GCA_025516145.1	ASM2551614v1	Bacillus paranthracis	Bacillus paranthracis	5560303	Scaffold	GCA_025516145.1_AbiG_1	MCU4887377.1	MCU4887378.1	MCU4887377.1,MCU4887378.1	MCU4887377.1	MCU4887378.1	NA	NA	NA	NA	NA	NA	NA	NA	2	AbiG__AbiGii,AbiG__AbiGi
AbiG	AbiG	AbiG	AbiG	Abi	GCA_036851635.1	ASM3685163v1	Bacillus paranthracis	Bacillus paranthracis	5624123	Contig	GCA_036851635.1_AbiG_1	MEG7810228.1	MEG7810229.1	MEG7810228.1,MEG7810229.1	MEG7810228.1	MEG7810229.1	NA	NA	NA	NA	NA	NA	NA	NA	2	AbiG__AbiGii,AbiG__AbiGi
AbiG	AbiG	AbiG	AbiG	Abi	GCA_033841995.1	ASM3384199v1	Bacillus cereus group sp. BfR-BA-01033	Bacillus cereus s.l.	5638797	Contig	GCA_033841995.1_AbiG_1	MDX5918130.1	MDX5918131.1	MDX5918130.1,MDX5918131.1	MDX5918130.1	MDX5918131.1	NA	NA	NA	NA	NA	NA	NA	NA	2	AbiG__AbiGii,AbiG__AbiGi
AbiG	AbiG	AbiG	AbiG	Abi	GCF_022662815.1	ASM2266281v1	Bacillus cereus group sp. BfR-BA-01492	Bacillus cereus s.l.	4186079	Contig	GCF_022662815.1_AbiG_1	WP_242196859.1	WP_242196862.1	WP_242196859.1,WP_242196862.1	WP_242196859.1	WP_242196862.1	NA	NA	NA	NA	NA	NA	NA	NA	2	AbiG__AbiGii,AbiG__AbiGi
AbiG	AbiG	AbiG	AbiG	Abi	GCA_030440255.1	ASM3044025v1	Bacillus paranthracis	Bacillus paranthracis	5550536	Complete Genome	GCA_030440255.1_AbiG_1	WKD19200.1	WKD19201.1	WKD19200.1,WKD19201.1	WKD19200.1	WKD19201.1	NA	NA	NA	NA	NA	NA	NA	NA	2	AbiG__AbiGii,AbiG__AbiGi
AbiG	AbiG	AbiG	AbiG	Abi	GCA_029692705.1	PDT001182315.3	Bacillus pacificus	Bacillus pacificus	5780254	Contig	GCA_029692705.1_AbiG_1	HDR3486378.1	HDR3486379.1	HDR3486378.1,HDR3486379.1	HDR3486378.1	HDR3486379.1	NA	NA	NA	NA	NA	NA	NA	NA	2	AbiG__AbiGii,AbiG__AbiGi
AbiG	AbiG	AbiG	AbiG	Abi	GCA_009647275.1	ASM964727v1	Bacillus thuringiensis	Bacillus thuringiensis	5469427	Contig	GCA_009647275.1_AbiG_1	MRC96627.1	MRC96628.1	MRC96627.1,MRC96628.1	MRC96627.1	MRC96628.1	NA	NA	NA	NA	NA	NA	NA	NA	2	AbiG__AbiGii,AbiG__AbiGi
AbiG	AbiG	AbiG	AbiG	Abi	GCA_027710025.1	ASM2771002v1	Bacillus cereus group sp. TH217LC	Bacillus cereus s.l.	5521335	Contig	GCA_027710025.1_AbiG_1	MDA1595791.1	MDA1595792.1	MDA1595791.1,MDA1595792.1	MDA1595791.1	MDA1595792.1	NA	NA	NA	NA	NA	NA	NA	NA	2	AbiG__AbiGii,AbiG__AbiGi
AbiG	AbiG	AbiG	AbiG	Abi	GCF_035618315.1	ASM3561831v1	Bacillus cereus	Bacillus cereus	6633202	Contig	GCF_035618315.1_AbiG_1	WP_324656407.1	WP_324656408.1	WP_324656407.1,WP_324656408.1	WP_324656407.1	WP_324656408.1	NA	NA	NA	NA	NA	NA	NA	NA	2	AbiG__AbiGii,AbiG__AbiGi
AbiG	AbiG	AbiG	AbiG	Abi	GCA_020686265.1	ASM2068626v1	Bacillus paranthracis	Bacillus paranthracis	5559651	Contig	GCA_020686265.1_AbiG_1	MCC2403289.1	MCC2403290.1	MCC2403289.1,MCC2403290.1	MCC2403289.1	MCC2403290.1	NA	NA	NA	NA	NA	NA	NA	NA	2	AbiG__AbiGi,AbiG__AbiGii
AbiG	AbiG	AbiG	AbiG	Abi	GCA_036851675.1	ASM3685167v1	Bacillus paranthracis	Bacillus paranthracis	5700472	Contig	GCA_036851675.1_AbiG_1	MEG7908705.1	MEG7908706.1	MEG7908705.1,MEG7908706.1	MEG7908705.1	MEG7908706.1	NA	NA	NA	NA	NA	NA	NA	NA	2	AbiG__AbiGii,AbiG__AbiGi
AbiG	AbiG	AbiG	AbiG	Abi	GCA_034360825.1	PDT002027895.1	Bacillus cytotoxicus	Bacillus cytotoxicus	4400615	Contig	GCA_034360825.1_AbiG_1	EMA6342833.1	EMA6342834.1	EMA6342833.1,EMA6342834.1	EMA6342833.1	EMA6342834.1	NA	NA	NA	NA	NA	NA	NA	NA	2	AbiG__AbiGi,AbiG__AbiGii
AbiG	AbiG	AbiG	AbiG	Abi	GCA_030222525.1	ASM3022252v1	Bacillus pacificus	Bacillus pacificus	5429501	Contig	GCA_030222525.1_AbiG_1	MDK7405444.1	MDK7405445.1	MDK7405444.1,MDK7405445.1	MDK7405444.1	MDK7405445.1	NA	NA	NA	NA	NA	NA	NA	NA	2	AbiG__AbiGii,AbiG__AbiGi
AbiG	AbiG	AbiG	AbiG	Abi	GCA_002343945.1	ASM234394v1	Bacillus cereus	Bacillus cereus	5712306	Contig	GCA_002343945.1_AbiG_1	PCC76527.1	PCC76528.1	PCC76527.1,PCC76528.1	PCC76527.1	PCC76528.1	NA	NA	NA	NA	NA	NA	NA	NA	2	AbiG__AbiGi,AbiG__AbiGii
AbiG	AbiG	AbiG	AbiG	Abi	GCF_035618175.1	ASM3561817v1	Bacillus pacificus	Bacillus pacificus	5587251	Contig	GCF_035618175.1_AbiG_1	WP_046648607.1	WP_046648609.1	WP_046648607.1,WP_046648609.1	WP_046648607.1	WP_046648609.1	NA	NA	NA	NA	NA	NA	NA	NA	2	AbiG__AbiGi,AbiG__AbiGii
AbiG	AbiG	AbiG	AbiG	Abi	GCF_007673915.1	ASM767391v1	Bacillus thuringiensis	Bacillus thuringiensis	5372639	Scaffold	GCF_007673915.1_AbiG_1	WP_144543805.1	WP_144543807.1	WP_144543805.1,WP_144543807.1	WP_144543805.1	WP_144543807.1	NA	NA	NA	NA	NA	NA	NA	NA	2	AbiG__AbiGi,AbiG__AbiGii
AbiG	AbiG	AbiG	AbiG	Abi	GCA_025517165.1	ASM2551716v1	Bacillus paranthracis	Bacillus paranthracis	5458980	Scaffold	GCA_025517165.1_AbiG_1	MCU5133034.1	MCU5133035.1	MCU5133034.1,MCU5133035.1	MCU5133034.1	MCU5133035.1	NA	NA	NA	NA	NA	NA	NA	NA	2	AbiG__AbiGi,AbiG__AbiGii
AbiG	AbiG	AbiG	AbiG	Abi	GCA_030897185.1	PDT001695331.1	Bacillus paranthracis	Bacillus paranthracis	5700705	Contig	GCA_030897185.1_AbiG_1	HDT6609476.1	HDT6609477.1	HDT6609476.1,HDT6609477.1	HDT6609476.1	HDT6609477.1	NA	NA	NA	NA	NA	NA	NA	NA	2	AbiG__AbiGii,AbiG__AbiGi
AbiG	AbiG	AbiG	AbiG	Abi	GCF_022458665.1	ASM2245866v1	Bacillus mycoides	Bacillus mycoides	5974132	Contig	GCF_022458665.1_AbiG_1	WP_240379945.1	WP_240379948.1	WP_240379945.1,WP_240379948.1	WP_240379945.1	WP_240379948.1	NA	NA	NA	NA	NA	NA	NA	NA	2	AbiG__AbiGi,AbiG__AbiGii
AbiG	AbiG	AbiG	AbiG	Abi	GCA_015335145.1	ASM1533514v1	Bacillus cereus	Bacillus cereus	5761300	Chromosome	GCA_015335145.1_AbiG_1	QPA42377.1	QPA42378.1	QPA42377.1,QPA42378.1	QPA42377.1	QPA42378.1	NA	NA	NA	NA	NA	NA	NA	NA	2	AbiG__AbiGii,AbiG__AbiGi
AbiG	AbiG	AbiG	AbiG	Abi	GCA_027711645.1	ASM2771164v1	Bacillus cereus group sp. BY11-1LC	Bacillus cereus s.l.	5363444	Contig	GCA_027711645.1_AbiG_2	MDA1892463.1	MDA1892464.1	MDA1892463.1,MDA1892464.1	MDA1892463.1	MDA1892464.1	NA	NA	NA	NA	NA	NA	NA	NA	2	AbiG__AbiGii,AbiG__AbiGi
AbiG	AbiG	AbiG	AbiG	Abi	GCA_025517705.1	ASM2551770v1	Bacillus cereus	Bacillus cereus	5838392	Scaffold	GCA_025517705.1_AbiG_1	MCU5537233.1	MCU5537234.1	MCU5537233.1,MCU5537234.1	MCU5537233.1	MCU5537234.1	NA	NA	NA	NA	NA	NA	NA	NA	2	AbiG__AbiGii,AbiG__AbiGi
AbiG	AbiG	AbiG	AbiG	Abi	GCA_034105455.1	ASM3410545v1	Bacillus paranthracis	Bacillus paranthracis	5887532	Scaffold	GCA_034105455.1_AbiG_1	MDY4266955.1	MDY4266956.1	MDY4266955.1,MDY4266956.1	MDY4266955.1	MDY4266956.1	NA	NA	NA	NA	NA	NA	NA	NA	2	AbiG__AbiGi,AbiG__AbiGii
AbiG	AbiG	AbiG	AbiG	Abi	GCA_036851715.1	ASM3685171v1	Bacillus pacificus	Bacillus pacificus	5521770	Contig	GCA_036851715.1_AbiG_1	MEG7857318.1	MEG7857319.1	MEG7857318.1,MEG7857319.1	MEG7857318.1	MEG7857319.1	NA	NA	NA	NA	NA	NA	NA	NA	2	AbiG__AbiGii,AbiG__AbiGi
AbiG	AbiG	AbiG	AbiG	Abi	GCF_014876645.1	ASM1487664v1	Bacillus pacificus	Bacillus pacificus	5431365	Scaffold	GCF_014876645.1_AbiG_1	WP_046648607.1	WP_046648609.1	WP_046648607.1,WP_046648609.1	WP_046648607.1	WP_046648609.1	NA	NA	NA	NA	NA	NA	NA	NA	2	AbiG__AbiGi,AbiG__AbiGii
AbiG	AbiG	AbiG	AbiG	Abi	GCA_029712945.1	PDT000517520.1	Bacillus cereus	Bacillus cereus	5886551	Contig	GCA_029712945.1_AbiG_1	EKS8379421.1	EKS8379422.1	EKS8379421.1,EKS8379422.1	EKS8379421.1	EKS8379422.1	NA	NA	NA	NA	NA	NA	NA	NA	2	AbiG__AbiGi,AbiG__AbiGii
AbiG	AbiG	AbiG	AbiG	Abi	GCA_029537565.1	ASM2953756v1	Bacillus cereus	Bacillus cereus	5932783	Contig	GCA_029537565.1_AbiG_2	MDG1578337.1	MDG1578338.1	MDG1578337.1,MDG1578338.1	MDG1578337.1	MDG1578338.1	NA	NA	NA	NA	NA	NA	NA	NA	2	AbiG__AbiGii,AbiG__AbiGi
AbiG	AbiG	AbiG	AbiG	Abi	GCA_036326105.1	ASM3632610v1	Bacillus toyonensis	Bacillus toyonensis	6283148	Scaffold	GCA_036326105.1_AbiG_1	MEE2020828.1	MEE2020829.1	MEE2020828.1,MEE2020829.1	MEE2020828.1	MEE2020829.1	NA	NA	NA	NA	NA	NA	NA	NA	2	AbiG__AbiGi,AbiG__AbiGii
AbiG	AbiG	AbiG	AbiG	Abi	GCA_013284445.1	ASM1328444v1	Bacillus cereus	Bacillus cereus	5869336	Contig	GCA_013284445.1_AbiG_1	NRQ69743.1	NRQ69744.1	NRQ69743.1,NRQ69744.1	NRQ69743.1	NRQ69744.1	NA	NA	NA	NA	NA	NA	NA	NA	2	AbiG__AbiGi,AbiG__AbiGii
AbiG	AbiG	AbiG	AbiG	Abi	GCA_009865315.1	ASM986531v1	Bacillus thuringiensis	Bacillus thuringiensis	5749585	Contig	GCA_009865315.1_AbiG_1	MYW23887.1	MYW23888.1	MYW23887.1,MYW23888.1	MYW23887.1	MYW23888.1	NA	NA	NA	NA	NA	NA	NA	NA	2	AbiG__AbiGi,AbiG__AbiGii
AbiG	AbiG	AbiG	AbiG	Abi	GCA_035815535.1	ASM3581553v1	Bacillus cereus	Bacillus cereus	6111862	Scaffold	GCA_035815535.1_AbiG_1	MEC2728181.1	MEC2728182.1	MEC2728181.1,MEC2728182.1	MEC2728181.1	MEC2728182.1	NA	NA	NA	NA	NA	NA	NA	NA	2	AbiG__AbiGii,AbiG__AbiGi
AbiG	AbiG	AbiG	AbiG	Abi	GCA_036851755.1	ASM3685175v1	Bacillus paranthracis	Bacillus paranthracis	5740850	Contig	GCA_036851755.1_AbiG_1	MEG7823903.1	MEG7823904.1	MEG7823903.1,MEG7823904.1	MEG7823903.1	MEG7823904.1	NA	NA	NA	NA	NA	NA	NA	NA	2	AbiG__AbiGii,AbiG__AbiGi
AbiG	AbiG	AbiG	AbiG	Abi	GCA_033842155.1	ASM3384215v1	Bacillus cereus group sp. BfR-BA-00967	Bacillus cereus s.l.	5646597	Contig	GCA_033842155.1_AbiG_1	MDX5926394.1	MDX5926395.1	MDX5926394.1,MDX5926395.1	MDX5926394.1	MDX5926395.1	NA	NA	NA	NA	NA	NA	NA	NA	2	AbiG__AbiGii,AbiG__AbiGi
AbiG	AbiG	AbiG	AbiG	Abi	GCA_033841925.1	ASM3384192v1	Bacillus cereus group sp. BfR-BA-01042	Bacillus cereus s.l.	5645151	Contig	GCA_033841925.1_AbiG_1	MDX5875656.1	MDX5875657.1	MDX5875656.1,MDX5875657.1	MDX5875656.1	MDX5875657.1	NA	NA	NA	NA	NA	NA	NA	NA	2	AbiG__AbiGi,AbiG__AbiGii
AbiG	AbiG	AbiG	AbiG	Abi	GCA_030222775.1	ASM3022277v1	Bacillus paranthracis	Bacillus paranthracis	5452037	Contig	GCA_030222775.1_AbiG_1	MDK7464053.1	MDK7464054.1	MDK7464053.1,MDK7464054.1	MDK7464053.1	MDK7464054.1	NA	NA	NA	NA	NA	NA	NA	NA	2	AbiG__AbiGii,AbiG__AbiGi
AbiG	AbiG	AbiG	AbiG	Abi	GCA_009498675.1	ASM949867v1	Bacillus paranthracis	Bacillus paranthracis	5689601	Scaffold	GCA_009498675.1_AbiG_1	KAA8481160.1	KAA8481161.1	KAA8481160.1,KAA8481161.1	KAA8481160.1	KAA8481161.1	NA	NA	NA	NA	NA	NA	NA	NA	2	AbiG__AbiGii,AbiG__AbiGi
AbiG	AbiG	AbiG	AbiG	Abi	GCA_031941795.1	PDT001839174.1	Bacillus cereus	Bacillus cereus	5760058	Contig	GCA_031941795.1_AbiG_1	HDX9667902.1	HDX9667903.1	HDX9667902.1,HDX9667903.1	HDX9667902.1	HDX9667903.1	NA	NA	NA	NA	NA	NA	NA	NA	2	AbiG__AbiGi,AbiG__AbiGii
AbiG	AbiG	AbiG	AbiG	Abi	GCA_029536275.1	ASM2953627v1	Bacillus paranthracis	Bacillus paranthracis	5652319	Contig	GCA_029536275.1_AbiG_1	MDG0923404.1	MDG0923405.1	MDG0923404.1,MDG0923405.1	MDG0923404.1	MDG0923405.1	NA	NA	NA	NA	NA	NA	NA	NA	2	AbiG__AbiGi,AbiG__AbiGii
AbiG	AbiG	AbiG	AbiG	Abi	GCA_029536425.1	ASM2953642v1	Bacillus paranthracis	Bacillus paranthracis	5653150	Contig	GCA_029536425.1_AbiG_1	MDG0916585.1	MDG0916586.1	MDG0916585.1,MDG0916586.1	MDG0916585.1	MDG0916586.1	NA	NA	NA	NA	NA	NA	NA	NA	2	AbiG__AbiGi,AbiG__AbiGii
AbiG	AbiG	AbiG	AbiG	Abi	GCA_001883875.1	ASM188387v1	Bacillus thuringiensis	Bacillus thuringiensis	5814538	Contig	GCA_001883875.1_AbiG_1	OJE00496.1	OJE00497.1	OJE00496.1,OJE00497.1	OJE00496.1	OJE00497.1	NA	NA	NA	NA	NA	NA	NA	NA	2	AbiG__AbiGi,AbiG__AbiGii
AbiG	AbiG	AbiG	AbiG	Abi	GCF_002911835.1	ASM291183v1	Bacillus thuringiensis serovar kyushuensis	Bacillus thuringiensis	6569850	Contig	GCF_002911835.1_AbiG_1	WP_103591709.1	WP_103591710.1	WP_103591709.1,WP_103591710.1	WP_103591709.1	WP_103591710.1	NA	NA	NA	NA	NA	NA	NA	NA	2	AbiG__AbiGi,AbiG__AbiGii
AbiG	AbiG	AbiG	AbiG	Abi	GCA_002551895.1	ASM255189v1	Bacillus thuringiensis	Bacillus thuringiensis	5903196	Scaffold	GCA_002551895.1_AbiG_1	PEB72700.1	PEB72701.1	PEB72700.1,PEB72701.1	PEB72700.1	PEB72701.1	NA	NA	NA	NA	NA	NA	NA	NA	2	AbiG__AbiGi,AbiG__AbiGii
AbiG	AbiG	AbiG	AbiG	Abi	GCA_001683695.1	ASM168369v1	Bacillus cereus	Bacillus cereus	5198273	Contig	GCA_001683695.1_AbiG_1	OBZ59879.1	OBZ59880.1	OBZ59879.1,OBZ59880.1	OBZ59879.1	OBZ59880.1	NA	NA	NA	NA	NA	NA	NA	NA	2	AbiG__AbiGi,AbiG__AbiGii
AbiG	AbiG	AbiG	AbiG	Abi	GCA_002558445.1	ASM255844v1	Bacillus cereus	Bacillus cereus	5714746	Scaffold	GCA_002558445.1_AbiG_1	PEQ99944.1	PEQ99945.1	PEQ99944.1,PEQ99945.1	PEQ99944.1	PEQ99945.1	NA	NA	NA	NA	NA	NA	NA	NA	2	AbiG__AbiGii,AbiG__AbiGi
AbiG	AbiG	AbiG	AbiG	Abi	GCA_029709355.1	PDT001182185.1	Bacillus paranthracis	Bacillus paranthracis	5564982	Contig	GCA_029709355.1_AbiG_1	HDR7774074.1	HDR7774075.1	HDR7774074.1,HDR7774075.1	HDR7774074.1	HDR7774075.1	NA	NA	NA	NA	NA	NA	NA	NA	2	AbiG__AbiGi,AbiG__AbiGii
AbiG	AbiG	AbiG	AbiG	Abi	GCA_030222875.1	ASM3022287v1	Bacillus paranthracis	Bacillus paranthracis	5543114	Contig	GCA_030222875.1_AbiG_1	MDK7456454.1	MDK7456455.1	MDK7456454.1,MDK7456455.1	MDK7456454.1	MDK7456455.1	NA	NA	NA	NA	NA	NA	NA	NA	2	AbiG__AbiGii,AbiG__AbiGi
AbiG	AbiG	AbiG	AbiG	Abi	GCF_014876665.1	ASM1487666v1	Bacillus pacificus	Bacillus pacificus	5441887	Scaffold	GCF_014876665.1_AbiG_1	WP_046648607.1	WP_046648609.1	WP_046648607.1,WP_046648609.1	WP_046648607.1	WP_046648609.1	NA	NA	NA	NA	NA	NA	NA	NA	2	AbiG__AbiGi,AbiG__AbiGii
AbiG	AbiG	AbiG	AbiG	Abi	GCA_029536475.1	ASM2953647v1	Bacillus paranthracis	Bacillus paranthracis	5673933	Contig	GCA_029536475.1_AbiG_1	MDG0940689.1	MDG0940690.1	MDG0940689.1,MDG0940690.1	MDG0940689.1	MDG0940690.1	NA	NA	NA	NA	NA	NA	NA	NA	2	AbiG__AbiGi,AbiG__AbiGii
AbiG	AbiG	AbiG	AbiG	Abi	GCA_029708815.1	PDT001182236.1	Bacillus mycoides	Bacillus mycoides	5869517	Contig	GCA_029708815.1_AbiG_1	HDR7624378.1	HDR7624379.1	HDR7624378.1,HDR7624379.1	HDR7624378.1	HDR7624379.1	NA	NA	NA	NA	NA	NA	NA	NA	2	AbiG__AbiGi,AbiG__AbiGii
AbiG	AbiG	AbiG	AbiG	Abi	GCF_014876735.1	ASM1487673v1	Bacillus pacificus	Bacillus pacificus	5431494	Scaffold	GCF_014876735.1_AbiG_1	WP_046648607.1	WP_046648609.1	WP_046648607.1,WP_046648609.1	WP_046648607.1	WP_046648609.1	NA	NA	NA	NA	NA	NA	NA	NA	2	AbiG__AbiGi,AbiG__AbiGii
AbiG	AbiG	AbiG	AbiG	Abi	GCA_020686065.1	ASM2068606v1	Bacillus paranthracis	Bacillus paranthracis	5437415	Scaffold	GCA_020686065.1_AbiG_1	MCC2537655.1	MCC2537656.1	MCC2537655.1,MCC2537656.1	MCC2537655.1	MCC2537656.1	NA	NA	NA	NA	NA	NA	NA	NA	2	AbiG__AbiGii,AbiG__AbiGi
AbiG	AbiG	AbiG	AbiG	Abi	GCA_027710685.1	ASM2771068v1	Bacillus cereus group sp. TH147LC	Bacillus cereus s.l.	5438397	Contig	GCA_027710685.1_AbiG_1	MDA1690005.1	MDA1690006.1	MDA1690005.1,MDA1690006.1	MDA1690005.1	MDA1690006.1	NA	NA	NA	NA	NA	NA	NA	NA	2	AbiG__AbiGi,AbiG__AbiGii
AbiG	AbiG	AbiG	AbiG	Abi	GCA_031941565.1	PDT001839189.1	Bacillus cereus	Bacillus cereus	5971084	Contig	GCA_031941565.1_AbiG_1	HDX9649104.1	HDX9649105.1	HDX9649104.1,HDX9649105.1	HDX9649104.1	HDX9649105.1	NA	NA	NA	NA	NA	NA	NA	NA	2	AbiG__AbiGi,AbiG__AbiGii
AbiG	AbiG	AbiG	AbiG	Abi	GCA_033842255.1	ASM3384225v1	Bacillus cereus group sp. BfR-BA-00415	Bacillus cereus s.l.	5536965	Contig	GCA_033842255.1_AbiG_1	MDX5937174.1	MDX5937175.1	MDX5937174.1,MDX5937175.1	MDX5937174.1	MDX5937175.1	NA	NA	NA	NA	NA	NA	NA	NA	2	AbiG__AbiGi,AbiG__AbiGii
AbiG	AbiG	AbiG	AbiG	Abi	GCA_036210445.1	ASM3621044v1	Bacillus paranthracis	Bacillus paranthracis	5680103	Scaffold	GCA_036210445.1_AbiG_1	MED1215099.1	MED1215100.1	MED1215099.1,MED1215100.1	MED1215099.1	MED1215100.1	NA	NA	NA	NA	NA	NA	NA	NA	2	AbiG__AbiGi,AbiG__AbiGii
AbiG	AbiG	AbiG	AbiG	Abi	GCA_016758495.1	ASM1675849v1	Bacillus cereus	Bacillus cereus	5327126	Contig	GCA_016758495.1_AbiG_1	MBL3795051.1	MBL3795052.1	MBL3795051.1,MBL3795052.1	MBL3795051.1	MBL3795052.1	NA	NA	NA	NA	NA	NA	NA	NA	2	AbiG__AbiGii,AbiG__AbiGi
AbiG	AbiG	AbiG	AbiG	Abi	GCA_900176985.1	Bcereus.16-00193	Bacillus paranthracis	Bacillus paranthracis	5346054	Scaffold	GCA_900176985.1_AbiG_1	SMD64551.1	SMD64553.1	SMD64551.1,SMD64553.1	SMD64551.1	SMD64553.1	NA	NA	NA	NA	NA	NA	NA	NA	2	AbiG__AbiGi,AbiG__AbiGii
AbiG	AbiG	AbiG	AbiG	Abi	GCA_009873395.1	ASM987339v1	Bacillus paranthracis	Bacillus paranthracis	5114935	Complete Genome	GCA_009873395.1_AbiG_1	QHG35412.1	QHG35413.1	QHG35412.1,QHG35413.1	QHG35412.1	QHG35413.1	NA	NA	NA	NA	NA	NA	NA	NA	2	AbiG__AbiGii,AbiG__AbiGi
AbiG	AbiG	AbiG	AbiG	Abi	GCA_029709255.1	PDT001182193.1	Bacillus paranthracis	Bacillus paranthracis	5888143	Contig	GCA_029709255.1_AbiG_1	HDR7753130.1	HDR7753131.1	HDR7753130.1,HDR7753131.1	HDR7753130.1	HDR7753131.1	NA	NA	NA	NA	NA	NA	NA	NA	2	AbiG__AbiGii,AbiG__AbiGi
AbiG	AbiG	AbiG	AbiG	Abi	GCA_002530565.1	ASM253056v1	Bacillus cereus	Bacillus cereus	5708844	Contig	GCA_002530565.1_AbiG_1	PDR85501.1	PDR85502.1	PDR85501.1,PDR85502.1	PDR85501.1	PDR85502.1	NA	NA	NA	NA	NA	NA	NA	NA	2	AbiG__AbiGi,AbiG__AbiGii
AbiG	AbiG	AbiG	AbiG	Abi	GCA_016758615.1	ASM1675861v1	Bacillus cereus	Bacillus cereus	5355203	Contig	GCA_016758615.1_AbiG_1	MBL3856460.1	MBL3856461.1	MBL3856460.1,MBL3856461.1	MBL3856460.1	MBL3856461.1	NA	NA	NA	NA	NA	NA	NA	NA	2	AbiG__AbiGii,AbiG__AbiGi
AbiG	AbiG	AbiG	AbiG	Abi	GCA_009884335.1	ASM988433v1	Bacillus paranthracis	Bacillus paranthracis	5507895	Complete Genome	GCA_009884335.1_AbiG_1	QHH82596.1	QHH82597.1	QHH82596.1,QHH82597.1	QHH82596.1	QHH82597.1	NA	NA	NA	NA	NA	NA	NA	NA	2	AbiG__AbiGii,AbiG__AbiGi
AbiG	AbiG	AbiG	AbiG	Abi	GCA_035802895.1	ASM3580289v1	Bacillus cereus	Bacillus cereus	5942673	Scaffold	GCA_035802895.1_AbiG_1	MEB9917415.1	MEB9917416.1	MEB9917415.1,MEB9917416.1	MEB9917415.1	MEB9917416.1	NA	NA	NA	NA	NA	NA	NA	NA	2	AbiG__AbiGi,AbiG__AbiGii
AbiG	AbiG	AbiG	AbiG	Abi	GCA_001583875.1	ASM158387v1	Bacillus cereus	Bacillus cereus	5860633	Contig	GCA_001583875.1_AbiG_1	KXY66855.1	KXY66856.1	KXY66855.1,KXY66856.1	KXY66855.1	KXY66856.1	NA	NA	NA	NA	NA	NA	NA	NA	2	AbiG__AbiGii,AbiG__AbiGi
AbiG	AbiG	AbiG	AbiG	Abi	GCA_002565605.1	ASM256560v1	Bacillus cereus	Bacillus cereus	5843836	Scaffold	GCA_002565605.1_AbiG_1	PFL63316.1	PFL63317.1	PFL63316.1,PFL63317.1	PFL63316.1	PFL63317.1	NA	NA	NA	NA	NA	NA	NA	NA	2	AbiG__AbiGii,AbiG__AbiGi
AbiG	AbiG	AbiG	AbiG	Abi	GCA_029027925.1	ASM2902792v1	Bacillus pacificus	Bacillus pacificus	5448950	Complete Genome	GCA_029027925.1_AbiG_1	WEF19135.1	WEF19136.1	WEF19135.1,WEF19136.1	WEF19135.1	WEF19136.1	NA	NA	NA	NA	NA	NA	NA	NA	2	AbiG__AbiGii,AbiG__AbiGi
AbiG	AbiG	AbiG	AbiG	Abi	GCA_015334865.1	ASM1533486v1	Bacillus paranthracis	Bacillus paranthracis	5837393	Chromosome	GCA_015334865.1_AbiG_1	QPA36624.1	QPA36625.1	QPA36624.1,QPA36625.1	QPA36624.1	QPA36625.1	NA	NA	NA	NA	NA	NA	NA	NA	2	AbiG__AbiGii,AbiG__AbiGi
AbiG	AbiG	AbiG	AbiG	Abi	GCA_004006495.1	ASM400649v1	Bacillus cereus	Bacillus cereus	5466652	Complete Genome	GCA_004006495.1_AbiG_1	AZV66505.1	AZV66506.1	AZV66505.1,AZV66506.1	AZV66505.1	AZV66506.1	NA	NA	NA	NA	NA	NA	NA	NA	2	AbiG__AbiGi,AbiG__AbiGii
AbiG	AbiG	AbiG	AbiG	Abi	GCA_030062235.1	ASM3006223v1	Bacillus bombysepticus	Bacillus bombysepticus	5969053	Scaffold	GCA_030062235.1_AbiG_1	MDJ0294934.1	MDJ0294935.1	MDJ0294934.1,MDJ0294935.1	MDJ0294934.1	MDJ0294935.1	NA	NA	NA	NA	NA	NA	NA	NA	2	AbiG__AbiGii,AbiG__AbiGi
AbiG	AbiG	AbiG	AbiG	Abi	GCA_034105505.1	ASM3410550v1	Bacillus paranthracis	Bacillus paranthracis	5809754	Scaffold	GCA_034105505.1_AbiG_1	MDY4272266.1	MDY4272267.1	MDY4272266.1,MDY4272267.1	MDY4272266.1	MDY4272267.1	NA	NA	NA	NA	NA	NA	NA	NA	2	AbiG__AbiGi,AbiG__AbiGii
AbiG	AbiG	AbiG	AbiG	Abi	GCF_002911875.1	ASM291187v1	Bacillus thuringiensis serovar malayensis	Bacillus thuringiensis	5892111	Contig	GCF_002911875.1_AbiG_1	WP_046648607.1	WP_046648609.1	WP_046648607.1,WP_046648609.1	WP_046648607.1	WP_046648609.1	NA	NA	NA	NA	NA	NA	NA	NA	2	AbiG__AbiGi,AbiG__AbiGii
AbiG	AbiG	AbiG	AbiG	Abi	GCA_036851775.1	ASM3685177v1	Bacillus pacificus	Bacillus pacificus	5568221	Contig	GCA_036851775.1_AbiG_1	MEG7840775.1	MEG7840776.1	MEG7840775.1,MEG7840776.1	MEG7840775.1	MEG7840776.1	NA	NA	NA	NA	NA	NA	NA	NA	2	AbiG__AbiGi,AbiG__AbiGii
AbiG	AbiG	AbiG	AbiG	Abi	GCA_002569715.1	ASM256971v1	Bacillus wiedmannii	Bacillus wiedmannii	6055543	Scaffold	GCA_002569715.1_AbiG_1	PFZ93896.1	PFZ93897.1	PFZ93896.1,PFZ93897.1	PFZ93896.1	PFZ93897.1	NA	NA	NA	NA	NA	NA	NA	NA	2	AbiG__AbiGii,AbiG__AbiGi
AbiG	AbiG	AbiG	AbiG	Abi	GCA_033841675.1	ASM3384167v1	Bacillus cereus group sp. BfR-BA-02491	Bacillus cereus s.l.	5712698	Contig	GCA_033841675.1_AbiG_1	MDX5732520.1	MDX5732521.1	MDX5732520.1,MDX5732521.1	MDX5732520.1	MDX5732521.1	NA	NA	NA	NA	NA	NA	NA	NA	2	AbiG__AbiGii,AbiG__AbiGi
AbiG	AbiG	AbiG	AbiG	Abi	GCF_014876695.1	ASM1487669v1	Bacillus pacificus	Bacillus pacificus	5468422	Scaffold	GCF_014876695.1_AbiG_1	WP_046648607.1	WP_046648609.1	WP_046648607.1,WP_046648609.1	WP_046648607.1	WP_046648609.1	NA	NA	NA	NA	NA	NA	NA	NA	2	AbiG__AbiGi,AbiG__AbiGii
AbiG	AbiG	AbiG	AbiG	Abi	GCA_002530575.1	ASM253057v1	Bacillus cereus	Bacillus cereus	5705777	Contig	GCA_002530575.1_AbiG_1	PDR80032.1	PDR80033.1	PDR80032.1,PDR80033.1	PDR80032.1	PDR80033.1	NA	NA	NA	NA	NA	NA	NA	NA	2	AbiG__AbiGi,AbiG__AbiGii
AbiG	AbiG	AbiG	AbiG	Abi	GCA_002581765.1	ASM258176v1	Bacillus toyonensis	Bacillus toyonensis	5576195	Scaffold	GCA_002581765.1_AbiG_1	PHD96624.1	PHD96625.1	PHD96624.1,PHD96625.1	PHD96624.1	PHD96625.1	NA	NA	NA	NA	NA	NA	NA	NA	2	AbiG__AbiGii,AbiG__AbiGi
AbiG	AbiG	AbiG	AbiG	Abi	GCA_027711725.1	ASM2771172v1	Bacillus cereus group sp. BcHK28	Bacillus cereus s.l.	5401502	Contig	GCA_027711725.1_AbiG_1	MDA1896732.1	MDA1896733.1	MDA1896732.1,MDA1896733.1	MDA1896732.1	MDA1896733.1	NA	NA	NA	NA	NA	NA	NA	NA	2	AbiG__AbiGii,AbiG__AbiGi
AbiG	AbiG	AbiG	AbiG	Abi	GCA_030222875.1	ASM3022287v1	Bacillus paranthracis	Bacillus paranthracis	5543114	Contig	GCA_030222875.1_AbiG_2	MDK7459441.1	MDK7459442.1	MDK7459441.1,MDK7459442.1	MDK7459441.1	MDK7459442.1	NA	NA	NA	NA	NA	NA	NA	NA	2	AbiG__AbiGii,AbiG__AbiGi
AbiG	AbiG	AbiG	AbiG	Abi	GCA_001566375.1	ASM156637v1	Bacillus cereus	Bacillus cereus	5620250	Contig	GCA_001566375.1_AbiG_1	KXI58416.1	KXI58417.1	KXI58416.1,KXI58417.1	KXI58416.1	KXI58417.1	NA	NA	NA	NA	NA	NA	NA	NA	2	AbiG__AbiGi,AbiG__AbiGii
AbiG	AbiG	AbiG	AbiG	Abi	GCA_036688425.1	ASM3668842v1	Bacillus paranthracis	Bacillus paranthracis	5130571	Contig	GCA_036688425.1_AbiG_1	MEG3529004.1	MEG3529005.1	MEG3529004.1,MEG3529005.1	MEG3529004.1	MEG3529005.1	NA	NA	NA	NA	NA	NA	NA	NA	2	AbiG__AbiGii,AbiG__AbiGi
AbiG	AbiG	AbiG	AbiG	Abi	GCA_029702835.1	PDT001182835.1	Bacillus cereus	Bacillus cereus	6413407	Contig	GCA_029702835.1_AbiG_1	HDR6219196.1	HDR6219197.1	HDR6219196.1,HDR6219197.1	HDR6219196.1	HDR6219197.1	NA	NA	NA	NA	NA	NA	NA	NA	2	AbiG__AbiGi,AbiG__AbiGii
AbiG	AbiG	AbiG	AbiG	Abi	GCA_030222555.1	ASM3022255v1	Bacillus pacificus	Bacillus pacificus	5431526	Contig	GCA_030222555.1_AbiG_1	MDK7400504.1	MDK7400505.1	MDK7400504.1,MDK7400505.1	MDK7400504.1	MDK7400505.1	NA	NA	NA	NA	NA	NA	NA	NA	2	AbiG__AbiGi,AbiG__AbiGii
AbiG	AbiG	AbiG	AbiG	Abi	GCA_002564835.1	ASM256483v1	Bacillus cereus	Bacillus cereus	6077879	Scaffold	GCA_002564835.1_AbiG_2	PFL54127.1	PFL54128.1	PFL54127.1,PFL54128.1	PFL54127.1	PFL54128.1	NA	NA	NA	NA	NA	NA	NA	NA	2	AbiG__AbiGi,AbiG__AbiGii
AbiG	AbiG	AbiG	AbiG	Abi	GCA_029536355.1	ASM2953635v1	Bacillus paranthracis	Bacillus paranthracis	5532852	Contig	GCA_029536355.1_AbiG_1	MDG0959653.1	MDG0959654.1	MDG0959653.1,MDG0959654.1	MDG0959653.1	MDG0959654.1	NA	NA	NA	NA	NA	NA	NA	NA	2	AbiG__AbiGii,AbiG__AbiGi
AbiG	AbiG	AbiG	AbiG	Abi	GCA_033841645.1	ASM3384164v1	Bacillus cereus group sp. BfR-BA-02570	Bacillus cereus s.l.	5694438	Contig	GCA_033841645.1_AbiG_2	MDX5743229.1	MDX5743230.1	MDX5743229.1,MDX5743230.1	MDX5743229.1	MDX5743230.1	NA	NA	NA	NA	NA	NA	NA	NA	2	AbiG__AbiGii,AbiG__AbiGi
AbiG	AbiG	AbiG	AbiG	Abi	GCF_001901905.1	ASM190190v1	Bacillus cereus	Bacillus cereus	5504580	Scaffold	GCF_001901905.1_AbiG_1	WP_046648607.1	WP_046648609.1	WP_046648607.1,WP_046648609.1	WP_046648607.1	WP_046648609.1	NA	NA	NA	NA	NA	NA	NA	NA	2	AbiG__AbiGi,AbiG__AbiGii
AbiG	AbiG	AbiG	AbiG	Abi	GCA_025516225.1	ASM2551622v1	Bacillus paranthracis	Bacillus paranthracis	5719768	Scaffold	GCA_025516225.1_AbiG_1	MCU5015479.1	MCU5015480.1	MCU5015479.1,MCU5015480.1	MCU5015479.1	MCU5015480.1	NA	NA	NA	NA	NA	NA	NA	NA	2	AbiG__AbiGii,AbiG__AbiGi
AbiG	AbiG	AbiG	AbiG	Abi	GCA_020861345.1	ASM2086134v1	Bacillus pacificus	Bacillus pacificus	5594640	Complete Genome	GCA_020861345.1_AbiG_1	UEP97802.1	UEP97803.1	UEP97802.1,UEP97803.1	UEP97802.1	UEP97803.1	NA	NA	NA	NA	NA	NA	NA	NA	2	AbiG__AbiGi,AbiG__AbiGii
AbiG	AbiG	AbiG	AbiG	Abi	GCA_030222825.1	ASM3022282v1	Bacillus paranthracis	Bacillus paranthracis	5457194	Contig	GCA_030222825.1_AbiG_1	MDK7452473.1	MDK7452474.1	MDK7452473.1,MDK7452474.1	MDK7452473.1	MDK7452474.1	NA	NA	NA	NA	NA	NA	NA	NA	2	AbiG__AbiGi,AbiG__AbiGii
AbiG	AbiG	AbiG	AbiG	Abi	GCA_029709715.1	PDT001182161.1	Bacillus pacificus	Bacillus pacificus	5525197	Contig	GCA_029709715.1_AbiG_1	HDR7897627.1	HDR7897628.1	HDR7897627.1,HDR7897628.1	HDR7897627.1	HDR7897628.1	NA	NA	NA	NA	NA	NA	NA	NA	2	AbiG__AbiGii,AbiG__AbiGi
AbiG	AbiG	AbiG	AbiG	Abi	GCA_019734275.1	ASM1973427v1	Bacillus cereus	Bacillus cereus	5904711	Scaffold	GCA_019734275.1_AbiG_1	MBX9155971.1	MBX9155972.1	MBX9155971.1,MBX9155972.1	MBX9155971.1	MBX9155972.1	NA	NA	NA	NA	NA	NA	NA	NA	2	AbiG__AbiGi,AbiG__AbiGii
AbiG	AbiG	AbiG	AbiG	Abi	GCA_030222665.1	ASM3022266v1	Bacillus pacificus	Bacillus pacificus	5432342	Contig	GCA_030222665.1_AbiG_1	MDK7393935.1	MDK7393936.1	MDK7393935.1,MDK7393936.1	MDK7393935.1	MDK7393936.1	NA	NA	NA	NA	NA	NA	NA	NA	2	AbiG__AbiGi,AbiG__AbiGii
AbiH	AbiH	AbiH	AbiH	Unknown	GCF_022664085.1	ASM2266408v1	Bacillus cereus group sp. BfR-BA-01321	Bacillus cereus s.l.	6651519	Contig	GCF_022664085.1_AbiH_1	WP_060852755.1	WP_060852755.1	WP_060852755.1	WP_060852755.1	NA	NA	NA	NA	NA	NA	NA	NA	NA	1	AbiH__AbiH
AbiH	AbiH	AbiH	AbiH	Unknown	GCA_029069125.1	ASM2906912v1	Bacillus tropicus	Bacillus tropicus	5467952	Scaffold	GCA_029069125.1_AbiH_1	MDE7553260.1	MDE7553260.1	MDE7553260.1	MDE7553260.1	NA	NA	NA	NA	NA	NA	NA	NA	NA	1	AbiH__AbiH
AbiH	AbiH	AbiH	AbiH	Unknown	GCA_031325985.1	ASM3132598v1	Bacillus cereus	Bacillus cereus	5713608	Complete Genome	GCA_031325985.1_AbiH_1	WMW41180.1	WMW41180.1	WMW41180.1	WMW41180.1	NA	NA	NA	NA	NA	NA	NA	NA	NA	1	AbiH__AbiH
AbiH	AbiH	AbiH	AbiH	Unknown	GCA_029707765.1	PDT001182301.1	Bacillus toyonensis	Bacillus toyonensis	5797076	Contig	GCA_029707765.1_AbiH_1	HDR7340682.1	HDR7340682.1	HDR7340682.1	HDR7340682.1	NA	NA	NA	NA	NA	NA	NA	NA	NA	1	AbiH__AbiH
AbiH	AbiH	AbiH	AbiH	Unknown	GCA_002530635.1	ASM253063v1	Bacillus cereus	Bacillus cereus	5704822	Contig	GCA_002530635.1_AbiH_2	PDR97751.1	PDR97751.1	PDR97751.1	PDR97751.1	NA	NA	NA	NA	NA	NA	NA	NA	NA	1	AbiH__AbiH
AbiH	AbiH	AbiH	AbiH	Unknown	GCA_002574935.1	ASM257493v1	Bacillus thuringiensis	Bacillus thuringiensis	5748226	Scaffold	GCA_002574935.1_AbiH_1	PGL48357.1	PGL48357.1	PGL48357.1	PGL48357.1	NA	NA	NA	NA	NA	NA	NA	NA	NA	1	AbiH__AbiH
AbiH	AbiH	AbiH	AbiH	Unknown	GCA_030062175.1	ASM3006217v1	Bacillus bombysepticus	Bacillus bombysepticus	5968101	Scaffold	GCA_030062175.1_AbiH_2	MDJ0301722.1	MDJ0301722.1	MDJ0301722.1	MDJ0301722.1	NA	NA	NA	NA	NA	NA	NA	NA	NA	1	AbiH__AbiH
AbiH	AbiH	AbiH	AbiH	Unknown	GCA_002576365.1	ASM257636v1	Bacillus cereus	Bacillus cereus	5670553	Scaffold	GCA_002576365.1_AbiH_1	PGR36748.1	PGR36748.1	PGR36748.1	PGR36748.1	NA	NA	NA	NA	NA	NA	NA	NA	NA	1	AbiH__AbiH
AbiH	AbiH	AbiH	AbiH	Unknown	GCA_034398975.1	ASM3439897v1	Bacillus cereus	Bacillus cereus	5700334	Scaffold	GCA_034398975.1_AbiH_1	MDZ4537046.1	MDZ4537046.1	MDZ4537046.1	MDZ4537046.1	NA	NA	NA	NA	NA	NA	NA	NA	NA	1	AbiH__AbiH
AbiH	AbiH	AbiH	AbiH	Unknown	GCA_030406205.1	ASM3040620v1	Bacillus cereus	Bacillus cereus	6093846	Complete Genome	GCA_030406205.1_AbiH_1	WJX08272.1	WJX08272.1	WJX08272.1	WJX08272.1	NA	NA	NA	NA	NA	NA	NA	NA	NA	1	AbiH__AbiH
AbiH	AbiH	AbiH	AbiH	Unknown	GCA_015845025.1	ASM1584502v1	Bacillus toyonensis	Bacillus toyonensis	6350992	Scaffold	GCA_015845025.1_AbiH_1	MBG9609083.1	MBG9609083.1	MBG9609083.1	MBG9609083.1	NA	NA	NA	NA	NA	NA	NA	NA	NA	1	AbiH__AbiH
AbiH	AbiH	AbiH	AbiH	Unknown	GCF_009739945.1	ASM973994v1	Bacillus luti	Bacillus luti	5315231	Complete Genome	GCF_009739945.1_AbiH_1	WP_156575173.1	WP_156575173.1	WP_156575173.1	WP_156575173.1	NA	NA	NA	NA	NA	NA	NA	NA	NA	1	AbiH__AbiH
AbiH	AbiH	AbiH	AbiH	Unknown	GCA_031635075.1	PDT001854420.1	Bacillus cereus	Bacillus cereus	5470658	Contig	GCA_031635075.1_AbiH_1	HDW8029677.1	HDW8029677.1	HDW8029677.1	HDW8029677.1	NA	NA	NA	NA	NA	NA	NA	NA	NA	1	AbiH__AbiH
AbiH	AbiH	AbiH	AbiH	Unknown	GCA_002561665.1	ASM256166v1	Bacillus thuringiensis	Bacillus thuringiensis	6465077	Scaffold	GCA_002561665.1_AbiH_1	PEV68015.1	PEV68015.1	PEV68015.1	PEV68015.1	NA	NA	NA	NA	NA	NA	NA	NA	NA	1	AbiH__AbiH
AbiH	AbiH	AbiH	AbiH	Unknown	GCA_025516605.1	ASM2551660v1	Bacillus cereus	Bacillus cereus	5577539	Contig	GCA_025516605.1_AbiH_2	MCU4991206.1	MCU4991206.1	MCU4991206.1	MCU4991206.1	NA	NA	NA	NA	NA	NA	NA	NA	NA	1	AbiH__AbiH
AbiH	AbiH	AbiH	AbiH	Unknown	GCA_031941725.1	PDT001839177.1	Bacillus thuringiensis	Bacillus thuringiensis	6094952	Contig	GCA_031941725.1_AbiH_1	HDX9617337.1	HDX9617337.1	HDX9617337.1	HDX9617337.1	NA	NA	NA	NA	NA	NA	NA	NA	NA	1	AbiH__AbiH
AbiH	AbiH	AbiH	AbiH	Unknown	GCA_002564405.1	ASM256440v1	Bacillus thuringiensis	Bacillus thuringiensis	5958485	Scaffold	GCA_002564405.1_AbiH_1	PFH69739.1	PFH69739.1	PFH69739.1	PFH69739.1	NA	NA	NA	NA	NA	NA	NA	NA	NA	1	AbiH__AbiH
AbiH	AbiH	AbiH	AbiH	Unknown	GCA_002584185.1	ASM258418v1	Bacillus thuringiensis	Bacillus thuringiensis	5795615	Scaffold	GCA_002584185.1_AbiH_1	PGW35161.1	PGW35161.1	PGW35161.1	PGW35161.1	NA	NA	NA	NA	NA	NA	NA	NA	NA	1	AbiH__AbiH
AbiH	AbiH	AbiH	AbiH	Unknown	GCA_002184245.1	ASM218424v1	Bacillus thuringiensis	Bacillus thuringiensis	5675543	Complete Genome	GCA_002184245.1_AbiH_1	ARX64896.1	ARX64896.1	ARX64896.1	ARX64896.1	NA	NA	NA	NA	NA	NA	NA	NA	NA	1	AbiH__AbiH
AbiH	AbiH	AbiH	AbiH	Unknown	GCA_027711345.1	ASM2771134v1	Bacillus cereus	Bacillus cereus	5788288	Contig	GCA_027711345.1_AbiH_1	MDA1785042.1	MDA1785042.1	MDA1785042.1	MDA1785042.1	NA	NA	NA	NA	NA	NA	NA	NA	NA	1	AbiH__AbiH
AbiH	AbiH	AbiH	AbiH	Unknown	GCA_000291455.1	Baci_cere_BAG3X2-2_G13194_V1	Bacillus cereus BAG3X2-2	Bacillus cereus	5865692	Scaffold	GCA_000291455.1_AbiH_1	EJQ15250.1	EJQ15250.1	EJQ15250.1	EJQ15250.1	NA	NA	NA	NA	NA	NA	NA	NA	NA	1	AbiH__AbiH
AbiH	AbiH	AbiH	AbiH	Unknown	GCA_029477285.1	ASM2947728v1	Bacillus cereus	Bacillus cereus	6144462	Contig	GCA_029477285.1_AbiH_1	MDF9564413.1	MDF9564413.1	MDF9564413.1	MDF9564413.1	NA	NA	NA	NA	NA	NA	NA	NA	NA	1	AbiH__AbiH
AbiH	AbiH	AbiH	AbiH	Unknown	GCF_022662555.1	ASM2266255v1	Bacillus cereus group sp. BfR-BA-01538	Bacillus cereus s.l.	5644107	Contig	GCF_022662555.1_AbiH_1	WP_242272956.1	WP_242272956.1	WP_242272956.1	WP_242272956.1	NA	NA	NA	NA	NA	NA	NA	NA	NA	1	AbiH__AbiH
AbiH	AbiH	AbiH	AbiH	Unknown	GCA_000291255.1	Baci_cere_VD014_V1	Bacillus cereus VD014	Bacillus cereus	6204183	Scaffold	GCA_000291255.1_AbiH_3	EJR11811.1	EJR11811.1	EJR11811.1	EJR11811.1	NA	NA	NA	NA	NA	NA	NA	NA	NA	1	AbiH__AbiH
AbiH	AbiH	AbiH	AbiH	Unknown	GCA_029708175.1	PDT001182276.1	Bacillus toyonensis	Bacillus toyonensis	5606228	Contig	GCA_029708175.1_AbiH_1	HDR7471926.1	HDR7471926.1	HDR7471926.1	HDR7471926.1	NA	NA	NA	NA	NA	NA	NA	NA	NA	1	AbiH__AbiH
AbiH	AbiH	AbiH	AbiH	Unknown	GCF_024495845.1	ASM2449584v1	Bacillus cereus	Bacillus cereus	5908983	Contig	GCF_024495845.1_AbiH_1	WP_000067201.1	WP_000067201.1	WP_000067201.1	WP_000067201.1	NA	NA	NA	NA	NA	NA	NA	NA	NA	1	AbiH__AbiH
AbiH	AbiH	AbiH	AbiH	Unknown	GCA_002550785.1	ASM255078v1	Bacillus thuringiensis	Bacillus thuringiensis	5942350	Scaffold	GCA_002550785.1_AbiH_1	PEA12678.1	PEA12678.1	PEA12678.1	PEA12678.1	NA	NA	NA	NA	NA	NA	NA	NA	NA	1	AbiH__AbiH
AbiH	AbiH	AbiH	AbiH	Unknown	GCA_029707975.1	PDT001182287.1	Bacillus toyonensis	Bacillus toyonensis	5747392	Contig	GCA_029707975.1_AbiH_1	HDR7399972.1	HDR7399972.1	HDR7399972.1	HDR7399972.1	NA	NA	NA	NA	NA	NA	NA	NA	NA	1	AbiH__AbiH
AbiH	AbiH	AbiH	AbiH	Unknown	GCA_002582965.1	ASM258296v1	Bacillus cereus	Bacillus cereus	5686510	Scaffold	GCA_002582965.1_AbiH_1	PGW94633.1	PGW94633.1	PGW94633.1	PGW94633.1	NA	NA	NA	NA	NA	NA	NA	NA	NA	1	AbiH__AbiH
AbiH	AbiH	AbiH	AbiH	Unknown	GCA_002552335.1	ASM255233v1	Bacillus cereus	Bacillus cereus	6002298	Scaffold	GCA_002552335.1_AbiH_1	PED02728.1	PED02728.1	PED02728.1	PED02728.1	NA	NA	NA	NA	NA	NA	NA	NA	NA	1	AbiH__AbiH
AbiH	AbiH	AbiH	AbiH	Unknown	GCF_009935735.1	ASM993573v1	Bacillus cereus	Bacillus cereus	5977656	Scaffold	GCF_009935735.1_AbiH_1	WP_063549946.1	WP_063549946.1	WP_063549946.1	WP_063549946.1	NA	NA	NA	NA	NA	NA	NA	NA	NA	1	AbiH__AbiH
AbiH	AbiH	AbiH	AbiH	Unknown	GCF_022662815.1	ASM2266281v1	Bacillus cereus group sp. BfR-BA-01492	Bacillus cereus s.l.	4186079	Contig	GCF_022662815.1_AbiH_2	WP_242199151.1	WP_242199151.1	WP_242199151.1	WP_242199151.1	NA	NA	NA	NA	NA	NA	NA	NA	NA	1	AbiH__AbiH
AbiH	AbiH	AbiH	AbiH	Unknown	GCA_031342435.1	ASM3134243v1	Bacillus thuringiensis	Bacillus thuringiensis	6647172	Scaffold	GCA_031342435.1_AbiH_1	MDR5045314.1	MDR5045314.1	MDR5045314.1	MDR5045314.1	NA	NA	NA	NA	NA	NA	NA	NA	NA	1	AbiH__AbiH
AbiH	AbiH	AbiH	AbiH	Unknown	GCA_002565085.1	ASM256508v1	Bacillus thuringiensis	Bacillus thuringiensis	5607914	Scaffold	GCA_002565085.1_AbiH_1	PFN46182.1	PFN46182.1	PFN46182.1	PFN46182.1	NA	NA	NA	NA	NA	NA	NA	NA	NA	1	AbiH__AbiH
AbiH	AbiH	AbiH	AbiH	Unknown	GCA_002147025.1	ASM214702v1	Bacillus thuringiensis serovar sooncheon	Bacillus thuringiensis	5756156	Contig	GCA_002147025.1_AbiH_1	OTX42647.1	OTX42647.1	OTX42647.1	OTX42647.1	NA	NA	NA	NA	NA	NA	NA	NA	NA	1	AbiH__AbiH
AbiH	AbiH	AbiH	AbiH	Unknown	GCA_002576925.1	ASM257692v1	Bacillus thuringiensis	Bacillus thuringiensis	6040413	Scaffold	GCA_002576925.1_AbiH_1	PGQ45699.1	PGQ45699.1	PGQ45699.1	PGQ45699.1	NA	NA	NA	NA	NA	NA	NA	NA	NA	1	AbiH__AbiH
AbiH	AbiH	AbiH	AbiH	Unknown	GCA_036213985.1	ASM3621398v1	Bacillus thuringiensis	Bacillus thuringiensis	6182174	Scaffold	GCA_036213985.1_AbiH_1	MED2020630.1	MED2020630.1	MED2020630.1	MED2020630.1	NA	NA	NA	NA	NA	NA	NA	NA	NA	1	AbiH__AbiH
AbiH	AbiH	AbiH	AbiH	Unknown	GCA_015845115.1	ASM1584511v1	Bacillus toyonensis	Bacillus toyonensis	5916898	Scaffold	GCA_015845115.1_AbiH_1	MBG9871725.1	MBG9871725.1	MBG9871725.1	MBG9871725.1	NA	NA	NA	NA	NA	NA	NA	NA	NA	1	AbiH__AbiH
AbiH	AbiH	AbiH	AbiH	Unknown	GCF_025753775.1	ASM2575377v1	Bacillus thuringiensis	Bacillus thuringiensis	5030459	Contig	GCF_025753775.1_AbiH_1	WP_263704947.1	WP_263704947.1	WP_263704947.1	WP_263704947.1	NA	NA	NA	NA	NA	NA	NA	NA	NA	1	AbiH__AbiH
AbiH	AbiH	AbiH	AbiH	Unknown	GCA_035801855.1	ASM3580185v1	Bacillus cereus	Bacillus cereus	5800680	Scaffold	GCA_035801855.1_AbiH_1	MEB9661554.1	MEB9661554.1	MEB9661554.1	MEB9661554.1	NA	NA	NA	NA	NA	NA	NA	NA	NA	1	AbiH__AbiH
AbiH	AbiH	AbiH	AbiH	Unknown	GCF_015846095.1	ASM1584609v1	Bacillus thuringiensis	Bacillus thuringiensis	6247040	Scaffold	GCF_015846095.1_AbiH_1	WP_176330658.1	WP_176330658.1	WP_176330658.1	WP_176330658.1	NA	NA	NA	NA	NA	NA	NA	NA	NA	1	AbiH__AbiH
AbiH	AbiH	AbiH	AbiH	Unknown	GCA_002585525.1	ASM258552v1	Bacillus toyonensis	Bacillus toyonensis	5606302	Scaffold	GCA_002585525.1_AbiH_1	PHF35458.1	PHF35458.1	PHF35458.1	PHF35458.1	NA	NA	NA	NA	NA	NA	NA	NA	NA	1	AbiH__AbiH
AbiH	AbiH	AbiH	AbiH	Unknown	GCA_002558995.1	ASM255899v1	Bacillus thuringiensis	Bacillus thuringiensis	5441887	Scaffold	GCA_002558995.1_AbiH_1	PET23448.1	PET23448.1	PET23448.1	PET23448.1	NA	NA	NA	NA	NA	NA	NA	NA	NA	1	AbiH__AbiH
AbiH	AbiH	AbiH	AbiH	Unknown	GCA_000161095.1	ASM16109v1	Bacillus cereus BDRD-ST196	Bacillus cereus	5576566	Chromosome	GCA_000161095.1_AbiH_1	EEL06123.1	EEL06123.1	EEL06123.1	EEL06123.1	NA	NA	NA	NA	NA	NA	NA	NA	NA	1	AbiH__AbiH
AbiH	AbiH	AbiH	AbiH	Unknown	GCF_007667665.1	ASM766766v1	Bacillus cereus	Bacillus cereus	5737927	Scaffold	GCF_007667665.1_AbiH_1	WP_098277111.1	WP_098277111.1	WP_098277111.1	WP_098277111.1	NA	NA	NA	NA	NA	NA	NA	NA	NA	1	AbiH__AbiH
AbiH	AbiH	AbiH	AbiH	Unknown	GCA_002566935.1	ASM256693v1	Bacillus thuringiensis	Bacillus thuringiensis	6065795	Scaffold	GCA_002566935.1_AbiH_1	PFP10255.1	PFP10255.1	PFP10255.1	PFP10255.1	NA	NA	NA	NA	NA	NA	NA	NA	NA	1	AbiH__AbiH
AbiH	AbiH	AbiH	AbiH	Unknown	GCA_002570405.1	ASM257040v1	Bacillus toyonensis	Bacillus toyonensis	5974798	Scaffold	GCA_002570405.1_AbiH_1	PGC01178.1	PGC01178.1	PGC01178.1	PGC01178.1	NA	NA	NA	NA	NA	NA	NA	NA	NA	1	AbiH__AbiH
AbiH	AbiH	AbiH	AbiH	Unknown	GCA_002574885.1	ASM257488v1	Bacillus cereus	Bacillus cereus	5722960	Scaffold	GCA_002574885.1_AbiH_1	PGL38885.1	PGL38885.1	PGL38885.1	PGL38885.1	NA	NA	NA	NA	NA	NA	NA	NA	NA	1	AbiH__AbiH
AbiH	AbiH	AbiH	AbiH	Unknown	GCA_035817185.1	ASM3581718v1	Bacillus thuringiensis	Bacillus thuringiensis	6230502	Scaffold	GCA_035817185.1_AbiH_1	MEC3575682.1	MEC3575682.1	MEC3575682.1	MEC3575682.1	NA	NA	NA	NA	NA	NA	NA	NA	NA	1	AbiH__AbiH
AbiH	AbiH	AbiH	AbiH	Unknown	GCA_002550875.1	ASM255087v1	Bacillus wiedmannii	Bacillus wiedmannii	5320584	Scaffold	GCA_002550875.1_AbiH_1	PEA46144.1	PEA46144.1	PEA46144.1	PEA46144.1	NA	NA	NA	NA	NA	NA	NA	NA	NA	1	AbiH__AbiH
AbiH	AbiH	AbiH	AbiH	Unknown	GCA_002558285.1	ASM255828v1	Bacillus cereus	Bacillus cereus	5917042	Scaffold	GCA_002558285.1_AbiH_1	PEQ27882.1	PEQ27882.1	PEQ27882.1	PEQ27882.1	NA	NA	NA	NA	NA	NA	NA	NA	NA	1	AbiH__AbiH
AbiH	AbiH	AbiH	AbiH	Unknown	GCA_002569605.1	ASM256960v1	Bacillus pseudomycoides	Bacillus pseudomycoides	5663048	Scaffold	GCA_002569605.1_AbiH_1	PFZ06587.1	PFZ06587.1	PFZ06587.1	PFZ06587.1	NA	NA	NA	NA	NA	NA	NA	NA	NA	1	AbiH__AbiH
AbiH	AbiH	AbiH	AbiH	Unknown	GCA_009646455.1	ASM964645v1	Bacillus thuringiensis	Bacillus thuringiensis	6054975	Contig	GCA_009646455.1_AbiH_1	MRC56517.1	MRC56517.1	MRC56517.1	MRC56517.1	NA	NA	NA	NA	NA	NA	NA	NA	NA	1	AbiH__AbiH
AbiH	AbiH	AbiH	AbiH	Unknown	GCA_017356065.1	ASM1735606v1	Bacillus cereus	Bacillus cereus	5945881	Contig	GCA_017356065.1_AbiH_2	MBO1129578.1	MBO1129578.1	MBO1129578.1	MBO1129578.1	NA	NA	NA	NA	NA	NA	NA	NA	NA	1	AbiH__AbiH
AbiH	AbiH	AbiH	AbiH	Unknown	GCA_034360825.1	PDT002027895.1	Bacillus cytotoxicus	Bacillus cytotoxicus	4400615	Contig	GCA_034360825.1_AbiH_2	EMA6344093.1	EMA6344093.1	EMA6344093.1	EMA6344093.1	NA	NA	NA	NA	NA	NA	NA	NA	NA	1	AbiH__AbiH
AbiH	AbiH	AbiH	AbiH	Unknown	GCA_035802915.1	ASM3580291v1	Bacillus cereus	Bacillus cereus	5794677	Scaffold	GCA_035802915.1_AbiH_1	MEB9974951.1	MEB9974951.1	MEB9974951.1	MEB9974951.1	NA	NA	NA	NA	NA	NA	NA	NA	NA	1	AbiH__AbiH
AbiH	AbiH	AbiH	AbiH	Unknown	GCA_002146655.1	ASM214665v1	Bacillus thuringiensis serovar roskildiensis	Bacillus thuringiensis	5620396	Contig	GCA_002146655.1_AbiH_1	OTX69463.1	OTX69463.1	OTX69463.1	OTX69463.1	NA	NA	NA	NA	NA	NA	NA	NA	NA	1	AbiH__AbiH
AbiH	AbiH	AbiH	AbiH	Unknown	GCA_000160895.1	ASM16089v1	Bacillus cereus ATCC 10876	Bacillus cereus	5939023	Chromosome	GCA_000160895.1_AbiH_2	EEK47384.1	EEK47384.1	EEK47384.1	EEK47384.1	NA	NA	NA	NA	NA	NA	NA	NA	NA	1	AbiH__AbiH
AbiH	AbiH	AbiH	AbiH	Unknown	GCA_002558335.1	ASM255833v1	Bacillus thuringiensis	Bacillus thuringiensis	6292044	Scaffold	GCA_002558335.1_AbiH_1	PEQ29744.1	PEQ29744.1	PEQ29744.1	PEQ29744.1	NA	NA	NA	NA	NA	NA	NA	NA	NA	1	AbiH__AbiH
AbiH	AbiH	AbiH	AbiH	Unknown	GCA_036211605.1	ASM3621160v1	Bacillus pacificus	Bacillus pacificus	5401287	Scaffold	GCA_036211605.1_AbiH_1	MED1444946.1	MED1444946.1	MED1444946.1	MED1444946.1	NA	NA	NA	NA	NA	NA	NA	NA	NA	1	AbiH__AbiH
AbiH	AbiH	AbiH	AbiH	Unknown	GCA_029069095.1	ASM2906909v1	Bacillus tropicus	Bacillus tropicus	5470919	Contig	GCA_029069095.1_AbiH_1	MDE7573803.1	MDE7573803.1	MDE7573803.1	MDE7573803.1	NA	NA	NA	NA	NA	NA	NA	NA	NA	1	AbiH__AbiH
AbiH	AbiH	AbiH	AbiH	Unknown	GCA_002561555.1	ASM256155v1	Bacillus anthracis	Bacillus anthracis	5549660	Scaffold	GCA_002561555.1_AbiH_1	PFA95066.1	PFA95066.1	PFA95066.1	PFA95066.1	NA	NA	NA	NA	NA	NA	NA	NA	NA	1	AbiH__AbiH
AbiH	AbiH	AbiH	AbiH	Unknown	GCA_036963245.1	ASM3696324v1	Bacillus wiedmannii	Bacillus wiedmannii	5702135	Scaffold	GCA_036963245.1_AbiH_1	MEH7060460.1	MEH7060460.1	MEH7060460.1	MEH7060460.1	NA	NA	NA	NA	NA	NA	NA	NA	NA	1	AbiH__AbiH
AbiH	AbiH	AbiH	AbiH	Unknown	GCA_002569675.1	ASM256967v1	Bacillus wiedmannii	Bacillus wiedmannii	5356358	Scaffold	GCA_002569675.1_AbiH_1	PFZ49285.1	PFZ49285.1	PFZ49285.1	PFZ49285.1	NA	NA	NA	NA	NA	NA	NA	NA	NA	1	AbiH__AbiH
AbiH	AbiH	AbiH	AbiH	Unknown	GCA_035803495.1	ASM3580349v1	Bacillus cereus	Bacillus cereus	5947973	Scaffold	GCA_035803495.1_AbiH_2	MEC0165863.1	MEC0165863.1	MEC0165863.1	MEC0165863.1	NA	NA	NA	NA	NA	NA	NA	NA	NA	1	AbiH__AbiH
AbiH	AbiH	AbiH	AbiH	Unknown	GCF_009935625.1	ASM993562v1	Bacillus cereus	Bacillus cereus	5974985	Scaffold	GCF_009935625.1_AbiH_1	WP_063549946.1	WP_063549946.1	WP_063549946.1	WP_063549946.1	NA	NA	NA	NA	NA	NA	NA	NA	NA	1	AbiH__AbiH
AbiH	AbiH	AbiH	AbiH	Unknown	GCA_000517985.1	ASM51798v1	Bacillus mycoides FSL H7-687	Bacillus mycoides	5673545	Contig	GCA_000517985.1_AbiH_1	ETT74545.1	ETT74545.1	ETT74545.1	ETT74545.1	NA	NA	NA	NA	NA	NA	NA	NA	NA	1	AbiH__AbiH
AbiH	AbiH	AbiH	AbiH	Unknown	GCA_029478695.1	ASM2947869v1	Bacillus cereus	Bacillus cereus	6005304	Contig	GCA_029478695.1_AbiH_1	MDF9494996.1	MDF9494996.1	MDF9494996.1	MDF9494996.1	NA	NA	NA	NA	NA	NA	NA	NA	NA	1	AbiH__AbiH
AbiH	AbiH	AbiH	AbiH	Unknown	GCA_001044775.1	ASM104477v1	Bacillus toyonensis	Bacillus toyonensis	5582832	Scaffold	GCA_001044775.1_AbiH_1	KMP61299.1	KMP61299.1	KMP61299.1	KMP61299.1	NA	NA	NA	NA	NA	NA	NA	NA	NA	1	AbiH__AbiH
AbiH	AbiH	AbiH	AbiH	Unknown	GCA_034387895.1	ASM3438789v1	Bacillus cereus	Bacillus cereus	5262837	Scaffold	GCA_034387895.1_AbiH_1	MDZ4427302.1	MDZ4427302.1	MDZ4427302.1	MDZ4427302.1	NA	NA	NA	NA	NA	NA	NA	NA	NA	1	AbiH__AbiH
AbiH	AbiH	AbiH	AbiH	Unknown	GCA_002559985.1	ASM255998v1	Bacillus cereus	Bacillus cereus	6092215	Scaffold	GCA_002559985.1_AbiH_1	PFC22709.1	PFC22709.1	PFC22709.1	PFC22709.1	NA	NA	NA	NA	NA	NA	NA	NA	NA	1	AbiH__AbiH
AbiH	AbiH	AbiH	AbiH	Unknown	GCA_002571685.1	ASM257168v1	Bacillus wiedmannii	Bacillus wiedmannii	5330112	Scaffold	GCA_002571685.1_AbiH_1	PGD05864.1	PGD05864.1	PGD05864.1	PGD05864.1	NA	NA	NA	NA	NA	NA	NA	NA	NA	1	AbiH__AbiH
AbiH	AbiH	AbiH	AbiH	Unknown	GCA_035801195.1	ASM3580119v1	Bacillus cereus	Bacillus cereus	6837763	Scaffold	GCA_035801195.1_AbiH_1	MEB9422880.1	MEB9422880.1	MEB9422880.1	MEB9422880.1	NA	NA	NA	NA	NA	NA	NA	NA	NA	1	AbiH__AbiH
AbiH	AbiH	AbiH	AbiH	Unknown	GCA_029696785.1	PDT001455118.1	Bacillus cereus	Bacillus cereus	6603049	Contig	GCA_029696785.1_AbiH_1	EKS7870409.1	EKS7870409.1	EKS7870409.1	EKS7870409.1	NA	NA	NA	NA	NA	NA	NA	NA	NA	1	AbiH__AbiH
AbiH	AbiH	AbiH	AbiH	Unknown	GCA_002562415.1	ASM256241v1	Bacillus thuringiensis	Bacillus thuringiensis	5705198	Scaffold	GCA_002562415.1_AbiH_1	PEW74457.1	PEW74457.1	PEW74457.1	PEW74457.1	NA	NA	NA	NA	NA	NA	NA	NA	NA	1	AbiH__AbiH
AbiH	AbiH	AbiH	AbiH	Unknown	GCA_029707865.1	PDT001182293.1	Bacillus toyonensis	Bacillus toyonensis	5766261	Contig	GCA_029707865.1_AbiH_1	HDR7360581.1	HDR7360581.1	HDR7360581.1	HDR7360581.1	NA	NA	NA	NA	NA	NA	NA	NA	NA	1	AbiH__AbiH
AbiH	AbiH	AbiH	AbiH	Unknown	GCA_002552985.1	ASM255298v1	Bacillus thuringiensis	Bacillus thuringiensis	6160538	Scaffold	GCA_002552985.1_AbiH_1	PEE85162.1	PEE85162.1	PEE85162.1	PEE85162.1	NA	NA	NA	NA	NA	NA	NA	NA	NA	1	AbiH__AbiH
AbiH	AbiH	AbiH	AbiH	Unknown	GCA_002559595.1	ASM255959v1	Bacillus cereus	Bacillus cereus	5949927	Scaffold	GCA_002559595.1_AbiH_1	PEY14880.1	PEY14880.1	PEY14880.1	PEY14880.1	NA	NA	NA	NA	NA	NA	NA	NA	NA	1	AbiH__AbiH
AbiH	AbiH	AbiH	AbiH	Unknown	GCA_002560175.1	ASM256017v1	Bacillus cereus	Bacillus cereus	5991422	Scaffold	GCA_002560175.1_AbiH_2	PFC73265.1	PFC73265.1	PFC73265.1	PFC73265.1	NA	NA	NA	NA	NA	NA	NA	NA	NA	1	AbiH__AbiH
AbiH	AbiH	AbiH	AbiH	Unknown	GCA_029707995.1	PDT001182286.1	Bacillus toyonensis	Bacillus toyonensis	6027914	Contig	GCA_029707995.1_AbiH_1	HDR7409212.1	HDR7409212.1	HDR7409212.1	HDR7409212.1	NA	NA	NA	NA	NA	NA	NA	NA	NA	1	AbiH__AbiH
AbiH	AbiH	AbiH	AbiH	Unknown	GCA_030588215.1	ASM3058821v1	Bacillus toyonensis	Bacillus toyonensis	6093368	Contig	GCA_030588215.1_AbiH_2	MDO8156049.1	MDO8156049.1	MDO8156049.1	MDO8156049.1	NA	NA	NA	NA	NA	NA	NA	NA	NA	1	AbiH__AbiH
AbiH	AbiH	AbiH	AbiH	Unknown	GCA_002173755.1	ASM217375v1	Bacillus thuringiensis	Bacillus thuringiensis	5878235	Complete Genome	GCA_002173755.1_AbiH_1	ARV91165.1	ARV91165.1	ARV91165.1	ARV91165.1	NA	NA	NA	NA	NA	NA	NA	NA	NA	1	AbiH__AbiH
AbiH	AbiH	AbiH	AbiH	Unknown	GCA_009646995.1	ASM964699v1	Bacillus thuringiensis	Bacillus thuringiensis	6693368	Contig	GCA_009646995.1_AbiH_1	MRC88122.1	MRC88122.1	MRC88122.1	MRC88122.1	NA	NA	NA	NA	NA	NA	NA	NA	NA	1	AbiH__AbiH
AbiH	AbiH	AbiH	AbiH	Unknown	GCA_029696705.2	PDT001455122.2	Bacillus cereus	Bacillus cereus	6026936	Contig	GCA_029696705.2_AbiH_1	EML6324619.1	EML6324619.1	EML6324619.1	EML6324619.1	NA	NA	NA	NA	NA	NA	NA	NA	NA	1	AbiH__AbiH
AbiH	AbiH	AbiH	AbiH	Unknown	GCA_035799035.1	ASM3579903v1	Bacillus cereus	Bacillus cereus	6288895	Scaffold	GCA_035799035.1_AbiH_1	MEB8712866.1	MEB8712866.1	MEB8712866.1	MEB8712866.1	NA	NA	NA	NA	NA	NA	NA	NA	NA	1	AbiH__AbiH
AbiH	AbiH	AbiH	AbiH	Unknown	GCA_035799585.1	ASM3579958v1	Bacillus cereus	Bacillus cereus	6657625	Scaffold	GCA_035799585.1_AbiH_1	MEB8859071.1	MEB8859071.1	MEB8859071.1	MEB8859071.1	NA	NA	NA	NA	NA	NA	NA	NA	NA	1	AbiH__AbiH
AbiH	AbiH	AbiH	AbiH	Unknown	GCF_016774535.1	ASM1677453v1	Bacillus cereus	Bacillus cereus	6098577	Complete Genome	GCF_016774535.1_AbiH_1	WP_063549946.1	WP_063549946.1	WP_063549946.1	WP_063549946.1	NA	NA	NA	NA	NA	NA	NA	NA	NA	1	AbiH__AbiH
AbiH	AbiH	AbiH	AbiH	Unknown	GCF_002911655.1	ASM291165v1	Bacillus cereus	Bacillus cereus	5715774	Contig	GCF_002911655.1_AbiH_1	WP_096334551.1	WP_096334551.1	WP_096334551.1	WP_096334551.1	NA	NA	NA	NA	NA	NA	NA	NA	NA	1	AbiH__AbiH
AbiH	AbiH	AbiH	AbiH	Unknown	GCA_035813895.1	ASM3581389v1	Bacillus cereus	Bacillus cereus	5888030	Scaffold	GCA_035813895.1_AbiH_2	MEC2300979.1	MEC2300979.1	MEC2300979.1	MEC2300979.1	NA	NA	NA	NA	NA	NA	NA	NA	NA	1	AbiH__AbiH
AbiH	AbiH	AbiH	AbiH	Unknown	GCA_031635155.1	PDT001854419.1	Bacillus cereus	Bacillus cereus	5431995	Contig	GCA_031635155.1_AbiH_1	HDW8007356.1	HDW8007356.1	HDW8007356.1	HDW8007356.1	NA	NA	NA	NA	NA	NA	NA	NA	NA	1	AbiH__AbiH
AbiH	AbiH	AbiH	AbiH	Unknown	GCA_002555915.1	ASM255591v1	Bacillus toyonensis	Bacillus toyonensis	5974930	Scaffold	GCA_002555915.1_AbiH_1	PEJ00636.1	PEJ00636.1	PEJ00636.1	PEJ00636.1	NA	NA	NA	NA	NA	NA	NA	NA	NA	1	AbiH__AbiH
AbiH	AbiH	AbiH	AbiH	Unknown	GCF_022663855.1	ASM2266385v1	Bacillus cereus group sp. BfR-BA-01346	Bacillus cereus s.l.	5168476	Contig	GCF_022663855.1_AbiH_1	WP_153016964.1	WP_153016964.1	WP_153016964.1	WP_153016964.1	NA	NA	NA	NA	NA	NA	NA	NA	NA	1	AbiH__AbiH
AbiH	AbiH	AbiH	AbiH	Unknown	GCA_000743815.1	BDJ	Bacillus cereus ATCC 10876	Bacillus cereus	5996083	Scaffold	GCA_000743815.1_AbiH_1	KFL63746.1	KFL63746.1	KFL63746.1	KFL63746.1	NA	NA	NA	NA	NA	NA	NA	NA	NA	1	AbiH__AbiH
AbiH	AbiH	AbiH	AbiH	Unknown	GCA_013303115.1	ASM1330311v1	Bacillus cereus	Bacillus cereus	5354843	Contig	GCA_013303115.1_AbiH_1	NSL62109.1	NSL62109.1	NSL62109.1	NSL62109.1	NA	NA	NA	NA	NA	NA	NA	NA	NA	1	AbiH__AbiH
AbiH	AbiH	AbiH	AbiH	Unknown	GCA_002024535.1	ASM202453v1	Bacillus cereus	Bacillus cereus	5392392	Contig	GCA_002024535.1_AbiH_1	OPD43739.1	OPD43739.1	OPD43739.1	OPD43739.1	NA	NA	NA	NA	NA	NA	NA	NA	NA	1	AbiH__AbiH
AbiH	AbiH	AbiH	AbiH	Unknown	GCA_034376225.1	PDT002027894.1	Bacillus cereus	Bacillus cereus	6305513	Contig	GCA_034376225.1_AbiH_1	EMA7399022.1	EMA7399022.1	EMA7399022.1	EMA7399022.1	NA	NA	NA	NA	NA	NA	NA	NA	NA	1	AbiH__AbiH
AbiH	AbiH	AbiH	AbiH	Unknown	GCA_005217695.1	ASM521769v1	Bacillus wiedmannii	Bacillus wiedmannii	5447514	Scaffold	GCA_005217695.1_AbiH_1	TKI12818.1	TKI12818.1	TKI12818.1	TKI12818.1	NA	NA	NA	NA	NA	NA	NA	NA	NA	1	AbiH__AbiH
AbiH	AbiH	AbiH	AbiH	Unknown	GCA_001548175.1	ASM154817v1	Bacillus thuringiensis serovar tolworthi	Bacillus thuringiensis	6870591	Complete Genome	GCA_001548175.1_AbiH_1	BAR87743.1	BAR87743.1	BAR87743.1	BAR87743.1	NA	NA	NA	NA	NA	NA	NA	NA	NA	1	AbiH__AbiH
AbiH	AbiH	AbiH	AbiH	Unknown	GCF_037150855.1	ASM3715085v1	Bacillus cereus	Bacillus cereus	5336614	Contig	GCF_037150855.1_AbiH_1	WP_158080531.1	WP_158080531.1	WP_158080531.1	WP_158080531.1	NA	NA	NA	NA	NA	NA	NA	NA	NA	1	AbiH__AbiH
AbiH	AbiH	AbiH	AbiH	Unknown	GCA_002550745.1	ASM255074v1	Bacillus thuringiensis	Bacillus thuringiensis	6278357	Scaffold	GCA_002550745.1_AbiH_1	PDZ89002.1	PDZ89002.1	PDZ89002.1	PDZ89002.1	NA	NA	NA	NA	NA	NA	NA	NA	NA	1	AbiH__AbiH
AbiH	AbiH	AbiH	AbiH	Unknown	GCA_002561535.1	ASM256153v1	Bacillus cereus	Bacillus cereus	5971667	Scaffold	GCA_002561535.1_AbiH_2	PFB26255.1	PFB26255.1	PFB26255.1	PFB26255.1	NA	NA	NA	NA	NA	NA	NA	NA	NA	1	AbiH__AbiH
AbiH	AbiH	AbiH	AbiH	Unknown	GCA_030292205.1	ASM3029220v1	Bacillus mycoides	Bacillus mycoides	6330179	Complete Genome	GCA_030292205.1_AbiH_1	WJE67163.1	WJE67163.1	WJE67163.1	WJE67163.1	NA	NA	NA	NA	NA	NA	NA	NA	NA	1	AbiH__AbiH
AbiH	AbiH	AbiH	AbiH	Unknown	GCA_002146985.1	ASM214698v1	Bacillus thuringiensis serovar brasilensis	Bacillus thuringiensis	5996198	Contig	GCA_002146985.1_AbiH_1	OTX35839.1	OTX35839.1	OTX35839.1	OTX35839.1	NA	NA	NA	NA	NA	NA	NA	NA	NA	1	AbiH__AbiH
AbiH	AbiH	AbiH	AbiH	Unknown	GCA_002571825.1	ASM257182v1	Bacillus toyonensis	Bacillus toyonensis	6124632	Scaffold	GCA_002571825.1_AbiH_1	PGE16321.1	PGE16321.1	PGE16321.1	PGE16321.1	NA	NA	NA	NA	NA	NA	NA	NA	NA	1	AbiH__AbiH
AbiH	AbiH	AbiH	AbiH	Unknown	GCA_002577625.1	ASM257762v1	Bacillus thuringiensis	Bacillus thuringiensis	6255908	Scaffold	GCA_002577625.1_AbiH_2	PGT81138.1	PGT81138.1	PGT81138.1	PGT81138.1	NA	NA	NA	NA	NA	NA	NA	NA	NA	1	AbiH__AbiH
AbiH	AbiH	AbiH	AbiH	Unknown	GCA_035803475.1	ASM3580347v1	Bacillus cereus	Bacillus cereus	5915305	Scaffold	GCA_035803475.1_AbiH_1	MEC0061328.1	MEC0061328.1	MEC0061328.1	MEC0061328.1	NA	NA	NA	NA	NA	NA	NA	NA	NA	1	AbiH__AbiH
AbiH	AbiH	AbiH	AbiH	Unknown	GCA_002576875.1	ASM257687v1	Bacillus thuringiensis	Bacillus thuringiensis	5749644	Scaffold	GCA_002576875.1_AbiH_1	PGQ22811.1	PGQ22811.1	PGQ22811.1	PGQ22811.1	NA	NA	NA	NA	NA	NA	NA	NA	NA	1	AbiH__AbiH
AbiH	AbiH	AbiH	AbiH	Unknown	GCA_036217025.1	ASM3621702v1	Bacillus thuringiensis	Bacillus thuringiensis	6046186	Scaffold	GCA_036217025.1_AbiH_1	MED2918686.1	MED2918686.1	MED2918686.1	MED2918686.1	NA	NA	NA	NA	NA	NA	NA	NA	NA	1	AbiH__AbiH
AbiH	AbiH	AbiH	AbiH	Unknown	GCA_002568515.1	ASM256851v1	Bacillus thuringiensis	Bacillus thuringiensis	6191468	Scaffold	GCA_002568515.1_AbiH_1	PFS01743.1	PFS01743.1	PFS01743.1	PFS01743.1	NA	NA	NA	NA	NA	NA	NA	NA	NA	1	AbiH__AbiH
AbiH	AbiH	AbiH	AbiH	Unknown	GCA_036212165.1	ASM3621216v1	Bacillus paranthracis	Bacillus paranthracis	5538466	Scaffold	GCA_036212165.1_AbiH_1	MED1611085.1	MED1611085.1	MED1611085.1	MED1611085.1	NA	NA	NA	NA	NA	NA	NA	NA	NA	1	AbiH__AbiH
AbiH	AbiH	AbiH	AbiH	Unknown	GCA_034318185.1	ASM3431818v1	Bacillus thuringiensis	Bacillus thuringiensis	6216529	Contig	GCA_034318185.1_AbiH_1	MDY7964733.1	MDY7964733.1	MDY7964733.1	MDY7964733.1	NA	NA	NA	NA	NA	NA	NA	NA	NA	1	AbiH__AbiH
AbiH	AbiH	AbiH	AbiH	Unknown	GCA_002557865.1	ASM255786v1	Bacillus toyonensis	Bacillus toyonensis	5898734	Scaffold	GCA_002557865.1_AbiH_1	PEU35833.1	PEU35833.1	PEU35833.1	PEU35833.1	NA	NA	NA	NA	NA	NA	NA	NA	NA	1	AbiH__AbiH
AbiH	AbiH	AbiH	AbiH	Unknown	GCA_002585135.1	ASM258513v1	Bacillus toyonensis	Bacillus toyonensis	6323080	Scaffold	GCA_002585135.1_AbiH_1	PHE61189.1	PHE61189.1	PHE61189.1	PHE61189.1	NA	NA	NA	NA	NA	NA	NA	NA	NA	1	AbiH__AbiH
AbiH	AbiH	AbiH	AbiH	Unknown	GCA_002551705.1	ASM255170v1	Bacillus toyonensis	Bacillus toyonensis	5982889	Scaffold	GCA_002551705.1_AbiH_1	PEB16996.1	PEB16996.1	PEB16996.1	PEB16996.1	NA	NA	NA	NA	NA	NA	NA	NA	NA	1	AbiH__AbiH
AbiH	AbiH	AbiH	AbiH	Unknown	GCA_034398875.1	ASM3439887v1	Bacillus cereus	Bacillus cereus	5270156	Scaffold	GCA_034398875.1_AbiH_1	MDZ4562153.1	MDZ4562153.1	MDZ4562153.1	MDZ4562153.1	NA	NA	NA	NA	NA	NA	NA	NA	NA	1	AbiH__AbiH
AbiH	AbiH	AbiH	AbiH	Unknown	GCA_036217045.1	ASM3621704v1	Bacillus thuringiensis	Bacillus thuringiensis	6216198	Scaffold	GCA_036217045.1_AbiH_1	MED3051191.1	MED3051191.1	MED3051191.1	MED3051191.1	NA	NA	NA	NA	NA	NA	NA	NA	NA	1	AbiH__AbiH
AbiH	AbiH	AbiH	AbiH	Unknown	GCA_002564955.1	ASM256495v1	Bacillus thuringiensis	Bacillus thuringiensis	5753778	Scaffold	GCA_002564955.1_AbiH_1	PFI29539.1	PFI29539.1	PFI29539.1	PFI29539.1	NA	NA	NA	NA	NA	NA	NA	NA	NA	1	AbiH__AbiH
AbiH	AbiH	AbiH	AbiH	Unknown	GCA_031316845.1	ASM3131684v1	Bacillus cereus ATCC 10876	Bacillus cereus	5994631	Scaffold	GCA_031316845.1_AbiH_2	MDR4128538.1	MDR4128538.1	MDR4128538.1	MDR4128538.1	NA	NA	NA	NA	NA	NA	NA	NA	NA	1	AbiH__AbiH
AbiH	AbiH	AbiH	AbiH	Unknown	GCA_033638785.1	ASM3363878v1	Bacillus cereus	Bacillus cereus	5271174	Scaffold	GCA_033638785.1_AbiH_1	MDW8785468.1	MDW8785468.1	MDW8785468.1	MDW8785468.1	NA	NA	NA	NA	NA	NA	NA	NA	NA	1	AbiH__AbiH
AbiH	AbiH	AbiH	AbiH	Unknown	GCA_009646655.1	ASM964665v1	Bacillus thuringiensis	Bacillus thuringiensis	6893135	Contig	GCA_009646655.1_AbiH_1	MRC50236.1	MRC50236.1	MRC50236.1	MRC50236.1	NA	NA	NA	NA	NA	NA	NA	NA	NA	1	AbiH__AbiH
AbiH	AbiH	AbiH	AbiH	Unknown	GCA_002579355.1	ASM257935v1	Bacillus toyonensis	Bacillus toyonensis	5553935	Scaffold	GCA_002579355.1_AbiH_1	PHA70070.1	PHA70070.1	PHA70070.1	PHA70070.1	NA	NA	NA	NA	NA	NA	NA	NA	NA	1	AbiH__AbiH
AbiH	AbiH	AbiH	AbiH	Unknown	GCA_031941685.1	PDT001839180.1	Bacillus thuringiensis	Bacillus thuringiensis	6090610	Contig	GCA_031941685.1_AbiH_1	HDX9688828.1	HDX9688828.1	HDX9688828.1	HDX9688828.1	NA	NA	NA	NA	NA	NA	NA	NA	NA	1	AbiH__AbiH
AbiH	AbiH	AbiH	AbiH	Unknown	GCA_001008595.1	ASM100859v1	Bacillus cereus	Bacillus cereus	6237091	Scaffold	GCA_001008595.1_AbiH_1	KLA35419.1	KLA35419.1	KLA35419.1	KLA35419.1	NA	NA	NA	NA	NA	NA	NA	NA	NA	1	AbiH__AbiH
AbiH	AbiH	AbiH	AbiH	Unknown	GCA_031635115.1	PDT001854417.1	Bacillus cereus	Bacillus cereus	5513521	Contig	GCA_031635115.1_AbiH_1	HDW8023267.1	HDW8023267.1	HDW8023267.1	HDW8023267.1	NA	NA	NA	NA	NA	NA	NA	NA	NA	1	AbiH__AbiH
AbiH	AbiH	AbiH	AbiH	Unknown	GCA_002566395.1	ASM256639v1	Bacillus thuringiensis	Bacillus thuringiensis	5771649	Scaffold	GCA_002566395.1_AbiH_1	PFL36425.1	PFL36425.1	PFL36425.1	PFL36425.1	NA	NA	NA	NA	NA	NA	NA	NA	NA	1	AbiH__AbiH
AbiH	AbiH	AbiH	AbiH	Unknown	GCA_002555905.1	ASM255590v1	Bacillus toyonensis	Bacillus toyonensis	5953267	Scaffold	GCA_002555905.1_AbiH_1	PEI70382.1	PEI70382.1	PEI70382.1	PEI70382.1	NA	NA	NA	NA	NA	NA	NA	NA	NA	1	AbiH__AbiH
AbiH	AbiH	AbiH	AbiH	Unknown	GCF_001677055.1	ASM167705v1	Bacillus thuringiensis	Bacillus thuringiensis	5776387	Scaffold	GCF_001677055.1_AbiH_1	WP_065212492.1	WP_065212492.1	WP_065212492.1	WP_065212492.1	NA	NA	NA	NA	NA	NA	NA	NA	NA	1	AbiH__AbiH
AbiH	AbiH	AbiH	AbiH	Unknown	GCA_002557225.1	ASM255722v1	Bacillus toyonensis	Bacillus toyonensis	5971255	Scaffold	GCA_002557225.1_AbiH_1	PEP03576.1	PEP03576.1	PEP03576.1	PEP03576.1	NA	NA	NA	NA	NA	NA	NA	NA	NA	1	AbiH__AbiH
AbiH	AbiH	AbiH	AbiH	Unknown	GCA_002559825.1	ASM255982v1	Bacillus thuringiensis	Bacillus thuringiensis	6101693	Scaffold	GCA_002559825.1_AbiH_1	PFB81815.1	PFB81815.1	PFB81815.1	PFB81815.1	NA	NA	NA	NA	NA	NA	NA	NA	NA	1	AbiH__AbiH
AbiH	AbiH	AbiH	AbiH	Unknown	GCA_002574755.1	ASM257475v1	Bacillus anthracis	Bacillus anthracis	5489482	Scaffold	GCA_002574755.1_AbiH_1	PGH90116.1	PGH90116.1	PGH90116.1	PGH90116.1	NA	NA	NA	NA	NA	NA	NA	NA	NA	1	AbiH__AbiH
AbiH	AbiH	AbiH	AbiH	Unknown	GCA_027716745.1	ASM2771674v1	Bacillus cereus group sp. Bc010	Bacillus cereus s.l.	5527313	Contig	GCA_027716745.1_AbiH_1	MDA2769044.1	MDA2769044.1	MDA2769044.1	MDA2769044.1	NA	NA	NA	NA	NA	NA	NA	NA	NA	1	AbiH__AbiH
AbiH	AbiH	AbiH	AbiH	Unknown	GCA_033841975.1	ASM3384197v1	Bacillus cereus group sp. BfR-BA-01039	Bacillus cereus s.l.	5719162	Contig	GCA_033841975.1_AbiH_1	MDX5891500.1	MDX5891500.1	MDX5891500.1	MDX5891500.1	NA	NA	NA	NA	NA	NA	NA	NA	NA	1	AbiH__AbiH
AbiH	AbiH	AbiH	AbiH	Unknown	GCA_031635215.1	PDT001854416.1	Bacillus cereus	Bacillus cereus	5445846	Contig	GCA_031635215.1_AbiH_1	HDW8017866.1	HDW8017866.1	HDW8017866.1	HDW8017866.1	NA	NA	NA	NA	NA	NA	NA	NA	NA	1	AbiH__AbiH
AbiH	AbiH	AbiH	AbiH	Unknown	GCA_035803455.1	ASM3580345v1	Bacillus cereus	Bacillus cereus	5946774	Scaffold	GCA_035803455.1_AbiH_2	MEC0117245.1	MEC0117245.1	MEC0117245.1	MEC0117245.1	NA	NA	NA	NA	NA	NA	NA	NA	NA	1	AbiH__AbiH
AbiH	AbiH	AbiH	AbiH	Unknown	GCA_000161475.1	ASM16147v1	Bacillus thuringiensis serovar tochigiensis BGSC 4Y1	Bacillus thuringiensis	5625906	Chromosome	GCA_000161475.1_AbiH_1	EEM24034.1	EEM24034.1	EEM24034.1	EEM24034.1	NA	NA	NA	NA	NA	NA	NA	NA	NA	1	AbiH__AbiH
AbiH	AbiH	AbiH	AbiH	Unknown	GCA_001901235.1	ASM190123v1	Bacillus cereus	Bacillus cereus	5207425	Contig	GCA_001901235.1_AbiH_1	OKA28666.1	OKA28666.1	OKA28666.1	OKA28666.1	NA	NA	NA	NA	NA	NA	NA	NA	NA	1	AbiH__AbiH
AbiH	AbiH	AbiH	AbiH	Unknown	GCA_029696325.1	PDT001590872.1	Bacillus cereus	Bacillus cereus	5867818	Contig	GCA_029696325.1_AbiH_1	HDR4441411.1	HDR4441411.1	HDR4441411.1	HDR4441411.1	NA	NA	NA	NA	NA	NA	NA	NA	NA	1	AbiH__AbiH
AbiH	AbiH	AbiH	AbiH	Unknown	GCA_000399185.1	Baci_cere_K-5975c_V1	Bacillus cereus K-5975c	Bacillus cereus	6319750	Scaffold	GCA_000399185.1_AbiH_1	EOO81703.1	EOO81703.1	EOO81703.1	EOO81703.1	NA	NA	NA	NA	NA	NA	NA	NA	NA	1	AbiH__AbiH
AbiH	AbiH	AbiH	AbiH	Unknown	GCA_002559115.1	ASM255911v1	Bacillus cereus	Bacillus cereus	6031569	Scaffold	GCA_002559115.1_AbiH_1	PEQ81958.1	PEQ81958.1	PEQ81958.1	PEQ81958.1	NA	NA	NA	NA	NA	NA	NA	NA	NA	1	AbiH__AbiH
AbiH	AbiH	AbiH	AbiH	Unknown	GCA_002561735.1	ASM256173v1	Bacillus thuringiensis	Bacillus thuringiensis	5969309	Scaffold	GCA_002561735.1_AbiH_1	PEV91951.1	PEV91951.1	PEV91951.1	PEV91951.1	NA	NA	NA	NA	NA	NA	NA	NA	NA	1	AbiH__AbiH
AbiH	AbiH	AbiH	AbiH	Unknown	GCA_002146815.1	ASM214681v1	Bacillus thuringiensis serovar rongseni	Bacillus thuringiensis	5776387	Scaffold	GCA_002146815.1_AbiH_1	OTY23218.1	OTY23218.1	OTY23218.1	OTY23218.1	NA	NA	NA	NA	NA	NA	NA	NA	NA	1	AbiH__AbiH
AbiH	AbiH	AbiH	AbiH	Unknown	GCA_020686465.1	ASM2068646v1	Bacillus cereus	Bacillus cereus	5513285	Scaffold	GCA_020686465.1_AbiH_1	MCC2514001.1	MCC2514001.1	MCC2514001.1	MCC2514001.1	NA	NA	NA	NA	NA	NA	NA	NA	NA	1	AbiH__AbiH
AbiH	AbiH	AbiH	AbiH	Unknown	GCA_016026855.1	ASM1602685v1	Bacillus tropicus	Bacillus tropicus	5701560	Complete Genome	GCA_016026855.1_AbiH_1	QPR80665.1	QPR80665.1	QPR80665.1	QPR80665.1	NA	NA	NA	NA	NA	NA	NA	NA	NA	1	AbiH__AbiH
AbiH	AbiH	AbiH	AbiH	Unknown	GCA_002588915.1	ASM258891v1	Bacillus wiedmannii	Bacillus wiedmannii	5631808	Scaffold	GCA_002588915.1_AbiH_1	PHG19391.1	PHG19391.1	PHG19391.1	PHG19391.1	NA	NA	NA	NA	NA	NA	NA	NA	NA	1	AbiH__AbiH
AbiH	AbiH	AbiH	AbiH	Unknown	GCA_035801175.1	ASM3580117v1	Bacillus cereus	Bacillus cereus	6660716	Scaffold	GCA_035801175.1_AbiH_1	MEB9432837.1	MEB9432837.1	MEB9432837.1	MEB9432837.1	NA	NA	NA	NA	NA	NA	NA	NA	NA	1	AbiH__AbiH
AbiH	AbiH	AbiH	AbiH	Unknown	GCF_001913405.1	ASM191340v1	Bacillus cereus	Bacillus cereus	5638976	Contig	GCF_001913405.1_AbiH_1	WP_074593197.1	WP_074593197.1	WP_074593197.1	WP_074593197.1	NA	NA	NA	NA	NA	NA	NA	NA	NA	1	AbiH__AbiH
AbiH	AbiH	AbiH	AbiH	Unknown	GCF_009935575.1	ASM993557v1	Bacillus cereus	Bacillus cereus	5975245	Scaffold	GCF_009935575.1_AbiH_1	WP_063549946.1	WP_063549946.1	WP_063549946.1	WP_063549946.1	NA	NA	NA	NA	NA	NA	NA	NA	NA	1	AbiH__AbiH
AbiH	AbiH	AbiH	AbiH	Unknown	GCA_036217985.1	ASM3621798v1	Bacillus thuringiensis	Bacillus thuringiensis	5798904	Scaffold	GCA_036217985.1_AbiH_1	MED3269593.1	MED3269593.1	MED3269593.1	MED3269593.1	NA	NA	NA	NA	NA	NA	NA	NA	NA	1	AbiH__AbiH
AbiH	AbiH	AbiH	AbiH	Unknown	GCA_036213965.1	ASM3621396v1	Bacillus thuringiensis	Bacillus thuringiensis	6179593	Scaffold	GCA_036213965.1_AbiH_1	MED2145471.1	MED2145471.1	MED2145471.1	MED2145471.1	NA	NA	NA	NA	NA	NA	NA	NA	NA	1	AbiH__AbiH
AbiH	AbiH	AbiH	AbiH	Unknown	GCA_015844935.1	ASM1584493v1	Bacillus toyonensis	Bacillus toyonensis	6026025	Contig	GCA_015844935.1_AbiH_1	MBG9846888.1	MBG9846888.1	MBG9846888.1	MBG9846888.1	NA	NA	NA	NA	NA	NA	NA	NA	NA	1	AbiH__AbiH
AbiH	AbiH	AbiH	AbiH	Unknown	GCA_002550225.1	ASM255022v1	Bacillus wiedmannii	Bacillus wiedmannii	5925901	Scaffold	GCA_002550225.1_AbiH_2	PDY38449.1	PDY38449.1	PDY38449.1	PDY38449.1	NA	NA	NA	NA	NA	NA	NA	NA	NA	1	AbiH__AbiH
AbiH	AbiH	AbiH	AbiH	Unknown	GCF_002795225.1	ASM279522v1	Bacillus thuringiensis	Bacillus thuringiensis	5688393	Scaffold	GCF_002795225.1_AbiH_1	WP_100240315.1	WP_100240315.1	WP_100240315.1	WP_100240315.1	NA	NA	NA	NA	NA	NA	NA	NA	NA	1	AbiH__AbiH
AbiH	AbiH	AbiH	AbiH	Unknown	GCA_033841625.1	ASM3384162v1	Bacillus cereus group sp. BfR-BA-02675	Bacillus cereus s.l.	5631150	Contig	GCA_033841625.1_AbiH_1	MDX5768578.1	MDX5768578.1	MDX5768578.1	MDX5768578.1	NA	NA	NA	NA	NA	NA	NA	NA	NA	1	AbiH__AbiH
AbiH	AbiH	AbiH	AbiH	Unknown	GCA_029694345.1	PDT001647319.1	Bacillus toyonensis	Bacillus toyonensis	6159499	Contig	GCA_029694345.1_AbiH_1	HDR3908604.1	HDR3908604.1	HDR3908604.1	HDR3908604.1	NA	NA	NA	NA	NA	NA	NA	NA	NA	1	AbiH__AbiH
AbiH	AbiH	AbiH	AbiH	Unknown	GCA_002021515.1	ASM202151v1	Bacillus cereus	Bacillus cereus	5564853	Scaffold	GCA_002021515.1_AbiH_1	OPA26145.1	OPA26145.1	OPA26145.1	OPA26145.1	NA	NA	NA	NA	NA	NA	NA	NA	NA	1	AbiH__AbiH
AbiH	AbiH	AbiH	AbiH	Unknown	GCA_016483445.1	ASM1648344v1	Bacillus cereus group sp. N17	Bacillus cereus s.l.	6203587	Contig	GCA_016483445.1_AbiH_1	MBJ8044265.1	MBJ8044265.1	MBJ8044265.1	MBJ8044265.1	NA	NA	NA	NA	NA	NA	NA	NA	NA	1	AbiH__AbiH
AbiH	AbiH	AbiH	AbiH	Unknown	GCA_035802895.1	ASM3580289v1	Bacillus cereus	Bacillus cereus	5942673	Scaffold	GCA_035802895.1_AbiH_2	MEB9920592.1	MEB9920592.1	MEB9920592.1	MEB9920592.1	NA	NA	NA	NA	NA	NA	NA	NA	NA	1	AbiH__AbiH
AbiH	AbiH	AbiH	AbiH	Unknown	GCA_037068315.1	PDT002100506.1	Bacillus cereus	Bacillus cereus	6558500	Contig	GCA_037068315.1_AbiH_2	EMN7732533.1	EMN7732533.1	EMN7732533.1	EMN7732533.1	NA	NA	NA	NA	NA	NA	NA	NA	NA	1	AbiH__AbiH
AbiH	AbiH	AbiH	AbiH	Unknown	GCA_002585165.1	ASM258516v1	Bacillus cereus	Bacillus cereus	6011995	Scaffold	GCA_002585165.1_AbiH_2	PGV34345.1	PGV34345.1	PGV34345.1	PGV34345.1	NA	NA	NA	NA	NA	NA	NA	NA	NA	1	AbiH__AbiH
AbiH	AbiH	AbiH	AbiH	Unknown	GCA_037137255.1	ASM3713725v1	Bacillus toyonensis	Bacillus toyonensis	4967376	Contig	GCA_037137255.1_AbiH_1	MEI7010806.1	MEI7010806.1	MEI7010806.1	MEI7010806.1	NA	NA	NA	NA	NA	NA	NA	NA	NA	1	AbiH__AbiH
AbiH	AbiH	AbiH	AbiH	Unknown	GCF_009935775.1	ASM993577v1	Bacillus cereus	Bacillus cereus	5971338	Scaffold	GCF_009935775.1_AbiH_1	WP_063549946.1	WP_063549946.1	WP_063549946.1	WP_063549946.1	NA	NA	NA	NA	NA	NA	NA	NA	NA	1	AbiH__AbiH
AbiH	AbiH	AbiH	AbiH	Unknown	GCA_035801955.1	ASM3580195v1	Bacillus cereus	Bacillus cereus	6470137	Scaffold	GCA_035801955.1_AbiH_1	MEB9591694.1	MEB9591694.1	MEB9591694.1	MEB9591694.1	NA	NA	NA	NA	NA	NA	NA	NA	NA	1	AbiH__AbiH
AbiH	AbiH	AbiH	AbiH	Unknown	GCA_002575715.1	ASM257571v1	Bacillus cereus	Bacillus cereus	6102431	Scaffold	GCA_002575715.1_AbiH_1	PGO78147.1	PGO78147.1	PGO78147.1	PGO78147.1	NA	NA	NA	NA	NA	NA	NA	NA	NA	1	AbiH__AbiH
AbiH	AbiH	AbiH	AbiH	Unknown	GCA_002561645.1	ASM256164v1	Bacillus thuringiensis	Bacillus thuringiensis	6000010	Scaffold	GCA_002561645.1_AbiH_2	PEV36736.1	PEV36736.1	PEV36736.1	PEV36736.1	NA	NA	NA	NA	NA	NA	NA	NA	NA	1	AbiH__AbiH
AbiH	AbiH	AbiH	AbiH	Unknown	GCA_015844995.1	ASM1584499v1	Bacillus toyonensis	Bacillus toyonensis	5765702	Scaffold	GCA_015844995.1_AbiH_1	MBG9893735.1	MBG9893735.1	MBG9893735.1	MBG9893735.1	NA	NA	NA	NA	NA	NA	NA	NA	NA	1	AbiH__AbiH
AbiH	AbiH	AbiH	AbiH	Unknown	GCA_020523635.1	ASM2052363v1	Bacillus tropicus	Bacillus tropicus	5252705	Contig	GCA_020523635.1_AbiH_1	MCB4846861.1	MCB4846861.1	MCB4846861.1	MCB4846861.1	NA	NA	NA	NA	NA	NA	NA	NA	NA	1	AbiH__AbiH
AbiH	AbiH	AbiH	AbiH	Unknown	GCA_001635915.1	ASM163591v1	Bacillus cereus	Bacillus cereus	6112892	Complete Genome	GCA_001635915.1_AbiH_1	ANC11356.1	ANC11356.1	ANC11356.1	ANC11356.1	NA	NA	NA	NA	NA	NA	NA	NA	NA	1	AbiH__AbiH
AbiH	AbiH	AbiH	AbiH	Unknown	GCA_035802315.1	ASM3580231v1	Bacillus cereus	Bacillus cereus	5640625	Scaffold	GCA_035802315.1_AbiH_1	MEB9696404.1	MEB9696404.1	MEB9696404.1	MEB9696404.1	NA	NA	NA	NA	NA	NA	NA	NA	NA	1	AbiH__AbiH
AbiH	AbiH	AbiH	AbiH	Unknown	GCA_009646715.1	ASM964671v1	Bacillus thuringiensis	Bacillus thuringiensis	6820774	Contig	GCA_009646715.1_AbiH_1	MRB06182.1	MRB06182.1	MRB06182.1	MRB06182.1	NA	NA	NA	NA	NA	NA	NA	NA	NA	1	AbiH__AbiH
AbiH	AbiH	AbiH	AbiH	Unknown	GCA_002566795.1	ASM256679v1	Bacillus cereus	Bacillus cereus	5714156	Scaffold	GCA_002566795.1_AbiH_1	PFO62796.1	PFO62796.1	PFO62796.1	PFO62796.1	NA	NA	NA	NA	NA	NA	NA	NA	NA	1	AbiH__AbiH
AbiH	AbiH	AbiH	AbiH	Unknown	GCA_900445375.1	52067_D01	Bacillus cereus	Bacillus cereus	6010496	Contig	GCA_900445375.1_AbiH_2	SUY93877.1	SUY93877.1	SUY93877.1	SUY93877.1	NA	NA	NA	NA	NA	NA	NA	NA	NA	1	AbiH__AbiH
AbiH	AbiH	AbiH	AbiH	Unknown	GCA_002580595.1	ASM258059v1	Bacillus wiedmannii	Bacillus wiedmannii	5615646	Scaffold	GCA_002580595.1_AbiH_1	PHC82219.1	PHC82219.1	PHC82219.1	PHC82219.1	NA	NA	NA	NA	NA	NA	NA	NA	NA	1	AbiH__AbiH
AbiH	AbiH	AbiH	AbiH	Unknown	GCA_034078685.1	ASM3407868v1	Bacillus cereus	Bacillus cereus	6097808	Complete Genome	GCA_034078685.1_AbiH_1	WPQ44262.1	WPQ44262.1	WPQ44262.1	WPQ44262.1	NA	NA	NA	NA	NA	NA	NA	NA	NA	1	AbiH__AbiH
AbiH	AbiH	AbiH	AbiH	Unknown	GCA_025516365.1	ASM2551636v1	Bacillus cereus	Bacillus cereus	5784891	Contig	GCA_025516365.1_AbiH_1	MCU4844737.1	MCU4844737.1	MCU4844737.1	MCU4844737.1	NA	NA	NA	NA	NA	NA	NA	NA	NA	1	AbiH__AbiH
AbiH	AbiH	AbiH	AbiH	Unknown	GCA_001317525.1	CBN_33	Bacillus wiedmannii	Bacillus wiedmannii	5403786	Contig	GCA_001317525.1_AbiH_1	KPU55207.1	KPU55207.1	KPU55207.1	KPU55207.1	NA	NA	NA	NA	NA	NA	NA	NA	NA	1	AbiH__AbiH
AbiH	AbiH	AbiH	AbiH	Unknown	GCA_029708295.1	PDT001182267.1	Bacillus toyonensis	Bacillus toyonensis	5813105	Contig	GCA_029708295.1_AbiH_1	HDR7502652.1	HDR7502652.1	HDR7502652.1	HDR7502652.1	NA	NA	NA	NA	NA	NA	NA	NA	NA	1	AbiH__AbiH
AbiH	AbiH	AbiH	AbiH	Unknown	GCA_035801235.1	ASM3580123v1	Bacillus cereus	Bacillus cereus	6694192	Scaffold	GCA_035801235.1_AbiH_1	MEB9477796.1	MEB9477796.1	MEB9477796.1	MEB9477796.1	NA	NA	NA	NA	NA	NA	NA	NA	NA	1	AbiH__AbiH
AbiH	AbiH	AbiH	AbiH	Unknown	GCA_002998815.1	ASM299881v1	Bacillus thuringiensis	Bacillus thuringiensis	6086518	Scaffold	GCA_002998815.1_AbiH_2	PRT27524.1	PRT27524.1	PRT27524.1	PRT27524.1	NA	NA	NA	NA	NA	NA	NA	NA	NA	1	AbiH__AbiH
AbiH	AbiH	AbiH	AbiH	Unknown	GCA_002564885.1	ASM256488v1	Bacillus cereus	Bacillus cereus	6060332	Scaffold	GCA_002564885.1_AbiH_1	PFM15611.1	PFM15611.1	PFM15611.1	PFM15611.1	NA	NA	NA	NA	NA	NA	NA	NA	NA	1	AbiH__AbiH
AbiH	AbiH	AbiH	AbiH	Unknown	GCA_002562695.1	ASM256269v1	Bacillus cereus	Bacillus cereus	6018474	Scaffold	GCA_002562695.1_AbiH_1	PEX56781.1	PEX56781.1	PEX56781.1	PEX56781.1	NA	NA	NA	NA	NA	NA	NA	NA	NA	1	AbiH__AbiH
AbiH	AbiH	AbiH	AbiH	Unknown	GCA_002558445.1	ASM255844v1	Bacillus cereus	Bacillus cereus	5714746	Scaffold	GCA_002558445.1_AbiH_2	PEQ99450.1	PEQ99450.1	PEQ99450.1	PEQ99450.1	NA	NA	NA	NA	NA	NA	NA	NA	NA	1	AbiH__AbiH
AbiH	AbiH	AbiH	AbiH	Unknown	GCA_031316395.1	ASM3131639v1	Bacillus thuringiensis	Bacillus thuringiensis	6457744	Scaffold	GCA_031316395.1_AbiH_1	MDR4149289.1	MDR4149289.1	MDR4149289.1	MDR4149289.1	NA	NA	NA	NA	NA	NA	NA	NA	NA	1	AbiH__AbiH
AbiH	AbiH	AbiH	AbiH	Unknown	GCA_002576045.1	ASM257604v1	Bacillus cereus	Bacillus cereus	6013171	Scaffold	GCA_002576045.1_AbiH_1	PGQ02913.1	PGQ02913.1	PGQ02913.1	PGQ02913.1	NA	NA	NA	NA	NA	NA	NA	NA	NA	1	AbiH__AbiH
AbiH	AbiH	AbiH	AbiH	Unknown	GCA_001566355.1	ASM156635v1	Bacillus cereus	Bacillus cereus	5411255	Contig	GCA_001566355.1_AbiH_1	KXI45180.1	KXI45180.1	KXI45180.1	KXI45180.1	NA	NA	NA	NA	NA	NA	NA	NA	NA	1	AbiH__AbiH
AbiH	AbiH	AbiH	AbiH	Unknown	GCA_009497015.2	ASM949701v2	Bacillus cereus	Bacillus cereus	6347382	Complete Genome	GCA_009497015.2_AbiH_1	QFY00679.1	QFY00679.1	QFY00679.1	QFY00679.1	NA	NA	NA	NA	NA	NA	NA	NA	NA	1	AbiH__AbiH
AbiH	AbiH	AbiH	AbiH	Unknown	GCA_034387695.1	ASM3438769v1	Bacillus cereus	Bacillus cereus	5641628	Scaffold	GCA_034387695.1_AbiH_1	MDZ4417014.1	MDZ4417014.1	MDZ4417014.1	MDZ4417014.1	NA	NA	NA	NA	NA	NA	NA	NA	NA	1	AbiH__AbiH
AbiH	AbiH	AbiH	AbiH	Unknown	GCA_002147755.1	ASM214775v1	Bacillus thuringiensis serovar thailandensis	Bacillus thuringiensis	5471307	Scaffold	GCA_002147755.1_AbiH_1	OUA68022.1	OUA68022.1	OUA68022.1	OUA68022.1	NA	NA	NA	NA	NA	NA	NA	NA	NA	1	AbiH__AbiH
AbiH	AbiH	AbiH	AbiH	Unknown	GCA_027713945.1	ASM2771394v1	Bacillus cereus	Bacillus cereus	5466263	Contig	GCA_027713945.1_AbiH_1	MDA2236432.1	MDA2236432.1	MDA2236432.1	MDA2236432.1	NA	NA	NA	NA	NA	NA	NA	NA	NA	1	AbiH__AbiH
AbiH	AbiH	AbiH	AbiH	Unknown	GCA_036215545.1	ASM3621554v1	Bacillus thuringiensis	Bacillus thuringiensis	6285481	Scaffold	GCA_036215545.1_AbiH_1	MED2522283.1	MED2522283.1	MED2522283.1	MED2522283.1	NA	NA	NA	NA	NA	NA	NA	NA	NA	1	AbiH__AbiH
AbiH	AbiH	AbiH	AbiH	Unknown	GCF_022663575.1	ASM2266357v1	Bacillus cereus group sp. BfR-BA-01361	Bacillus cereus s.l.	5188960	Contig	GCF_022663575.1_AbiH_1	WP_242302728.1	WP_242302728.1	WP_242302728.1	WP_242302728.1	NA	NA	NA	NA	NA	NA	NA	NA	NA	1	AbiH__AbiH
AbiH	AbiH	AbiH	AbiH	Unknown	GCA_002583285.1	ASM258328v1	Bacillus thuringiensis	Bacillus thuringiensis	6059645	Scaffold	GCA_002583285.1_AbiH_2	PGY60175.1	PGY60175.1	PGY60175.1	PGY60175.1	NA	NA	NA	NA	NA	NA	NA	NA	NA	1	AbiH__AbiH
AbiH	AbiH	AbiH	AbiH	Unknown	GCA_030347945.1	ASM3034794v1	Bacillus toyonensis	Bacillus toyonensis	5712290	Scaffold	GCA_030347945.1_AbiH_1	MDM5254308.1	MDM5254308.1	MDM5254308.1	MDM5254308.1	NA	NA	NA	NA	NA	NA	NA	NA	NA	1	AbiH__AbiH
AbiH	AbiH	AbiH	AbiH	Unknown	GCA_020686195.1	ASM2068619v1	Bacillus wiedmannii	Bacillus wiedmannii	6036232	Contig	GCA_020686195.1_AbiH_1	MCC2327588.1	MCC2327588.1	MCC2327588.1	MCC2327588.1	NA	NA	NA	NA	NA	NA	NA	NA	NA	1	AbiH__AbiH
AbiH	AbiH	AbiH	AbiH	Unknown	GCF_002200025.1	ASM220002v1	Bacillus mycoides	Bacillus mycoides	5233832	Contig	GCF_002200025.1_AbiH_1	WP_088293901.1	WP_088293901.1	WP_088293901.1	WP_088293901.1	NA	NA	NA	NA	NA	NA	NA	NA	NA	1	AbiH__AbiH
AbiH	AbiH	AbiH	AbiH	Unknown	GCA_002220285.1	ASM222028v1	Bacillus cereus	Bacillus cereus	5836971	Complete Genome	GCA_002220285.1_AbiH_1	ASL62721.1	ASL62721.1	ASL62721.1	ASL62721.1	NA	NA	NA	NA	NA	NA	NA	NA	NA	1	AbiH__AbiH
AbiH	AbiH	AbiH	AbiH	Unknown	GCF_001913635.1	ASM191363v1	Bacillus cereus	Bacillus cereus	5358633	Contig	GCF_001913635.1_AbiH_1	WP_074554515.1	WP_074554515.1	WP_074554515.1	WP_074554515.1	NA	NA	NA	NA	NA	NA	NA	NA	NA	1	AbiH__AbiH
AbiH	AbiH	AbiH	AbiH	Unknown	GCF_022662595.1	ASM2266259v1	Bacillus cereus group sp. BfR-BA-01524	Bacillus cereus s.l.	6089492	Contig	GCF_022662595.1_AbiH_1	WP_242310171.1	WP_242310171.1	WP_242310171.1	WP_242310171.1	NA	NA	NA	NA	NA	NA	NA	NA	NA	1	AbiH__AbiH
AbiH	AbiH	AbiH	AbiH	Unknown	GCA_034398715.1	ASM3439871v1	Bacillus cereus	Bacillus cereus	5376012	Scaffold	GCA_034398715.1_AbiH_1	MDZ4492056.1	MDZ4492056.1	MDZ4492056.1	MDZ4492056.1	NA	NA	NA	NA	NA	NA	NA	NA	NA	1	AbiH__AbiH
AbiH	AbiH	AbiH	AbiH	Unknown	GCA_029694365.1	PDT001647321.1	Bacillus cereus	Bacillus cereus	6106001	Contig	GCA_029694365.1_AbiH_2	HDR3897316.1	HDR3897316.1	HDR3897316.1	HDR3897316.1	NA	NA	NA	NA	NA	NA	NA	NA	NA	1	AbiH__AbiH
AbiH	AbiH	AbiH	AbiH	Unknown	GCA_002559205.1	ASM255920v1	Bacillus cereus	Bacillus cereus	6259553	Scaffold	GCA_002559205.1_AbiH_1	PER54046.1	PER54046.1	PER54046.1	PER54046.1	NA	NA	NA	NA	NA	NA	NA	NA	NA	1	AbiH__AbiH
AbiH	AbiH	AbiH	AbiH	Unknown	GCA_002575925.1	ASM257592v1	Bacillus thuringiensis	Bacillus thuringiensis	6223237	Scaffold	GCA_002575925.1_AbiH_1	PGP38726.1	PGP38726.1	PGP38726.1	PGP38726.1	NA	NA	NA	NA	NA	NA	NA	NA	NA	1	AbiH__AbiH
AbiH	AbiH	AbiH	AbiH	Unknown	GCA_036966425.1	ASM3696642v1	Bacillus toyonensis	Bacillus toyonensis	5782812	Scaffold	GCA_036966425.1_AbiH_1	MEH7649334.1	MEH7649334.1	MEH7649334.1	MEH7649334.1	NA	NA	NA	NA	NA	NA	NA	NA	NA	1	AbiH__AbiH
AbiH	AbiH	AbiH	AbiH	Unknown	GCF_007681065.1	ASM768106v1	Bacillus nitratireducens	Bacillus nitratireducens	5585060	Scaffold	GCF_007681065.1_AbiH_1	WP_338083652.1	WP_338083652.1	WP_338083652.1	WP_338083652.1	NA	NA	NA	NA	NA	NA	NA	NA	NA	1	AbiH__AbiH
AbiH	AbiH	AbiH	AbiH	Unknown	GCA_008923295.1	ASM892329v1	Bacillus toyonensis	Bacillus toyonensis	5819922	Contig	GCA_008923295.1_AbiH_1	KAB2357059.1	KAB2357059.1	KAB2357059.1	KAB2357059.1	NA	NA	NA	NA	NA	NA	NA	NA	NA	1	AbiH__AbiH
AbiH	AbiH	AbiH	AbiH	Unknown	GCA_900101305.1	IMG-taxon 2606217805 annotated assembly	Bacillus wiedmannii	Bacillus wiedmannii	5796785	Scaffold	GCA_900101305.1_AbiH_1	SDD47671.1	SDD47671.1	SDD47671.1	SDD47671.1	NA	NA	NA	NA	NA	NA	NA	NA	NA	1	AbiH__AbiH
AbiH	AbiH	AbiH	AbiH	Unknown	GCA_000513155.1	ASM51315v1	Bacillus mycoides NBRC 101238 = DSM 11821	Bacillus mycoides	5571630	Contig	GCA_000513155.1_AbiH_1	GAE42917.1	GAE42917.1	GAE42917.1	GAE42917.1	NA	NA	NA	NA	NA	NA	NA	NA	NA	1	AbiH__AbiH
AbiH	AbiH	AbiH	AbiH	Unknown	GCA_002560805.1	ASM256080v1	Bacillus thuringiensis	Bacillus thuringiensis	5790720	Scaffold	GCA_002560805.1_AbiH_1	PFE66889.1	PFE66889.1	PFE66889.1	PFE66889.1	NA	NA	NA	NA	NA	NA	NA	NA	NA	1	AbiH__AbiH
AbiH	AbiH	AbiH	AbiH	Unknown	GCA_002577025.1	ASM257702v1	Bacillus thuringiensis	Bacillus thuringiensis	6201854	Scaffold	GCA_002577025.1_AbiH_1	PGR98989.1	PGR98989.1	PGR98989.1	PGR98989.1	NA	NA	NA	NA	NA	NA	NA	NA	NA	1	AbiH__AbiH
AbiH	AbiH	AbiH	AbiH	Unknown	GCA_009646365.1	ASM964636v1	Bacillus thuringiensis	Bacillus thuringiensis	6248719	Contig	GCA_009646365.1_AbiH_1	MRA75306.1	MRA75306.1	MRA75306.1	MRA75306.1	NA	NA	NA	NA	NA	NA	NA	NA	NA	1	AbiH__AbiH
AbiH	AbiH	AbiH	AbiH	Unknown	GCA_000399025.1	Baci_cere_VD133_V1	Bacillus cereus VD133	Bacillus cereus	6786906	Scaffold	GCA_000399025.1_AbiH_1	EOO42078.1	EOO42078.1	EOO42078.1	EOO42078.1	NA	NA	NA	NA	NA	NA	NA	NA	NA	1	AbiH__AbiH
AbiH	AbiH	AbiH	AbiH	Unknown	GCA_027712445.1	ASM2771244v1	Bacillus cereus	Bacillus cereus	6025782	Contig	GCA_027712445.1_AbiH_1	MDA1996875.1	MDA1996875.1	MDA1996875.1	MDA1996875.1	NA	NA	NA	NA	NA	NA	NA	NA	NA	1	AbiH__AbiH
AbiH	AbiH	AbiH	AbiH	Unknown	GCA_002577895.1	ASM257789v1	Bacillus cereus	Bacillus cereus	5887253	Scaffold	GCA_002577895.1_AbiH_1	PGU19199.1	PGU19199.1	PGU19199.1	PGU19199.1	NA	NA	NA	NA	NA	NA	NA	NA	NA	1	AbiH__AbiH
AbiH	AbiH	AbiH	AbiH	Unknown	GCA_002579725.1	ASM257972v1	Bacillus wiedmannii	Bacillus wiedmannii	5598507	Scaffold	GCA_002579725.1_AbiH_1	PHB04679.1	PHB04679.1	PHB04679.1	PHB04679.1	NA	NA	NA	NA	NA	NA	NA	NA	NA	1	AbiH__AbiH
AbiH	AbiH	AbiH	AbiH	Unknown	GCA_002530565.1	ASM253056v1	Bacillus cereus	Bacillus cereus	5708844	Contig	GCA_002530565.1_AbiH_2	PDR86715.1	PDR86715.1	PDR86715.1	PDR86715.1	NA	NA	NA	NA	NA	NA	NA	NA	NA	1	AbiH__AbiH
AbiH	AbiH	AbiH	AbiH	Unknown	GCA_027711445.1	ASM2771144v1	Bacillus cereus group sp. BY25LC	Bacillus cereus s.l.	5621844	Contig	GCA_027711445.1_AbiH_1	MDA1827404.1	MDA1827404.1	MDA1827404.1	MDA1827404.1	NA	NA	NA	NA	NA	NA	NA	NA	NA	1	AbiH__AbiH
AbiH	AbiH	AbiH	AbiH	Unknown	GCA_022509865.1	ASM2250986v1	Bacillus toyonensis	Bacillus toyonensis	5646249	Scaffold	GCA_022509865.1_AbiH_2	MCH5455724.1	MCH5455724.1	MCH5455724.1	MCH5455724.1	NA	NA	NA	NA	NA	NA	NA	NA	NA	1	AbiH__AbiH
AbiH	AbiH	AbiH	AbiH	Unknown	GCA_036851575.1	ASM3685157v1	Bacillus cereus group sp. Sample30	Bacillus cereus s.l.	5413061	Contig	GCA_036851575.1_AbiH_1	MEG7965581.1	MEG7965581.1	MEG7965581.1	MEG7965581.1	NA	NA	NA	NA	NA	NA	NA	NA	NA	1	AbiH__AbiH
AbiH	AbiH	AbiH	AbiH	Unknown	GCA_002559715.1	ASM255971v1	Bacillus cereus	Bacillus cereus	5726017	Scaffold	GCA_002559715.1_AbiH_1	PEY42024.1	PEY42024.1	PEY42024.1	PEY42024.1	NA	NA	NA	NA	NA	NA	NA	NA	NA	1	AbiH__AbiH
AbiH	AbiH	AbiH	AbiH	Unknown	GCA_016483725.1	ASM1648372v1	Bacillus cereus	Bacillus cereus	6003049	Contig	GCA_016483725.1_AbiH_1	MBJ8117249.1	MBJ8117249.1	MBJ8117249.1	MBJ8117249.1	NA	NA	NA	NA	NA	NA	NA	NA	NA	1	AbiH__AbiH
AbiH	AbiH	AbiH	AbiH	Unknown	GCA_000291395.1	Baci_cere_BAG5O-1_G13200_V1	Bacillus toyonensis	Bacillus toyonensis	5884793	Scaffold	GCA_000291395.1_AbiH_2	EJQ32402.1	EJQ32402.1	EJQ32402.1	EJQ32402.1	NA	NA	NA	NA	NA	NA	NA	NA	NA	1	AbiH__AbiH
AbiH	AbiH	AbiH	AbiH	Unknown	GCF_031216075.1	ASM3121607v1	Bacillus cereus	Bacillus cereus	5765658	Complete Genome	GCF_031216075.1_AbiH_2	WP_309260431.1	WP_309260431.1	WP_309260431.1	WP_309260431.1	NA	NA	NA	NA	NA	NA	NA	NA	NA	1	AbiH__AbiH
AbiH	AbiH	AbiH	AbiH	Unknown	GCA_002071845.1	ASM207184v1	Bacillus toyonensis	Bacillus toyonensis	5452021	Scaffold	GCA_002071845.1_AbiH_1	OQD35991.1	OQD35991.1	OQD35991.1	OQD35991.1	NA	NA	NA	NA	NA	NA	NA	NA	NA	1	AbiH__AbiH
AbiH	AbiH	AbiH	AbiH	Unknown	GCA_003004435.1	ASM300443v1	Bacillus cereus	Bacillus cereus	5712306	Contig	GCA_003004435.1_AbiH_2	PSA73224.1	PSA73224.1	PSA73224.1	PSA73224.1	NA	NA	NA	NA	NA	NA	NA	NA	NA	1	AbiH__AbiH
AbiH	AbiH	AbiH	AbiH	Unknown	GCF_031216075.1	ASM3121607v1	Bacillus cereus	Bacillus cereus	5765658	Complete Genome	GCF_031216075.1_AbiH_1	WP_309260388.1	WP_309260388.1	WP_309260388.1	WP_309260388.1	NA	NA	NA	NA	NA	NA	NA	NA	NA	1	AbiH__AbiH
AbiH	AbiH	AbiH	AbiH	Unknown	GCA_002147055.1	ASM214705v1	Bacillus thuringiensis serovar londrina	Bacillus thuringiensis	6072870	Contig	GCA_002147055.1_AbiH_1	OTX91453.1	OTX91453.1	OTX91453.1	OTX91453.1	NA	NA	NA	NA	NA	NA	NA	NA	NA	1	AbiH__AbiH
AbiH	AbiH	AbiH	AbiH	Unknown	GCF_002200015.1	ASM220001v1	Bacillus cereus	Bacillus cereus	5478803	Scaffold	GCF_002200015.1_AbiH_1	WP_088350954.1	WP_088350954.1	WP_088350954.1	WP_088350954.1	NA	NA	NA	NA	NA	NA	NA	NA	NA	1	AbiH__AbiH
AbiH	AbiH	AbiH	AbiH	Unknown	GCA_002582385.1	ASM258238v1	Bacillus cereus	Bacillus cereus	6191090	Scaffold	GCA_002582385.1_AbiH_2	PGV20722.1	PGV20722.1	PGV20722.1	PGV20722.1	NA	NA	NA	NA	NA	NA	NA	NA	NA	1	AbiH__AbiH
AbiH	AbiH	AbiH	AbiH	Unknown	GCA_036217005.1	ASM3621700v1	Bacillus thuringiensis	Bacillus thuringiensis	6034685	Scaffold	GCA_036217005.1_AbiH_1	MED2922833.1	MED2922833.1	MED2922833.1	MED2922833.1	NA	NA	NA	NA	NA	NA	NA	NA	NA	1	AbiH__AbiH
AbiH	AbiH	AbiH	AbiH	Unknown	GCA_002584925.1	ASM258492v1	Bacillus thuringiensis	Bacillus thuringiensis	6199878	Scaffold	GCA_002584925.1_AbiH_1	PGZ88293.1	PGZ88293.1	PGZ88293.1	PGZ88293.1	NA	NA	NA	NA	NA	NA	NA	NA	NA	1	AbiH__AbiH
AbiH	AbiH	AbiH	AbiH	Unknown	GCA_002569065.1	ASM256906v1	Bacillus toyonensis	Bacillus toyonensis	5616824	Scaffold	GCA_002569065.1_AbiH_1	PFX48238.1	PFX48238.1	PFX48238.1	PFX48238.1	NA	NA	NA	NA	NA	NA	NA	NA	NA	1	AbiH__AbiH
AbiH	AbiH	AbiH	AbiH	Unknown	GCA_016483835.1	ASM1648383v1	Bacillus cereus	Bacillus cereus	6190024	Contig	GCA_016483835.1_AbiH_1	MBJ8154163.1	MBJ8154163.1	MBJ8154163.1	MBJ8154163.1	NA	NA	NA	NA	NA	NA	NA	NA	NA	1	AbiH__AbiH
AbiH	AbiH	AbiH	AbiH	Unknown	GCA_029709755.1	PDT001182160.1	Bacillus toyonensis	Bacillus toyonensis	6138997	Contig	GCA_029709755.1_AbiH_1	HDR7850599.1	HDR7850599.1	HDR7850599.1	HDR7850599.1	NA	NA	NA	NA	NA	NA	NA	NA	NA	1	AbiH__AbiH
AbiH	AbiH	AbiH	AbiH	Unknown	GCA_002575445.1	ASM257544v1	Bacillus thuringiensis	Bacillus thuringiensis	6202526	Scaffold	GCA_002575445.1_AbiH_1	PGN54212.1	PGN54212.1	PGN54212.1	PGN54212.1	NA	NA	NA	NA	NA	NA	NA	NA	NA	1	AbiH__AbiH
AbiH	AbiH	AbiH	AbiH	Unknown	GCA_002557595.1	ASM255759v1	Bacillus wiedmannii	Bacillus wiedmannii	5618543	Scaffold	GCA_002557595.1_AbiH_1	PEP91512.1	PEP91512.1	PEP91512.1	PEP91512.1	NA	NA	NA	NA	NA	NA	NA	NA	NA	1	AbiH__AbiH
AbiH	AbiH	AbiH	AbiH	Unknown	GCA_002560925.1	ASM256092v1	Bacillus thuringiensis	Bacillus thuringiensis	5822467	Scaffold	GCA_002560925.1_AbiH_1	PEY81978.1	PEY81978.1	PEY81978.1	PEY81978.1	NA	NA	NA	NA	NA	NA	NA	NA	NA	1	AbiH__AbiH
AbiH	AbiH	AbiH	AbiH	Unknown	GCA_000775975.1	ASM77597v1	Bacillus mycoides	Bacillus mycoides	5608349	Complete Genome	GCA_000775975.1_AbiH_1	AIW84328.1	AIW84328.1	AIW84328.1	AIW84328.1	NA	NA	NA	NA	NA	NA	NA	NA	NA	1	AbiH__AbiH
AbiH	AbiH	AbiH	AbiH	Unknown	GCA_004330315.1	ASM433031v1	Bacillus thuringiensis	Bacillus thuringiensis	6113939	Contig	GCA_004330315.1_AbiH_1	TBX45050.1	TBX45050.1	TBX45050.1	TBX45050.1	NA	NA	NA	NA	NA	NA	NA	NA	NA	1	AbiH__AbiH
AbiH	AbiH	AbiH	AbiH	Unknown	GCA_029708695.1	PDT001182245.1	Bacillus mycoides	Bacillus mycoides	5791544	Contig	GCA_029708695.1_AbiH_1	HDR7565083.1	HDR7565083.1	HDR7565083.1	HDR7565083.1	NA	NA	NA	NA	NA	NA	NA	NA	NA	1	AbiH__AbiH
AbiH	AbiH	AbiH	AbiH	Unknown	GCA_002551725.1	ASM255172v1	Bacillus toyonensis	Bacillus toyonensis	6029620	Scaffold	GCA_002551725.1_AbiH_1	PEB22146.1	PEB22146.1	PEB22146.1	PEB22146.1	NA	NA	NA	NA	NA	NA	NA	NA	NA	1	AbiH__AbiH
AbiH	AbiH	AbiH	AbiH	Unknown	GCA_022117595.1	ASM2211759v1	Bacillus toyonensis	Bacillus toyonensis	5932331	Contig	GCA_022117595.1_AbiH_1	MCG3797084.1	MCG3797084.1	MCG3797084.1	MCG3797084.1	NA	NA	NA	NA	NA	NA	NA	NA	NA	1	AbiH__AbiH
AbiH	AbiH	AbiH	AbiH	Unknown	GCA_001584105.1	ASM158410v1	Bacillus cereus	Bacillus cereus	5590151	Contig	GCA_001584105.1_AbiH_1	KXY63492.1	KXY63492.1	KXY63492.1	KXY63492.1	NA	NA	NA	NA	NA	NA	NA	NA	NA	1	AbiH__AbiH
AbiH	AbiH	AbiH	AbiH	Unknown	GCA_002562585.1	ASM256258v1	Bacillus cereus	Bacillus cereus	6019463	Scaffold	GCA_002562585.1_AbiH_2	PEX30636.1	PEX30636.1	PEX30636.1	PEX30636.1	NA	NA	NA	NA	NA	NA	NA	NA	NA	1	AbiH__AbiH
AbiH	AbiH	AbiH	AbiH	Unknown	GCA_025519525.1	ASM2551952v1	Bacillus wiedmannii	Bacillus wiedmannii	5685175	Scaffold	GCA_025519525.1_AbiH_1	MCU5578288.1	MCU5578288.1	MCU5578288.1	MCU5578288.1	NA	NA	NA	NA	NA	NA	NA	NA	NA	1	AbiH__AbiH
AbiH	AbiH	AbiH	AbiH	Unknown	GCA_029708735.1	PDT001182241.1	Bacillus mycoides	Bacillus mycoides	5903975	Contig	GCA_029708735.1_AbiH_1	HDR7595991.1	HDR7595991.1	HDR7595991.1	HDR7595991.1	NA	NA	NA	NA	NA	NA	NA	NA	NA	1	AbiH__AbiH
AbiH	AbiH	AbiH	AbiH	Unknown	GCA_002343945.1	ASM234394v1	Bacillus cereus	Bacillus cereus	5712306	Contig	GCA_002343945.1_AbiH_2	PCC77299.1	PCC77299.1	PCC77299.1	PCC77299.1	NA	NA	NA	NA	NA	NA	NA	NA	NA	1	AbiH__AbiH
AbiH	AbiH	AbiH	AbiH	Unknown	GCA_002576655.1	ASM257665v1	Bacillus thuringiensis	Bacillus thuringiensis	6178670	Scaffold	GCA_002576655.1_AbiH_1	PGO78697.1	PGO78697.1	PGO78697.1	PGO78697.1	NA	NA	NA	NA	NA	NA	NA	NA	NA	1	AbiH__AbiH
AbiH	AbiH	AbiH	AbiH	Unknown	GCA_002148065.1	ASM214806v1	Bacillus thuringiensis serovar zhaodongensis	Bacillus thuringiensis	6240466	Scaffold	GCA_002148065.1_AbiH_1	OUB69782.1	OUB69782.1	OUB69782.1	OUB69782.1	NA	NA	NA	NA	NA	NA	NA	NA	NA	1	AbiH__AbiH
AbiH	AbiH	AbiH	AbiH	Unknown	GCA_002571765.1	ASM257176v1	Bacillus toyonensis	Bacillus toyonensis	5840266	Scaffold	GCA_002571765.1_AbiH_1	PGD81640.1	PGD81640.1	PGD81640.1	PGD81640.1	NA	NA	NA	NA	NA	NA	NA	NA	NA	1	AbiH__AbiH
AbiH	AbiH	AbiH	AbiH	Unknown	GCA_018751995.1	ASM1875199v1	Bacillus mycoides	Bacillus mycoides	6010975	Complete Genome	GCA_018751995.1_AbiH_1	QWH95533.1	QWH95533.1	QWH95533.1	QWH95533.1	NA	NA	NA	NA	NA	NA	NA	NA	NA	1	AbiH__AbiH
AbiH	AbiH	AbiH	AbiH	Unknown	GCA_002562495.1	ASM256249v1	Bacillus cereus	Bacillus cereus	5662421	Scaffold	GCA_002562495.1_AbiH_1	PEX04831.1	PEX04831.1	PEX04831.1	PEX04831.1	NA	NA	NA	NA	NA	NA	NA	NA	NA	1	AbiH__AbiH
AbiH	AbiH	AbiH	AbiH	Unknown	GCA_002998815.1	ASM299881v1	Bacillus thuringiensis	Bacillus thuringiensis	6086518	Scaffold	GCA_002998815.1_AbiH_1	PRT25918.1	PRT25918.1	PRT25918.1	PRT25918.1	NA	NA	NA	NA	NA	NA	NA	NA	NA	1	AbiH__AbiH
AbiH	AbiH	AbiH	AbiH	Unknown	GCA_035802675.1	ASM3580267v1	Bacillus cereus	Bacillus cereus	5858910	Scaffold	GCA_035802675.1_AbiH_1	MEB9879434.1	MEB9879434.1	MEB9879434.1	MEB9879434.1	NA	NA	NA	NA	NA	NA	NA	NA	NA	1	AbiH__AbiH
AbiH	AbiH	AbiH	AbiH	Unknown	GCA_036216765.1	ASM3621676v1	Bacillus thuringiensis	Bacillus thuringiensis	5955634	Scaffold	GCA_036216765.1_AbiH_1	MED3056169.1	MED3056169.1	MED3056169.1	MED3056169.1	NA	NA	NA	NA	NA	NA	NA	NA	NA	1	AbiH__AbiH
AbiH	AbiH	AbiH	AbiH	Unknown	GCA_002558035.1	ASM255803v1	Bacillus thuringiensis	Bacillus thuringiensis	6075424	Scaffold	GCA_002558035.1_AbiH_1	PEV03662.1	PEV03662.1	PEV03662.1	PEV03662.1	NA	NA	NA	NA	NA	NA	NA	NA	NA	1	AbiH__AbiH
AbiH	AbiH	AbiH	AbiH	Unknown	GCA_002571315.1	ASM257131v1	Bacillus thuringiensis	Bacillus thuringiensis	5707854	Scaffold	GCA_002571315.1_AbiH_1	PFW20045.1	PFW20045.1	PFW20045.1	PFW20045.1	NA	NA	NA	NA	NA	NA	NA	NA	NA	1	AbiH__AbiH
AbiH	AbiH	AbiH	AbiH	Unknown	GCA_002569605.1	ASM256960v1	Bacillus pseudomycoides	Bacillus pseudomycoides	5663048	Scaffold	GCA_002569605.1_AbiH_2	PFZ08085.1	PFZ08085.1	PFZ08085.1	PFZ08085.1	NA	NA	NA	NA	NA	NA	NA	NA	NA	1	AbiH__AbiH
AbiH	AbiH	AbiH	AbiH	Unknown	GCA_009646415.1	ASM964641v1	Bacillus thuringiensis	Bacillus thuringiensis	6037885	Contig	GCA_009646415.1_AbiH_1	MRA93795.1	MRA93795.1	MRA93795.1	MRA93795.1	NA	NA	NA	NA	NA	NA	NA	NA	NA	1	AbiH__AbiH
AbiH	AbiH	AbiH	AbiH	Unknown	GCA_002024535.1	ASM202453v1	Bacillus cereus	Bacillus cereus	5392392	Contig	GCA_002024535.1_AbiH_2	OPD43955.1	OPD43955.1	OPD43955.1	OPD43955.1	NA	NA	NA	NA	NA	NA	NA	NA	NA	1	AbiH__AbiH
AbiH	AbiH	AbiH	AbiH	Unknown	GCA_031941145.1	PDT001839216.1	Bacillus thuringiensis	Bacillus thuringiensis	6072060	Contig	GCA_031941145.1_AbiH_1	HDX9492597.1	HDX9492597.1	HDX9492597.1	HDX9492597.1	NA	NA	NA	NA	NA	NA	NA	NA	NA	1	AbiH__AbiH
AbiH	AbiH	AbiH	AbiH	Unknown	GCA_025516525.1	ASM2551652v1	Bacillus toyonensis	Bacillus toyonensis	5545437	Contig	GCA_025516525.1_AbiH_1	MCU5092003.1	MCU5092003.1	MCU5092003.1	MCU5092003.1	NA	NA	NA	NA	NA	NA	NA	NA	NA	1	AbiH__AbiH
AbiH	AbiH	AbiH	AbiH	Unknown	GCA_002559565.1	ASM255956v1	Bacillus cereus	Bacillus cereus	5993675	Scaffold	GCA_002559565.1_AbiH_2	PEU09420.1	PEU09420.1	PEU09420.1	PEU09420.1	NA	NA	NA	NA	NA	NA	NA	NA	NA	1	AbiH__AbiH
AbiH	AbiH	AbiH	AbiH	Unknown	GCA_002550525.1	ASM255052v1	Bacillus toyonensis	Bacillus toyonensis	5687732	Scaffold	GCA_002550525.1_AbiH_1	PDZ25414.1	PDZ25414.1	PDZ25414.1	PDZ25414.1	NA	NA	NA	NA	NA	NA	NA	NA	NA	1	AbiH__AbiH
AbiH	AbiH	AbiH	AbiH	Unknown	GCA_006349625.1	ASM634962v1	Bacillus tropicus	Bacillus tropicus	5335513	Contig	GCA_006349625.1_AbiH_1	TNP14695.1	TNP14695.1	TNP14695.1	TNP14695.1	NA	NA	NA	NA	NA	NA	NA	NA	NA	1	AbiH__AbiH
AbiH	AbiH	AbiH	AbiH	Unknown	GCA_002530555.1	ASM253055v1	Bacillus cereus	Bacillus cereus	5710759	Contig	GCA_002530555.1_AbiH_2	PDR74703.1	PDR74703.1	PDR74703.1	PDR74703.1	NA	NA	NA	NA	NA	NA	NA	NA	NA	1	AbiH__AbiH
AbiH	AbiH	AbiH	AbiH	Unknown	GCA_035814535.1	ASM3581453v1	Bacillus cereus	Bacillus cereus	6052204	Scaffold	GCA_035814535.1_AbiH_1	MEC2468518.1	MEC2468518.1	MEC2468518.1	MEC2468518.1	NA	NA	NA	NA	NA	NA	NA	NA	NA	1	AbiH__AbiH
AbiH	AbiH	AbiH	AbiH	Unknown	GCF_918180265.1	DSM 11821	Bacillus mycoides NBRC 101238 = DSM 11821	Bacillus mycoides	5591859	Scaffold	GCF_918180265.1_AbiH_1	WP_033709099.1	WP_033709099.1	WP_033709099.1	WP_033709099.1	NA	NA	NA	NA	NA	NA	NA	NA	NA	1	AbiH__AbiH
AbiH	AbiH	AbiH	AbiH	Unknown	GCA_019656115.1	ASM1965611v1	Bacillus paranthracis	Bacillus paranthracis	5424208	Contig	GCA_019656115.1_AbiH_1	GIX60459.1	GIX60459.1	GIX60459.1	GIX60459.1	NA	NA	NA	NA	NA	NA	NA	NA	NA	1	AbiH__AbiH
AbiH	AbiH	AbiH	AbiH	Unknown	GCA_002530625.1	ASM253062v1	Bacillus cereus	Bacillus cereus	5711934	Contig	GCA_002530625.1_AbiH_2	PDR91961.1	PDR91961.1	PDR91961.1	PDR91961.1	NA	NA	NA	NA	NA	NA	NA	NA	NA	1	AbiH__AbiH
AbiH	AbiH	AbiH	AbiH	Unknown	GCF_022663435.1	ASM2266343v1	Bacillus cereus group sp. BfR-BA-01393	Bacillus cereus s.l.	6763031	Contig	GCF_022663435.1_AbiH_1	WP_060852755.1	WP_060852755.1	WP_060852755.1	WP_060852755.1	NA	NA	NA	NA	NA	NA	NA	NA	NA	1	AbiH__AbiH
AbiH	AbiH	AbiH	AbiH	Unknown	GCA_029479355.1	ASM2947935v1	Bacillus cereus	Bacillus cereus	6124807	Contig	GCA_029479355.1_AbiH_1	MDF9524738.1	MDF9524738.1	MDF9524738.1	MDF9524738.1	NA	NA	NA	NA	NA	NA	NA	NA	NA	1	AbiH__AbiH
AbiH	AbiH	AbiH	AbiH	Unknown	GCA_016917795.1	ASM1691779v1	Bacillus cereus	Bacillus cereus	5821889	Complete Genome	GCA_016917795.1_AbiH_1	QRY13363.1	QRY13363.1	QRY13363.1	QRY13363.1	NA	NA	NA	NA	NA	NA	NA	NA	NA	1	AbiH__AbiH
AbiH	AbiH	AbiH	AbiH	Unknown	GCA_002569325.1	ASM256932v1	Bacillus toyonensis	Bacillus toyonensis	5526602	Scaffold	GCA_002569325.1_AbiH_1	PFW89212.1	PFW89212.1	PFW89212.1	PFW89212.1	NA	NA	NA	NA	NA	NA	NA	NA	NA	1	AbiH__AbiH
AbiH	AbiH	AbiH	AbiH	Unknown	GCA_035812395.1	ASM3581239v1	Bacillus cereus	Bacillus cereus	5872400	Scaffold	GCA_035812395.1_AbiH_1	MEC1984222.1	MEC1984222.1	MEC1984222.1	MEC1984222.1	NA	NA	NA	NA	NA	NA	NA	NA	NA	1	AbiH__AbiH
AbiH	AbiH	AbiH	AbiH	Unknown	GCA_030062235.1	ASM3006223v1	Bacillus bombysepticus	Bacillus bombysepticus	5969053	Scaffold	GCA_030062235.1_AbiH_2	MDJ0295754.1	MDJ0295754.1	MDJ0295754.1	MDJ0295754.1	NA	NA	NA	NA	NA	NA	NA	NA	NA	1	AbiH__AbiH
AbiH	AbiH	AbiH	AbiH	Unknown	GCA_002566555.1	ASM256655v1	Bacillus thuringiensis	Bacillus thuringiensis	6304386	Scaffold	GCA_002566555.1_AbiH_1	PFM85264.1	PFM85264.1	PFM85264.1	PFM85264.1	NA	NA	NA	NA	NA	NA	NA	NA	NA	1	AbiH__AbiH
AbiH	AbiH	AbiH	AbiH	Unknown	GCF_030848685.1	ASM3084868v1	Bacillus cereus	Bacillus cereus	6018030	Contig	GCF_030848685.1_AbiH_1	WP_306692761.1	WP_306692761.1	WP_306692761.1	WP_306692761.1	NA	NA	NA	NA	NA	NA	NA	NA	NA	1	AbiH__AbiH
AbiH	AbiH	AbiH	AbiH	Unknown	GCA_002585955.1	ASM258595v1	Bacillus cereus	Bacillus cereus	5677419	Scaffold	GCA_002585955.1_AbiH_1	PGY42247.1	PGY42247.1	PGY42247.1	PGY42247.1	NA	NA	NA	NA	NA	NA	NA	NA	NA	1	AbiH__AbiH
AbiH	AbiH	AbiH	AbiH	Unknown	GCA_002562505.1	ASM256250v1	Bacillus cereus	Bacillus cereus	6248801	Scaffold	GCA_002562505.1_AbiH_2	PEX06529.1	PEX06529.1	PEX06529.1	PEX06529.1	NA	NA	NA	NA	NA	NA	NA	NA	NA	1	AbiH__AbiH
AbiH	AbiH	AbiH	AbiH	Unknown	GCA_002570135.1	ASM257013v1	Bacillus wiedmannii	Bacillus wiedmannii	5341448	Scaffold	GCA_002570135.1_AbiH_1	PGB57935.1	PGB57935.1	PGB57935.1	PGB57935.1	NA	NA	NA	NA	NA	NA	NA	NA	NA	1	AbiH__AbiH
AbiH	AbiH	AbiH	AbiH	Unknown	GCA_015844975.1	ASM1584497v1	Bacillus toyonensis	Bacillus toyonensis	5863811	Scaffold	GCA_015844975.1_AbiH_1	MBG9848327.1	MBG9848327.1	MBG9848327.1	MBG9848327.1	NA	NA	NA	NA	NA	NA	NA	NA	NA	1	AbiH__AbiH
AbiH	AbiH	AbiH	AbiH	Unknown	GCA_002576575.1	ASM257657v1	Bacillus cereus	Bacillus cereus	6006078	Scaffold	GCA_002576575.1_AbiH_1	PGO08981.1	PGO08981.1	PGO08981.1	PGO08981.1	NA	NA	NA	NA	NA	NA	NA	NA	NA	1	AbiH__AbiH
AbiH	AbiH	AbiH	AbiH	Unknown	GCA_002557675.1	ASM255767v1	Bacillus wiedmannii	Bacillus wiedmannii	5983484	Scaffold	GCA_002557675.1_AbiH_1	PEN45661.1	PEN45661.1	PEN45661.1	PEN45661.1	NA	NA	NA	NA	NA	NA	NA	NA	NA	1	AbiH__AbiH
AbiH	AbiH	AbiH	AbiH	Unknown	GCA_002567875.1	ASM256787v1	Bacillus thuringiensis	Bacillus thuringiensis	6212408	Scaffold	GCA_002567875.1_AbiH_1	PFS11483.1	PFS11483.1	PFS11483.1	PFS11483.1	NA	NA	NA	NA	NA	NA	NA	NA	NA	1	AbiH__AbiH
AbiH	AbiH	AbiH	AbiH	Unknown	GCA_002571265.1	ASM257126v1	Bacillus thuringiensis	Bacillus thuringiensis	6145399	Scaffold	GCA_002571265.1_AbiH_1	PFV97661.1	PFV97661.1	PFV97661.1	PFV97661.1	NA	NA	NA	NA	NA	NA	NA	NA	NA	1	AbiH__AbiH
AbiH	AbiH	AbiH	AbiH	Unknown	GCA_013284445.1	ASM1328444v1	Bacillus cereus	Bacillus cereus	5869336	Contig	GCA_013284445.1_AbiH_2	NRQ72217.1	NRQ72217.1	NRQ72217.1	NRQ72217.1	NA	NA	NA	NA	NA	NA	NA	NA	NA	1	AbiH__AbiH
AbiH	AbiH	AbiH	AbiH	Unknown	GCA_002025105.1	ASM202510v1	Bacillus thuringiensis	Bacillus thuringiensis	6303767	Complete Genome	GCA_002025105.1_AbiH_1	AQY42571.1	AQY42571.1	AQY42571.1	AQY42571.1	NA	NA	NA	NA	NA	NA	NA	NA	NA	1	AbiH__AbiH
AbiH	AbiH	AbiH	AbiH	Unknown	GCA_029477705.1	ASM2947770v1	Bacillus cereus	Bacillus cereus	5942026	Contig	GCA_029477705.1_AbiH_1	MDF9545767.1	MDF9545767.1	MDF9545767.1	MDF9545767.1	NA	NA	NA	NA	NA	NA	NA	NA	NA	1	AbiH__AbiH
AbiH	AbiH	AbiH	AbiH	Unknown	GCA_036212105.1	ASM3621210v1	Bacillus paranthracis	Bacillus paranthracis	5539897	Scaffold	GCA_036212105.1_AbiH_1	MED1683419.1	MED1683419.1	MED1683419.1	MED1683419.1	NA	NA	NA	NA	NA	NA	NA	NA	NA	1	AbiH__AbiH
AbiH	AbiH	AbiH	AbiH	Unknown	GCA_002574645.1	ASM257464v1	Bacillus thuringiensis	Bacillus thuringiensis	5961006	Scaffold	GCA_002574645.1_AbiH_1	PGL80361.1	PGL80361.1	PGL80361.1	PGL80361.1	NA	NA	NA	NA	NA	NA	NA	NA	NA	1	AbiH__AbiH
AbiH	AbiH	AbiH	AbiH	Unknown	GCA_002146505.1	ASM214650v1	Bacillus thuringiensis serovar coreanensis	Bacillus thuringiensis	5684323	Contig	GCA_002146505.1_AbiH_1	OTW68857.1	OTW68857.1	OTW68857.1	OTW68857.1	NA	NA	NA	NA	NA	NA	NA	NA	NA	1	AbiH__AbiH
AbiH	AbiH	AbiH	AbiH	Unknown	GCA_002554925.1	ASM255492v1	Bacillus toyonensis	Bacillus toyonensis	5893568	Scaffold	GCA_002554925.1_AbiH_1	PEL00887.1	PEL00887.1	PEL00887.1	PEL00887.1	NA	NA	NA	NA	NA	NA	NA	NA	NA	1	AbiH__AbiH
AbiH	AbiH	AbiH	AbiH	Unknown	GCA_002552905.1	ASM255290v1	Bacillus thuringiensis	Bacillus thuringiensis	6105045	Scaffold	GCA_002552905.1_AbiH_1	PEE61268.1	PEE61268.1	PEE61268.1	PEE61268.1	NA	NA	NA	NA	NA	NA	NA	NA	NA	1	AbiH__AbiH
AbiH	AbiH	AbiH	AbiH	Unknown	GCA_037907145.1	ASM3790714v1	Bacillus cereus	Bacillus cereus	6562080	Scaffold	GCA_037907145.1_AbiH_1	MEJ9240974.1	MEJ9240974.1	MEJ9240974.1	MEJ9240974.1	NA	NA	NA	NA	NA	NA	NA	NA	NA	1	AbiH__AbiH
AbiH	AbiH	AbiH	AbiH	Unknown	GCA_027712465.1	ASM2771246v1	Bacillus cereus	Bacillus cereus	6009781	Contig	GCA_027712465.1_AbiH_1	MDA2002701.1	MDA2002701.1	MDA2002701.1	MDA2002701.1	NA	NA	NA	NA	NA	NA	NA	NA	NA	1	AbiH__AbiH
AbiH	AbiH	AbiH	AbiH	Unknown	GCA_002576765.1	ASM257676v1	Bacillus thuringiensis	Bacillus thuringiensis	6019480	Scaffold	GCA_002576765.1_AbiH_1	PGP48130.1	PGP48130.1	PGP48130.1	PGP48130.1	NA	NA	NA	NA	NA	NA	NA	NA	NA	1	AbiH__AbiH
AbiH	AbiH	AbiH	AbiH	Unknown	GCF_022663415.1	ASM2266341v1	Bacillus cereus group sp. BfR-BA-01395	Bacillus cereus s.l.	5264484	Contig	GCF_022663415.1_AbiH_1	WP_000369398.1	WP_000369398.1	WP_000369398.1	WP_000369398.1	NA	NA	NA	NA	NA	NA	NA	NA	NA	1	AbiH__AbiH
AbiH	AbiH	AbiH	AbiH	Unknown	GCA_002554755.1	ASM255475v1	Bacillus toyonensis	Bacillus toyonensis	6080212	Scaffold	GCA_002554755.1_AbiH_1	PEK51527.1	PEK51527.1	PEK51527.1	PEK51527.1	NA	NA	NA	NA	NA	NA	NA	NA	NA	1	AbiH__AbiH
AbiH	AbiH	AbiH	AbiH	Unknown	GCA_015845185.1	ASM1584518v1	Bacillus toyonensis	Bacillus toyonensis	6565196	Scaffold	GCA_015845185.1_AbiH_1	MBG9886348.1	MBG9886348.1	MBG9886348.1	MBG9886348.1	NA	NA	NA	NA	NA	NA	NA	NA	NA	1	AbiH__AbiH
AbiH	AbiH	AbiH	AbiH	Unknown	GCA_002811445.1	ASM281144v1	Bacillus cereus	Bacillus cereus	5602496	Scaffold	GCA_002811445.1_AbiH_1	PJZ23455.1	PJZ23455.1	PJZ23455.1	PJZ23455.1	NA	NA	NA	NA	NA	NA	NA	NA	NA	1	AbiH__AbiH
AbiH	AbiH	AbiH	AbiH	Unknown	GCA_001757695.1	ASM175769v1	Bacillus thuringiensis	Bacillus thuringiensis	5347504	Contig	GCA_001757695.1_AbiH_1	OFC86026.1	OFC86026.1	OFC86026.1	OFC86026.1	NA	NA	NA	NA	NA	NA	NA	NA	NA	1	AbiH__AbiH
AbiH	AbiH	AbiH	AbiH	Unknown	GCA_019990665.1	ASM1999066v1	Bacillus cereus	Bacillus cereus	6217338	Scaffold	GCA_019990665.1_AbiH_1	MBZ3766254.1	MBZ3766254.1	MBZ3766254.1	MBZ3766254.1	NA	NA	NA	NA	NA	NA	NA	NA	NA	1	AbiH__AbiH
AbiH	AbiH	AbiH	AbiH	Unknown	GCF_002078195.1	ASM207819v1	Bacillus cereus	Bacillus cereus	5862070	Contig	GCF_002078195.1_AbiH_1	WP_097826375.1	WP_097826375.1	WP_097826375.1	WP_097826375.1	NA	NA	NA	NA	NA	NA	NA	NA	NA	1	AbiH__AbiH
AbiH	AbiH	AbiH	AbiH	Unknown	GCA_030062185.1	ASM3006218v1	Bacillus bombysepticus	Bacillus bombysepticus	6076719	Scaffold	GCA_030062185.1_AbiH_2	MDJ0281969.1	MDJ0281969.1	MDJ0281969.1	MDJ0281969.1	NA	NA	NA	NA	NA	NA	NA	NA	NA	1	AbiH__AbiH
AbiH	AbiH	AbiH	AbiH	Unknown	GCA_002146605.1	ASM214660v1	Bacillus thuringiensis serovar guiyangiensis	Bacillus thuringiensis	5601382	Contig	GCA_002146605.1_AbiH_1	OTX54465.1	OTX54465.1	OTX54465.1	OTX54465.1	NA	NA	NA	NA	NA	NA	NA	NA	NA	1	AbiH__AbiH
AbiH	AbiH	AbiH	AbiH	Unknown	GCA_002569175.1	ASM256917v1	Bacillus toyonensis	Bacillus toyonensis	6007262	Scaffold	GCA_002569175.1_AbiH_1	PFZ67540.1	PFZ67540.1	PFZ67540.1	PFZ67540.1	NA	NA	NA	NA	NA	NA	NA	NA	NA	1	AbiH__AbiH
AbiH	AbiH	AbiH	AbiH	Unknown	GCA_031635095.1	PDT001854418.1	Bacillus cereus	Bacillus cereus	5366680	Contig	GCA_031635095.1_AbiH_1	HDW8012744.1	HDW8012744.1	HDW8012744.1	HDW8012744.1	NA	NA	NA	NA	NA	NA	NA	NA	NA	1	AbiH__AbiH
AbiH	AbiH	AbiH	AbiH	Unknown	GCA_002571165.1	ASM257116v1	Bacillus cereus	Bacillus cereus	6218749	Scaffold	GCA_002571165.1_AbiH_1	PFU92102.1	PFU92102.1	PFU92102.1	PFU92102.1	NA	NA	NA	NA	NA	NA	NA	NA	NA	1	AbiH__AbiH
AbiH	AbiH	AbiH	AbiH	Unknown	GCA_002530575.1	ASM253057v1	Bacillus cereus	Bacillus cereus	5705777	Contig	GCA_002530575.1_AbiH_2	PDR81902.1	PDR81902.1	PDR81902.1	PDR81902.1	NA	NA	NA	NA	NA	NA	NA	NA	NA	1	AbiH__AbiH
AbiH	AbiH	AbiH	AbiH	Unknown	GCA_027854115.1	ASM2785411v1	Bacillus cereus	Bacillus cereus	5782029	Contig	GCA_027854115.1_AbiH_1	MDA3655870.1	MDA3655870.1	MDA3655870.1	MDA3655870.1	NA	NA	NA	NA	NA	NA	NA	NA	NA	1	AbiH__AbiH
AbiH	AbiH	AbiH	AbiH	Unknown	GCA_029694365.1	PDT001647321.1	Bacillus cereus	Bacillus cereus	6106001	Contig	GCA_029694365.1_AbiH_1	HDR3894786.1	HDR3894786.1	HDR3894786.1	HDR3894786.1	NA	NA	NA	NA	NA	NA	NA	NA	NA	1	AbiH__AbiH
AbiH	AbiH	AbiH	AbiH	Unknown	GCA_025516155.1	ASM2551615v1	Bacillus cereus	Bacillus cereus	5877496	Scaffold	GCA_025516155.1_AbiH_1	MCU5032216.1	MCU5032216.1	MCU5032216.1	MCU5032216.1	NA	NA	NA	NA	NA	NA	NA	NA	NA	1	AbiH__AbiH
AbiH	AbiH	AbiH	AbiH	Unknown	GCA_035815535.1	ASM3581553v1	Bacillus cereus	Bacillus cereus	6111862	Scaffold	GCA_035815535.1_AbiH_2	MEC2732406.1	MEC2732406.1	MEC2732406.1	MEC2732406.1	NA	NA	NA	NA	NA	NA	NA	NA	NA	1	AbiH__AbiH
AbiH	AbiH	AbiH	AbiH	Unknown	GCA_002557855.1	ASM255785v1	Bacillus wiedmannii	Bacillus wiedmannii	5975308	Scaffold	GCA_002557855.1_AbiH_1	PEU25003.1	PEU25003.1	PEU25003.1	PEU25003.1	NA	NA	NA	NA	NA	NA	NA	NA	NA	1	AbiH__AbiH
AbiH	AbiH	AbiH	AbiH	Unknown	GCA_000398945.1	Baci_cere_Schrouff_V2	Bacillus cereus str. Schrouff	Bacillus cereus	6267079	Scaffold	GCA_000398945.1_AbiH_1	EOO04963.1	EOO04963.1	EOO04963.1	EOO04963.1	NA	NA	NA	NA	NA	NA	NA	NA	NA	1	AbiH__AbiH
AbiH	AbiH	AbiH	AbiH	Unknown	GCA_009646735.1	ASM964673v1	Bacillus thuringiensis	Bacillus thuringiensis	6745446	Contig	GCA_009646735.1_AbiH_1	MRD28385.1	MRD28385.1	MRD28385.1	MRD28385.1	NA	NA	NA	NA	NA	NA	NA	NA	NA	1	AbiH__AbiH
AbiH	AbiH	AbiH	AbiH	Unknown	GCA_001635955.1	ASM163595v1	Bacillus cereus	Bacillus cereus	6097988	Complete Genome	GCA_001635955.1_AbiH_1	ANC16879.1	ANC16879.1	ANC16879.1	ANC16879.1	NA	NA	NA	NA	NA	NA	NA	NA	NA	1	AbiH__AbiH
AbiH	AbiH	AbiH	AbiH	Unknown	GCF_037151595.1	ASM3715159v1	Bacillus cereus	Bacillus cereus	5336614	Contig	GCF_037151595.1_AbiH_1	WP_158080531.1	WP_158080531.1	WP_158080531.1	WP_158080531.1	NA	NA	NA	NA	NA	NA	NA	NA	NA	1	AbiH__AbiH
AbiH	AbiH	AbiH	AbiH	Unknown	GCA_000496285.1	ASM49628v1	Bacillus toyonensis BCT-7112	Bacillus toyonensis	5025419	Complete Genome	GCA_000496285.1_AbiH_1	AHA09489.1	AHA09489.1	AHA09489.1	AHA09489.1	NA	NA	NA	NA	NA	NA	NA	NA	NA	1	AbiH__AbiH
AbiH	AbiH	AbiH	AbiH	Unknown	GCA_002550815.1	ASM255081v1	Bacillus cereus	Bacillus cereus	5512254	Scaffold	GCA_002550815.1_AbiH_1	PEA18101.1	PEA18101.1	PEA18101.1	PEA18101.1	NA	NA	NA	NA	NA	NA	NA	NA	NA	1	AbiH__AbiH
AbiH	AbiH	AbiH	AbiH	Unknown	GCA_025518605.1	ASM2551860v1	Bacillus cereus	Bacillus cereus	4628479	Scaffold	GCA_025518605.1_AbiH_1	MCU5445614.1	MCU5445614.1	MCU5445614.1	MCU5445614.1	NA	NA	NA	NA	NA	NA	NA	NA	NA	1	AbiH__AbiH
AbiH	AbiH	AbiH	AbiH	Unknown	GCA_027715205.1	ASM2771520v1	Bacillus cereus	Bacillus cereus	5749657	Contig	GCA_027715205.1_AbiH_1	MDA2423364.1	MDA2423364.1	MDA2423364.1	MDA2423364.1	NA	NA	NA	NA	NA	NA	NA	NA	NA	1	AbiH__AbiH
AbiI	AbiI	AbiI	AbiI	Abi	GCA_019192765.1	ASM1919276v1	Bacillus thuringiensis	Bacillus thuringiensis	5643104	Contig	GCA_019192765.1_AbiI_1	MBV6679824.1	MBV6679824.1	MBV6679824.1	MBV6679824.1	NA	NA	NA	NA	NA	NA	NA	NA	NA	1	AbiI__AbiI
AbiI	AbiI	AbiI	AbiI	Abi	GCA_002574325.1	ASM257432v1	Bacillus thuringiensis	Bacillus thuringiensis	6153481	Scaffold	GCA_002574325.1_AbiI_1	PGK70115.1	PGK70115.1	PGK70115.1	PGK70115.1	NA	NA	NA	NA	NA	NA	NA	NA	NA	1	AbiI__AbiI
AbiJ	AbiJ	AbiJ	AbiJ	Abi	GCA_029711465.1	PDT001179777.1	Bacillus cereus	Bacillus cereus	5860544	Contig	GCA_029711465.1_AbiJ_1	HDR8371618.1	HDR8371618.1	HDR8371618.1	HDR8371618.1	NA	NA	NA	NA	NA	NA	NA	NA	NA	1	AbiJ__AbiJ
AbiJ	AbiJ	AbiJ	AbiJ	Abi	GCA_020686665.1	ASM2068666v1	Bacillus paranthracis	Bacillus paranthracis	5579867	Scaffold	GCA_020686665.1_AbiJ_2	MCC2438139.1	MCC2438139.1	MCC2438139.1	MCC2438139.1	NA	NA	NA	NA	NA	NA	NA	NA	NA	1	AbiJ__AbiJ
AbiJ	AbiJ	AbiJ	AbiJ	Abi	GCA_005048915.1	ASM504891v1	Bacillus thuringiensis	Bacillus thuringiensis	5935630	Contig	GCA_005048915.1_AbiJ_1	TKA07948.1	TKA07948.1	TKA07948.1	TKA07948.1	NA	NA	NA	NA	NA	NA	NA	NA	NA	1	AbiJ__AbiJ
AbiJ	AbiJ	AbiJ	AbiJ	Abi	GCA_036216085.1	ASM3621608v1	Bacillus toyonensis	Bacillus toyonensis	6388908	Scaffold	GCA_036216085.1_AbiJ_1	MED2737877.1	MED2737877.1	MED2737877.1	MED2737877.1	NA	NA	NA	NA	NA	NA	NA	NA	NA	1	AbiJ__AbiJ
AbiJ	AbiJ	AbiJ	AbiJ	Abi	GCA_002580465.1	ASM258046v1	Bacillus toyonensis	Bacillus toyonensis	5869145	Scaffold	GCA_002580465.1_AbiJ_1	PHC26894.1	PHC26894.1	PHC26894.1	PHC26894.1	NA	NA	NA	NA	NA	NA	NA	NA	NA	1	AbiJ__AbiJ
AbiJ	AbiJ	AbiJ	AbiJ	Abi	GCA_031316875.1	ASM3131687v1	Bacillus paranthracis	Bacillus paranthracis	5410999	Scaffold	GCA_031316875.1_AbiJ_1	MDR4163694.1	MDR4163694.1	MDR4163694.1	MDR4163694.1	NA	NA	NA	NA	NA	NA	NA	NA	NA	1	AbiJ__AbiJ
AbiJ	AbiJ	AbiJ	AbiJ	Abi	GCA_021249305.1	ASM2124930v1	Bacillus paranthracis	Bacillus paranthracis	5176248	Complete Genome	GCA_021249305.1_AbiJ_1	UHJ51795.1	UHJ51795.1	UHJ51795.1	UHJ51795.1	NA	NA	NA	NA	NA	NA	NA	NA	NA	1	AbiJ__AbiJ
AbiJ	AbiJ	AbiJ	AbiJ	Abi	GCA_002562465.1	ASM256246v1	Bacillus cereus	Bacillus cereus	5932594	Scaffold	GCA_002562465.1_AbiJ_1	PEW97324.1	PEW97324.1	PEW97324.1	PEW97324.1	NA	NA	NA	NA	NA	NA	NA	NA	NA	1	AbiJ__AbiJ
AbiJ	AbiJ	AbiJ	AbiJ	Abi	GCF_002807235.1	ASM280723v1	Bacillus cereus	Bacillus cereus	5107447	Contig	GCF_002807235.1_AbiJ_1	WP_100634293.1	WP_100634293.1	WP_100634293.1	WP_100634293.1	NA	NA	NA	NA	NA	NA	NA	NA	NA	1	AbiJ__AbiJ
AbiJ	AbiJ	AbiJ	AbiJ	Abi	GCA_035801615.1	ASM3580161v1	Bacillus anthracis	Bacillus anthracis	5538082	Scaffold	GCA_035801615.1_AbiJ_2	MEB9507281.1	MEB9507281.1	MEB9507281.1	MEB9507281.1	NA	NA	NA	NA	NA	NA	NA	NA	NA	1	AbiJ__AbiJ
AbiJ	AbiJ	AbiJ	AbiJ	Abi	GCA_002564965.1	ASM256496v1	Bacillus cereus	Bacillus cereus	5889898	Scaffold	GCA_002564965.1_AbiJ_1	PFM59016.1	PFM59016.1	PFM59016.1	PFM59016.1	NA	NA	NA	NA	NA	NA	NA	NA	NA	1	AbiJ__AbiJ
AbiJ	AbiJ	AbiJ	AbiJ	Abi	GCA_026874145.1	ASM2687414v1	Bacillus paranthracis	Bacillus paranthracis	5905361	Complete Genome	GCA_026874145.1_AbiJ_1	WAI37460.1	WAI37460.1	WAI37460.1	WAI37460.1	NA	NA	NA	NA	NA	NA	NA	NA	NA	1	AbiJ__AbiJ
AbiJ	AbiJ	AbiJ	AbiJ	Abi	GCA_029536395.1	ASM2953639v1	Bacillus paranthracis	Bacillus paranthracis	5620787	Contig	GCA_029536395.1_AbiJ_1	MDG0911038.1	MDG0911038.1	MDG0911038.1	MDG0911038.1	NA	NA	NA	NA	NA	NA	NA	NA	NA	1	AbiJ__AbiJ
AbiJ	AbiJ	AbiJ	AbiJ	Abi	GCA_002558905.1	ASM255890v1	Bacillus anthracis	Bacillus anthracis	5526457	Scaffold	GCA_002558905.1_AbiJ_1	PES83455.1	PES83455.1	PES83455.1	PES83455.1	NA	NA	NA	NA	NA	NA	NA	NA	NA	1	AbiJ__AbiJ
AbiJ	AbiJ	AbiJ	AbiJ	Abi	GCA_002562285.1	ASM256228v1	Bacillus cereus	Bacillus cereus	5628667	Scaffold	GCA_002562285.1_AbiJ_1	PEW38736.1	PEW38736.1	PEW38736.1	PEW38736.1	NA	NA	NA	NA	NA	NA	NA	NA	NA	1	AbiJ__AbiJ
AbiJ	AbiJ	AbiJ	AbiJ	Abi	GCA_000291435.1	Baci_cere_BAG4O-1_G13205_V1	Bacillus cereus BAG4O-1	Bacillus cereus	5726356	Scaffold	GCA_000291435.1_AbiJ_1	EJQ27951.1	EJQ27951.1	EJQ27951.1	EJQ27951.1	NA	NA	NA	NA	NA	NA	NA	NA	NA	1	AbiJ__AbiJ
AbiJ	AbiJ	AbiJ	AbiJ	Abi	GCA_002566255.1	ASM256625v1	Bacillus cereus	Bacillus cereus	5824281	Scaffold	GCA_002566255.1_AbiJ_1	PFK30757.1	PFK30757.1	PFK30757.1	PFK30757.1	NA	NA	NA	NA	NA	NA	NA	NA	NA	1	AbiJ__AbiJ
AbiJ	AbiJ	AbiJ	AbiJ	Abi	GCA_002565505.1	ASM256550v1	Bacillus cereus	Bacillus cereus	5767281	Scaffold	GCA_002565505.1_AbiJ_1	PFK48644.1	PFK48644.1	PFK48644.1	PFK48644.1	NA	NA	NA	NA	NA	NA	NA	NA	NA	1	AbiJ__AbiJ
AbiJ	AbiJ	AbiJ	AbiJ	Abi	GCA_031317175.1	ASM3131717v1	Bacillus paranthracis	Bacillus paranthracis	5466454	Scaffold	GCA_031317175.1_AbiJ_1	MDR4349696.1	MDR4349696.1	MDR4349696.1	MDR4349696.1	NA	NA	NA	NA	NA	NA	NA	NA	NA	1	AbiJ__AbiJ
AbiJ	AbiJ	AbiJ	AbiJ	Abi	GCA_002998975.1	ASM299897v1	Bacillus wiedmannii	Bacillus wiedmannii	5829775	Scaffold	GCA_002998975.1_AbiJ_1	PRT35341.1	PRT35341.1	PRT35341.1	PRT35341.1	NA	NA	NA	NA	NA	NA	NA	NA	NA	1	AbiJ__AbiJ
AbiJ	AbiJ	AbiJ	AbiJ	Abi	GCA_002578255.1	ASM257825v1	Bacillus cereus	Bacillus cereus	6018765	Scaffold	GCA_002578255.1_AbiJ_1	PGU74634.1	PGU74634.1	PGU74634.1	PGU74634.1	NA	NA	NA	NA	NA	NA	NA	NA	NA	1	AbiJ__AbiJ
AbiJ	AbiJ	AbiJ	AbiJ	Abi	GCA_029711445.1	PDT001179776.1	Bacillus cereus	Bacillus cereus	5750166	Contig	GCA_029711445.1_AbiJ_1	HDR8364025.1	HDR8364025.1	HDR8364025.1	HDR8364025.1	NA	NA	NA	NA	NA	NA	NA	NA	NA	1	AbiJ__AbiJ
AbiJ	AbiJ	AbiJ	AbiJ	Abi	GCA_036216445.1	ASM3621644v1	Bacillus thuringiensis	Bacillus thuringiensis	5811785	Scaffold	GCA_036216445.1_AbiJ_1	MED2763246.1	MED2763246.1	MED2763246.1	MED2763246.1	NA	NA	NA	NA	NA	NA	NA	NA	NA	1	AbiJ__AbiJ
AbiJ	AbiJ	AbiJ	AbiJ	Abi	GCA_002558615.1	ASM255861v1	Bacillus cereus	Bacillus cereus	5599458	Scaffold	GCA_002558615.1_AbiJ_1	PER83810.1	PER83810.1	PER83810.1	PER83810.1	NA	NA	NA	NA	NA	NA	NA	NA	NA	1	AbiJ__AbiJ
AbiJ	AbiJ	AbiJ	AbiJ	Abi	GCA_002570585.1	ASM257058v1	Bacillus thuringiensis	Bacillus thuringiensis	6078645	Scaffold	GCA_002570585.1_AbiJ_1	PFV50392.1	PFV50392.1	PFV50392.1	PFV50392.1	NA	NA	NA	NA	NA	NA	NA	NA	NA	1	AbiJ__AbiJ
AbiJ	AbiJ	AbiJ	AbiJ	Abi	GCA_014926245.2	ASM1492624v2	Bacillus albus	Bacillus albus	5843889	Scaffold	GCA_014926245.2_AbiJ_1	MDD8006029.1	MDD8006029.1	MDD8006029.1	MDD8006029.1	NA	NA	NA	NA	NA	NA	NA	NA	NA	1	AbiJ__AbiJ
AbiJ	AbiJ	AbiJ	AbiJ	Abi	GCA_029708215.1	PDT001182274.1	Bacillus paranthracis	Bacillus paranthracis	5581969	Contig	GCA_029708215.1_AbiJ_1	HDR7475663.1	HDR7475663.1	HDR7475663.1	HDR7475663.1	NA	NA	NA	NA	NA	NA	NA	NA	NA	1	AbiJ__AbiJ
AbiJ	AbiJ	AbiJ	AbiJ	Abi	GCA_024497995.1	ASM2449799v1	Bacillus paranthracis	Bacillus paranthracis	5476267	Contig	GCA_024497995.1_AbiJ_2	MCQ6520071.1	MCQ6520071.1	MCQ6520071.1	MCQ6520071.1	NA	NA	NA	NA	NA	NA	NA	NA	NA	1	AbiJ__AbiJ
AbiJ	AbiJ	AbiJ	AbiJ	Abi	GCA_000290655.1	Baci_cere_VDM062_V1	Bacillus cereus VDM062	Bacillus cereus	6011592	Scaffold	GCA_000290655.1_AbiJ_1	EJS11820.1	EJS11820.1	EJS11820.1	EJS11820.1	NA	NA	NA	NA	NA	NA	NA	NA	NA	1	AbiJ__AbiJ
AbiJ	AbiJ	AbiJ	AbiJ	Abi	GCA_037907545.1	ASM3790754v1	Bacillus thuringiensis	Bacillus thuringiensis	6234429	Scaffold	GCA_037907545.1_AbiJ_1	MEJ9264706.1	MEJ9264706.1	MEJ9264706.1	MEJ9264706.1	NA	NA	NA	NA	NA	NA	NA	NA	NA	1	AbiJ__AbiJ
AbiJ	AbiJ	AbiJ	AbiJ	Abi	GCA_002566085.1	ASM256608v1	Bacillus anthracis	Bacillus anthracis	5738003	Scaffold	GCA_002566085.1_AbiJ_1	PFJ24559.1	PFJ24559.1	PFJ24559.1	PFJ24559.1	NA	NA	NA	NA	NA	NA	NA	NA	NA	1	AbiJ__AbiJ
AbiJ	AbiJ	AbiJ	AbiJ	Abi	GCF_022662685.1	ASM2266268v1	Bacillus cereus group sp. BfR-BA-01518	Bacillus cereus s.l.	5268055	Contig	GCF_022662685.1_AbiJ_1	WP_242267037.1	WP_242267037.1	WP_242267037.1	WP_242267037.1	NA	NA	NA	NA	NA	NA	NA	NA	NA	1	AbiJ__AbiJ
AbiJ	AbiJ	AbiJ	AbiJ	Abi	GCA_037027125.1	ASM3702712v1	Bacillus nitratireducens	Bacillus nitratireducens	5862887	Scaffold	GCA_037027125.1_AbiJ_1	MEI2310047.1	MEI2310047.1	MEI2310047.1	MEI2310047.1	NA	NA	NA	NA	NA	NA	NA	NA	NA	1	AbiJ__AbiJ
AbiJ	AbiJ	AbiJ	AbiJ	Abi	GCA_002568725.1	ASM256872v1	Bacillus toyonensis	Bacillus toyonensis	6016938	Scaffold	GCA_002568725.1_AbiJ_1	PFY25752.1	PFY25752.1	PFY25752.1	PFY25752.1	NA	NA	NA	NA	NA	NA	NA	NA	NA	1	AbiJ__AbiJ
AbiJ	AbiJ	AbiJ	AbiJ	Abi	GCA_036210735.1	ASM3621073v1	Bacillus mycoides	Bacillus mycoides	5800877	Scaffold	GCA_036210735.1_AbiJ_1	MED1379949.1	MED1379949.1	MED1379949.1	MED1379949.1	NA	NA	NA	NA	NA	NA	NA	NA	NA	1	AbiJ__AbiJ
AbiJ	AbiJ	AbiJ	AbiJ	Abi	GCA_029537625.1	ASM2953762v1	Bacillus paranthracis	Bacillus paranthracis	5385098	Contig	GCA_029537625.1_AbiJ_2	MDG1603779.1	MDG1603779.1	MDG1603779.1	MDG1603779.1	NA	NA	NA	NA	NA	NA	NA	NA	NA	1	AbiJ__AbiJ
AbiJ	AbiJ	AbiJ	AbiJ	Abi	GCA_027712945.1	ASM2771294v1	Bacillus cereus	Bacillus cereus	6351040	Contig	GCA_027712945.1_AbiJ_1	MDA2069883.1	MDA2069883.1	MDA2069883.1	MDA2069883.1	NA	NA	NA	NA	NA	NA	NA	NA	NA	1	AbiJ__AbiJ
AbiJ	AbiJ	AbiJ	AbiJ	Abi	GCA_002564415.1	ASM256441v1	Bacillus cereus	Bacillus cereus	5868157	Scaffold	GCA_002564415.1_AbiJ_1	PFH88362.1	PFH88362.1	PFH88362.1	PFH88362.1	NA	NA	NA	NA	NA	NA	NA	NA	NA	1	AbiJ__AbiJ
AbiJ	AbiJ	AbiJ	AbiJ	Abi	GCA_002003645.1	ASM200364v1	Bacillus cereus	Bacillus cereus	5245664	Scaffold	GCA_002003645.1_AbiJ_1	OOL14447.1	OOL14447.1	OOL14447.1	OOL14447.1	NA	NA	NA	NA	NA	NA	NA	NA	NA	1	AbiJ__AbiJ
AbiJ	AbiJ	AbiJ	AbiJ	Abi	GCA_026874105.1	ASM2687410v1	Bacillus paranthracis	Bacillus paranthracis	5909232	Complete Genome	GCA_026874105.1_AbiJ_1	WAI34415.1	WAI34415.1	WAI34415.1	WAI34415.1	NA	NA	NA	NA	NA	NA	NA	NA	NA	1	AbiJ__AbiJ
AbiJ	AbiJ	AbiJ	AbiJ	Abi	GCA_000290995.1	Baci_cere_AND1407_G13175_V1	Bacillus cereus AND1407	Bacillus cereus	5505022	Scaffold	GCA_000290995.1_AbiJ_1	EJQ02897.1	EJQ02897.1	EJQ02897.1	EJQ02897.1	NA	NA	NA	NA	NA	NA	NA	NA	NA	1	AbiJ__AbiJ
AbiJ	AbiJ	AbiJ	AbiJ	Abi	GCA_008923665.1	ASM892366v1	Bacillus luti	Bacillus luti	5557585	Scaffold	GCA_008923665.1_AbiJ_1	KAB2443279.1	KAB2443279.1	KAB2443279.1	KAB2443279.1	NA	NA	NA	NA	NA	NA	NA	NA	NA	1	AbiJ__AbiJ
AbiJ	AbiJ	AbiJ	AbiJ	Abi	GCA_001044735.1	ASM104473v1	Bacillus cereus	Bacillus cereus	5552607	Scaffold	GCA_001044735.1_AbiJ_1	KMP85860.1	KMP85860.1	KMP85860.1	KMP85860.1	NA	NA	NA	NA	NA	NA	NA	NA	NA	1	AbiJ__AbiJ
AbiJ	AbiJ	AbiJ	AbiJ	Abi	GCA_028462395.1	ASM2846239v1	Bacillus albus	Bacillus albus	5843889	Scaffold	GCA_028462395.1_AbiJ_1	MDC6156552.1	MDC6156552.1	MDC6156552.1	MDC6156552.1	NA	NA	NA	NA	NA	NA	NA	NA	NA	1	AbiJ__AbiJ
AbiJ	AbiJ	AbiJ	AbiJ	Abi	GCA_015845055.1	ASM1584505v1	Bacillus mycoides	Bacillus mycoides	5502465	Scaffold	GCA_015845055.1_AbiJ_1	MBG9598902.1	MBG9598902.1	MBG9598902.1	MBG9598902.1	NA	NA	NA	NA	NA	NA	NA	NA	NA	1	AbiJ__AbiJ
AbiJ	AbiJ	AbiJ	AbiJ	Abi	GCA_001583705.1	ASM158370v1	Bacillus cereus	Bacillus cereus	5768294	Contig	GCA_001583705.1_AbiJ_2	KXY13852.1	KXY13852.1	KXY13852.1	KXY13852.1	NA	NA	NA	NA	NA	NA	NA	NA	NA	1	AbiJ__AbiJ
AbiJ	AbiJ	AbiJ	AbiJ	Abi	GCA_013357905.1	ASM1335790v1	Bacillus paranthracis	Bacillus paranthracis	5681902	Scaffold	GCA_013357905.1_AbiJ_1	NUJ05032.1	NUJ05032.1	NUJ05032.1	NUJ05032.1	NA	NA	NA	NA	NA	NA	NA	NA	NA	1	AbiJ__AbiJ
AbiJ	AbiJ	AbiJ	AbiJ	Abi	GCA_036212605.1	ASM3621260v1	Bacillus thuringiensis	Bacillus thuringiensis	6276757	Scaffold	GCA_036212605.1_AbiJ_1	MED1637366.1	MED1637366.1	MED1637366.1	MED1637366.1	NA	NA	NA	NA	NA	NA	NA	NA	NA	1	AbiJ__AbiJ
AbiJ	AbiJ	AbiJ	AbiJ	Abi	GCA_004006495.1	ASM400649v1	Bacillus cereus	Bacillus cereus	5466652	Complete Genome	GCA_004006495.1_AbiJ_2	AZV68019.1	AZV68019.1	AZV68019.1	AZV68019.1	NA	NA	NA	NA	NA	NA	NA	NA	NA	1	AbiJ__AbiJ
AbiJ	AbiJ	AbiJ	AbiJ	Abi	GCA_002586265.1	ASM258626v1	Bacillus cereus	Bacillus cereus	6071924	Scaffold	GCA_002586265.1_AbiJ_1	PGZ17004.1	PGZ17004.1	PGZ17004.1	PGZ17004.1	NA	NA	NA	NA	NA	NA	NA	NA	NA	1	AbiJ__AbiJ
AbiJ	AbiJ	AbiJ	AbiJ	Abi	GCA_024497995.1	ASM2449799v1	Bacillus paranthracis	Bacillus paranthracis	5476267	Contig	GCA_024497995.1_AbiJ_3	MCQ6520975.1	MCQ6520975.1	MCQ6520975.1	MCQ6520975.1	NA	NA	NA	NA	NA	NA	NA	NA	NA	1	AbiJ__AbiJ
AbiJ	AbiJ	AbiJ	AbiJ	Abi	GCA_002574345.1	ASM257434v1	Bacillus cereus	Bacillus cereus	6011811	Scaffold	GCA_002574345.1_AbiJ_1	PGK85372.1	PGK85372.1	PGK85372.1	PGK85372.1	NA	NA	NA	NA	NA	NA	NA	NA	NA	1	AbiJ__AbiJ
AbiJ	AbiJ	AbiJ	AbiJ	Abi	GCA_029708235.1	PDT001182272.1	Bacillus paranthracis	Bacillus paranthracis	5590389	Contig	GCA_029708235.1_AbiJ_1	HDR7457597.1	HDR7457597.1	HDR7457597.1	HDR7457597.1	NA	NA	NA	NA	NA	NA	NA	NA	NA	1	AbiJ__AbiJ
AbiJ	AbiJ	AbiJ	AbiJ	Abi	GCA_029705715.1	PDT001182607.1	Bacillus thuringiensis	Bacillus thuringiensis	6708908	Contig	GCA_029705715.1_AbiJ_1	HDR6822684.1	HDR6822684.1	HDR6822684.1	HDR6822684.1	NA	NA	NA	NA	NA	NA	NA	NA	NA	1	AbiJ__AbiJ
AbiJ	AbiJ	AbiJ	AbiJ	Abi	GCA_002550895.1	ASM255089v1	Bacillus cereus	Bacillus cereus	6156778	Scaffold	GCA_002550895.1_AbiJ_1	PEA27527.1	PEA27527.1	PEA27527.1	PEA27527.1	NA	NA	NA	NA	NA	NA	NA	NA	NA	1	AbiJ__AbiJ
AbiJ	AbiJ	AbiJ	AbiJ	Abi	GCA_035871995.1	ASM3587199v1	Bacillus paranthracis	Bacillus paranthracis	5155538	Scaffold	GCA_035871995.1_AbiJ_2	MEC4604785.1	MEC4604785.1	MEC4604785.1	MEC4604785.1	NA	NA	NA	NA	NA	NA	NA	NA	NA	1	AbiJ__AbiJ
AbiJ	AbiJ	AbiJ	AbiJ	Abi	GCA_029697845.1	PDT001245405.1	Bacillus cereus	Bacillus cereus	5600842	Contig	GCA_029697845.1_AbiJ_1	HDR4864597.1	HDR4864597.1	HDR4864597.1	HDR4864597.1	NA	NA	NA	NA	NA	NA	NA	NA	NA	1	AbiJ__AbiJ
AbiJ	AbiJ	AbiJ	AbiJ	Abi	GCA_002567125.1	ASM256712v1	Bacillus cereus	Bacillus cereus	6048333	Scaffold	GCA_002567125.1_AbiJ_1	PFP62116.1	PFP62116.1	PFP62116.1	PFP62116.1	NA	NA	NA	NA	NA	NA	NA	NA	NA	1	AbiJ__AbiJ
AbiJ	AbiJ	AbiJ	AbiJ	Abi	GCA_025517715.1	ASM2551771v1	Bacillus paranthracis	Bacillus paranthracis	5116396	Scaffold	GCA_025517715.1_AbiJ_1	MCU5227276.1	MCU5227276.1	MCU5227276.1	MCU5227276.1	NA	NA	NA	NA	NA	NA	NA	NA	NA	1	AbiJ__AbiJ
AbiJ	AbiJ	AbiJ	AbiJ	Abi	GCA_002562795.1	ASM256279v1	Bacillus cereus	Bacillus cereus	6009860	Scaffold	GCA_002562795.1_AbiJ_1	PEX86936.1	PEX86936.1	PEX86936.1	PEX86936.1	NA	NA	NA	NA	NA	NA	NA	NA	NA	1	AbiJ__AbiJ
AbiJ	AbiJ	AbiJ	AbiJ	Abi	GCA_025516705.1	ASM2551670v1	Bacillus tropicus	Bacillus tropicus	5580468	Scaffold	GCA_025516705.1_AbiJ_1	MCU5002911.1	MCU5002911.1	MCU5002911.1	MCU5002911.1	NA	NA	NA	NA	NA	NA	NA	NA	NA	1	AbiJ__AbiJ
AbiJ	AbiJ	AbiJ	AbiJ	Abi	GCA_002569425.1	ASM256942v1	Bacillus toyonensis	Bacillus toyonensis	6079255	Scaffold	GCA_002569425.1_AbiJ_1	PFY27945.1	PFY27945.1	PFY27945.1	PFY27945.1	NA	NA	NA	NA	NA	NA	NA	NA	NA	1	AbiJ__AbiJ
AbiJ	AbiJ	AbiJ	AbiJ	Abi	GCA_002565425.1	ASM256542v1	Bacillus cereus	Bacillus cereus	5998020	Scaffold	GCA_002565425.1_AbiJ_1	PFK14349.1	PFK14349.1	PFK14349.1	PFK14349.1	NA	NA	NA	NA	NA	NA	NA	NA	NA	1	AbiJ__AbiJ
AbiJ	AbiJ	AbiJ	AbiJ	Abi	GCA_009799785.1	ASM979978v1	Bacillus toyonensis	Bacillus toyonensis	5351266	Chromosome	GCA_009799785.1_AbiJ_2	QHA15983.1	QHA15983.1	QHA15983.1	QHA15983.1	NA	NA	NA	NA	NA	NA	NA	NA	NA	1	AbiJ__AbiJ
AbiJ	AbiJ	AbiJ	AbiJ	Abi	GCA_002574405.1	ASM257440v1	Bacillus cereus	Bacillus cereus	5924082	Scaffold	GCA_002574405.1_AbiJ_1	PGK95489.1	PGK95489.1	PGK95489.1	PGK95489.1	NA	NA	NA	NA	NA	NA	NA	NA	NA	1	AbiJ__AbiJ
AbiJ	AbiJ	AbiJ	AbiJ	Abi	GCF_001719025.1	ASM171902v1	Bacillus cereus	Bacillus cereus	5301355	Scaffold	GCF_001719025.1_AbiJ_2	WP_061535591.1	WP_061535591.1	WP_061535591.1	WP_061535591.1	NA	NA	NA	NA	NA	NA	NA	NA	NA	1	AbiJ__AbiJ
AbiJ	AbiJ	AbiJ	AbiJ	Abi	GCA_026874125.1	ASM2687412v1	Bacillus paranthracis	Bacillus paranthracis	5908693	Complete Genome	GCA_026874125.1_AbiJ_1	WAI27782.1	WAI27782.1	WAI27782.1	WAI27782.1	NA	NA	NA	NA	NA	NA	NA	NA	NA	1	AbiJ__AbiJ
AbiJ	AbiJ	AbiJ	AbiJ	Abi	GCA_031316625.1	ASM3131662v1	Bacillus nitratireducens	Bacillus nitratireducens	6068801	Scaffold	GCA_031316625.1_AbiJ_1	MDR4169546.1	MDR4169546.1	MDR4169546.1	MDR4169546.1	NA	NA	NA	NA	NA	NA	NA	NA	NA	1	AbiJ__AbiJ
AbiJ	AbiJ	AbiJ	AbiJ	Abi	GCA_018739645.1	ASM1873964v1	Bacillus mycoides	Bacillus mycoides	5798832	Complete Genome	GCA_018739645.1_AbiJ_1	QWH09829.1	QWH09829.1	QWH09829.1	QWH09829.1	NA	NA	NA	NA	NA	NA	NA	NA	NA	1	AbiJ__AbiJ
AbiJ	AbiJ	AbiJ	AbiJ	Abi	GCA_036964965.1	ASM3696496v1	Bacillus toyonensis	Bacillus toyonensis	5796160	Scaffold	GCA_036964965.1_AbiJ_1	MEH7446249.1	MEH7446249.1	MEH7446249.1	MEH7446249.1	NA	NA	NA	NA	NA	NA	NA	NA	NA	1	AbiJ__AbiJ
AbiJ	AbiJ	AbiJ	AbiJ	Abi	GCA_025517715.1	ASM2551771v1	Bacillus paranthracis	Bacillus paranthracis	5116396	Scaffold	GCA_025517715.1_AbiJ_2	MCU5231310.1	MCU5231310.1	MCU5231310.1	MCU5231310.1	NA	NA	NA	NA	NA	NA	NA	NA	NA	1	AbiJ__AbiJ
AbiJ	AbiJ	AbiJ	AbiJ	Abi	GCA_029708955.1	PDT001182228.1	Bacillus wiedmannii	Bacillus wiedmannii	5970994	Contig	GCA_029708955.1_AbiJ_1	HDR7655442.1	HDR7655442.1	HDR7655442.1	HDR7655442.1	NA	NA	NA	NA	NA	NA	NA	NA	NA	1	AbiJ__AbiJ
AbiJ	AbiJ	AbiJ	AbiJ	Abi	GCA_005117095.1	ASM511709v1	Bacillus paranthracis	Bacillus paranthracis	5180499	Contig	GCA_005117095.1_AbiJ_1	TKC23314.1	TKC23314.1	TKC23314.1	TKC23314.1	NA	NA	NA	NA	NA	NA	NA	NA	NA	1	AbiJ__AbiJ
AbiJ	AbiJ	AbiJ	AbiJ	Abi	GCA_035871995.1	ASM3587199v1	Bacillus paranthracis	Bacillus paranthracis	5155538	Scaffold	GCA_035871995.1_AbiJ_1	MEC4603872.1	MEC4603872.1	MEC4603872.1	MEC4603872.1	NA	NA	NA	NA	NA	NA	NA	NA	NA	1	AbiJ__AbiJ
AbiJ	AbiJ	AbiJ	AbiJ	Abi	GCA_002550475.1	ASM255047v1	Bacillus anthracis	Bacillus anthracis	5561486	Scaffold	GCA_002550475.1_AbiJ_1	PDZ13940.1	PDZ13940.1	PDZ13940.1	PDZ13940.1	NA	NA	NA	NA	NA	NA	NA	NA	NA	1	AbiJ__AbiJ
AbiJ	AbiJ	AbiJ	AbiJ	Abi	GCA_000291535.1	Baci_cere_BAG3O-2_G13191_V1	Bacillus cereus BAG3O-2	Bacillus cereus	5856021	Scaffold	GCA_000291535.1_AbiJ_1	EJQ06650.1	EJQ06650.1	EJQ06650.1	EJQ06650.1	NA	NA	NA	NA	NA	NA	NA	NA	NA	1	AbiJ__AbiJ
AbiJ	AbiJ	AbiJ	AbiJ	Abi	GCA_002577105.1	ASM257710v1	Bacillus cereus	Bacillus cereus	5866889	Scaffold	GCA_002577105.1_AbiJ_1	PGS24287.1	PGS24287.1	PGS24287.1	PGS24287.1	NA	NA	NA	NA	NA	NA	NA	NA	NA	1	AbiJ__AbiJ
AbiJ	AbiJ	AbiJ	AbiJ	Abi	GCA_002558375.1	ASM255837v1	Bacillus cereus	Bacillus cereus	5770616	Scaffold	GCA_002558375.1_AbiJ_3	PEQ65679.1	PEQ65679.1	PEQ65679.1	PEQ65679.1	NA	NA	NA	NA	NA	NA	NA	NA	NA	1	AbiJ__AbiJ
AbiJ	AbiJ	AbiJ	AbiJ	Abi	GCA_029697945.1	PDT001245392.1	Bacillus cereus	Bacillus cereus	5666573	Contig	GCA_029697945.1_AbiJ_1	HDR4877700.1	HDR4877700.1	HDR4877700.1	HDR4877700.1	NA	NA	NA	NA	NA	NA	NA	NA	NA	1	AbiJ__AbiJ
AbiJ	AbiJ	AbiJ	AbiJ	Abi	GCA_002570875.1	ASM257087v1	Bacillus cereus	Bacillus cereus	6054711	Scaffold	GCA_002570875.1_AbiJ_1	PFV22803.1	PFV22803.1	PFV22803.1	PFV22803.1	NA	NA	NA	NA	NA	NA	NA	NA	NA	1	AbiJ__AbiJ
AbiJ	AbiJ	AbiJ	AbiJ	Abi	GCA_002562255.1	ASM256225v1	Bacillus cereus	Bacillus cereus	5736573	Scaffold	GCA_002562255.1_AbiJ_1	PEW44074.1	PEW44074.1	PEW44074.1	PEW44074.1	NA	NA	NA	NA	NA	NA	NA	NA	NA	1	AbiJ__AbiJ
AbiJ	AbiJ	AbiJ	AbiJ	Abi	GCA_016483615.1	ASM1648361v1	Bacillus cereus	Bacillus cereus	5897890	Contig	GCA_016483615.1_AbiJ_1	MBJ8089194.1	MBJ8089194.1	MBJ8089194.1	MBJ8089194.1	NA	NA	NA	NA	NA	NA	NA	NA	NA	1	AbiJ__AbiJ
AbiJ	AbiJ	AbiJ	AbiJ	Abi	GCA_036216145.1	ASM3621614v1	Bacillus toyonensis	Bacillus toyonensis	5563255	Scaffold	GCA_036216145.1_AbiJ_1	MED2706615.1	MED2706615.1	MED2706615.1	MED2706615.1	NA	NA	NA	NA	NA	NA	NA	NA	NA	1	AbiJ__AbiJ
AbiJ	AbiJ	AbiJ	AbiJ	Abi	GCA_002550355.1	ASM255035v1	Bacillus toyonensis	Bacillus toyonensis	5991951	Scaffold	GCA_002550355.1_AbiJ_1	PDY90633.1	PDY90633.1	PDY90633.1	PDY90633.1	NA	NA	NA	NA	NA	NA	NA	NA	NA	1	AbiJ__AbiJ
AbiK	AbiK	DRT	DRT_Class1_AbiAKP2	Possible abi	GCF_003408695.1	ASM340869v1	Bacillus thuringiensis	Bacillus thuringiensis	6420976	Scaffold	GCF_003408695.1_AbiK_3	WP_095021987.1	WP_095021987.1	WP_095021987.1	WP_095021987.1	NA	NA	NA	NA	NA	NA	NA	NA	NA	1	AbiK__AbiK
AbiK	AbiK	DRT	DRT_Class1_AbiAKP2	Possible abi	GCA_033841875.1	ASM3384187v1	Bacillus cereus group sp. BfR-BA-01119	Bacillus cereus s.l.	5533392	Contig	GCA_033841875.1_AbiK_3	MDX5868491.1	MDX5868491.1	MDX5868491.1	MDX5868491.1	NA	NA	NA	NA	NA	NA	NA	NA	NA	1	AbiK__AbiK
AbiK	AbiK	DRT	DRT_Class1_AbiAKP2	Possible abi	GCA_033841935.1	ASM3384193v1	Bacillus cereus group sp. BfR-BA-01029	Bacillus cereus s.l.	5540915	Contig	GCA_033841935.1_AbiK_2	MDX5911123.1	MDX5911123.1	MDX5911123.1	MDX5911123.1	NA	NA	NA	NA	NA	NA	NA	NA	NA	1	AbiK__AbiK
AbiK	AbiK	DRT	DRT_Class1_AbiAKP2	Possible abi	GCA_030406205.1	ASM3040620v1	Bacillus cereus	Bacillus cereus	6093846	Complete Genome	GCA_030406205.1_AbiK_3	WJX08198.1	WJX08198.1	WJX08198.1	WJX08198.1	NA	NA	NA	NA	NA	NA	NA	NA	NA	1	AbiK__AbiK
AbiK	AbiK	DRT	DRT_Class1_AbiAKP2	Possible abi	GCA_002570235.1	ASM257023v1	Bacillus toyonensis	Bacillus toyonensis	6029278	Scaffold	GCA_002570235.1_AbiK_1	PGB61580.1	PGB61580.1	PGB61580.1	PGB61580.1	NA	NA	NA	NA	NA	NA	NA	NA	NA	1	AbiK__AbiK
AbiK	AbiK	DRT	DRT_Class1_AbiAKP2	Possible abi	GCA_001982805.1	ASM198280v1	Bacillus cereus	Bacillus cereus	5649901	Scaffold	GCA_001982805.1_AbiK_2	ONG98987.1	ONG98987.1	ONG98987.1	ONG98987.1	NA	NA	NA	NA	NA	NA	NA	NA	NA	1	AbiK__AbiK
AbiK	AbiK	DRT	DRT_Class1_AbiAKP2	Possible abi	GCA_037095295.1	ASM3709529v1	Bacillus cereus	Bacillus cereus	5968941	Contig	GCA_037095295.1_AbiK_1	MEI4602785.1	MEI4602785.1	MEI4602785.1	MEI4602785.1	NA	NA	NA	NA	NA	NA	NA	NA	NA	1	AbiK__AbiK
AbiK	AbiK	DRT	DRT_Class1_AbiAKP2	Possible abi	GCA_014932895.1	ASM1493289v1	Bacillus thuringiensis	Bacillus thuringiensis	5808721	Scaffold	GCA_014932895.1_AbiK_1	MBE5107254.1	MBE5107254.1	MBE5107254.1	MBE5107254.1	NA	NA	NA	NA	NA	NA	NA	NA	NA	1	AbiK__AbiK
AbiL	AbiL	AbiL	AbiL	Abi	GCA_027716265.1	ASM2771626v1	Bacillus cereus group sp. Bc031	Bacillus cereus s.l.	5563514	Contig	GCA_027716265.1_AbiL_1	MDA2677252.1	MDA2677253.1	MDA2677252.1,MDA2677253.1	MDA2677252.1	MDA2677253.1	NA	NA	NA	NA	NA	NA	NA	NA	2	AbiL__AbiLi,AbiL__AbiLii2
AbiL	AbiL	AbiL	AbiL	Abi	GCA_001044575.1	ASM104457v1	Bacillus wiedmannii	Bacillus wiedmannii	5523305	Scaffold	GCA_001044575.1_AbiL_1	KMP24515.1	KMP24516.1	KMP24515.1,KMP24516.1	KMP24515.1	KMP24516.1	NA	NA	NA	NA	NA	NA	NA	NA	2	AbiL__AbiLii2,AbiL__AbiLi2
AbiL	AbiL	AbiL	AbiL	Abi	GCA_027716625.1	ASM2771662v1	Bacillus cereus group sp. Bc011	Bacillus cereus s.l.	5619553	Contig	GCA_027716625.1_AbiL_1	MDA2743716.1	MDA2743717.1	MDA2743716.1,MDA2743717.1	MDA2743716.1	MDA2743717.1	NA	NA	NA	NA	NA	NA	NA	NA	2	AbiL__AbiLi,AbiL__AbiLii2
AbiL	AbiL	AbiL	AbiL	Abi	GCA_002574645.1	ASM257464v1	Bacillus thuringiensis	Bacillus thuringiensis	5961006	Scaffold	GCA_002574645.1_AbiL_2	PGL72906.1	PGL72907.1	PGL72906.1,PGL72907.1	PGL72906.1	PGL72907.1	NA	NA	NA	NA	NA	NA	NA	NA	2	AbiL__AbiLii2,AbiL__AbiLi2
AbiL	AbiL	AbiL	AbiL	Abi	GCF_022663135.1	ASM2266313v1	Bacillus cereus group sp. BfR-BA-01431	Bacillus cereus s.l.	4273648	Contig	GCF_022663135.1_AbiL_1	WP_242143901.1	WP_242143902.1	WP_242143901.1,WP_242143902.1	WP_242143901.1	WP_242143902.1	NA	NA	NA	NA	NA	NA	NA	NA	2	AbiL__AbiLi,AbiL__AbiLii2
AbiL	AbiL	AbiL	AbiL	Abi	GCA_027716165.1	ASM2771616v1	Bacillus cereus group sp. Bc032	Bacillus cereus s.l.	5581965	Contig	GCA_027716165.1_AbiL_1	MDA2666563.1	MDA2666564.1	MDA2666563.1,MDA2666564.1	MDA2666563.1	MDA2666564.1	NA	NA	NA	NA	NA	NA	NA	NA	2	AbiL__AbiLii2,AbiL__AbiLi
AbiL	AbiL	AbiL	AbiL	Abi	GCA_002571525.1	ASM257152v1	Bacillus wiedmannii	Bacillus wiedmannii	5452746	Scaffold	GCA_002571525.1_AbiL_1	PGC21565.1	PGC21566.1	PGC21565.1,PGC21566.1	PGC21565.1	PGC21566.1	NA	NA	NA	NA	NA	NA	NA	NA	2	AbiL__AbiLii2,AbiL__AbiLi2
AbiL	AbiL	AbiL	AbiL	Abi	GCA_000399445.1	Baci_cere_VD214_V1	Bacillus toyonensis	Bacillus toyonensis	5690152	Scaffold	GCA_000399445.1_AbiL_2	EOP40058.1	EOP40059.1	EOP40058.1,EOP40059.1	EOP40058.1	EOP40059.1	NA	NA	NA	NA	NA	NA	NA	NA	2	AbiL__AbiLii2,AbiL__AbiLi2
AbiL	AbiL	AbiL	AbiL	Abi	GCF_022663115.1	ASM2266311v1	Bacillus cereus group sp. BfR-BA-01430	Bacillus cereus s.l.	4345875	Contig	GCF_022663115.1_AbiL_1	WP_242143901.1	WP_242143902.1	WP_242143901.1,WP_242143902.1	WP_242143901.1	WP_242143902.1	NA	NA	NA	NA	NA	NA	NA	NA	2	AbiL__AbiLi,AbiL__AbiLii2
AbiL	AbiL	AbiL	AbiL	Abi	GCA_018739525.1	ASM1873952v1	Bacillus mycoides	Bacillus mycoides	5956071	Complete Genome	GCA_018739525.1_AbiL_1	QWG87380.1	QWG87381.1	QWG87380.1,QWG87381.1	QWG87380.1	QWG87381.1	NA	NA	NA	NA	NA	NA	NA	NA	2	AbiL__AbiLi,AbiL__AbiLii2
AbiL	AbiL	AbiL	AbiL	Abi	GCF_000520915.1	ASM52091v1	Bacillus cereus	Bacillus cereus	5313924	Contig	GCF_000520915.1_AbiL_1	WP_025710225.1	WP_025710226.1	WP_025710225.1,WP_025710226.1	WP_025710225.1	WP_025710226.1	NA	NA	NA	NA	NA	NA	NA	NA	2	AbiL__AbiLii2,AbiL__AbiLi2
AbiL	AbiL	AbiL	AbiL	Abi	GCF_020524665.1	ASM2052466v1	Bacillus tropicus	Bacillus tropicus	5226525	Contig	GCF_020524665.1_AbiL_1	WP_226641187.1	WP_226641188.1	WP_226641187.1,WP_226641188.1	WP_226641187.1	WP_226641188.1	NA	NA	NA	NA	NA	NA	NA	NA	2	AbiL__AbiLi,AbiL__AbiLii2
AbiL	AbiL	AbiL	AbiL	Abi	GCA_002564405.1	ASM256440v1	Bacillus thuringiensis	Bacillus thuringiensis	5958485	Scaffold	GCA_002564405.1_AbiL_2	PFH69635.1	PFH69636.1	PFH69635.1,PFH69636.1	PFH69635.1	PFH69636.1	NA	NA	NA	NA	NA	NA	NA	NA	2	AbiL__AbiLi2,AbiL__AbiLii2
AbiL	AbiL	AbiL	AbiL	Abi	GCA_034399095.1	ASM3439909v1	Bacillus cereus	Bacillus cereus	5365474	Scaffold	GCA_034399095.1_AbiL_1	MDZ4556631.1	MDZ4556632.1	MDZ4556631.1,MDZ4556632.1	MDZ4556631.1	MDZ4556632.1	NA	NA	NA	NA	NA	NA	NA	NA	2	AbiL__AbiLi2,AbiL__AbiLii2
AbiL	AbiL	AbiL	AbiL	Abi	GCA_027716845.1	ASM2771684v1	Bacillus cereus group sp. Bc009	Bacillus cereus s.l.	5564307	Contig	GCA_027716845.1_AbiL_1	MDA2749172.1	MDA2749173.1	MDA2749172.1,MDA2749173.1	MDA2749172.1	MDA2749173.1	NA	NA	NA	NA	NA	NA	NA	NA	2	AbiL__AbiLi,AbiL__AbiLii2
AbiL	AbiL	AbiL	AbiL	Abi	GCA_027716205.1	ASM2771620v1	Bacillus cereus group sp. Bc030	Bacillus cereus s.l.	5565427	Contig	GCA_027716205.1_AbiL_1	MDA2688218.1	MDA2688219.1	MDA2688218.1,MDA2688219.1	MDA2688218.1	MDA2688219.1	NA	NA	NA	NA	NA	NA	NA	NA	2	AbiL__AbiLii2,AbiL__AbiLi
AbiL	AbiL	AbiL	AbiL	Abi	GCA_004771155.1	ASM477115v1	Bacillus cereus	Bacillus cereus	5330209	Complete Genome	GCA_004771155.1_AbiL_1	QBZ23586.1	QBZ23587.1	QBZ23586.1,QBZ23587.1	QBZ23586.1	QBZ23587.1	NA	NA	NA	NA	NA	NA	NA	NA	2	AbiL__AbiLi2,AbiL__AbiLii2
AbiL	AbiL	AbiL	AbiL	Abi	GCA_000160955.1	ASM16095v1	Bacillus wiedmannii	Bacillus wiedmannii	5547057	Chromosome	GCA_000160955.1_AbiL_1	EEK64298.1	EEK64299.1	EEK64298.1,EEK64299.1	EEK64298.1	EEK64299.1	NA	NA	NA	NA	NA	NA	NA	NA	2	AbiL__AbiLi,AbiL__AbiLii2
AbiL	AbiL	AbiL	AbiL	Abi	GCA_027716325.1	ASM2771632v1	Bacillus cereus group sp. Bc029	Bacillus cereus s.l.	5610604	Contig	GCA_027716325.1_AbiL_1	MDA2682771.1	MDA2682772.1	MDA2682771.1,MDA2682772.1	MDA2682771.1	MDA2682772.1	NA	NA	NA	NA	NA	NA	NA	NA	2	AbiL__AbiLii2,AbiL__AbiLi
AbiL	AbiL	AbiL	AbiL	Abi	GCA_002558365.1	ASM255836v1	Bacillus cereus	Bacillus cereus	5860592	Scaffold	GCA_002558365.1_AbiL_1	PEQ58216.1	PEQ58217.1	PEQ58216.1,PEQ58217.1	PEQ58216.1	PEQ58217.1	NA	NA	NA	NA	NA	NA	NA	NA	2	AbiL__AbiLi,AbiL__AbiLii2
AbiL	AbiL	AbiL	AbiL	Abi	GCA_005217685.1	ASM521768v1	Bacillus mycoides	Bacillus mycoides	5984477	Scaffold	GCA_005217685.1_AbiL_1	TKI46916.1	TKI46917.1	TKI46916.1,TKI46917.1	TKI46916.1	TKI46917.1	NA	NA	NA	NA	NA	NA	NA	NA	2	AbiL__AbiLii2,AbiL__AbiLi2
AbiL	AbiL	AbiL	AbiL	Abi	GCA_031941325.1	PDT001839201.1	Bacillus thuringiensis	Bacillus thuringiensis	5958881	Contig	GCA_031941325.1_AbiL_1	HDX9529694.1	HDX9529695.1	HDX9529694.1,HDX9529695.1	HDX9529694.1	HDX9529695.1	NA	NA	NA	NA	NA	NA	NA	NA	2	AbiL__AbiLi,AbiL__AbiLii2
AbiN	AbiN	AbiN	AbiN	Unknown	GCA_036246105.1	ASM3624610v1	Bacillus anthracis	Bacillus anthracis	5697282	Scaffold	GCA_036246105.1_AbiN_2	GEU13567.1	GEU13567.1	GEU13567.1	GEU13567.1	NA	NA	NA	NA	NA	NA	NA	NA	NA	1	AbiN__AbiN
AbiN	AbiN	AbiN	AbiN	Unknown	GCA_029707845.1	PDT001182291.1	Bacillus toyonensis	Bacillus toyonensis	6178047	Contig	GCA_029707845.1_AbiN_2	HDR7368032.1	HDR7368032.1	HDR7368032.1	HDR7368032.1	NA	NA	NA	NA	NA	NA	NA	NA	NA	1	AbiN__AbiN
AbiN	AbiN	AbiN	AbiN	Unknown	GCA_002582965.1	ASM258296v1	Bacillus cereus	Bacillus cereus	5686510	Scaffold	GCA_002582965.1_AbiN_2	PGW89961.1	PGW89961.1	PGW89961.1	PGW89961.1	NA	NA	NA	NA	NA	NA	NA	NA	NA	1	AbiN__AbiN
AbiO	AbiO	AbiO-Nhi	AbiO-Nhi	Possible abi	GCA_029705175.1	PDT001182623.1	Bacillus thuringiensis	Bacillus thuringiensis	6577044	Contig	GCA_029705175.1_AbiO_2	HDR6732820.1	HDR6732820.1	HDR6732820.1	HDR6732820.1	NA	NA	NA	NA	NA	NA	NA	NA	NA	1	AbiO__AbiO
AbiO	AbiO	AbiO-Nhi	AbiO-Nhi	Possible abi	GCA_035815395.1	ASM3581539v1	Bacillus cereus	Bacillus cereus	6420996	Scaffold	GCA_035815395.1_AbiO_1	MEC2639097.1	MEC2639097.1	MEC2639097.1	MEC2639097.1	NA	NA	NA	NA	NA	NA	NA	NA	NA	1	AbiO__AbiO
AbiO	AbiO	AbiO-Nhi	AbiO-Nhi	Possible abi	GCF_001044955.1	ASM104495v1	Bacillus cereus	Bacillus cereus	6764924	Scaffold	GCF_001044955.1_AbiO_2	WP_021727950.1	WP_021727950.1	WP_021727950.1	WP_021727950.1	NA	NA	NA	NA	NA	NA	NA	NA	NA	1	AbiO__AbiO
AbiO	AbiO	AbiO-Nhi	AbiO-Nhi	Possible abi	GCA_029703875.1	PDT001182673.1	Bacillus thuringiensis	Bacillus thuringiensis	6664696	Contig	GCA_029703875.1_AbiO_1	HDR6441024.1	HDR6441024.1	HDR6441024.1	HDR6441024.1	NA	NA	NA	NA	NA	NA	NA	NA	NA	1	AbiO__AbiO
AbiO	AbiO	AbiO-Nhi	AbiO-Nhi	Possible abi	GCA_036326085.1	ASM3632608v1	Bacillus thuringiensis	Bacillus thuringiensis	6812901	Scaffold	GCA_036326085.1_AbiO_1	MEE2008848.1	MEE2008848.1	MEE2008848.1	MEE2008848.1	NA	NA	NA	NA	NA	NA	NA	NA	NA	1	AbiO__AbiO
AbiO	AbiO	AbiO-Nhi	AbiO-Nhi	Possible abi	GCA_029706745.1	PDT001182566.1	Bacillus thuringiensis	Bacillus thuringiensis	6372214	Contig	GCA_029706745.1_AbiO_1	HDR7085755.1	HDR7085755.1	HDR7085755.1	HDR7085755.1	NA	NA	NA	NA	NA	NA	NA	NA	NA	1	AbiO__AbiO
AbiO	AbiO	AbiO-Nhi	AbiO-Nhi	Possible abi	GCA_035801055.1	ASM3580105v1	Bacillus cereus	Bacillus cereus	6377458	Scaffold	GCA_035801055.1_AbiO_1	MEB9308350.1	MEB9308350.1	MEB9308350.1	MEB9308350.1	NA	NA	NA	NA	NA	NA	NA	NA	NA	1	AbiO__AbiO
AbiO	AbiO	AbiO-Nhi	AbiO-Nhi	Possible abi	GCA_029703575.1	PDT001182687.1	Bacillus thuringiensis	Bacillus thuringiensis	6405851	Contig	GCA_029703575.1_AbiO_2	HDR6350582.1	HDR6350582.1	HDR6350582.1	HDR6350582.1	NA	NA	NA	NA	NA	NA	NA	NA	NA	1	AbiO__AbiO
AbiO	AbiO	AbiO-Nhi	AbiO-Nhi	Possible abi	GCA_035800435.1	ASM3580043v1	Bacillus cereus	Bacillus cereus	6409684	Scaffold	GCA_035800435.1_AbiO_1	MEB9253947.1	MEB9253947.1	MEB9253947.1	MEB9253947.1	NA	NA	NA	NA	NA	NA	NA	NA	NA	1	AbiO__AbiO
AbiO	AbiO	AbiO-Nhi	AbiO-Nhi	Possible abi	GCA_029477285.1	ASM2947728v1	Bacillus cereus	Bacillus cereus	6144462	Contig	GCA_029477285.1_AbiO_2	MDF9564420.1	MDF9564420.1	MDF9564420.1	MDF9564420.1	NA	NA	NA	NA	NA	NA	NA	NA	NA	1	AbiO__AbiO
AbiO	AbiO	AbiO-Nhi	AbiO-Nhi	Possible abi	GCA_000399345.1	Baci_cere_BMG1_7_V1	Bacillus cereus BMG1.7	Bacillus cereus	6496494	Scaffold	GCA_000399345.1_AbiO_1	EOP82202.1	EOP82202.1	EOP82202.1	EOP82202.1	NA	NA	NA	NA	NA	NA	NA	NA	NA	1	AbiO__AbiO
AbiO	AbiO	AbiO-Nhi	AbiO-Nhi	Possible abi	GCA_029705115.1	PDT001182626.1	Bacillus thuringiensis	Bacillus thuringiensis	6639955	Contig	GCA_029705115.1_AbiO_1	HDR6713350.1	HDR6713350.1	HDR6713350.1	HDR6713350.1	NA	NA	NA	NA	NA	NA	NA	NA	NA	1	AbiO__AbiO
AbiO	AbiO	AbiO-Nhi	AbiO-Nhi	Possible abi	GCA_002558645.1	ASM255864v1	Bacillus cereus	Bacillus cereus	6312137	Scaffold	GCA_002558645.1_AbiO_1	PES01130.1	PES01130.1	PES01130.1	PES01130.1	NA	NA	NA	NA	NA	NA	NA	NA	NA	1	AbiO__AbiO
AbiO	AbiO	AbiO-Nhi	AbiO-Nhi	Possible abi	GCA_000160975.1	ASM16097v1	Bacillus mycoides	Bacillus mycoides	5674808	Chromosome	GCA_000160975.1_AbiO_1	EEK72543.1	EEK72543.1	EEK72543.1	EEK72543.1	NA	NA	NA	NA	NA	NA	NA	NA	NA	1	AbiO__AbiO
AbiO	AbiO	AbiO-Nhi	AbiO-Nhi	Possible abi	GCA_029696365.1	PDT001590868.1	Bacillus thuringiensis	Bacillus thuringiensis	6501402	Contig	GCA_029696365.1_AbiO_1	HDR4490299.1	HDR4490299.1	HDR4490299.1	HDR4490299.1	NA	NA	NA	NA	NA	NA	NA	NA	NA	1	AbiO__AbiO
AbiO	AbiO	AbiO-Nhi	AbiO-Nhi	Possible abi	GCA_029706905.1	PDT001182557.1	Bacillus thuringiensis	Bacillus thuringiensis	6456852	Contig	GCA_029706905.1_AbiO_1	HDR7113009.1	HDR7113009.1	HDR7113009.1	HDR7113009.1	NA	NA	NA	NA	NA	NA	NA	NA	NA	1	AbiO__AbiO
AbiO	AbiO	AbiO-Nhi	AbiO-Nhi	Possible abi	GCA_035816975.1	ASM3581697v1	Bacillus cereus	Bacillus cereus	6395886	Scaffold	GCA_035816975.1_AbiO_1	MEC3165784.1	MEC3165784.1	MEC3165784.1	MEC3165784.1	NA	NA	NA	NA	NA	NA	NA	NA	NA	1	AbiO__AbiO
AbiO	AbiO	AbiO-Nhi	AbiO-Nhi	Possible abi	GCA_025518145.1	ASM2551814v1	Bacillus cereus	Bacillus cereus	6220874	Scaffold	GCA_025518145.1_AbiO_1	MCU5295005.1	MCU5295005.1	MCU5295005.1	MCU5295005.1	NA	NA	NA	NA	NA	NA	NA	NA	NA	1	AbiO__AbiO
AbiO	AbiO	AbiO-Nhi	AbiO-Nhi	Possible abi	GCA_029706365.1	PDT001182571.1	Bacillus thuringiensis	Bacillus thuringiensis	6353040	Contig	GCA_029706365.1_AbiO_1	HDR7043712.1	HDR7043712.1	HDR7043712.1	HDR7043712.1	NA	NA	NA	NA	NA	NA	NA	NA	NA	1	AbiO__AbiO
AbiO	AbiO	AbiO-Nhi	AbiO-Nhi	Possible abi	GCA_035816455.1	ASM3581645v1	Bacillus thuringiensis	Bacillus thuringiensis	7147960	Scaffold	GCA_035816455.1_AbiO_1	MEC3120896.1	MEC3120896.1	MEC3120896.1	MEC3120896.1	NA	NA	NA	NA	NA	NA	NA	NA	NA	1	AbiO__AbiO
AbiO	AbiO	AbiO-Nhi	AbiO-Nhi	Possible abi	GCA_035815135.1	ASM3581513v1	Bacillus cereus	Bacillus cereus	6311110	Scaffold	GCA_035815135.1_AbiO_1	MEC2690312.1	MEC2690312.1	MEC2690312.1	MEC2690312.1	NA	NA	NA	NA	NA	NA	NA	NA	NA	1	AbiO__AbiO
AbiO	AbiO	AbiO-Nhi	AbiO-Nhi	Possible abi	GCA_029697865.1	PDT001245404.1	Bacillus cereus	Bacillus cereus	6143571	Contig	GCA_029697865.1_AbiO_1	HDR4872017.1	HDR4872017.1	HDR4872017.1	HDR4872017.1	NA	NA	NA	NA	NA	NA	NA	NA	NA	1	AbiO__AbiO
AbiO	AbiO	AbiO-Nhi	AbiO-Nhi	Possible abi	GCA_035815375.1	ASM3581537v1	Bacillus cereus	Bacillus cereus	6377443	Scaffold	GCA_035815375.1_AbiO_1	MEC2670776.1	MEC2670776.1	MEC2670776.1	MEC2670776.1	NA	NA	NA	NA	NA	NA	NA	NA	NA	1	AbiO__AbiO
AbiO	AbiO	AbiO-Nhi	AbiO-Nhi	Possible abi	GCA_002147555.1	ASM214755v1	Bacillus thuringiensis	Bacillus thuringiensis	7039360	Scaffold	GCA_002147555.1_AbiO_2	OUA32966.1	OUA32966.1	OUA32966.1	OUA32966.1	NA	NA	NA	NA	NA	NA	NA	NA	NA	1	AbiO__AbiO
AbiO	AbiO	AbiO-Nhi	AbiO-Nhi	Possible abi	GCA_029706745.1	PDT001182566.1	Bacillus thuringiensis	Bacillus thuringiensis	6372214	Contig	GCA_029706745.1_AbiO_2	HDR7087597.1	HDR7087597.1	HDR7087597.1	HDR7087597.1	NA	NA	NA	NA	NA	NA	NA	NA	NA	1	AbiO__AbiO
AbiO	AbiO	AbiO-Nhi	AbiO-Nhi	Possible abi	GCA_029705215.1	PDT001182620.1	Bacillus thuringiensis	Bacillus thuringiensis	6614714	Contig	GCA_029705215.1_AbiO_2	HDR6752108.1	HDR6752108.1	HDR6752108.1	HDR6752108.1	NA	NA	NA	NA	NA	NA	NA	NA	NA	1	AbiO__AbiO
AbiO	AbiO	AbiO-Nhi	AbiO-Nhi	Possible abi	GCA_000161695.1	ASM16169v1	Bacillus thuringiensis serovar pulsiensis BGSC 4CC1	Bacillus thuringiensis	6002603	Chromosome	GCA_000161695.1_AbiO_1	EEM86098.1	EEM86098.1	EEM86098.1	EEM86098.1	NA	NA	NA	NA	NA	NA	NA	NA	NA	1	AbiO__AbiO
AbiO	AbiO	AbiO-Nhi	AbiO-Nhi	Possible abi	GCA_029706405.1	PDT001182570.1	Bacillus thuringiensis	Bacillus thuringiensis	6355605	Contig	GCA_029706405.1_AbiO_2	HDR7038397.1	HDR7038397.1	HDR7038397.1	HDR7038397.1	NA	NA	NA	NA	NA	NA	NA	NA	NA	1	AbiO__AbiO
AbiO	AbiO	AbiO-Nhi	AbiO-Nhi	Possible abi	GCF_002199565.1	ASM219956v1	Bacillus cereus	Bacillus cereus	6633657	Scaffold	GCF_002199565.1_AbiO_1	WP_088363702.1	WP_088363702.1	WP_088363702.1	WP_088363702.1	NA	NA	NA	NA	NA	NA	NA	NA	NA	1	AbiO__AbiO
AbiO	AbiO	AbiO-Nhi	AbiO-Nhi	Possible abi	GCA_029704775.1	PDT001182645.1	Bacillus thuringiensis	Bacillus thuringiensis	6409328	Contig	GCA_029704775.1_AbiO_2	HDR6587453.1	HDR6587453.1	HDR6587453.1	HDR6587453.1	NA	NA	NA	NA	NA	NA	NA	NA	NA	1	AbiO__AbiO
AbiO	AbiO	AbiO-Nhi	AbiO-Nhi	Possible abi	GCF_024915015.1	ASM2491501v1	Bacillus thuringiensis	Bacillus thuringiensis	6176056	Scaffold	GCF_024915015.1_AbiO_1	WP_259384176.1	WP_259384176.1	WP_259384176.1	WP_259384176.1	NA	NA	NA	NA	NA	NA	NA	NA	NA	1	AbiO__AbiO
AbiO	AbiO	AbiO-Nhi	AbiO-Nhi	Possible abi	GCA_035816975.1	ASM3581697v1	Bacillus cereus	Bacillus cereus	6395886	Scaffold	GCA_035816975.1_AbiO_2	MEC3166615.1	MEC3166615.1	MEC3166615.1	MEC3166615.1	NA	NA	NA	NA	NA	NA	NA	NA	NA	1	AbiO__AbiO
AbiO	AbiO	AbiO-Nhi	AbiO-Nhi	Possible abi	GCA_035799375.1	ASM3579937v1	Bacillus cereus	Bacillus cereus	6348994	Scaffold	GCA_035799375.1_AbiO_1	MEB8968904.1	MEB8968904.1	MEB8968904.1	MEB8968904.1	NA	NA	NA	NA	NA	NA	NA	NA	NA	1	AbiO__AbiO
AbiO	AbiO	AbiO-Nhi	AbiO-Nhi	Possible abi	GCA_024495005.1	ASM2449500v1	Bacillus cereus	Bacillus cereus	6381521	Contig	GCA_024495005.1_AbiO_1	MCQ6397875.1	MCQ6397875.1	MCQ6397875.1	MCQ6397875.1	NA	NA	NA	NA	NA	NA	NA	NA	NA	1	AbiO__AbiO
AbiO	AbiO	AbiO-Nhi	AbiO-Nhi	Possible abi	GCA_035800115.1	ASM3580011v1	Bacillus cereus	Bacillus cereus	6416052	Scaffold	GCA_035800115.1_AbiO_1	MEB9070086.1	MEB9070086.1	MEB9070086.1	MEB9070086.1	NA	NA	NA	NA	NA	NA	NA	NA	NA	1	AbiO__AbiO
AbiO	AbiO	AbiO-Nhi	AbiO-Nhi	Possible abi	GCA_035798995.1	ASM3579899v1	Bacillus cereus	Bacillus cereus	6248587	Scaffold	GCA_035798995.1_AbiO_1	MEB8779736.1	MEB8779736.1	MEB8779736.1	MEB8779736.1	NA	NA	NA	NA	NA	NA	NA	NA	NA	1	AbiO__AbiO
AbiO	AbiO	AbiO-Nhi	AbiO-Nhi	Possible abi	GCA_035802575.1	ASM3580257v1	Bacillus cereus	Bacillus cereus	5997504	Scaffold	GCA_035802575.1_AbiO_1	MEB9873747.1	MEB9873747.1	MEB9873747.1	MEB9873747.1	NA	NA	NA	NA	NA	NA	NA	NA	NA	1	AbiO__AbiO
AbiO	AbiO	AbiO-Nhi	AbiO-Nhi	Possible abi	GCA_036215745.1	ASM3621574v1	Bacillus thuringiensis	Bacillus thuringiensis	7063635	Scaffold	GCA_036215745.1_AbiO_1	MED2589972.1	MED2589972.1	MED2589972.1	MED2589972.1	NA	NA	NA	NA	NA	NA	NA	NA	NA	1	AbiO__AbiO
AbiO	AbiO	AbiO-Nhi	AbiO-Nhi	Possible abi	GCA_002147575.1	ASM214757v1	Bacillus thuringiensis serovar aizawai	Bacillus thuringiensis	6815382	Contig	GCA_002147575.1_AbiO_2	OUA29700.1	OUA29700.1	OUA29700.1	OUA29700.1	NA	NA	NA	NA	NA	NA	NA	NA	NA	1	AbiO__AbiO
AbiO	AbiO	AbiO-Nhi	AbiO-Nhi	Possible abi	GCA_020775365.1	ASM2077536v1	Bacillus thuringiensis	Bacillus thuringiensis	6307212	Contig	GCA_020775365.1_AbiO_1	MCC3888590.1	MCC3888590.1	MCC3888590.1	MCC3888590.1	NA	NA	NA	NA	NA	NA	NA	NA	NA	1	AbiO__AbiO
AbiO	AbiO	AbiO-Nhi	AbiO-Nhi	Possible abi	GCA_000468975.2	Leapi01 second assembly version	Bacillus thuringiensis serovar aizawai str. Leapi01	Bacillus thuringiensis	6156720	Scaffold	GCA_000468975.2_AbiO_2	ETE91807.1	ETE91807.1	ETE91807.1	ETE91807.1	NA	NA	NA	NA	NA	NA	NA	NA	NA	1	AbiO__AbiO
AbiO	AbiO	AbiO-Nhi	AbiO-Nhi	Possible abi	GCA_035799355.1	ASM3579935v1	Bacillus cereus	Bacillus cereus	6049823	Scaffold	GCA_035799355.1_AbiO_1	MEB8846665.1	MEB8846665.1	MEB8846665.1	MEB8846665.1	NA	NA	NA	NA	NA	NA	NA	NA	NA	1	AbiO__AbiO
AbiO	AbiO	AbiO-Nhi	AbiO-Nhi	Possible abi	GCF_022663815.1	ASM2266381v1	Bacillus cereus group sp. BfR-BA-01348	Bacillus cereus s.l.	6278709	Contig	GCF_022663815.1_AbiO_1	WP_000802626.1	WP_000802626.1	WP_000802626.1	WP_000802626.1	NA	NA	NA	NA	NA	NA	NA	NA	NA	1	AbiO__AbiO
AbiO	AbiO	AbiO-Nhi	AbiO-Nhi	Possible abi	GCA_002021545.1	ASM202154v1	Bacillus cereus	Bacillus cereus	6443875	Scaffold	GCA_002021545.1_AbiO_1	OPA42218.1	OPA42218.1	OPA42218.1	OPA42218.1	NA	NA	NA	NA	NA	NA	NA	NA	NA	1	AbiO__AbiO
AbiO	AbiO	AbiO-Nhi	AbiO-Nhi	Possible abi	GCA_002564545.1	ASM256454v1	Bacillus thuringiensis	Bacillus thuringiensis	5457801	Scaffold	GCA_002564545.1_AbiO_1	PFI27326.1	PFI27326.1	PFI27326.1	PFI27326.1	NA	NA	NA	NA	NA	NA	NA	NA	NA	1	AbiO__AbiO
AbiO	AbiO	AbiO-Nhi	AbiO-Nhi	Possible abi	GCA_030984695.1	ASM3098469v1	Bacillus thuringiensis	Bacillus thuringiensis	6369386	Scaffold	GCA_030984695.1_AbiO_1	MDQ7266397.1	MDQ7266397.1	MDQ7266397.1	MDQ7266397.1	NA	NA	NA	NA	NA	NA	NA	NA	NA	1	AbiO__AbiO
AbiO	AbiO	AbiO-Nhi	AbiO-Nhi	Possible abi	GCA_029703515.1	PDT001182691.1	Bacillus thuringiensis	Bacillus thuringiensis	6406641	Contig	GCA_029703515.1_AbiO_1	HDR6325147.1	HDR6325147.1	HDR6325147.1	HDR6325147.1	NA	NA	NA	NA	NA	NA	NA	NA	NA	1	AbiO__AbiO
AbiO	AbiO	AbiO-Nhi	AbiO-Nhi	Possible abi	GCA_035796415.1	ASM3579641v1	Bacillus cereus	Bacillus cereus	5560992	Scaffold	GCA_035796415.1_AbiO_2	MEB8664550.1	MEB8664550.1	MEB8664550.1	MEB8664550.1	NA	NA	NA	NA	NA	NA	NA	NA	NA	1	AbiO__AbiO
AbiO	AbiO	AbiO-Nhi	AbiO-Nhi	Possible abi	GCA_035799975.1	ASM3579997v1	Bacillus cereus	Bacillus cereus	6403709	Scaffold	GCA_035799975.1_AbiO_1	MEB9050865.1	MEB9050865.1	MEB9050865.1	MEB9050865.1	NA	NA	NA	NA	NA	NA	NA	NA	NA	1	AbiO__AbiO
AbiO	AbiO	AbiO-Nhi	AbiO-Nhi	Possible abi	GCA_008829845.1	ASM882984v1	Bacillus thuringiensis	Bacillus thuringiensis	5778927	Scaffold	GCA_008829845.1_AbiO_1	KAB1363899.1	KAB1363899.1	KAB1363899.1	KAB1363899.1	NA	NA	NA	NA	NA	NA	NA	NA	NA	1	AbiO__AbiO
AbiO	AbiO	AbiO-Nhi	AbiO-Nhi	Possible abi	GCA_000710255.1	BTK A5	Bacillus thuringiensis serovar kurstaki str. HD-1	Bacillus thuringiensis	6386251	Contig	GCA_000710255.1_AbiO_1	KEH46237.1	KEH46237.1	KEH46237.1	KEH46237.1	NA	NA	NA	NA	NA	NA	NA	NA	NA	1	AbiO__AbiO
AbiO	AbiO	AbiO-Nhi	AbiO-Nhi	Possible abi	GCA_029705295.1	PDT001182616.1	Bacillus thuringiensis	Bacillus thuringiensis	6464642	Contig	GCA_029705295.1_AbiO_2	HDR6706487.1	HDR6706487.1	HDR6706487.1	HDR6706487.1	NA	NA	NA	NA	NA	NA	NA	NA	NA	1	AbiO__AbiO
AbiO	AbiO	AbiO-Nhi	AbiO-Nhi	Possible abi	GCA_025518025.1	ASM2551802v1	Bacillus cereus	Bacillus cereus	6230945	Scaffold	GCA_025518025.1_AbiO_1	MCU5220362.1	MCU5220362.1	MCU5220362.1	MCU5220362.1	NA	NA	NA	NA	NA	NA	NA	NA	NA	1	AbiO__AbiO
AbiO	AbiO	AbiO-Nhi	AbiO-Nhi	Possible abi	GCA_029704165.1	PDT001182656.1	Bacillus thuringiensis	Bacillus thuringiensis	6347350	Contig	GCA_029704165.1_AbiO_1	HDR6541793.1	HDR6541793.1	HDR6541793.1	HDR6541793.1	NA	NA	NA	NA	NA	NA	NA	NA	NA	1	AbiO__AbiO
AbiO	AbiO	AbiO-Nhi	AbiO-Nhi	Possible abi	GCA_029703815.1	PDT001182676.1	Bacillus thuringiensis	Bacillus thuringiensis	6447599	Contig	GCA_029703815.1_AbiO_2	HDR6415089.1	HDR6415089.1	HDR6415089.1	HDR6415089.1	NA	NA	NA	NA	NA	NA	NA	NA	NA	1	AbiO__AbiO
AbiO	AbiO	AbiO-Nhi	AbiO-Nhi	Possible abi	GCA_029706425.1	PDT001182569.1	Bacillus thuringiensis	Bacillus thuringiensis	6385372	Contig	GCA_029706425.1_AbiO_2	HDR7062311.1	HDR7062311.1	HDR7062311.1	HDR7062311.1	NA	NA	NA	NA	NA	NA	NA	NA	NA	1	AbiO__AbiO
AbiO	AbiO	AbiO-Nhi	AbiO-Nhi	Possible abi	GCA_035815315.1	ASM3581531v1	Bacillus cereus	Bacillus cereus	6036072	Scaffold	GCA_035815315.1_AbiO_1	MEC2652352.1	MEC2652352.1	MEC2652352.1	MEC2652352.1	NA	NA	NA	NA	NA	NA	NA	NA	NA	1	AbiO__AbiO
AbiO	AbiO	AbiO-Nhi	AbiO-Nhi	Possible abi	GCF_022663685.1	ASM2266368v1	Bacillus cereus group sp. BfR-BA-01353	Bacillus cereus s.l.	6704104	Contig	GCF_022663685.1_AbiO_2	WP_021727950.1	WP_021727950.1	WP_021727950.1	WP_021727950.1	NA	NA	NA	NA	NA	NA	NA	NA	NA	1	AbiO__AbiO
AbiO	AbiO	AbiO-Nhi	AbiO-Nhi	Possible abi	GCA_035802555.1	ASM3580255v1	Bacillus cereus	Bacillus cereus	5997757	Scaffold	GCA_035802555.1_AbiO_1	MEB9847578.1	MEB9847578.1	MEB9847578.1	MEB9847578.1	NA	NA	NA	NA	NA	NA	NA	NA	NA	1	AbiO__AbiO
AbiO	AbiO	AbiO-Nhi	AbiO-Nhi	Possible abi	GCA_035814555.1	ASM3581455v1	Bacillus cereus	Bacillus cereus	4888598	Scaffold	GCA_035814555.1_AbiO_1	MEC2560349.1	MEC2560349.1	MEC2560349.1	MEC2560349.1	NA	NA	NA	NA	NA	NA	NA	NA	NA	1	AbiO__AbiO
AbiO	AbiO	AbiO-Nhi	AbiO-Nhi	Possible abi	GCA_002565655.1	ASM256565v1	Bacillus cereus	Bacillus cereus	5886553	Scaffold	GCA_002565655.1_AbiO_1	PFL86198.1	PFL86198.1	PFL86198.1	PFL86198.1	NA	NA	NA	NA	NA	NA	NA	NA	NA	1	AbiO__AbiO
AbiO	AbiO	AbiO-Nhi	AbiO-Nhi	Possible abi	GCA_035801875.1	ASM3580187v1	Bacillus cereus	Bacillus cereus	5855743	Scaffold	GCA_035801875.1_AbiO_1	MEB9587349.1	MEB9587349.1	MEB9587349.1	MEB9587349.1	NA	NA	NA	NA	NA	NA	NA	NA	NA	1	AbiO__AbiO
AbiO	AbiO	AbiO-Nhi	AbiO-Nhi	Possible abi	GCA_035814975.1	ASM3581497v1	Bacillus cereus	Bacillus cereus	5996607	Scaffold	GCA_035814975.1_AbiO_1	MEC2664413.1	MEC2664413.1	MEC2664413.1	MEC2664413.1	NA	NA	NA	NA	NA	NA	NA	NA	NA	1	AbiO__AbiO
AbiO	AbiO	AbiO-Nhi	AbiO-Nhi	Possible abi	GCA_031317055.1	ASM3131705v1	Bacillus thuringiensis	Bacillus thuringiensis	6530204	Scaffold	GCA_031317055.1_AbiO_1	MDR4340745.1	MDR4340745.1	MDR4340745.1	MDR4340745.1	NA	NA	NA	NA	NA	NA	NA	NA	NA	1	AbiO__AbiO
AbiO	AbiO	AbiO-Nhi	AbiO-Nhi	Possible abi	GCA_029705375.1	PDT001182621.1	Bacillus thuringiensis	Bacillus thuringiensis	6400210	Contig	GCA_029705375.1_AbiO_1	HDR6783222.1	HDR6783222.1	HDR6783222.1	HDR6783222.1	NA	NA	NA	NA	NA	NA	NA	NA	NA	1	AbiO__AbiO
AbiO	AbiO	AbiO-Nhi	AbiO-Nhi	Possible abi	GCA_029705015.1	PDT001182631.1	Bacillus thuringiensis	Bacillus thuringiensis	6463235	Contig	GCA_029705015.1_AbiO_2	HDR6655644.1	HDR6655644.1	HDR6655644.1	HDR6655644.1	NA	NA	NA	NA	NA	NA	NA	NA	NA	1	AbiO__AbiO
AbiO	AbiO	AbiO-Nhi	AbiO-Nhi	Possible abi	GCA_024712595.1	ASM2471259v1	Bacillus thuringiensis	Bacillus thuringiensis	6850609	Contig	GCA_024712595.1_AbiO_1	MCR6875633.1	MCR6875633.1	MCR6875633.1	MCR6875633.1	NA	NA	NA	NA	NA	NA	NA	NA	NA	1	AbiO__AbiO
AbiO	AbiO	AbiO-Nhi	AbiO-Nhi	Possible abi	GCF_022816845.1	ASM2281684v1	Bacillus thuringiensis	Bacillus thuringiensis	5945679	Complete Genome	GCF_022816845.1_AbiO_1	WP_243821289.1	WP_243821289.1	WP_243821289.1	WP_243821289.1	NA	NA	NA	NA	NA	NA	NA	NA	NA	1	AbiO__AbiO
AbiO	AbiO	AbiO-Nhi	AbiO-Nhi	Possible abi	GCA_000468995.3	Hu4-2 second version	Bacillus thuringiensis serovar aizawai str. Hu4-2	Bacillus thuringiensis	6455911	Contig	GCA_000468995.3_AbiO_2	ETE97279.1	ETE97279.1	ETE97279.1	ETE97279.1	NA	NA	NA	NA	NA	NA	NA	NA	NA	1	AbiO__AbiO
AbiO	AbiO	AbiO-Nhi	AbiO-Nhi	Possible abi	GCA_029704895.1	PDT001182636.1	Bacillus thuringiensis	Bacillus thuringiensis	6234177	Contig	GCA_029704895.1_AbiO_1	HDR6641597.1	HDR6641597.1	HDR6641597.1	HDR6641597.1	NA	NA	NA	NA	NA	NA	NA	NA	NA	1	AbiO__AbiO
AbiO	AbiO	AbiO-Nhi	AbiO-Nhi	Possible abi	GCA_035815355.1	ASM3581535v1	Bacillus cereus	Bacillus cereus	6015997	Scaffold	GCA_035815355.1_AbiO_1	MEC2612374.1	MEC2612374.1	MEC2612374.1	MEC2612374.1	NA	NA	NA	NA	NA	NA	NA	NA	NA	1	AbiO__AbiO
AbiO	AbiO	AbiO-Nhi	AbiO-Nhi	Possible abi	GCA_029707105.1	PDT001182545.1	Bacillus thuringiensis	Bacillus thuringiensis	6431521	Contig	GCA_029707105.1_AbiO_1	HDR7157513.1	HDR7157513.1	HDR7157513.1	HDR7157513.1	NA	NA	NA	NA	NA	NA	NA	NA	NA	1	AbiO__AbiO
AbiO	AbiO	AbiO-Nhi	AbiO-Nhi	Possible abi	GCA_035796275.1	ASM3579627v1	Bacillus cereus	Bacillus cereus	6062735	Scaffold	GCA_035796275.1_AbiO_1	MEB8623351.1	MEB8623351.1	MEB8623351.1	MEB8623351.1	NA	NA	NA	NA	NA	NA	NA	NA	NA	1	AbiO__AbiO
AbiO	AbiO	AbiO-Nhi	AbiO-Nhi	Possible abi	GCA_002147185.1	ASM214718v1	Bacillus thuringiensis serovar aizawai	Bacillus thuringiensis	7045912	Contig	GCA_002147185.1_AbiO_1	OTZ21650.1	OTZ21650.1	OTZ21650.1	OTZ21650.1	NA	NA	NA	NA	NA	NA	NA	NA	NA	1	AbiO__AbiO
AbiO	AbiO	AbiO-Nhi	AbiO-Nhi	Possible abi	GCA_020775595.1	ASM2077559v1	Bacillus thuringiensis	Bacillus thuringiensis	6371106	Contig	GCA_020775595.1_AbiO_1	MCC3926348.1	MCC3926348.1	MCC3926348.1	MCC3926348.1	NA	NA	NA	NA	NA	NA	NA	NA	NA	1	AbiO__AbiO
AbiO	AbiO	AbiO-Nhi	AbiO-Nhi	Possible abi	GCA_024712525.2	ASM2471252v2	Bacillus thuringiensis	Bacillus thuringiensis	6842748	Contig	GCA_024712525.2_AbiO_1	MCU4173042.1	MCU4173042.1	MCU4173042.1	MCU4173042.1	NA	NA	NA	NA	NA	NA	NA	NA	NA	1	AbiO__AbiO
AbiO	AbiO	AbiO-Nhi	AbiO-Nhi	Possible abi	GCA_035801915.1	ASM3580191v1	Bacillus cereus	Bacillus cereus	6092617	Scaffold	GCA_035801915.1_AbiO_1	MEB9709389.1	MEB9709389.1	MEB9709389.1	MEB9709389.1	NA	NA	NA	NA	NA	NA	NA	NA	NA	1	AbiO__AbiO
AbiO	AbiO	AbiO-Nhi	AbiO-Nhi	Possible abi	GCA_020775795.1	ASM2077579v1	Bacillus thuringiensis	Bacillus thuringiensis	6370500	Contig	GCA_020775795.1_AbiO_1	MCC3951518.1	MCC3951518.1	MCC3951518.1	MCC3951518.1	NA	NA	NA	NA	NA	NA	NA	NA	NA	1	AbiO__AbiO
AbiO	AbiO	AbiO-Nhi	AbiO-Nhi	Possible abi	GCA_035817495.1	ASM3581749v1	Bacillus cereus	Bacillus cereus	6083273	Scaffold	GCA_035817495.1_AbiO_1	MEC3353828.1	MEC3353828.1	MEC3353828.1	MEC3353828.1	NA	NA	NA	NA	NA	NA	NA	NA	NA	1	AbiO__AbiO
AbiO	AbiO	AbiO-Nhi	AbiO-Nhi	Possible abi	GCA_035815235.1	ASM3581523v1	Bacillus cereus	Bacillus cereus	6429381	Scaffold	GCA_035815235.1_AbiO_1	MEC2633322.1	MEC2633322.1	MEC2633322.1	MEC2633322.1	NA	NA	NA	NA	NA	NA	NA	NA	NA	1	AbiO__AbiO
AbiO	AbiO	AbiO-Nhi	AbiO-Nhi	Possible abi	GCA_029706245.1	PDT001182577.1	Bacillus thuringiensis	Bacillus thuringiensis	6452950	Contig	GCA_029706245.1_AbiO_1	HDR7008623.1	HDR7008623.1	HDR7008623.1	HDR7008623.1	NA	NA	NA	NA	NA	NA	NA	NA	NA	1	AbiO__AbiO
AbiO	AbiO	AbiO-Nhi	AbiO-Nhi	Possible abi	GCA_035801095.1	ASM3580109v1	Bacillus cereus	Bacillus cereus	6352033	Scaffold	GCA_035801095.1_AbiO_2	MEB9464532.1	MEB9464532.1	MEB9464532.1	MEB9464532.1	NA	NA	NA	NA	NA	NA	NA	NA	NA	1	AbiO__AbiO
AbiO	AbiO	AbiO-Nhi	AbiO-Nhi	Possible abi	GCA_029704925.1	PDT001182637.1	Bacillus thuringiensis	Bacillus thuringiensis	6223308	Contig	GCA_029704925.1_AbiO_1	HDR6630651.1	HDR6630651.1	HDR6630651.1	HDR6630651.1	NA	NA	NA	NA	NA	NA	NA	NA	NA	1	AbiO__AbiO
AbiO	AbiO	AbiO-Nhi	AbiO-Nhi	Possible abi	GCA_029703915.1	PDT001182672.1	Bacillus thuringiensis	Bacillus thuringiensis	6604422	Contig	GCA_029703915.1_AbiO_2	HDR6434404.1	HDR6434404.1	HDR6434404.1	HDR6434404.1	NA	NA	NA	NA	NA	NA	NA	NA	NA	1	AbiO__AbiO
AbiO	AbiO	AbiO-Nhi	AbiO-Nhi	Possible abi	GCA_029705075.1	PDT001182629.1	Bacillus thuringiensis	Bacillus thuringiensis	6333187	Contig	GCA_029705075.1_AbiO_1	HDR6680740.1	HDR6680740.1	HDR6680740.1	HDR6680740.1	NA	NA	NA	NA	NA	NA	NA	NA	NA	1	AbiO__AbiO
AbiO	AbiO	AbiO-Nhi	AbiO-Nhi	Possible abi	GCA_036215885.1	ASM3621588v1	Bacillus thuringiensis	Bacillus thuringiensis	5830581	Scaffold	GCA_036215885.1_AbiO_1	MED2602634.1	MED2602634.1	MED2602634.1	MED2602634.1	NA	NA	NA	NA	NA	NA	NA	NA	NA	1	AbiO__AbiO
AbiO	AbiO	AbiO-Nhi	AbiO-Nhi	Possible abi	GCA_020809245.1	ASM2080924v1	Bacillus thuringiensis	Bacillus thuringiensis	6694857	Complete Genome	GCA_020809245.1_AbiO_1	UEL20799.1	UEL20799.1	UEL20799.1	UEL20799.1	NA	NA	NA	NA	NA	NA	NA	NA	NA	1	AbiO__AbiO
AbiO	AbiO	AbiO-Nhi	AbiO-Nhi	Possible abi	GCA_002574115.1	ASM257411v1	Bacillus thuringiensis	Bacillus thuringiensis	5865637	Scaffold	GCA_002574115.1_AbiO_1	PGH98991.1	PGH98991.1	PGH98991.1	PGH98991.1	NA	NA	NA	NA	NA	NA	NA	NA	NA	1	AbiO__AbiO
AbiO	AbiO	AbiO-Nhi	AbiO-Nhi	Possible abi	GCA_035816215.1	ASM3581621v1	Bacillus cereus	Bacillus cereus	5727577	Scaffold	GCA_035816215.1_AbiO_1	MEC2914485.1	MEC2914485.1	MEC2914485.1	MEC2914485.1	NA	NA	NA	NA	NA	NA	NA	NA	NA	1	AbiO__AbiO
AbiO	AbiO	AbiO-Nhi	AbiO-Nhi	Possible abi	GCA_035798975.1	ASM3579897v1	Bacillus cereus	Bacillus cereus	6185535	Scaffold	GCA_035798975.1_AbiO_1	MEB8824419.1	MEB8824419.1	MEB8824419.1	MEB8824419.1	NA	NA	NA	NA	NA	NA	NA	NA	NA	1	AbiO__AbiO
AbiO	AbiO	AbiO-Nhi	AbiO-Nhi	Possible abi	GCA_002893605.1	ASM289360v1	Bacillus thuringiensis	Bacillus thuringiensis	6343692	Contig	GCA_002893605.1_AbiO_2	PNK42637.1	PNK42637.1	PNK42637.1	PNK42637.1	NA	NA	NA	NA	NA	NA	NA	NA	NA	1	AbiO__AbiO
AbiO	AbiO	AbiO-Nhi	AbiO-Nhi	Possible abi	GCA_029704835.1	PDT001182641.1	Bacillus thuringiensis	Bacillus thuringiensis	6352195	Contig	GCA_029704835.1_AbiO_2	HDR6624598.1	HDR6624598.1	HDR6624598.1	HDR6624598.1	NA	NA	NA	NA	NA	NA	NA	NA	NA	1	AbiO__AbiO
AbiO	AbiO	AbiO-Nhi	AbiO-Nhi	Possible abi	GCA_029707025.1	PDT001182549.1	Bacillus thuringiensis	Bacillus thuringiensis	6298520	Contig	GCA_029707025.1_AbiO_1	HDR7188768.1	HDR7188768.1	HDR7188768.1	HDR7188768.1	NA	NA	NA	NA	NA	NA	NA	NA	NA	1	AbiO__AbiO
AbiO	AbiO	AbiO-Nhi	AbiO-Nhi	Possible abi	GCA_036212765.1	ASM3621276v1	Bacillus thuringiensis	Bacillus thuringiensis	6600202	Scaffold	GCA_036212765.1_AbiO_1	MED1930127.1	MED1930127.1	MED1930127.1	MED1930127.1	NA	NA	NA	NA	NA	NA	NA	NA	NA	1	AbiO__AbiO
AbiO	AbiO	AbiO-Nhi	AbiO-Nhi	Possible abi	GCA_029705695.1	PDT001182608.1	Bacillus thuringiensis	Bacillus thuringiensis	6392899	Contig	GCA_029705695.1_AbiO_1	HDR6815768.1	HDR6815768.1	HDR6815768.1	HDR6815768.1	NA	NA	NA	NA	NA	NA	NA	NA	NA	1	AbiO__AbiO
AbiO	AbiO	AbiO-Nhi	AbiO-Nhi	Possible abi	GCF_022664135.1	ASM2266413v1	Bacillus cereus group sp. BfR-BA-01317	Bacillus cereus s.l.	7056482	Contig	GCF_022664135.1_AbiO_1	WP_000802626.1	WP_000802626.1	WP_000802626.1	WP_000802626.1	NA	NA	NA	NA	NA	NA	NA	NA	NA	1	AbiO__AbiO
AbiO	AbiO	AbiO-Nhi	AbiO-Nhi	Possible abi	GCA_035799035.1	ASM3579903v1	Bacillus cereus	Bacillus cereus	6288895	Scaffold	GCA_035799035.1_AbiO_2	MEB8712476.1	MEB8712476.1	MEB8712476.1	MEB8712476.1	NA	NA	NA	NA	NA	NA	NA	NA	NA	1	AbiO__AbiO
AbiO	AbiO	AbiO-Nhi	AbiO-Nhi	Possible abi	GCA_027715465.1	ASM2771546v1	Bacillus cereus	Bacillus cereus	6450583	Contig	GCA_027715465.1_AbiO_2	MDA2544081.1	MDA2544081.1	MDA2544081.1	MDA2544081.1	NA	NA	NA	NA	NA	NA	NA	NA	NA	1	AbiO__AbiO
AbiO	AbiO	AbiO-Nhi	AbiO-Nhi	Possible abi	GCA_001008665.1	ASM100866v1	Bacillus cereus	Bacillus cereus	6159495	Scaffold	GCA_001008665.1_AbiO_1	KLA35976.1	KLA35976.1	KLA35976.1	KLA35976.1	NA	NA	NA	NA	NA	NA	NA	NA	NA	1	AbiO__AbiO
AbiO	AbiO	AbiO-Nhi	AbiO-Nhi	Possible abi	GCA_029706305.1	PDT001182576.1	Bacillus thuringiensis	Bacillus thuringiensis	6401690	Contig	GCA_029706305.1_AbiO_1	HDR6996761.1	HDR6996761.1	HDR6996761.1	HDR6996761.1	NA	NA	NA	NA	NA	NA	NA	NA	NA	1	AbiO__AbiO
AbiO	AbiO	AbiO-Nhi	AbiO-Nhi	Possible abi	GCF_022663685.1	ASM2266368v1	Bacillus cereus group sp. BfR-BA-01353	Bacillus cereus s.l.	6704104	Contig	GCF_022663685.1_AbiO_1	WP_000802626.1	WP_000802626.1	WP_000802626.1	WP_000802626.1	NA	NA	NA	NA	NA	NA	NA	NA	NA	1	AbiO__AbiO
AbiO	AbiO	AbiO-Nhi	AbiO-Nhi	Possible abi	GCA_017751245.1	ASM1775124v1	Bacillus thuringiensis	Bacillus thuringiensis	6171777	Complete Genome	GCA_017751245.1_AbiO_1	QTM12841.1	QTM12841.1	QTM12841.1	QTM12841.1	NA	NA	NA	NA	NA	NA	NA	NA	NA	1	AbiO__AbiO
AbiO	AbiO	AbiO-Nhi	AbiO-Nhi	Possible abi	GCA_035796355.1	ASM3579635v1	Bacillus cereus	Bacillus cereus	6296771	Scaffold	GCA_035796355.1_AbiO_1	MEB8554524.1	MEB8554524.1	MEB8554524.1	MEB8554524.1	NA	NA	NA	NA	NA	NA	NA	NA	NA	1	AbiO__AbiO
AbiO	AbiO	AbiO-Nhi	AbiO-Nhi	Possible abi	GCA_000399505.1	Baci_cere_ISP2954_V1	Bacillus cereus ISP2954	Bacillus cereus	6746442	Scaffold	GCA_000399505.1_AbiO_1	EOP62472.1	EOP62472.1	EOP62472.1	EOP62472.1	NA	NA	NA	NA	NA	NA	NA	NA	NA	1	AbiO__AbiO
AbiO	AbiO	AbiO-Nhi	AbiO-Nhi	Possible abi	GCA_035801435.1	ASM3580143v1	Bacillus cereus	Bacillus cereus	5350804	Scaffold	GCA_035801435.1_AbiO_1	MEB9302717.1	MEB9302717.1	MEB9302717.1	MEB9302717.1	NA	NA	NA	NA	NA	NA	NA	NA	NA	1	AbiO__AbiO
AbiO	AbiO	AbiO-Nhi	AbiO-Nhi	Possible abi	GCA_017751245.1	ASM1775124v1	Bacillus thuringiensis	Bacillus thuringiensis	6171777	Complete Genome	GCA_017751245.1_AbiO_2	QTM13133.1	QTM13133.1	QTM13133.1	QTM13133.1	NA	NA	NA	NA	NA	NA	NA	NA	NA	1	AbiO__AbiO
AbiO	AbiO	AbiO-Nhi	AbiO-Nhi	Possible abi	GCA_029703615.1	PDT001182684.1	Bacillus thuringiensis	Bacillus thuringiensis	6437875	Contig	GCA_029703615.1_AbiO_1	HDR6383532.1	HDR6383532.1	HDR6383532.1	HDR6383532.1	NA	NA	NA	NA	NA	NA	NA	NA	NA	1	AbiO__AbiO
AbiO	AbiO	AbiO-Nhi	AbiO-Nhi	Possible abi	GCA_000832865.1	ASM83286v1	Bacillus cereus 03BB108	Bacillus cereus	6068729	Complete Genome	GCA_000832865.1_AbiO_2	AJI08604.1	AJI08604.1	AJI08604.1	AJI08604.1	NA	NA	NA	NA	NA	NA	NA	NA	NA	1	AbiO__AbiO
AbiO	AbiO	AbiO-Nhi	AbiO-Nhi	Possible abi	GCA_035814655.1	ASM3581465v1	Bacillus cereus	Bacillus cereus	5885501	Scaffold	GCA_035814655.1_AbiO_1	MEC2462652.1	MEC2462652.1	MEC2462652.1	MEC2462652.1	NA	NA	NA	NA	NA	NA	NA	NA	NA	1	AbiO__AbiO
AbiO	AbiO	AbiO-Nhi	AbiO-Nhi	Possible abi	GCA_029705415.1	PDT001182611.1	Bacillus thuringiensis	Bacillus thuringiensis	6397986	Contig	GCA_029705415.1_AbiO_1	HDR6808436.1	HDR6808436.1	HDR6808436.1	HDR6808436.1	NA	NA	NA	NA	NA	NA	NA	NA	NA	1	AbiO__AbiO
AbiO	AbiO	AbiO-Nhi	AbiO-Nhi	Possible abi	GCA_029705155.1	PDT001182622.1	Bacillus thuringiensis	Bacillus thuringiensis	6425067	Contig	GCA_029705155.1_AbiO_1	HDR6738896.1	HDR6738896.1	HDR6738896.1	HDR6738896.1	NA	NA	NA	NA	NA	NA	NA	NA	NA	1	AbiO__AbiO
AbiO	AbiO	AbiO-Nhi	AbiO-Nhi	Possible abi	GCA_029703855.1	PDT001182674.1	Bacillus thuringiensis	Bacillus thuringiensis	6391800	Contig	GCA_029703855.1_AbiO_2	HDR6427967.1	HDR6427967.1	HDR6427967.1	HDR6427967.1	NA	NA	NA	NA	NA	NA	NA	NA	NA	1	AbiO__AbiO
AbiO	AbiO	AbiO-Nhi	AbiO-Nhi	Possible abi	GCA_009646655.1	ASM964665v1	Bacillus thuringiensis	Bacillus thuringiensis	6893135	Contig	GCA_009646655.1_AbiO_2	MRC49876.1	MRC49876.1	MRC49876.1	MRC49876.1	NA	NA	NA	NA	NA	NA	NA	NA	NA	1	AbiO__AbiO
AbiO	AbiO	AbiO-Nhi	AbiO-Nhi	Possible abi	GCA_035802075.1	ASM3580207v1	Bacillus cereus	Bacillus cereus	5987877	Scaffold	GCA_035802075.1_AbiO_1	MEB9662804.1	MEB9662804.1	MEB9662804.1	MEB9662804.1	NA	NA	NA	NA	NA	NA	NA	NA	NA	1	AbiO__AbiO
AbiO	AbiO	AbiO-Nhi	AbiO-Nhi	Possible abi	GCA_029706985.1	PDT001182550.1	Bacillus thuringiensis	Bacillus thuringiensis	6552485	Contig	GCA_029706985.1_AbiO_1	HDR7145165.1	HDR7145165.1	HDR7145165.1	HDR7145165.1	NA	NA	NA	NA	NA	NA	NA	NA	NA	1	AbiO__AbiO
AbiO	AbiO	AbiO-Nhi	AbiO-Nhi	Possible abi	GCA_020775855.1	ASM2077585v1	Bacillus thuringiensis	Bacillus thuringiensis	6479536	Contig	GCA_020775855.1_AbiO_2	MCC3939417.1	MCC3939417.1	MCC3939417.1	MCC3939417.1	NA	NA	NA	NA	NA	NA	NA	NA	NA	1	AbiO__AbiO
AbiO	AbiO	AbiO-Nhi	AbiO-Nhi	Possible abi	GCA_000181655.1	ASM18165v1	Bacillus cereus 03BB108	Bacillus cereus	5925780	Scaffold	GCA_000181655.1_AbiO_2	EDX60206.1	EDX60206.1	EDX60206.1	EDX60206.1	NA	NA	NA	NA	NA	NA	NA	NA	NA	1	AbiO__AbiO
AbiO	AbiO	AbiO-Nhi	AbiO-Nhi	Possible abi	GCA_035803035.1	ASM3580303v1	Bacillus cereus	Bacillus cereus	6205214	Scaffold	GCA_035803035.1_AbiO_1	MEB9980175.1	MEB9980175.1	MEB9980175.1	MEB9980175.1	NA	NA	NA	NA	NA	NA	NA	NA	NA	1	AbiO__AbiO
AbiO	AbiO	AbiO-Nhi	AbiO-Nhi	Possible abi	GCA_002552115.1	ASM255211v1	Bacillus cereus	Bacillus cereus	5767199	Scaffold	GCA_002552115.1_AbiO_1	PEC30779.1	PEC30779.1	PEC30779.1	PEC30779.1	NA	NA	NA	NA	NA	NA	NA	NA	NA	1	AbiO__AbiO
AbiO	AbiO	AbiO-Nhi	AbiO-Nhi	Possible abi	GCA_029696385.1	PDT001590869.1	Bacillus thuringiensis	Bacillus thuringiensis	6430604	Contig	GCA_029696385.1_AbiO_1	HDR4508728.1	HDR4508728.1	HDR4508728.1	HDR4508728.1	NA	NA	NA	NA	NA	NA	NA	NA	NA	1	AbiO__AbiO
AbiO	AbiO	AbiO-Nhi	AbiO-Nhi	Possible abi	GCA_029705175.1	PDT001182623.1	Bacillus thuringiensis	Bacillus thuringiensis	6577044	Contig	GCA_029705175.1_AbiO_1	HDR6732516.1	HDR6732516.1	HDR6732516.1	HDR6732516.1	NA	NA	NA	NA	NA	NA	NA	NA	NA	1	AbiO__AbiO
AbiO	AbiO	AbiO-Nhi	AbiO-Nhi	Possible abi	GCA_036215705.1	ASM3621570v1	Bacillus thuringiensis	Bacillus thuringiensis	6582102	Scaffold	GCA_036215705.1_AbiO_1	MED2641786.1	MED2641786.1	MED2641786.1	MED2641786.1	NA	NA	NA	NA	NA	NA	NA	NA	NA	1	AbiO__AbiO
AbiO	AbiO	AbiO-Nhi	AbiO-Nhi	Possible abi	GCA_035801955.1	ASM3580195v1	Bacillus cereus	Bacillus cereus	6470137	Scaffold	GCA_035801955.1_AbiO_2	MEB9593039.1	MEB9593039.1	MEB9593039.1	MEB9593039.1	NA	NA	NA	NA	NA	NA	NA	NA	NA	1	AbiO__AbiO
AbiO	AbiO	AbiO-Nhi	AbiO-Nhi	Possible abi	GCA_002147535.1	ASM214753v1	Bacillus thuringiensis	Bacillus thuringiensis	6745498	Contig	GCA_002147535.1_AbiO_1	OUA02228.1	OUA02228.1	OUA02228.1	OUA02228.1	NA	NA	NA	NA	NA	NA	NA	NA	NA	1	AbiO__AbiO
AbiO	AbiO	AbiO-Nhi	AbiO-Nhi	Possible abi	GCA_024712665.1	ASM2471266v1	Bacillus thuringiensis	Bacillus thuringiensis	6267055	Contig	GCA_024712665.1_AbiO_1	MCR6807073.1	MCR6807073.1	MCR6807073.1	MCR6807073.1	NA	NA	NA	NA	NA	NA	NA	NA	NA	1	AbiO__AbiO
AbiO	AbiO	AbiO-Nhi	AbiO-Nhi	Possible abi	GCA_020809245.1	ASM2080924v1	Bacillus thuringiensis	Bacillus thuringiensis	6694857	Complete Genome	GCA_020809245.1_AbiO_2	UEL20991.1	UEL20991.1	UEL20991.1	UEL20991.1	NA	NA	NA	NA	NA	NA	NA	NA	NA	1	AbiO__AbiO
AbiO	AbiO	AbiO-Nhi	AbiO-Nhi	Possible abi	GCA_013267235.1	ASM1326723v1	Bacillus cereus	Bacillus cereus	6068562	Complete Genome	GCA_013267235.1_AbiO_2	QKH04607.1	QKH04607.1	QKH04607.1	QKH04607.1	NA	NA	NA	NA	NA	NA	NA	NA	NA	1	AbiO__AbiO
AbiO	AbiO	AbiO-Nhi	AbiO-Nhi	Possible abi	GCA_035816195.1	ASM3581619v1	Bacillus cereus	Bacillus cereus	6278730	Scaffold	GCA_035816195.1_AbiO_1	MEC2965782.1	MEC2965782.1	MEC2965782.1	MEC2965782.1	NA	NA	NA	NA	NA	NA	NA	NA	NA	1	AbiO__AbiO
AbiO	AbiO	AbiO-Nhi	AbiO-Nhi	Possible abi	GCA_035814875.1	ASM3581487v1	Bacillus cereus	Bacillus cereus	6151103	Scaffold	GCA_035814875.1_AbiO_1	MEC2513457.1	MEC2513457.1	MEC2513457.1	MEC2513457.1	NA	NA	NA	NA	NA	NA	NA	NA	NA	1	AbiO__AbiO
AbiO	AbiO	AbiO-Nhi	AbiO-Nhi	Possible abi	GCA_006349585.1	ASM634958v1	Bacillus cereus	Bacillus cereus	5319678	Contig	GCA_006349585.1_AbiO_1	TNO99964.1	TNO99964.1	TNO99964.1	TNO99964.1	NA	NA	NA	NA	NA	NA	NA	NA	NA	1	AbiO__AbiO
AbiO	AbiO	AbiO-Nhi	AbiO-Nhi	Possible abi	GCA_029703695.1	PDT001182683.1	Bacillus thuringiensis	Bacillus thuringiensis	6265742	Contig	GCA_029703695.1_AbiO_1	HDR6394239.1	HDR6394239.1	HDR6394239.1	HDR6394239.1	NA	NA	NA	NA	NA	NA	NA	NA	NA	1	AbiO__AbiO
AbiO	AbiO	AbiO-Nhi	AbiO-Nhi	Possible abi	GCA_029706785.1	PDT001182562.1	Bacillus thuringiensis	Bacillus thuringiensis	6599779	Contig	GCA_029706785.1_AbiO_2	HDR7074192.1	HDR7074192.1	HDR7074192.1	HDR7074192.1	NA	NA	NA	NA	NA	NA	NA	NA	NA	1	AbiO__AbiO
AbiO	AbiO	AbiO-Nhi	AbiO-Nhi	Possible abi	GCF_009935435.1	ASM993543v1	Bacillus thuringiensis	Bacillus thuringiensis	6161002	Scaffold	GCF_009935435.1_AbiO_1	WP_000802626.1	WP_000802626.1	WP_000802626.1	WP_000802626.1	NA	NA	NA	NA	NA	NA	NA	NA	NA	1	AbiO__AbiO
AbiO	AbiO	AbiO-Nhi	AbiO-Nhi	Possible abi	GCA_029705815.1	PDT001182603.1	Bacillus thuringiensis	Bacillus thuringiensis	6480101	Contig	GCA_029705815.1_AbiO_2	HDR6835770.1	HDR6835770.1	HDR6835770.1	HDR6835770.1	NA	NA	NA	NA	NA	NA	NA	NA	NA	1	AbiO__AbiO
AbiO	AbiO	AbiO-Nhi	AbiO-Nhi	Possible abi	GCF_009935435.1	ASM993543v1	Bacillus thuringiensis	Bacillus thuringiensis	6161002	Scaffold	GCF_009935435.1_AbiO_2	WP_021727950.1	WP_021727950.1	WP_021727950.1	WP_021727950.1	NA	NA	NA	NA	NA	NA	NA	NA	NA	1	AbiO__AbiO
AbiO	AbiO	AbiO-Nhi	AbiO-Nhi	Possible abi	GCA_029707045.1	PDT001182548.1	Bacillus thuringiensis	Bacillus thuringiensis	6379523	Contig	GCA_029707045.1_AbiO_1	HDR7182213.1	HDR7182213.1	HDR7182213.1	HDR7182213.1	NA	NA	NA	NA	NA	NA	NA	NA	NA	1	AbiO__AbiO
AbiO	AbiO	AbiO-Nhi	AbiO-Nhi	Possible abi	GCA_036225745.1	ASM3622574v1	Bacillus cereus	Bacillus cereus	5903786	Scaffold	GCA_036225745.1_AbiO_1	MED4951965.1	MED4951965.1	MED4951965.1	MED4951965.1	NA	NA	NA	NA	NA	NA	NA	NA	NA	1	AbiO__AbiO
AbiO	AbiO	AbiO-Nhi	AbiO-Nhi	Possible abi	GCA_020775435.1	ASM2077543v1	Bacillus thuringiensis	Bacillus thuringiensis	6393238	Contig	GCA_020775435.1_AbiO_1	MCC3900072.1	MCC3900072.1	MCC3900072.1	MCC3900072.1	NA	NA	NA	NA	NA	NA	NA	NA	NA	1	AbiO__AbiO
AbiO	AbiO	AbiO-Nhi	AbiO-Nhi	Possible abi	GCA_002147155.1	ASM214715v1	Bacillus thuringiensis serovar aizawai	Bacillus thuringiensis	6720226	Scaffold	GCA_002147155.1_AbiO_2	OTZ10719.1	OTZ10719.1	OTZ10719.1	OTZ10719.1	NA	NA	NA	NA	NA	NA	NA	NA	NA	1	AbiO__AbiO
AbiO	AbiO	AbiO-Nhi	AbiO-Nhi	Possible abi	GCA_035802355.1	ASM3580235v1	Bacillus cereus	Bacillus cereus	4968157	Scaffold	GCA_035802355.1_AbiO_1	MEB9785187.1	MEB9785187.1	MEB9785187.1	MEB9785187.1	NA	NA	NA	NA	NA	NA	NA	NA	NA	1	AbiO__AbiO
AbiO	AbiO	AbiO-Nhi	AbiO-Nhi	Possible abi	GCA_031157435.1	ASM3115743v1	Bacillus thuringiensis serovar aizawai	Bacillus thuringiensis	6846584	Scaffold	GCA_031157435.1_AbiO_1	MDQ8725113.1	MDQ8725113.1	MDQ8725113.1	MDQ8725113.1	NA	NA	NA	NA	NA	NA	NA	NA	NA	1	AbiO__AbiO
AbiO	AbiO	AbiO-Nhi	AbiO-Nhi	Possible abi	GCA_029704995.1	PDT001182632.1	Bacillus thuringiensis	Bacillus thuringiensis	6424793	Contig	GCA_029704995.1_AbiO_2	HDR6661363.1	HDR6661363.1	HDR6661363.1	HDR6661363.1	NA	NA	NA	NA	NA	NA	NA	NA	NA	1	AbiO__AbiO
AbiO	AbiO	AbiO-Nhi	AbiO-Nhi	Possible abi	GCA_029703835.1	PDT001182679.1	Bacillus thuringiensis	Bacillus thuringiensis	6449153	Contig	GCA_029703835.1_AbiO_2	HDR6454126.1	HDR6454126.1	HDR6454126.1	HDR6454126.1	NA	NA	NA	NA	NA	NA	NA	NA	NA	1	AbiO__AbiO
AbiO	AbiO	AbiO-Nhi	AbiO-Nhi	Possible abi	GCA_000835235.1	ASM83523v1	Bacillus thuringiensis serovar kurstaki	Bacillus thuringiensis	6859474	Chromosome	GCA_000835235.1_AbiO_1	AJK38064.1	AJK38064.1	AJK38064.1	AJK38064.1	NA	NA	NA	NA	NA	NA	NA	NA	NA	1	AbiO__AbiO
AbiO	AbiO	AbiO-Nhi	AbiO-Nhi	Possible abi	GCA_035802535.1	ASM3580253v1	Bacillus cereus	Bacillus cereus	6391610	Scaffold	GCA_035802535.1_AbiO_1	MEB9768259.1	MEB9768259.1	MEB9768259.1	MEB9768259.1	NA	NA	NA	NA	NA	NA	NA	NA	NA	1	AbiO__AbiO
AbiO	AbiO	AbiO-Nhi	AbiO-Nhi	Possible abi	GCA_035815195.1	ASM3581519v1	Bacillus cereus	Bacillus cereus	6344669	Scaffold	GCA_035815195.1_AbiO_1	MEC2654239.1	MEC2654239.1	MEC2654239.1	MEC2654239.1	NA	NA	NA	NA	NA	NA	NA	NA	NA	1	AbiO__AbiO
AbiO	AbiO	AbiO-Nhi	AbiO-Nhi	Possible abi	GCA_029696065.1	PDT001590922.1	Bacillus thuringiensis	Bacillus thuringiensis	6538721	Contig	GCA_029696065.1_AbiO_1	HDR4405738.1	HDR4405738.1	HDR4405738.1	HDR4405738.1	NA	NA	NA	NA	NA	NA	NA	NA	NA	1	AbiO__AbiO
AbiO	AbiO	AbiO-Nhi	AbiO-Nhi	Possible abi	GCA_035817585.1	ASM3581758v1	Bacillus thuringiensis	Bacillus thuringiensis	6836406	Scaffold	GCA_035817585.1_AbiO_1	MEC3547476.1	MEC3547476.1	MEC3547476.1	MEC3547476.1	NA	NA	NA	NA	NA	NA	NA	NA	NA	1	AbiO__AbiO
AbiO	AbiO	AbiO-Nhi	AbiO-Nhi	Possible abi	GCA_035816955.1	ASM3581695v1	Bacillus cereus	Bacillus cereus	6316653	Scaffold	GCA_035816955.1_AbiO_2	MEC3379201.1	MEC3379201.1	MEC3379201.1	MEC3379201.1	NA	NA	NA	NA	NA	NA	NA	NA	NA	1	AbiO__AbiO
AbiO	AbiO	AbiO-Nhi	AbiO-Nhi	Possible abi	GCA_029707665.1	PDT001182306.1	Bacillus cereus	Bacillus cereus	6599942	Contig	GCA_029707665.1_AbiO_1	HDR7332756.1	HDR7332756.1	HDR7332756.1	HDR7332756.1	NA	NA	NA	NA	NA	NA	NA	NA	NA	1	AbiO__AbiO
AbiO	AbiO	AbiO-Nhi	AbiO-Nhi	Possible abi	GCA_036215645.1	ASM3621564v1	Bacillus thuringiensis	Bacillus thuringiensis	6292659	Scaffold	GCA_036215645.1_AbiO_1	MED2705602.1	MED2705602.1	MED2705602.1	MED2705602.1	NA	NA	NA	NA	NA	NA	NA	NA	NA	1	AbiO__AbiO
AbiO	AbiO	AbiO-Nhi	AbiO-Nhi	Possible abi	GCA_035815635.1	ASM3581563v1	Bacillus cereus	Bacillus cereus	6265342	Scaffold	GCA_035815635.1_AbiO_1	MEC2782318.1	MEC2782318.1	MEC2782318.1	MEC2782318.1	NA	NA	NA	NA	NA	NA	NA	NA	NA	1	AbiO__AbiO
AbiO	AbiO	AbiO-Nhi	AbiO-Nhi	Possible abi	GCA_035800835.1	ASM3580083v1	Bacillus cereus	Bacillus cereus	6371982	Scaffold	GCA_035800835.1_AbiO_1	MEB9397430.1	MEB9397430.1	MEB9397430.1	MEB9397430.1	NA	NA	NA	NA	NA	NA	NA	NA	NA	1	AbiO__AbiO
AbiO	AbiO	AbiO-Nhi	AbiO-Nhi	Possible abi	GCA_035814835.1	ASM3581483v1	Bacillus cereus	Bacillus cereus	5886603	Scaffold	GCA_035814835.1_AbiO_1	MEC2453705.1	MEC2453705.1	MEC2453705.1	MEC2453705.1	NA	NA	NA	NA	NA	NA	NA	NA	NA	1	AbiO__AbiO
AbiO	AbiO	AbiO-Nhi	AbiO-Nhi	Possible abi	GCF_002994815.1	ASM299481v1	Bacillus thuringiensis	Bacillus thuringiensis	6383402	Contig	GCF_002994815.1_AbiO_2	WP_021727950.1	WP_021727950.1	WP_021727950.1	WP_021727950.1	NA	NA	NA	NA	NA	NA	NA	NA	NA	1	AbiO__AbiO
AbiO	AbiO	AbiO-Nhi	AbiO-Nhi	Possible abi	GCA_029703655.1	PDT001182685.1	Bacillus thuringiensis	Bacillus thuringiensis	6459535	Contig	GCA_029703655.1_AbiO_1	HDR6363365.1	HDR6363365.1	HDR6363365.1	HDR6363365.1	NA	NA	NA	NA	NA	NA	NA	NA	NA	1	AbiO__AbiO
AbiO	AbiO	AbiO-Nhi	AbiO-Nhi	Possible abi	GCA_029706865.1	PDT001182554.1	Bacillus thuringiensis	Bacillus thuringiensis	6420468	Contig	GCA_029706865.1_AbiO_1	HDR7106841.1	HDR7106841.1	HDR7106841.1	HDR7106841.1	NA	NA	NA	NA	NA	NA	NA	NA	NA	1	AbiO__AbiO
AbiO	AbiO	AbiO-Nhi	AbiO-Nhi	Possible abi	GCA_035798855.1	ASM3579885v1	Bacillus cereus	Bacillus cereus	6391923	Scaffold	GCA_035798855.1_AbiO_1	MEB8710354.1	MEB8710354.1	MEB8710354.1	MEB8710354.1	NA	NA	NA	NA	NA	NA	NA	NA	NA	1	AbiO__AbiO
AbiO	AbiO	AbiO-Nhi	AbiO-Nhi	Possible abi	GCA_035800135.1	ASM3580013v1	Bacillus cereus	Bacillus cereus	5873986	Scaffold	GCA_035800135.1_AbiO_1	MEB9089521.1	MEB9089521.1	MEB9089521.1	MEB9089521.1	NA	NA	NA	NA	NA	NA	NA	NA	NA	1	AbiO__AbiO
AbiO	AbiO	AbiO-Nhi	AbiO-Nhi	Possible abi	GCA_035801335.1	ASM3580133v1	Bacillus cereus	Bacillus cereus	6047886	Scaffold	GCA_035801335.1_AbiO_1	MEB9354284.1	MEB9354284.1	MEB9354284.1	MEB9354284.1	NA	NA	NA	NA	NA	NA	NA	NA	NA	1	AbiO__AbiO
AbiO	AbiO	AbiO-Nhi	AbiO-Nhi	Possible abi	GCA_029705295.1	PDT001182616.1	Bacillus thuringiensis	Bacillus thuringiensis	6464642	Contig	GCA_029705295.1_AbiO_1	HDR6706259.1	HDR6706259.1	HDR6706259.1	HDR6706259.1	NA	NA	NA	NA	NA	NA	NA	NA	NA	1	AbiO__AbiO
AbiO	AbiO	AbiO-Nhi	AbiO-Nhi	Possible abi	GCA_022809735.1	ASM2280973v1	Bacillus thuringiensis	Bacillus thuringiensis	6296150	Chromosome	GCA_022809735.1_AbiO_1	UOB61012.1	UOB61012.1	UOB61012.1	UOB61012.1	NA	NA	NA	NA	NA	NA	NA	NA	NA	1	AbiO__AbiO
AbiO	AbiO	AbiO-Nhi	AbiO-Nhi	Possible abi	GCA_029703775.1	PDT001182675.1	Bacillus thuringiensis	Bacillus thuringiensis	6424094	Contig	GCA_029703775.1_AbiO_2	HDR6422257.1	HDR6422257.1	HDR6422257.1	HDR6422257.1	NA	NA	NA	NA	NA	NA	NA	NA	NA	1	AbiO__AbiO
AbiO	AbiO	AbiO-Nhi	AbiO-Nhi	Possible abi	GCA_036212725.1	ASM3621272v1	Bacillus thuringiensis	Bacillus thuringiensis	6628785	Scaffold	GCA_036212725.1_AbiO_1	MED1756765.1	MED1756765.1	MED1756765.1	MED1756765.1	NA	NA	NA	NA	NA	NA	NA	NA	NA	1	AbiO__AbiO
AbiO	AbiO	AbiO-Nhi	AbiO-Nhi	Possible abi	GCA_025518475.1	ASM2551847v1	Bacillus cereus	Bacillus cereus	6207937	Scaffold	GCA_025518475.1_AbiO_1	MCU5265071.1	MCU5265071.1	MCU5265071.1	MCU5265071.1	NA	NA	NA	NA	NA	NA	NA	NA	NA	1	AbiO__AbiO
AbiO	AbiO	AbiO-Nhi	AbiO-Nhi	Possible abi	GCA_020775275.1	ASM2077527v1	Bacillus thuringiensis serovar kurstaki	Bacillus thuringiensis	6283063	Contig	GCA_020775275.1_AbiO_1	MCC4026512.1	MCC4026512.1	MCC4026512.1	MCC4026512.1	NA	NA	NA	NA	NA	NA	NA	NA	NA	1	AbiO__AbiO
AbiO	AbiO	AbiO-Nhi	AbiO-Nhi	Possible abi	GCA_029706265.1	PDT001182579.1	Bacillus thuringiensis	Bacillus thuringiensis	6444926	Contig	GCA_029706265.1_AbiO_1	HDR7015597.1	HDR7015597.1	HDR7015597.1	HDR7015597.1	NA	NA	NA	NA	NA	NA	NA	NA	NA	1	AbiO__AbiO
AbiO	AbiO	AbiO-Nhi	AbiO-Nhi	Possible abi	GCA_035815275.1	ASM3581527v1	Bacillus thuringiensis	Bacillus thuringiensis	7128696	Scaffold	GCA_035815275.1_AbiO_1	MEC2683667.1	MEC2683667.1	MEC2683667.1	MEC2683667.1	NA	NA	NA	NA	NA	NA	NA	NA	NA	1	AbiO__AbiO
AbiO	AbiO	AbiO-Nhi	AbiO-Nhi	Possible abi	GCF_002912105.1	ASM291210v1	Bacillus thuringiensis serovar kurstaki	Bacillus thuringiensis	6842717	Scaffold	GCF_002912105.1_AbiO_1	WP_000802626.1	WP_000802626.1	WP_000802626.1	WP_000802626.1	NA	NA	NA	NA	NA	NA	NA	NA	NA	1	AbiO__AbiO
AbiO	AbiO	AbiO-Nhi	AbiO-Nhi	Possible abi	GCA_037907145.1	ASM3790714v1	Bacillus cereus	Bacillus cereus	6562080	Scaffold	GCA_037907145.1_AbiO_2	MEJ9240986.1	MEJ9240986.1	MEJ9240986.1	MEJ9240986.1	NA	NA	NA	NA	NA	NA	NA	NA	NA	1	AbiO__AbiO
AbiO	AbiO	AbiO-Nhi	AbiO-Nhi	Possible abi	GCA_035815415.1	ASM3581541v1	Bacillus cereus	Bacillus cereus	6022876	Scaffold	GCA_035815415.1_AbiO_1	MEC2775012.1	MEC2775012.1	MEC2775012.1	MEC2775012.1	NA	NA	NA	NA	NA	NA	NA	NA	NA	1	AbiO__AbiO
AbiO	AbiO	AbiO-Nhi	AbiO-Nhi	Possible abi	GCF_022664115.1	ASM2266411v1	Bacillus cereus group sp. BfR-BA-01319	Bacillus cereus s.l.	6719413	Contig	GCF_022664115.1_AbiO_1	WP_000802626.1	WP_000802626.1	WP_000802626.1	WP_000802626.1	NA	NA	NA	NA	NA	NA	NA	NA	NA	1	AbiO__AbiO
AbiO	AbiO	AbiO-Nhi	AbiO-Nhi	Possible abi	GCA_029706925.1	PDT001182555.1	Bacillus thuringiensis	Bacillus thuringiensis	6428434	Contig	GCA_029706925.1_AbiO_1	HDR7200410.1	HDR7200410.1	HDR7200410.1	HDR7200410.1	NA	NA	NA	NA	NA	NA	NA	NA	NA	1	AbiO__AbiO
AbiO	AbiO	AbiO-Nhi	AbiO-Nhi	Possible abi	GCA_035816075.1	ASM3581607v1	Bacillus cereus	Bacillus cereus	6426704	Scaffold	GCA_035816075.1_AbiO_2	MEC2976750.1	MEC2976750.1	MEC2976750.1	MEC2976750.1	NA	NA	NA	NA	NA	NA	NA	NA	NA	1	AbiO__AbiO
AbiO	AbiO	AbiO-Nhi	AbiO-Nhi	Possible abi	GCA_024494965.1	ASM2449496v1	Bacillus cereus	Bacillus cereus	6331229	Contig	GCA_024494965.1_AbiO_1	MCQ6404575.1	MCQ6404575.1	MCQ6404575.1	MCQ6404575.1	NA	NA	NA	NA	NA	NA	NA	NA	NA	1	AbiO__AbiO
AbiO	AbiO	AbiO-Nhi	AbiO-Nhi	Possible abi	GCA_035816095.1	ASM3581609v1	Bacillus cereus	Bacillus cereus	6142994	Scaffold	GCA_035816095.1_AbiO_1	MEC2903584.1	MEC2903584.1	MEC2903584.1	MEC2903584.1	NA	NA	NA	NA	NA	NA	NA	NA	NA	1	AbiO__AbiO
AbiO	AbiO	AbiO-Nhi	AbiO-Nhi	Possible abi	GCA_035816095.1	ASM3581609v1	Bacillus cereus	Bacillus cereus	6142994	Scaffold	GCA_035816095.1_AbiO_2	MEC2903609.1	MEC2903609.1	MEC2903609.1	MEC2903609.1	NA	NA	NA	NA	NA	NA	NA	NA	NA	1	AbiO__AbiO
AbiO	AbiO	AbiO-Nhi	AbiO-Nhi	Possible abi	GCA_029705955.1	PDT001182594.1	Bacillus thuringiensis	Bacillus thuringiensis	6365968	Contig	GCA_029705955.1_AbiO_1	HDR6918745.1	HDR6918745.1	HDR6918745.1	HDR6918745.1	NA	NA	NA	NA	NA	NA	NA	NA	NA	1	AbiO__AbiO
AbiO	AbiO	AbiO-Nhi	AbiO-Nhi	Possible abi	GCA_034365905.1	ASM3436590v1	Bacillus thuringiensis	Bacillus thuringiensis	6006255	Contig	GCA_034365905.1_AbiO_1	MDZ3940426.1	MDZ3940426.1	MDZ3940426.1	MDZ3940426.1	NA	NA	NA	NA	NA	NA	NA	NA	NA	1	AbiO__AbiO
AbiO	AbiO	AbiO-Nhi	AbiO-Nhi	Possible abi	GCA_001044855.1	ASM104485v1	Bacillus cereus	Bacillus cereus	6759149	Scaffold	GCA_001044855.1_AbiO_1	KMQ24387.1	KMQ24387.1	KMQ24387.1	KMQ24387.1	NA	NA	NA	NA	NA	NA	NA	NA	NA	1	AbiO__AbiO
AbiO	AbiO	AbiO-Nhi	AbiO-Nhi	Possible abi	GCA_035802015.1	ASM3580201v1	Bacillus cereus	Bacillus cereus	5950797	Scaffold	GCA_035802015.1_AbiO_1	MEB9579511.1	MEB9579511.1	MEB9579511.1	MEB9579511.1	NA	NA	NA	NA	NA	NA	NA	NA	NA	1	AbiO__AbiO
AbiO	AbiO	AbiO-Nhi	AbiO-Nhi	Possible abi	GCA_024495395.1	ASM2449539v1	Bacillus cereus	Bacillus cereus	6284959	Contig	GCA_024495395.1_AbiO_2	MCQ6373202.1	MCQ6373202.1	MCQ6373202.1	MCQ6373202.1	NA	NA	NA	NA	NA	NA	NA	NA	NA	1	AbiO__AbiO
AbiO	AbiO	AbiO-Nhi	AbiO-Nhi	Possible abi	GCA_036212785.1	ASM3621278v1	Bacillus thuringiensis	Bacillus thuringiensis	6611921	Scaffold	GCA_036212785.1_AbiO_1	MED1844421.1	MED1844421.1	MED1844421.1	MED1844421.1	NA	NA	NA	NA	NA	NA	NA	NA	NA	1	AbiO__AbiO
AbiO	AbiO	AbiO-Nhi	AbiO-Nhi	Possible abi	GCA_001008665.1	ASM100866v1	Bacillus cereus	Bacillus cereus	6159495	Scaffold	GCA_001008665.1_AbiO_2	KLA36214.1	KLA36214.1	KLA36214.1	KLA36214.1	NA	NA	NA	NA	NA	NA	NA	NA	NA	1	AbiO__AbiO
AbiO	AbiO	AbiO-Nhi	AbiO-Nhi	Possible abi	GCA_029707065.1	PDT001182547.1	Bacillus thuringiensis	Bacillus thuringiensis	6360685	Contig	GCA_029707065.1_AbiO_2	HDR7151831.1	HDR7151831.1	HDR7151831.1	HDR7151831.1	NA	NA	NA	NA	NA	NA	NA	NA	NA	1	AbiO__AbiO
AbiO	AbiO	AbiO-Nhi	AbiO-Nhi	Possible abi	GCA_020775725.1	ASM2077572v1	Bacillus thuringiensis	Bacillus thuringiensis	6436896	Contig	GCA_020775725.1_AbiO_1	MCC3932691.1	MCC3932691.1	MCC3932691.1	MCC3932691.1	NA	NA	NA	NA	NA	NA	NA	NA	NA	1	AbiO__AbiO
AbiO	AbiO	AbiO-Nhi	AbiO-Nhi	Possible abi	GCA_029706965.1	PDT001182552.1	Bacillus thuringiensis	Bacillus thuringiensis	6135412	Contig	GCA_029706965.1_AbiO_1	HDR7126465.1	HDR7126465.1	HDR7126465.1	HDR7126465.1	NA	NA	NA	NA	NA	NA	NA	NA	NA	1	AbiO__AbiO
AbiO	AbiO	AbiO-Nhi	AbiO-Nhi	Possible abi	GCA_035798955.1	ASM3579895v1	Bacillus cereus	Bacillus cereus	6328728	Scaffold	GCA_035798955.1_AbiO_1	MEB8872198.1	MEB8872198.1	MEB8872198.1	MEB8872198.1	NA	NA	NA	NA	NA	NA	NA	NA	NA	1	AbiO__AbiO
AbiO	AbiO	AbiO-Nhi	AbiO-Nhi	Possible abi	GCA_029706445.1	PDT001182568.1	Bacillus thuringiensis	Bacillus thuringiensis	6389818	Contig	GCA_029706445.1_AbiO_1	HDR7054427.1	HDR7054427.1	HDR7054427.1	HDR7054427.1	NA	NA	NA	NA	NA	NA	NA	NA	NA	1	AbiO__AbiO
AbiO	AbiO	AbiO-Nhi	AbiO-Nhi	Possible abi	GCA_029705995.1	PDT001182592.1	Bacillus thuringiensis	Bacillus thuringiensis	6504575	Contig	GCA_029705995.1_AbiO_1	HDR6904535.1	HDR6904535.1	HDR6904535.1	HDR6904535.1	NA	NA	NA	NA	NA	NA	NA	NA	NA	1	AbiO__AbiO
AbiO	AbiO	AbiO-Nhi	AbiO-Nhi	Possible abi	GCA_035815335.1	ASM3581533v1	Bacillus cereus	Bacillus cereus	6459955	Scaffold	GCA_035815335.1_AbiO_1	MEC2697325.1	MEC2697325.1	MEC2697325.1	MEC2697325.1	NA	NA	NA	NA	NA	NA	NA	NA	NA	1	AbiO__AbiO
AbiO	AbiO	AbiO-Nhi	AbiO-Nhi	Possible abi	GCA_035799475.1	ASM3579947v1	Bacillus cereus	Bacillus cereus	6425689	Scaffold	GCA_035799475.1_AbiO_1	MEB8770636.1	MEB8770636.1	MEB8770636.1	MEB8770636.1	NA	NA	NA	NA	NA	NA	NA	NA	NA	1	AbiO__AbiO
AbiO	AbiO	AbiO-Nhi	AbiO-Nhi	Possible abi	GCA_029704225.1	PDT001182651.1	Bacillus thuringiensis	Bacillus thuringiensis	6462320	Contig	GCA_029704225.1_AbiO_1	HDR6556844.1	HDR6556844.1	HDR6556844.1	HDR6556844.1	NA	NA	NA	NA	NA	NA	NA	NA	NA	1	AbiO__AbiO
AbiO	AbiO	AbiO-Nhi	AbiO-Nhi	Possible abi	GCA_035816575.1	ASM3581657v1	Bacillus cereus	Bacillus cereus	6097040	Scaffold	GCA_035816575.1_AbiO_1	MEC3027678.1	MEC3027678.1	MEC3027678.1	MEC3027678.1	NA	NA	NA	NA	NA	NA	NA	NA	NA	1	AbiO__AbiO
AbiO	AbiO	AbiO-Nhi	AbiO-Nhi	Possible abi	GCA_002572135.1	ASM257213v1	Bacillus thuringiensis	Bacillus thuringiensis	6369170	Scaffold	GCA_002572135.1_AbiO_1	PGE54631.1	PGE54631.1	PGE54631.1	PGE54631.1	NA	NA	NA	NA	NA	NA	NA	NA	NA	1	AbiO__AbiO
AbiO	AbiO	AbiO-Nhi	AbiO-Nhi	Possible abi	GCA_029703755.1	PDT001182678.1	Bacillus thuringiensis	Bacillus thuringiensis	6646686	Contig	GCA_029703755.1_AbiO_1	HDR6402332.1	HDR6402332.1	HDR6402332.1	HDR6402332.1	NA	NA	NA	NA	NA	NA	NA	NA	NA	1	AbiO__AbiO
AbiO	AbiO	AbiO-Nhi	AbiO-Nhi	Possible abi	GCF_007678535.1	ASM767853v1	Bacillus thuringiensis	Bacillus thuringiensis	6359536	Scaffold	GCF_007678535.1_AbiO_1	WP_000802626.1	WP_000802626.1	WP_000802626.1	WP_000802626.1	NA	NA	NA	NA	NA	NA	NA	NA	NA	1	AbiO__AbiO
AbiO	AbiO	AbiO-Nhi	AbiO-Nhi	Possible abi	GCA_035801935.1	ASM3580193v1	Bacillus cereus	Bacillus cereus	5961011	Scaffold	GCA_035801935.1_AbiO_1	MEB9575837.1	MEB9575837.1	MEB9575837.1	MEB9575837.1	NA	NA	NA	NA	NA	NA	NA	NA	NA	1	AbiO__AbiO
AbiO	AbiO	AbiO-Nhi	AbiO-Nhi	Possible abi	GCA_036215425.1	ASM3621542v1	Bacillus thuringiensis	Bacillus thuringiensis	6862186	Scaffold	GCA_036215425.1_AbiO_1	MED2452595.1	MED2452595.1	MED2452595.1	MED2452595.1	NA	NA	NA	NA	NA	NA	NA	NA	NA	1	AbiO__AbiO
AbiO	AbiO	AbiO-Nhi	AbiO-Nhi	Possible abi	GCA_022625225.1	ASM2262522v1	Bacillus cereus	Bacillus cereus	6213840	Scaffold	GCA_022625225.1_AbiO_1	MCI0762936.1	MCI0762936.1	MCI0762936.1	MCI0762936.1	NA	NA	NA	NA	NA	NA	NA	NA	NA	1	AbiO__AbiO
AbiO	AbiO	AbiO-Nhi	AbiO-Nhi	Possible abi	GCA_029706365.1	PDT001182571.1	Bacillus thuringiensis	Bacillus thuringiensis	6353040	Contig	GCA_029706365.1_AbiO_2	HDR7043931.1	HDR7043931.1	HDR7043931.1	HDR7043931.1	NA	NA	NA	NA	NA	NA	NA	NA	NA	1	AbiO__AbiO
AbiO	AbiO	AbiO-Nhi	AbiO-Nhi	Possible abi	GCA_020775695.1	ASM2077569v1	Bacillus thuringiensis	Bacillus thuringiensis	6370014	Contig	GCA_020775695.1_AbiO_1	MCC3945182.1	MCC3945182.1	MCC3945182.1	MCC3945182.1	NA	NA	NA	NA	NA	NA	NA	NA	NA	1	AbiO__AbiO
AbiO	AbiO	AbiO-Nhi	AbiO-Nhi	Possible abi	GCA_009646985.1	ASM964698v1	Bacillus thuringiensis	Bacillus thuringiensis	6841834	Contig	GCA_009646985.1_AbiO_1	MRC81224.1	MRC81224.1	MRC81224.1	MRC81224.1	NA	NA	NA	NA	NA	NA	NA	NA	NA	1	AbiO__AbiO
AbiO	AbiO	AbiO-Nhi	AbiO-Nhi	Possible abi	GCA_027715785.1	ASM2771578v1	Bacillus cereus	Bacillus cereus	6321414	Contig	GCA_027715785.1_AbiO_1	MDA2615864.1	MDA2615864.1	MDA2615864.1	MDA2615864.1	NA	NA	NA	NA	NA	NA	NA	NA	NA	1	AbiO__AbiO
AbiO	AbiO	AbiO-Nhi	AbiO-Nhi	Possible abi	GCA_035814535.1	ASM3581453v1	Bacillus cereus	Bacillus cereus	6052204	Scaffold	GCA_035814535.1_AbiO_2	MEC2469127.1	MEC2469127.1	MEC2469127.1	MEC2469127.1	NA	NA	NA	NA	NA	NA	NA	NA	NA	1	AbiO__AbiO
AbiO	AbiO	AbiO-Nhi	AbiO-Nhi	Possible abi	GCA_001017635.1	ASM101763v1	Bacillus thuringiensis	Bacillus thuringiensis	6784135	Complete Genome	GCA_001017635.1_AbiO_1	AKJ62702.1	AKJ62702.1	AKJ62702.1	AKJ62702.1	NA	NA	NA	NA	NA	NA	NA	NA	NA	1	AbiO__AbiO
AbiO	AbiO	AbiO-Nhi	AbiO-Nhi	Possible abi	GCA_035796315.1	ASM3579631v1	Bacillus cereus	Bacillus cereus	6061248	Scaffold	GCA_035796315.1_AbiO_1	MEB8685040.1	MEB8685040.1	MEB8685040.1	MEB8685040.1	NA	NA	NA	NA	NA	NA	NA	NA	NA	1	AbiO__AbiO
AbiO	AbiO	AbiO-Nhi	AbiO-Nhi	Possible abi	GCA_035799895.1	ASM3579989v1	Bacillus cereus	Bacillus cereus	6594609	Scaffold	GCA_035799895.1_AbiO_1	MEB8987089.1	MEB8987089.1	MEB8987089.1	MEB8987089.1	NA	NA	NA	NA	NA	NA	NA	NA	NA	1	AbiO__AbiO
AbiO	AbiO	AbiO-Nhi	AbiO-Nhi	Possible abi	GCF_022663635.1	ASM2266363v1	Bacillus cereus group sp. BfR-BA-01356	Bacillus cereus s.l.	6374753	Contig	GCF_022663635.1_AbiO_1	WP_000802626.1	WP_000802626.1	WP_000802626.1	WP_000802626.1	NA	NA	NA	NA	NA	NA	NA	NA	NA	1	AbiO__AbiO
AbiO	AbiO	AbiO-Nhi	AbiO-Nhi	Possible abi	GCA_024495245.1	ASM2449524v1	Bacillus cereus	Bacillus cereus	6448250	Contig	GCA_024495245.1_AbiO_1	MCQ6379139.1	MCQ6379139.1	MCQ6379139.1	MCQ6379139.1	NA	NA	NA	NA	NA	NA	NA	NA	NA	1	AbiO__AbiO
AbiO	AbiO	AbiO-Nhi	AbiO-Nhi	Possible abi	GCF_009935335.1	ASM993533v1	Bacillus thuringiensis	Bacillus thuringiensis	6167185	Scaffold	GCF_009935335.1_AbiO_2	WP_021727950.1	WP_021727950.1	WP_021727950.1	WP_021727950.1	NA	NA	NA	NA	NA	NA	NA	NA	NA	1	AbiO__AbiO
AbiO	AbiO	AbiO-Nhi	AbiO-Nhi	Possible abi	GCA_035802475.1	ASM3580247v1	Bacillus cereus	Bacillus cereus	5315668	Scaffold	GCA_035802475.1_AbiO_1	MEB9816353.1	MEB9816353.1	MEB9816353.1	MEB9816353.1	NA	NA	NA	NA	NA	NA	NA	NA	NA	1	AbiO__AbiO
AbiO	AbiO	AbiO-Nhi	AbiO-Nhi	Possible abi	GCA_002147255.1	ASM214725v1	Bacillus thuringiensis serovar aizawai	Bacillus thuringiensis	6707290	Scaffold	GCA_002147255.1_AbiO_1	OTZ21941.1	OTZ21941.1	OTZ21941.1	OTZ21941.1	NA	NA	NA	NA	NA	NA	NA	NA	NA	1	AbiO__AbiO
AbiO	AbiO	AbiO-Nhi	AbiO-Nhi	Possible abi	GCA_020775875.1	ASM2077587v1	Bacillus thuringiensis	Bacillus thuringiensis	6455274	Contig	GCA_020775875.1_AbiO_1	MCC3957898.1	MCC3957898.1	MCC3957898.1	MCC3957898.1	NA	NA	NA	NA	NA	NA	NA	NA	NA	1	AbiO__AbiO
AbiO	AbiO	AbiO-Nhi	AbiO-Nhi	Possible abi	GCA_029709975.1	PDT001182153.1	Bacillus cereus	Bacillus cereus	6502742	Contig	GCA_029709975.1_AbiO_1	HDR7909398.1	HDR7909398.1	HDR7909398.1	HDR7909398.1	NA	NA	NA	NA	NA	NA	NA	NA	NA	1	AbiO__AbiO
AbiO	AbiO	AbiO-Nhi	AbiO-Nhi	Possible abi	GCA_020775875.1	ASM2077587v1	Bacillus thuringiensis	Bacillus thuringiensis	6455274	Contig	GCA_020775875.1_AbiO_2	MCC3958277.1	MCC3958277.1	MCC3958277.1	MCC3958277.1	NA	NA	NA	NA	NA	NA	NA	NA	NA	1	AbiO__AbiO
AbiO	AbiO	AbiO-Nhi	AbiO-Nhi	Possible abi	GCA_029704285.1	PDT001182647.1	Bacillus thuringiensis	Bacillus thuringiensis	6310784	Contig	GCA_029704285.1_AbiO_1	HDR6568509.1	HDR6568509.1	HDR6568509.1	HDR6568509.1	NA	NA	NA	NA	NA	NA	NA	NA	NA	1	AbiO__AbiO
AbiO	AbiO	AbiO-Nhi	AbiO-Nhi	Possible abi	GCA_036867095.1	ASM3686709v1	Bacillus cereus	Bacillus cereus	6305373	Scaffold	GCA_036867095.1_AbiO_2	MEG9331699.1	MEG9331699.1	MEG9331699.1	MEG9331699.1	NA	NA	NA	NA	NA	NA	NA	NA	NA	1	AbiO__AbiO
AbiO	AbiO	AbiO-Nhi	AbiO-Nhi	Possible abi	GCA_020775295.1	ASM2077529v1	Bacillus thuringiensis serovar kurstaki	Bacillus thuringiensis	6232187	Contig	GCA_020775295.1_AbiO_1	MCC3982747.1	MCC3982747.1	MCC3982747.1	MCC3982747.1	NA	NA	NA	NA	NA	NA	NA	NA	NA	1	AbiO__AbiO
AbiO	AbiO	AbiO-Nhi	AbiO-Nhi	Possible abi	GCA_002024535.1	ASM202453v1	Bacillus cereus	Bacillus cereus	5392392	Contig	GCA_002024535.1_AbiO_3	OPD43745.1	OPD43745.1	OPD43745.1	OPD43745.1	NA	NA	NA	NA	NA	NA	NA	NA	NA	1	AbiO__AbiO
AbiO	AbiO	AbiO-Nhi	AbiO-Nhi	Possible abi	GCA_024494985.1	ASM2449498v1	Bacillus cereus	Bacillus cereus	6350547	Contig	GCA_024494985.1_AbiO_2	MCQ6392062.1	MCQ6392062.1	MCQ6392062.1	MCQ6392062.1	NA	NA	NA	NA	NA	NA	NA	NA	NA	1	AbiO__AbiO
AbiO	AbiO	AbiO-Nhi	AbiO-Nhi	Possible abi	GCA_035816115.1	ASM3581611v1	Bacillus cereus	Bacillus cereus	6290274	Scaffold	GCA_035816115.1_AbiO_1	MEC3131718.1	MEC3131718.1	MEC3131718.1	MEC3131718.1	NA	NA	NA	NA	NA	NA	NA	NA	NA	1	AbiO__AbiO
AbiO	AbiO	AbiO-Nhi	AbiO-Nhi	Possible abi	GCA_024494985.1	ASM2449498v1	Bacillus cereus	Bacillus cereus	6350547	Contig	GCA_024494985.1_AbiO_1	MCQ6391394.1	MCQ6391394.1	MCQ6391394.1	MCQ6391394.1	NA	NA	NA	NA	NA	NA	NA	NA	NA	1	AbiO__AbiO
AbiO	AbiO	AbiO-Nhi	AbiO-Nhi	Possible abi	GCA_009647045.1	ASM964704v1	Bacillus thuringiensis	Bacillus thuringiensis	6355981	Contig	GCA_009647045.1_AbiO_1	MRC62759.1	MRC62759.1	MRC62759.1	MRC62759.1	NA	NA	NA	NA	NA	NA	NA	NA	NA	1	AbiO__AbiO
AbiO	AbiO	AbiO-Nhi	AbiO-Nhi	Possible abi	GCA_033952545.1	ASM3395254v1	Bacillus thuringiensis	Bacillus thuringiensis	6448265	Contig	GCA_033952545.1_AbiO_1	MDX8245961.1	MDX8245961.1	MDX8245961.1	MDX8245961.1	NA	NA	NA	NA	NA	NA	NA	NA	NA	1	AbiO__AbiO
AbiO	AbiO	AbiO-Nhi	AbiO-Nhi	Possible abi	GCA_035815075.1	ASM3581507v1	Bacillus cereus	Bacillus cereus	6188280	Scaffold	GCA_035815075.1_AbiO_1	MEC2602428.1	MEC2602428.1	MEC2602428.1	MEC2602428.1	NA	NA	NA	NA	NA	NA	NA	NA	NA	1	AbiO__AbiO
AbiO	AbiO	AbiO-Nhi	AbiO-Nhi	Possible abi	GCA_020775925.1	ASM2077592v1	Bacillus thuringiensis	Bacillus thuringiensis	6389584	Contig	GCA_020775925.1_AbiO_1	MCC3964229.1	MCC3964229.1	MCC3964229.1	MCC3964229.1	NA	NA	NA	NA	NA	NA	NA	NA	NA	1	AbiO__AbiO
AbiO	AbiO	AbiO-Nhi	AbiO-Nhi	Possible abi	GCA_002567185.1	ASM256718v1	Bacillus cereus	Bacillus cereus	4930238	Scaffold	GCA_002567185.1_AbiO_1	PFP75197.1	PFP75197.1	PFP75197.1	PFP75197.1	NA	NA	NA	NA	NA	NA	NA	NA	NA	1	AbiO__AbiO
AbiO	AbiO	AbiO-Nhi	AbiO-Nhi	Possible abi	GCA_035816115.1	ASM3581611v1	Bacillus cereus	Bacillus cereus	6290274	Scaffold	GCA_035816115.1_AbiO_2	MEC3132928.1	MEC3132928.1	MEC3132928.1	MEC3132928.1	NA	NA	NA	NA	NA	NA	NA	NA	NA	1	AbiO__AbiO
AbiO	AbiO	AbiO-Nhi	AbiO-Nhi	Possible abi	GCA_029704755.1	PDT001182644.1	Bacillus thuringiensis	Bacillus thuringiensis	6425246	Contig	GCA_029704755.1_AbiO_1	HDR6592651.1	HDR6592651.1	HDR6592651.1	HDR6592651.1	NA	NA	NA	NA	NA	NA	NA	NA	NA	1	AbiO__AbiO
AbiO	AbiO	AbiO-Nhi	AbiO-Nhi	Possible abi	GCA_002567205.1	ASM256720v1	Bacillus thuringiensis	Bacillus thuringiensis	5675682	Scaffold	GCA_002567205.1_AbiO_1	PFP73371.1	PFP73371.1	PFP73371.1	PFP73371.1	NA	NA	NA	NA	NA	NA	NA	NA	NA	1	AbiO__AbiO
AbiO	AbiO	AbiO-Nhi	AbiO-Nhi	Possible abi	GCA_000743865.1	BDX	Bacillus cereus	Bacillus cereus	5470416	Scaffold	GCA_000743865.1_AbiO_1	KFL84770.1	KFL84770.1	KFL84770.1	KFL84770.1	NA	NA	NA	NA	NA	NA	NA	NA	NA	1	AbiO__AbiO
AbiO	AbiO	AbiO-Nhi	AbiO-Nhi	Possible abi	GCA_002569075.1	ASM256907v1	Bacillus pseudomycoides	Bacillus pseudomycoides	5737708	Scaffold	GCA_002569075.1_AbiO_1	PFX55042.1	PFX55042.1	PFX55042.1	PFX55042.1	NA	NA	NA	NA	NA	NA	NA	NA	NA	1	AbiO__AbiO
AbiO	AbiO	AbiO-Nhi	AbiO-Nhi	Possible abi	GCA_035796395.1	ASM3579639v1	Bacillus cereus	Bacillus cereus	6040277	Scaffold	GCA_035796395.1_AbiO_1	MEB8583176.1	MEB8583176.1	MEB8583176.1	MEB8583176.1	NA	NA	NA	NA	NA	NA	NA	NA	NA	1	AbiO__AbiO
AbiO	AbiO	AbiO-Nhi	AbiO-Nhi	Possible abi	GCF_009935235.1	ASM993523v1	Bacillus thuringiensis	Bacillus thuringiensis	6166455	Scaffold	GCF_009935235.1_AbiO_2	WP_021727950.1	WP_021727950.1	WP_021727950.1	WP_021727950.1	NA	NA	NA	NA	NA	NA	NA	NA	NA	1	AbiO__AbiO
AbiO	AbiO	AbiO-Nhi	AbiO-Nhi	Possible abi	GCA_029705995.1	PDT001182592.1	Bacillus thuringiensis	Bacillus thuringiensis	6504575	Contig	GCA_029705995.1_AbiO_2	HDR6905995.1	HDR6905995.1	HDR6905995.1	HDR6905995.1	NA	NA	NA	NA	NA	NA	NA	NA	NA	1	AbiO__AbiO
AbiO	AbiO	AbiO-Nhi	AbiO-Nhi	Possible abi	GCF_009935235.1	ASM993523v1	Bacillus thuringiensis	Bacillus thuringiensis	6166455	Scaffold	GCF_009935235.1_AbiO_1	WP_000802626.1	WP_000802626.1	WP_000802626.1	WP_000802626.1	NA	NA	NA	NA	NA	NA	NA	NA	NA	1	AbiO__AbiO
AbiO	AbiO	AbiO-Nhi	AbiO-Nhi	Possible abi	GCA_029705755.1	PDT001182606.1	Bacillus thuringiensis	Bacillus thuringiensis	6446036	Contig	GCA_029705755.1_AbiO_1	HDR6859785.1	HDR6859785.1	HDR6859785.1	HDR6859785.1	NA	NA	NA	NA	NA	NA	NA	NA	NA	1	AbiO__AbiO
AbiO	AbiO	AbiO-Nhi	AbiO-Nhi	Possible abi	GCA_027715545.1	ASM2771554v1	Bacillus cereus	Bacillus cereus	6464426	Contig	GCA_027715545.1_AbiO_1	MDA2526179.1	MDA2526179.1	MDA2526179.1	MDA2526179.1	NA	NA	NA	NA	NA	NA	NA	NA	NA	1	AbiO__AbiO
AbiO	AbiO	AbiO-Nhi	AbiO-Nhi	Possible abi	GCA_029703995.1	PDT001182667.1	Bacillus thuringiensis	Bacillus thuringiensis	6492897	Contig	GCA_029703995.1_AbiO_1	HDR6467198.1	HDR6467198.1	HDR6467198.1	HDR6467198.1	NA	NA	NA	NA	NA	NA	NA	NA	NA	1	AbiO__AbiO
AbiO	AbiO	AbiO-Nhi	AbiO-Nhi	Possible abi	GCA_029709155.1	PDT001182206.1	Bacillus cereus	Bacillus cereus	6555638	Contig	GCA_029709155.1_AbiO_2	HDR7683854.1	HDR7683854.1	HDR7683854.1	HDR7683854.1	NA	NA	NA	NA	NA	NA	NA	NA	NA	1	AbiO__AbiO
AbiO	AbiO	AbiO-Nhi	AbiO-Nhi	Possible abi	GCA_035814695.1	ASM3581469v1	Bacillus cereus	Bacillus cereus	5613382	Scaffold	GCA_035814695.1_AbiO_1	MEC2535675.1	MEC2535675.1	MEC2535675.1	MEC2535675.1	NA	NA	NA	NA	NA	NA	NA	NA	NA	1	AbiO__AbiO
AbiO	AbiO	AbiO-Nhi	AbiO-Nhi	Possible abi	GCA_029705775.1	PDT001182605.1	Bacillus thuringiensis	Bacillus thuringiensis	6217139	Contig	GCA_029705775.1_AbiO_1	HDR6846567.1	HDR6846567.1	HDR6846567.1	HDR6846567.1	NA	NA	NA	NA	NA	NA	NA	NA	NA	1	AbiO__AbiO
AbiO	AbiO	AbiO-Nhi	AbiO-Nhi	Possible abi	GCA_002570845.1	ASM257084v1	Bacillus cereus	Bacillus cereus	5754454	Scaffold	GCA_002570845.1_AbiO_1	PFU74458.1	PFU74458.1	PFU74458.1	PFU74458.1	NA	NA	NA	NA	NA	NA	NA	NA	NA	1	AbiO__AbiO
AbiO	AbiO	AbiO-Nhi	AbiO-Nhi	Possible abi	GCA_035816315.1	ASM3581631v1	Bacillus cereus	Bacillus cereus	6462488	Scaffold	GCA_035816315.1_AbiO_2	MEC2952100.1	MEC2952100.1	MEC2952100.1	MEC2952100.1	NA	NA	NA	NA	NA	NA	NA	NA	NA	1	AbiO__AbiO
AbiO	AbiO	AbiO-Nhi	AbiO-Nhi	Possible abi	GCA_002557595.1	ASM255759v1	Bacillus wiedmannii	Bacillus wiedmannii	5618543	Scaffold	GCA_002557595.1_AbiO_2	PEP96717.1	PEP96717.1	PEP96717.1	PEP96717.1	NA	NA	NA	NA	NA	NA	NA	NA	NA	1	AbiO__AbiO
AbiO	AbiO	AbiO-Nhi	AbiO-Nhi	Possible abi	GCA_035796455.1	ASM3579645v1	Bacillus cereus	Bacillus cereus	6226621	Scaffold	GCA_035796455.1_AbiO_1	MEB8658624.1	MEB8658624.1	MEB8658624.1	MEB8658624.1	NA	NA	NA	NA	NA	NA	NA	NA	NA	1	AbiO__AbiO
AbiO	AbiO	AbiO-Nhi	AbiO-Nhi	Possible abi	GCA_035796435.1	ASM3579643v1	Bacillus cereus	Bacillus cereus	4771683	Scaffold	GCA_035796435.1_AbiO_2	MEB8646804.1	MEB8646804.1	MEB8646804.1	MEB8646804.1	NA	NA	NA	NA	NA	NA	NA	NA	NA	1	AbiO__AbiO
AbiO	AbiO	AbiO-Nhi	AbiO-Nhi	Possible abi	GCA_020775705.1	ASM2077570v1	Bacillus thuringiensis	Bacillus thuringiensis	6374849	Contig	GCA_020775705.1_AbiO_1	MCC3913619.1	MCC3913619.1	MCC3913619.1	MCC3913619.1	NA	NA	NA	NA	NA	NA	NA	NA	NA	1	AbiO__AbiO
AbiO	AbiO	AbiO-Nhi	AbiO-Nhi	Possible abi	GCA_035802295.1	ASM3580229v1	Bacillus cereus	Bacillus cereus	5988218	Scaffold	GCA_035802295.1_AbiO_1	MEB9749231.1	MEB9749231.1	MEB9749231.1	MEB9749231.1	NA	NA	NA	NA	NA	NA	NA	NA	NA	1	AbiO__AbiO
AbiO	AbiO	AbiO-Nhi	AbiO-Nhi	Possible abi	GCA_002558705.1	ASM255870v1	Bacillus cereus	Bacillus cereus	5705132	Scaffold	GCA_002558705.1_AbiO_1	PES03483.1	PES03483.1	PES03483.1	PES03483.1	NA	NA	NA	NA	NA	NA	NA	NA	NA	1	AbiO__AbiO
AbiO	AbiO	AbiO-Nhi	AbiO-Nhi	Possible abi	GCA_029704835.1	PDT001182641.1	Bacillus thuringiensis	Bacillus thuringiensis	6352195	Contig	GCA_029704835.1_AbiO_1	HDR6623469.1	HDR6623469.1	HDR6623469.1	HDR6623469.1	NA	NA	NA	NA	NA	NA	NA	NA	NA	1	AbiO__AbiO
AbiO	AbiO	AbiO-Nhi	AbiO-Nhi	Possible abi	GCA_029706785.1	PDT001182562.1	Bacillus thuringiensis	Bacillus thuringiensis	6599779	Contig	GCA_029706785.1_AbiO_1	HDR7074113.1	HDR7074113.1	HDR7074113.1	HDR7074113.1	NA	NA	NA	NA	NA	NA	NA	NA	NA	1	AbiO__AbiO
AbiO	AbiO	AbiO-Nhi	AbiO-Nhi	Possible abi	GCA_009647135.1	ASM964713v1	Bacillus thuringiensis	Bacillus thuringiensis	6481109	Contig	GCA_009647135.1_AbiO_1	MRC68802.1	MRC68802.1	MRC68802.1	MRC68802.1	NA	NA	NA	NA	NA	NA	NA	NA	NA	1	AbiO__AbiO
AbiO	AbiO	AbiO-Nhi	AbiO-Nhi	Possible abi	GCA_008829745.1	ASM882974v1	Bacillus thuringiensis	Bacillus thuringiensis	5820138	Scaffold	GCA_008829745.1_AbiO_1	KAB1348064.1	KAB1348064.1	KAB1348064.1	KAB1348064.1	NA	NA	NA	NA	NA	NA	NA	NA	NA	1	AbiO__AbiO
AbiO	AbiO	AbiO-Nhi	AbiO-Nhi	Possible abi	GCA_009647175.1	ASM964717v1	Bacillus thuringiensis	Bacillus thuringiensis	6464808	Contig	GCA_009647175.1_AbiO_1	MRC38063.1	MRC38063.1	MRC38063.1	MRC38063.1	NA	NA	NA	NA	NA	NA	NA	NA	NA	1	AbiO__AbiO
AbiO	AbiO	AbiO-Nhi	AbiO-Nhi	Possible abi	GCA_029696425.1	PDT001590867.1	Bacillus thuringiensis	Bacillus thuringiensis	6476369	Contig	GCA_029696425.1_AbiO_1	HDR4502186.1	HDR4502186.1	HDR4502186.1	HDR4502186.1	NA	NA	NA	NA	NA	NA	NA	NA	NA	1	AbiO__AbiO
AbiO	AbiO	AbiO-Nhi	AbiO-Nhi	Possible abi	GCA_036214145.1	ASM3621414v1	Bacillus thuringiensis	Bacillus thuringiensis	6825040	Scaffold	GCA_036214145.1_AbiO_1	MED2054668.1	MED2054668.1	MED2054668.1	MED2054668.1	NA	NA	NA	NA	NA	NA	NA	NA	NA	1	AbiO__AbiO
AbiO	AbiO	AbiO-Nhi	AbiO-Nhi	Possible abi	GCF_000571955.1	Na205-2 Genome assembly	Bacillus thuringiensis serovar tolworthi NA205-3	Bacillus thuringiensis	6510053	Contig	GCF_000571955.1_AbiO_1	WP_000802626.1	WP_000802626.1	WP_000802626.1	WP_000802626.1	NA	NA	NA	NA	NA	NA	NA	NA	NA	1	AbiO__AbiO
AbiO	AbiO	AbiO-Nhi	AbiO-Nhi	Possible abi	GCF_009935505.1	ASM993550v1	Bacillus thuringiensis	Bacillus thuringiensis	6176766	Scaffold	GCF_009935505.1_AbiO_2	WP_021727950.1	WP_021727950.1	WP_021727950.1	WP_021727950.1	NA	NA	NA	NA	NA	NA	NA	NA	NA	1	AbiO__AbiO
AbiO	AbiO	AbiO-Nhi	AbiO-Nhi	Possible abi	GCA_029704715.1	PDT001182646.1	Bacillus thuringiensis	Bacillus thuringiensis	6389472	Contig	GCA_029704715.1_AbiO_1	HDR6580461.1	HDR6580461.1	HDR6580461.1	HDR6580461.1	NA	NA	NA	NA	NA	NA	NA	NA	NA	1	AbiO__AbiO
AbiO	AbiO	AbiO-Nhi	AbiO-Nhi	Possible abi	GCA_020775925.1	ASM2077592v1	Bacillus thuringiensis	Bacillus thuringiensis	6389584	Contig	GCA_020775925.1_AbiO_2	MCC3964616.1	MCC3964616.1	MCC3964616.1	MCC3964616.1	NA	NA	NA	NA	NA	NA	NA	NA	NA	1	AbiO__AbiO
AbiO	AbiO	AbiO-Nhi	AbiO-Nhi	Possible abi	GCA_036215985.1	ASM3621598v1	Bacillus thuringiensis	Bacillus thuringiensis	5966194	Scaffold	GCA_036215985.1_AbiO_1	MED2628925.1	MED2628925.1	MED2628925.1	MED2628925.1	NA	NA	NA	NA	NA	NA	NA	NA	NA	1	AbiO__AbiO
AbiO	AbiO	AbiO-Nhi	AbiO-Nhi	Possible abi	GCA_029706825.1	PDT001182560.1	Bacillus thuringiensis	Bacillus thuringiensis	6787560	Contig	GCA_029706825.1_AbiO_1	HDR7093793.1	HDR7093793.1	HDR7093793.1	HDR7093793.1	NA	NA	NA	NA	NA	NA	NA	NA	NA	1	AbiO__AbiO
AbiO	AbiO	AbiO-Nhi	AbiO-Nhi	Possible abi	GCA_029704715.1	PDT001182646.1	Bacillus thuringiensis	Bacillus thuringiensis	6389472	Contig	GCA_029704715.1_AbiO_2	HDR6581129.1	HDR6581129.1	HDR6581129.1	HDR6581129.1	NA	NA	NA	NA	NA	NA	NA	NA	NA	1	AbiO__AbiO
AbiO	AbiO	AbiO-Nhi	AbiO-Nhi	Possible abi	GCA_035800815.1	ASM3580081v1	Bacillus cereus	Bacillus cereus	6459731	Scaffold	GCA_035800815.1_AbiO_1	MEB9345857.1	MEB9345857.1	MEB9345857.1	MEB9345857.1	NA	NA	NA	NA	NA	NA	NA	NA	NA	1	AbiO__AbiO
AbiO	AbiO	AbiO-Nhi	AbiO-Nhi	Possible abi	GCF_009935545.1	ASM993554v1	Bacillus thuringiensis	Bacillus thuringiensis	6158334	Scaffold	GCF_009935545.1_AbiO_2	WP_021727950.1	WP_021727950.1	WP_021727950.1	WP_021727950.1	NA	NA	NA	NA	NA	NA	NA	NA	NA	1	AbiO__AbiO
AbiO	AbiO	AbiO-Nhi	AbiO-Nhi	Possible abi	GCA_029703735.1	PDT001182680.1	Bacillus thuringiensis	Bacillus thuringiensis	6739742	Contig	GCA_029703735.1_AbiO_1	HDR6377083.1	HDR6377083.1	HDR6377083.1	HDR6377083.1	NA	NA	NA	NA	NA	NA	NA	NA	NA	1	AbiO__AbiO
AbiO	AbiO	AbiO-Nhi	AbiO-Nhi	Possible abi	GCA_002147725.1	ASM214772v1	Bacillus thuringiensis serovar aizawai	Bacillus thuringiensis	6852066	Contig	GCA_002147725.1_AbiO_1	OUA73983.1	OUA73983.1	OUA73983.1	OUA73983.1	NA	NA	NA	NA	NA	NA	NA	NA	NA	1	AbiO__AbiO
AbiO	AbiO	AbiO-Nhi	AbiO-Nhi	Possible abi	GCA_020775565.1	ASM2077556v1	Bacillus thuringiensis	Bacillus thuringiensis	6367444	Contig	GCA_020775565.1_AbiO_1	MCC3894728.1	MCC3894728.1	MCC3894728.1	MCC3894728.1	NA	NA	NA	NA	NA	NA	NA	NA	NA	1	AbiO__AbiO
AbiO	AbiO	AbiO-Nhi	AbiO-Nhi	Possible abi	GCA_002569875.1	ASM256987v1	Bacillus pseudomycoides	Bacillus pseudomycoides	5550496	Scaffold	GCA_002569875.1_AbiO_1	PGA56755.1	PGA56755.1	PGA56755.1	PGA56755.1	NA	NA	NA	NA	NA	NA	NA	NA	NA	1	AbiO__AbiO
AbiO	AbiO	AbiO-Nhi	AbiO-Nhi	Possible abi	GCA_025519395.1	ASM2551939v1	Bacillus cereus	Bacillus cereus	5934258	Contig	GCA_025519395.1_AbiO_1	MCU5763348.1	MCU5763348.1	MCU5763348.1	MCU5763348.1	NA	NA	NA	NA	NA	NA	NA	NA	NA	1	AbiO__AbiO
AbiO	AbiO	AbiO-Nhi	AbiO-Nhi	Possible abi	GCA_024494765.1	ASM2449476v1	Bacillus cereus	Bacillus cereus	6379386	Contig	GCA_024494765.1_AbiO_2	MCQ6366552.1	MCQ6366552.1	MCQ6366552.1	MCQ6366552.1	NA	NA	NA	NA	NA	NA	NA	NA	NA	1	AbiO__AbiO
AbiO	AbiO	AbiO-Nhi	AbiO-Nhi	Possible abi	GCA_020775565.1	ASM2077556v1	Bacillus thuringiensis	Bacillus thuringiensis	6367444	Contig	GCA_020775565.1_AbiO_2	MCC3894808.1	MCC3894808.1	MCC3894808.1	MCC3894808.1	NA	NA	NA	NA	NA	NA	NA	NA	NA	1	AbiO__AbiO
AbiO	AbiO	AbiO-Nhi	AbiO-Nhi	Possible abi	GCA_029705875.1	PDT001182599.1	Bacillus thuringiensis	Bacillus thuringiensis	6455605	Contig	GCA_029705875.1_AbiO_1	HDR6873550.1	HDR6873550.1	HDR6873550.1	HDR6873550.1	NA	NA	NA	NA	NA	NA	NA	NA	NA	1	AbiO__AbiO
AbiO	AbiO	AbiO-Nhi	AbiO-Nhi	Possible abi	GCA_029705755.1	PDT001182606.1	Bacillus thuringiensis	Bacillus thuringiensis	6446036	Contig	GCA_029705755.1_AbiO_2	HDR6861172.1	HDR6861172.1	HDR6861172.1	HDR6861172.1	NA	NA	NA	NA	NA	NA	NA	NA	NA	1	AbiO__AbiO
AbiO	AbiO	AbiO-Nhi	AbiO-Nhi	Possible abi	GCA_029705895.1	PDT001182597.1	Bacillus thuringiensis	Bacillus thuringiensis	6323747	Contig	GCA_029705895.1_AbiO_1	HDR6886432.1	HDR6886432.1	HDR6886432.1	HDR6886432.1	NA	NA	NA	NA	NA	NA	NA	NA	NA	1	AbiO__AbiO
AbiO	AbiO	AbiO-Nhi	AbiO-Nhi	Possible abi	GCA_035799755.1	ASM3579975v1	Bacillus cereus	Bacillus cereus	6250803	Scaffold	GCA_035799755.1_AbiO_1	MEB8963063.1	MEB8963063.1	MEB8963063.1	MEB8963063.1	NA	NA	NA	NA	NA	NA	NA	NA	NA	1	AbiO__AbiO
AbiO	AbiO	AbiO-Nhi	AbiO-Nhi	Possible abi	GCA_029706865.1	PDT001182554.1	Bacillus thuringiensis	Bacillus thuringiensis	6420468	Contig	GCA_029706865.1_AbiO_2	HDR7107682.1	HDR7107682.1	HDR7107682.1	HDR7107682.1	NA	NA	NA	NA	NA	NA	NA	NA	NA	1	AbiO__AbiO
AbiO	AbiO	AbiO-Nhi	AbiO-Nhi	Possible abi	GCA_035813035.1	ASM3581303v1	Bacillus paranthracis	Bacillus paranthracis	5413687	Scaffold	GCA_035813035.1_AbiO_1	MEC2087274.1	MEC2087274.1	MEC2087274.1	MEC2087274.1	NA	NA	NA	NA	NA	NA	NA	NA	NA	1	AbiO__AbiO
AbiO	AbiO	AbiO-Nhi	AbiO-Nhi	Possible abi	GCA_029706225.1	PDT001182581.1	Bacillus thuringiensis	Bacillus thuringiensis	6514755	Contig	GCA_029706225.1_AbiO_1	HDR6983670.1	HDR6983670.1	HDR6983670.1	HDR6983670.1	NA	NA	NA	NA	NA	NA	NA	NA	NA	1	AbiO__AbiO
AbiO	AbiO	AbiO-Nhi	AbiO-Nhi	Possible abi	GCA_025210065.1	ASM2521006v1	Bacillus thuringiensis	Bacillus thuringiensis	6360972	Contig	GCA_025210065.1_AbiO_1	MCT4525970.1	MCT4525970.1	MCT4525970.1	MCT4525970.1	NA	NA	NA	NA	NA	NA	NA	NA	NA	1	AbiO__AbiO
AbiO	AbiO	AbiO-Nhi	AbiO-Nhi	Possible abi	GCA_035802275.1	ASM3580227v1	Bacillus cereus	Bacillus cereus	6006111	Scaffold	GCA_035802275.1_AbiO_1	MEB9701836.1	MEB9701836.1	MEB9701836.1	MEB9701836.1	NA	NA	NA	NA	NA	NA	NA	NA	NA	1	AbiO__AbiO
AbiO	AbiO	AbiO-Nhi	AbiO-Nhi	Possible abi	GCA_029704925.1	PDT001182637.1	Bacillus thuringiensis	Bacillus thuringiensis	6223308	Contig	GCA_029704925.1_AbiO_2	HDR6631405.1	HDR6631405.1	HDR6631405.1	HDR6631405.1	NA	NA	NA	NA	NA	NA	NA	NA	NA	1	AbiO__AbiO
AbiO	AbiO	AbiO-Nhi	AbiO-Nhi	Possible abi	GCA_020809205.1	ASM2080920v1	Bacillus thuringiensis	Bacillus thuringiensis	6756558	Complete Genome	GCA_020809205.1_AbiO_1	UEL13890.1	UEL13890.1	UEL13890.1	UEL13890.1	NA	NA	NA	NA	NA	NA	NA	NA	NA	1	AbiO__AbiO
AbiO	AbiO	AbiO-Nhi	AbiO-Nhi	Possible abi	GCA_020809205.1	ASM2080920v1	Bacillus thuringiensis	Bacillus thuringiensis	6756558	Complete Genome	GCA_020809205.1_AbiO_2	UEL14083.1	UEL14083.1	UEL14083.1	UEL14083.1	NA	NA	NA	NA	NA	NA	NA	NA	NA	1	AbiO__AbiO
AbiO	AbiO	AbiO-Nhi	AbiO-Nhi	Possible abi	GCF_002911865.1	ASM291186v1	Bacillus thuringiensis serovar kurstaki	Bacillus thuringiensis	6532393	Scaffold	GCF_002911865.1_AbiO_1	WP_000802626.1	WP_000802626.1	WP_000802626.1	WP_000802626.1	NA	NA	NA	NA	NA	NA	NA	NA	NA	1	AbiO__AbiO
AbiO	AbiO	AbiO-Nhi	AbiO-Nhi	Possible abi	GCA_029705355.1	PDT001182612.1	Bacillus thuringiensis	Bacillus thuringiensis	6365200	Contig	GCA_029705355.1_AbiO_2	HDR6789432.1	HDR6789432.1	HDR6789432.1	HDR6789432.1	NA	NA	NA	NA	NA	NA	NA	NA	NA	1	AbiO__AbiO
AbiO	AbiO	AbiO-Nhi	AbiO-Nhi	Possible abi	GCA_028765225.1	ASM2876522v1	Bacillus thuringiensis	Bacillus thuringiensis	6323041	Contig	GCA_028765225.1_AbiO_1	MDD9287695.1	MDD9287695.1	MDD9287695.1	MDD9287695.1	NA	NA	NA	NA	NA	NA	NA	NA	NA	1	AbiO__AbiO
AbiO	AbiO	AbiO-Nhi	AbiO-Nhi	Possible abi	GCA_032825435.1	ASM3282543v1	Bacillus thuringiensis	Bacillus thuringiensis	6582828	Complete Genome	GCA_032825435.1_AbiO_1	WOE49292.1	WOE49292.1	WOE49292.1	WOE49292.1	NA	NA	NA	NA	NA	NA	NA	NA	NA	1	AbiO__AbiO
AbiO	AbiO	AbiO-Nhi	AbiO-Nhi	Possible abi	GCA_029703675.1	PDT001182686.1	Bacillus thuringiensis	Bacillus thuringiensis	6292775	Contig	GCA_029703675.1_AbiO_1	HDR6354279.1	HDR6354279.1	HDR6354279.1	HDR6354279.1	NA	NA	NA	NA	NA	NA	NA	NA	NA	1	AbiO__AbiO
AbiO	AbiO	AbiO-Nhi	AbiO-Nhi	Possible abi	GCA_029705475.1	PDT001182609.1	Bacillus thuringiensis	Bacillus thuringiensis	6369900	Contig	GCA_029705475.1_AbiO_1	HDR6794315.1	HDR6794315.1	HDR6794315.1	HDR6794315.1	NA	NA	NA	NA	NA	NA	NA	NA	NA	1	AbiO__AbiO
AbiO	AbiO	AbiO-Nhi	AbiO-Nhi	Possible abi	GCA_029705375.1	PDT001182621.1	Bacillus thuringiensis	Bacillus thuringiensis	6400210	Contig	GCA_029705375.1_AbiO_2	HDR6783387.1	HDR6783387.1	HDR6783387.1	HDR6783387.1	NA	NA	NA	NA	NA	NA	NA	NA	NA	1	AbiO__AbiO
AbiO	AbiO	AbiO-Nhi	AbiO-Nhi	Possible abi	GCA_029705355.1	PDT001182612.1	Bacillus thuringiensis	Bacillus thuringiensis	6365200	Contig	GCA_029705355.1_AbiO_1	HDR6788259.1	HDR6788259.1	HDR6788259.1	HDR6788259.1	NA	NA	NA	NA	NA	NA	NA	NA	NA	1	AbiO__AbiO
AbiO	AbiO	AbiO-Nhi	AbiO-Nhi	Possible abi	GCA_036215325.1	ASM3621532v1	Bacillus thuringiensis	Bacillus thuringiensis	6714916	Scaffold	GCA_036215325.1_AbiO_1	MED2504383.1	MED2504383.1	MED2504383.1	MED2504383.1	NA	NA	NA	NA	NA	NA	NA	NA	NA	1	AbiO__AbiO
AbiO	AbiO	AbiO-Nhi	AbiO-Nhi	Possible abi	GCA_035814915.1	ASM3581491v1	Bacillus cereus	Bacillus cereus	5814354	Scaffold	GCA_035814915.1_AbiO_1	MEC2449958.1	MEC2449958.1	MEC2449958.1	MEC2449958.1	NA	NA	NA	NA	NA	NA	NA	NA	NA	1	AbiO__AbiO
AbiO	AbiO	AbiO-Nhi	AbiO-Nhi	Possible abi	GCA_029704975.1	PDT001182633.1	Bacillus thuringiensis	Bacillus thuringiensis	6555590	Contig	GCA_029704975.1_AbiO_1	HDR6668202.1	HDR6668202.1	HDR6668202.1	HDR6668202.1	NA	NA	NA	NA	NA	NA	NA	NA	NA	1	AbiO__AbiO
AbiO	AbiO	AbiO-Nhi	AbiO-Nhi	Possible abi	GCA_029692765.1	PDT001182262.3	Bacillus cereus	Bacillus cereus	6615129	Contig	GCA_029692765.1_AbiO_1	HDR3445820.1	HDR3445820.1	HDR3445820.1	HDR3445820.1	NA	NA	NA	NA	NA	NA	NA	NA	NA	1	AbiO__AbiO
AbiO	AbiO	AbiO-Nhi	AbiO-Nhi	Possible abi	GCA_024494965.1	ASM2449496v1	Bacillus cereus	Bacillus cereus	6331229	Contig	GCA_024494965.1_AbiO_2	MCQ6405033.1	MCQ6405033.1	MCQ6405033.1	MCQ6405033.1	NA	NA	NA	NA	NA	NA	NA	NA	NA	1	AbiO__AbiO
AbiO	AbiO	AbiO-Nhi	AbiO-Nhi	Possible abi	GCA_035799815.1	ASM3579981v1	Bacillus cereus	Bacillus cereus	6365380	Scaffold	GCA_035799815.1_AbiO_1	MEB9132825.1	MEB9132825.1	MEB9132825.1	MEB9132825.1	NA	NA	NA	NA	NA	NA	NA	NA	NA	1	AbiO__AbiO
AbiO	AbiO	AbiO-Nhi	AbiO-Nhi	Possible abi	GCA_035802335.1	ASM3580233v1	Bacillus cereus	Bacillus cereus	5898274	Scaffold	GCA_035802335.1_AbiO_1	MEB9763491.1	MEB9763491.1	MEB9763491.1	MEB9763491.1	NA	NA	NA	NA	NA	NA	NA	NA	NA	1	AbiO__AbiO
AbiO	AbiO	AbiO-Nhi	AbiO-Nhi	Possible abi	GCA_031342455.1	ASM3134245v1	Bacillus thuringiensis	Bacillus thuringiensis	6315930	Scaffold	GCA_031342455.1_AbiO_2	MDR5038665.1	MDR5038665.1	MDR5038665.1	MDR5038665.1	NA	NA	NA	NA	NA	NA	NA	NA	NA	1	AbiO__AbiO
AbiO	AbiO	AbiO-Nhi	AbiO-Nhi	Possible abi	GCA_028356755.1	ASM2835675v1	Bacillus thuringiensis	Bacillus thuringiensis	6319034	Complete Genome	GCA_028356755.1_AbiO_1	WCH20425.1	WCH20425.1	WCH20425.1	WCH20425.1	NA	NA	NA	NA	NA	NA	NA	NA	NA	1	AbiO__AbiO
AbiO	AbiO	AbiO-Nhi	AbiO-Nhi	Possible abi	GCA_029703835.1	PDT001182679.1	Bacillus thuringiensis	Bacillus thuringiensis	6449153	Contig	GCA_029703835.1_AbiO_1	HDR6453551.1	HDR6453551.1	HDR6453551.1	HDR6453551.1	NA	NA	NA	NA	NA	NA	NA	NA	NA	1	AbiO__AbiO
AbiO	AbiO	AbiO-Nhi	AbiO-Nhi	Possible abi	GCA_029706945.1	PDT001182553.1	Bacillus thuringiensis	Bacillus thuringiensis	6461424	Contig	GCA_029706945.1_AbiO_1	HDR7170491.1	HDR7170491.1	HDR7170491.1	HDR7170491.1	NA	NA	NA	NA	NA	NA	NA	NA	NA	1	AbiO__AbiO
AbiO	AbiO	AbiO-Nhi	AbiO-Nhi	Possible abi	GCA_002562165.1	ASM256216v1	Bacillus cereus	Bacillus cereus	6127803	Scaffold	GCA_002562165.1_AbiO_2	PEW04445.1	PEW04445.1	PEW04445.1	PEW04445.1	NA	NA	NA	NA	NA	NA	NA	NA	NA	1	AbiO__AbiO
AbiO	AbiO	AbiO-Nhi	AbiO-Nhi	Possible abi	GCA_002147165.1	ASM214716v1	Bacillus thuringiensis serovar aizawai	Bacillus thuringiensis	6693370	Scaffold	GCA_002147165.1_AbiO_2	OTY93337.1	OTY93337.1	OTY93337.1	OTY93337.1	NA	NA	NA	NA	NA	NA	NA	NA	NA	1	AbiO__AbiO
AbiO	AbiO	AbiO-Nhi	AbiO-Nhi	Possible abi	GCA_031157435.1	ASM3115743v1	Bacillus thuringiensis serovar aizawai	Bacillus thuringiensis	6846584	Scaffold	GCA_031157435.1_AbiO_3	MDQ8725731.1	MDQ8725731.1	MDQ8725731.1	MDQ8725731.1	NA	NA	NA	NA	NA	NA	NA	NA	NA	1	AbiO__AbiO
AbiO	AbiO	AbiO-Nhi	AbiO-Nhi	Possible abi	GCA_002574205.1	ASM257420v1	Bacillus cereus	Bacillus cereus	5782055	Contig	GCA_002574205.1_AbiO_1	PGK29214.1	PGK29214.1	PGK29214.1	PGK29214.1	NA	NA	NA	NA	NA	NA	NA	NA	NA	1	AbiO__AbiO
AbiO	AbiO	AbiO-Nhi	AbiO-Nhi	Possible abi	GCA_035802375.1	ASM3580237v1	Bacillus cereus	Bacillus cereus	5984594	Scaffold	GCA_035802375.1_AbiO_1	MEB9780753.1	MEB9780753.1	MEB9780753.1	MEB9780753.1	NA	NA	NA	NA	NA	NA	NA	NA	NA	1	AbiO__AbiO
AbiO	AbiO	AbiO-Nhi	AbiO-Nhi	Possible abi	GCA_029705015.1	PDT001182631.1	Bacillus thuringiensis	Bacillus thuringiensis	6463235	Contig	GCA_029705015.1_AbiO_1	HDR6654936.1	HDR6654936.1	HDR6654936.1	HDR6654936.1	NA	NA	NA	NA	NA	NA	NA	NA	NA	1	AbiO__AbiO
AbiO	AbiO	AbiO-Nhi	AbiO-Nhi	Possible abi	GCA_029709875.1	PDT001182149.1	Bacillus cereus	Bacillus cereus	6420252	Contig	GCA_029709875.1_AbiO_1	HDR7957074.1	HDR7957074.1	HDR7957074.1	HDR7957074.1	NA	NA	NA	NA	NA	NA	NA	NA	NA	1	AbiO__AbiO
AbiO	AbiO	AbiO-Nhi	AbiO-Nhi	Possible abi	GCA_035803295.1	ASM3580329v1	Bacillus cereus	Bacillus cereus	6763717	Scaffold	GCA_035803295.1_AbiO_2	MEC0048255.1	MEC0048255.1	MEC0048255.1	MEC0048255.1	NA	NA	NA	NA	NA	NA	NA	NA	NA	1	AbiO__AbiO
AbiO	AbiO	AbiO-Nhi	AbiO-Nhi	Possible abi	GCA_001884045.1	ASM188404v1	Bacillus mobilis	Bacillus mobilis	5660141	Contig	GCA_001884045.1_AbiO_1	OJE31264.1	OJE31264.1	OJE31264.1	OJE31264.1	NA	NA	NA	NA	NA	NA	NA	NA	NA	1	AbiO__AbiO
AbiO	AbiO	AbiO-Nhi	AbiO-Nhi	Possible abi	GCA_020775795.1	ASM2077579v1	Bacillus thuringiensis	Bacillus thuringiensis	6370500	Contig	GCA_020775795.1_AbiO_2	MCC3951587.1	MCC3951587.1	MCC3951587.1	MCC3951587.1	NA	NA	NA	NA	NA	NA	NA	NA	NA	1	AbiO__AbiO
AbiO	AbiO	AbiO-Nhi	AbiO-Nhi	Possible abi	GCA_035816155.1	ASM3581615v1	Bacillus cereus	Bacillus cereus	6472729	Scaffold	GCA_035816155.1_AbiO_1	MEC2982850.1	MEC2982850.1	MEC2982850.1	MEC2982850.1	NA	NA	NA	NA	NA	NA	NA	NA	NA	1	AbiO__AbiO
AbiO	AbiO	AbiO-Nhi	AbiO-Nhi	Possible abi	GCA_029705035.1	PDT001182630.1	Bacillus thuringiensis	Bacillus thuringiensis	6428675	Contig	GCA_029705035.1_AbiO_1	HDR6673095.1	HDR6673095.1	HDR6673095.1	HDR6673095.1	NA	NA	NA	NA	NA	NA	NA	NA	NA	1	AbiO__AbiO
AbiO	AbiO	AbiO-Nhi	AbiO-Nhi	Possible abi	GCA_035802395.1	ASM3580239v1	Bacillus cereus	Bacillus cereus	6032786	Scaffold	GCA_035802395.1_AbiO_1	MEB9792403.1	MEB9792403.1	MEB9792403.1	MEB9792403.1	NA	NA	NA	NA	NA	NA	NA	NA	NA	1	AbiO__AbiO
AbiO	AbiO	AbiO-Nhi	AbiO-Nhi	Possible abi	GCA_029705435.1	PDT001182614.1	Bacillus thuringiensis	Bacillus thuringiensis	6599336	Contig	GCA_029705435.1_AbiO_1	HDR6776624.1	HDR6776624.1	HDR6776624.1	HDR6776624.1	NA	NA	NA	NA	NA	NA	NA	NA	NA	1	AbiO__AbiO
AbiO	AbiO	AbiO-Nhi	AbiO-Nhi	Possible abi	GCA_020775855.1	ASM2077585v1	Bacillus thuringiensis	Bacillus thuringiensis	6479536	Contig	GCA_020775855.1_AbiO_1	MCC3939031.1	MCC3939031.1	MCC3939031.1	MCC3939031.1	NA	NA	NA	NA	NA	NA	NA	NA	NA	1	AbiO__AbiO
AbiO	AbiO	AbiO-Nhi	AbiO-Nhi	Possible abi	GCA_035814995.1	ASM3581499v1	Bacillus cereus	Bacillus cereus	5704936	Scaffold	GCA_035814995.1_AbiO_1	MEC2624443.1	MEC2624443.1	MEC2624443.1	MEC2624443.1	NA	NA	NA	NA	NA	NA	NA	NA	NA	1	AbiO__AbiO
AbiO	AbiO	AbiO-Nhi	AbiO-Nhi	Possible abi	GCF_008829485.1	ASM882948v1	Bacillus thuringiensis	Bacillus thuringiensis	5827350	Scaffold	GCF_008829485.1_AbiO_1	WP_000802626.1	WP_000802626.1	WP_000802626.1	WP_000802626.1	NA	NA	NA	NA	NA	NA	NA	NA	NA	1	AbiO__AbiO
AbiO	AbiO	AbiO-Nhi	AbiO-Nhi	Possible abi	GCA_035815015.1	ASM3581501v1	Bacillus cereus	Bacillus cereus	6400842	Scaffold	GCA_035815015.1_AbiO_1	MEC2575068.1	MEC2575068.1	MEC2575068.1	MEC2575068.1	NA	NA	NA	NA	NA	NA	NA	NA	NA	1	AbiO__AbiO
AbiO	AbiO	AbiO-Nhi	AbiO-Nhi	Possible abi	GCA_029705075.1	PDT001182629.1	Bacillus thuringiensis	Bacillus thuringiensis	6333187	Contig	GCA_029705075.1_AbiO_2	HDR6681405.1	HDR6681405.1	HDR6681405.1	HDR6681405.1	NA	NA	NA	NA	NA	NA	NA	NA	NA	1	AbiO__AbiO
AbiO	AbiO	AbiO-Nhi	AbiO-Nhi	Possible abi	GCA_029704245.1	PDT001182649.1	Bacillus thuringiensis	Bacillus thuringiensis	6697093	Contig	GCA_029704245.1_AbiO_1	HDR6523962.1	HDR6523962.1	HDR6523962.1	HDR6523962.1	NA	NA	NA	NA	NA	NA	NA	NA	NA	1	AbiO__AbiO
AbiO	AbiO	AbiO-Nhi	AbiO-Nhi	Possible abi	GCA_036215465.1	ASM3621546v1	Bacillus thuringiensis	Bacillus thuringiensis	6793910	Scaffold	GCA_036215465.1_AbiO_1	MED2485922.1	MED2485922.1	MED2485922.1	MED2485922.1	NA	NA	NA	NA	NA	NA	NA	NA	NA	1	AbiO__AbiO
AbiO	AbiO	AbiO-Nhi	AbiO-Nhi	Possible abi	GCA_029703535.1	PDT001182690.1	Bacillus thuringiensis	Bacillus thuringiensis	6407532	Contig	GCA_029703535.1_AbiO_2	HDR6331515.1	HDR6331515.1	HDR6331515.1	HDR6331515.1	NA	NA	NA	NA	NA	NA	NA	NA	NA	1	AbiO__AbiO
AbiO	AbiO	AbiO-Nhi	AbiO-Nhi	Possible abi	GCF_001276195.1	ASM127619v1	Bacillus thuringiensis	Bacillus thuringiensis	6719392	Scaffold	GCF_001276195.1_AbiO_1	WP_000802626.1	WP_000802626.1	WP_000802626.1	WP_000802626.1	NA	NA	NA	NA	NA	NA	NA	NA	NA	1	AbiO__AbiO
AbiO	AbiO	AbiO-Nhi	AbiO-Nhi	Possible abi	GCA_029707285.1	PDT001182327.1	Bacillus mobilis	Bacillus mobilis	5727873	Contig	GCA_029707285.1_AbiO_1	HDR7244388.1	HDR7244388.1	HDR7244388.1	HDR7244388.1	NA	NA	NA	NA	NA	NA	NA	NA	NA	1	AbiO__AbiO
AbiO	AbiO	AbiO-Nhi	AbiO-Nhi	Possible abi	GCA_020775705.1	ASM2077570v1	Bacillus thuringiensis	Bacillus thuringiensis	6374849	Contig	GCA_020775705.1_AbiO_2	MCC3913843.1	MCC3913843.1	MCC3913843.1	MCC3913843.1	NA	NA	NA	NA	NA	NA	NA	NA	NA	1	AbiO__AbiO
AbiO	AbiO	AbiO-Nhi	AbiO-Nhi	Possible abi	GCA_025210105.1	ASM2521010v1	Bacillus thuringiensis	Bacillus thuringiensis	6462707	Contig	GCA_025210105.1_AbiO_1	MCT4551108.1	MCT4551108.1	MCT4551108.1	MCT4551108.1	NA	NA	NA	NA	NA	NA	NA	NA	NA	1	AbiO__AbiO
AbiO	AbiO	AbiO-Nhi	AbiO-Nhi	Possible abi	GCA_020809105.1	ASM2080910v1	Bacillus thuringiensis	Bacillus thuringiensis	6834111	Complete Genome	GCA_020809105.1_AbiO_1	UEK88573.1	UEK88573.1	UEK88573.1	UEK88573.1	NA	NA	NA	NA	NA	NA	NA	NA	NA	1	AbiO__AbiO
AbiO	AbiO	AbiO-Nhi	AbiO-Nhi	Possible abi	GCA_035815035.1	ASM3581503v1	Bacillus cereus	Bacillus cereus	6274089	Scaffold	GCA_035815035.1_AbiO_1	MEC2568063.1	MEC2568063.1	MEC2568063.1	MEC2568063.1	NA	NA	NA	NA	NA	NA	NA	NA	NA	1	AbiO__AbiO
AbiO	AbiO	AbiO-Nhi	AbiO-Nhi	Possible abi	GCF_022663815.1	ASM2266381v1	Bacillus cereus group sp. BfR-BA-01348	Bacillus cereus s.l.	6278709	Contig	GCF_022663815.1_AbiO_2	WP_021727950.1	WP_021727950.1	WP_021727950.1	WP_021727950.1	NA	NA	NA	NA	NA	NA	NA	NA	NA	1	AbiO__AbiO
AbiO	AbiO	AbiO-Nhi	AbiO-Nhi	Possible abi	GCA_029703555.1	PDT001182688.1	Bacillus thuringiensis	Bacillus thuringiensis	6403330	Contig	GCA_029703555.1_AbiO_2	HDR6345039.1	HDR6345039.1	HDR6345039.1	HDR6345039.1	NA	NA	NA	NA	NA	NA	NA	NA	NA	1	AbiO__AbiO
AbiO	AbiO	AbiO-Nhi	AbiO-Nhi	Possible abi	GCA_029705095.1	PDT001182624.1	Bacillus thuringiensis	Bacillus thuringiensis	6450998	Contig	GCA_029705095.1_AbiO_1	HDR6693509.1	HDR6693509.1	HDR6693509.1	HDR6693509.1	NA	NA	NA	NA	NA	NA	NA	NA	NA	1	AbiO__AbiO
AbiO	AbiO	AbiO-Nhi	AbiO-Nhi	Possible abi	GCA_035801975.1	ASM3580197v1	Bacillus cereus	Bacillus cereus	6036903	Scaffold	GCA_035801975.1_AbiO_1	MEB9601656.1	MEB9601656.1	MEB9601656.1	MEB9601656.1	NA	NA	NA	NA	NA	NA	NA	NA	NA	1	AbiO__AbiO
AbiO	AbiO	AbiO-Nhi	AbiO-Nhi	Possible abi	GCA_002147685.1	ASM214768v1	Bacillus thuringiensis serovar aizawai	Bacillus thuringiensis	6483654	Contig	GCA_002147685.1_AbiO_2	OUA88986.1	OUA88986.1	OUA88986.1	OUA88986.1	NA	NA	NA	NA	NA	NA	NA	NA	NA	1	AbiO__AbiO
AbiO	AbiO	AbiO-Nhi	AbiO-Nhi	Possible abi	GCA_029703575.1	PDT001182687.1	Bacillus thuringiensis	Bacillus thuringiensis	6405851	Contig	GCA_029703575.1_AbiO_1	HDR6347891.1	HDR6347891.1	HDR6347891.1	HDR6347891.1	NA	NA	NA	NA	NA	NA	NA	NA	NA	1	AbiO__AbiO
AbiO	AbiO	AbiO-Nhi	AbiO-Nhi	Possible abi	GCA_035802935.1	ASM3580293v1	Bacillus cereus	Bacillus cereus	6244306	Scaffold	GCA_035802935.1_AbiO_2	MEC0026094.1	MEC0026094.1	MEC0026094.1	MEC0026094.1	NA	NA	NA	NA	NA	NA	NA	NA	NA	1	AbiO__AbiO
AbiO	AbiO	AbiO-Nhi	AbiO-Nhi	Possible abi	GCA_020775915.1	ASM2077591v1	Bacillus thuringiensis	Bacillus thuringiensis	6387891	Contig	GCA_020775915.1_AbiO_2	MCC4001941.1	MCC4001941.1	MCC4001941.1	MCC4001941.1	NA	NA	NA	NA	NA	NA	NA	NA	NA	1	AbiO__AbiO
AbiO	AbiO	AbiO-Nhi	AbiO-Nhi	Possible abi	GCA_029703815.1	PDT001182676.1	Bacillus thuringiensis	Bacillus thuringiensis	6447599	Contig	GCA_029703815.1_AbiO_1	HDR6414897.1	HDR6414897.1	HDR6414897.1	HDR6414897.1	NA	NA	NA	NA	NA	NA	NA	NA	NA	1	AbiO__AbiO
AbiO	AbiO	AbiO-Nhi	AbiO-Nhi	Possible abi	GCA_036215525.1	ASM3621552v1	Bacillus thuringiensis	Bacillus thuringiensis	7043462	Scaffold	GCA_036215525.1_AbiO_1	MED2447163.1	MED2447163.1	MED2447163.1	MED2447163.1	NA	NA	NA	NA	NA	NA	NA	NA	NA	1	AbiO__AbiO
AbiO	AbiO	AbiO-Nhi	AbiO-Nhi	Possible abi	GCA_035799935.1	ASM3579993v1	Bacillus cereus	Bacillus cereus	6352903	Scaffold	GCA_035799935.1_AbiO_1	MEB9007624.1	MEB9007624.1	MEB9007624.1	MEB9007624.1	NA	NA	NA	NA	NA	NA	NA	NA	NA	1	AbiO__AbiO
AbiO	AbiO	AbiO-Nhi	AbiO-Nhi	Possible abi	GCA_020686405.1	ASM2068640v1	Bacillus cereus	Bacillus cereus	5540969	Scaffold	GCA_020686405.1_AbiO_1	MCC2457814.1	MCC2457814.1	MCC2457814.1	MCC2457814.1	NA	NA	NA	NA	NA	NA	NA	NA	NA	1	AbiO__AbiO
AbiO	AbiO	AbiO-Nhi	AbiO-Nhi	Possible abi	GCA_029703595.1	PDT001182689.1	Bacillus thuringiensis	Bacillus thuringiensis	6405546	Contig	GCA_029703595.1_AbiO_2	HDR6337865.1	HDR6337865.1	HDR6337865.1	HDR6337865.1	NA	NA	NA	NA	NA	NA	NA	NA	NA	1	AbiO__AbiO
AbiO	AbiO	AbiO-Nhi	AbiO-Nhi	Possible abi	GCA_028764825.1	ASM2876482v1	Bacillus thuringiensis	Bacillus thuringiensis	6215073	Contig	GCA_028764825.1_AbiO_1	MDD9299541.1	MDD9299541.1	MDD9299541.1	MDD9299541.1	NA	NA	NA	NA	NA	NA	NA	NA	NA	1	AbiO__AbiO
AbiO	AbiO	AbiO-Nhi	AbiO-Nhi	Possible abi	GCF_022663875.1	ASM2266387v1	Bacillus cereus group sp. BfR-BA-01345	Bacillus cereus s.l.	6581644	Contig	GCF_022663875.1_AbiO_2	WP_021727950.1	WP_021727950.1	WP_021727950.1	WP_021727950.1	NA	NA	NA	NA	NA	NA	NA	NA	NA	1	AbiO__AbiO
AbiO	AbiO	AbiO-Nhi	AbiO-Nhi	Possible abi	GCA_035799095.1	ASM3579909v1	Bacillus cereus	Bacillus cereus	6242526	Scaffold	GCA_035799095.1_AbiO_1	MEB8818094.1	MEB8818094.1	MEB8818094.1	MEB8818094.1	NA	NA	NA	NA	NA	NA	NA	NA	NA	1	AbiO__AbiO
AbiO	AbiO	AbiO-Nhi	AbiO-Nhi	Possible abi	GCA_029696345.1	PDT001590871.1	Bacillus thuringiensis	Bacillus thuringiensis	6408913	Contig	GCA_029696345.1_AbiO_1	HDR4470923.1	HDR4470923.1	HDR4470923.1	HDR4470923.1	NA	NA	NA	NA	NA	NA	NA	NA	NA	1	AbiO__AbiO
AbiO	AbiO	AbiO-Nhi	AbiO-Nhi	Possible abi	GCF_002921215.1	ASM292121v1	Bacillus thuringiensis	Bacillus thuringiensis	6350733	Contig	GCF_002921215.1_AbiO_1	WP_000802626.1	WP_000802626.1	WP_000802626.1	WP_000802626.1	NA	NA	NA	NA	NA	NA	NA	NA	NA	1	AbiO__AbiO
AbiO	AbiO	AbiO-Nhi	AbiO-Nhi	Possible abi	GCA_036214085.1	ASM3621408v1	Bacillus thuringiensis	Bacillus thuringiensis	6961994	Scaffold	GCA_036214085.1_AbiO_1	MED2099238.1	MED2099238.1	MED2099238.1	MED2099238.1	NA	NA	NA	NA	NA	NA	NA	NA	NA	1	AbiO__AbiO
AbiO	AbiO	AbiO-Nhi	AbiO-Nhi	Possible abi	GCA_000803665.1	ASM80366v1	Bacillus thuringiensis serovar galleriae	Bacillus thuringiensis	6742233	Complete Genome	GCA_000803665.1_AbiO_1	AJA23339.1	AJA23339.1	AJA23339.1	AJA23339.1	NA	NA	NA	NA	NA	NA	NA	NA	NA	1	AbiO__AbiO
AbiO	AbiO	AbiO-Nhi	AbiO-Nhi	Possible abi	GCA_029704755.1	PDT001182644.1	Bacillus thuringiensis	Bacillus thuringiensis	6425246	Contig	GCA_029704755.1_AbiO_2	HDR6593550.1	HDR6593550.1	HDR6593550.1	HDR6593550.1	NA	NA	NA	NA	NA	NA	NA	NA	NA	1	AbiO__AbiO
AbiO	AbiO	AbiO-Nhi	AbiO-Nhi	Possible abi	GCA_021412465.1	ASM2141246v1	Bacillus thuringiensis	Bacillus thuringiensis	6334170	Scaffold	GCA_021412465.1_AbiO_1	MCE9706742.1	MCE9706742.1	MCE9706742.1	MCE9706742.1	NA	NA	NA	NA	NA	NA	NA	NA	NA	1	AbiO__AbiO
AbiO	AbiO	AbiO-Nhi	AbiO-Nhi	Possible abi	GCA_029537445.1	ASM2953744v1	Bacillus mobilis	Bacillus mobilis	5680508	Contig	GCA_029537445.1_AbiO_1	MDG1623010.1	MDG1623010.1	MDG1623010.1	MDG1623010.1	NA	NA	NA	NA	NA	NA	NA	NA	NA	1	AbiO__AbiO
AbiO	AbiO	AbiO-Nhi	AbiO-Nhi	Possible abi	GCA_035816295.1	ASM3581629v1	Bacillus cereus	Bacillus cereus	6410283	Scaffold	GCA_035816295.1_AbiO_1	MEC2991814.1	MEC2991814.1	MEC2991814.1	MEC2991814.1	NA	NA	NA	NA	NA	NA	NA	NA	NA	1	AbiO__AbiO
AbiO	AbiO	AbiO-Nhi	AbiO-Nhi	Possible abi	GCA_030016585.1	ASM3001658v1	Bacillus wiedmannii	Bacillus wiedmannii	6024185	Scaffold	GCA_030016585.1_AbiO_1	MDI6680005.1	MDI6680005.1	MDI6680005.1	MDI6680005.1	NA	NA	NA	NA	NA	NA	NA	NA	NA	1	AbiO__AbiO
AbiO	AbiO	AbiO-Nhi	AbiO-Nhi	Possible abi	GCA_029706125.1	PDT001182585.1	Bacillus thuringiensis	Bacillus thuringiensis	6495552	Contig	GCA_029706125.1_AbiO_1	HDR6931758.1	HDR6931758.1	HDR6931758.1	HDR6931758.1	NA	NA	NA	NA	NA	NA	NA	NA	NA	1	AbiO__AbiO
AbiO	AbiO	AbiO-Nhi	AbiO-Nhi	Possible abi	GCA_000746925.1	BHP_1	Bacillus clarus	Bacillus clarus	5875917	Contig	GCA_000746925.1_AbiO_1	KFN04707.1	KFN04707.1	KFN04707.1	KFN04707.1	NA	NA	NA	NA	NA	NA	NA	NA	NA	1	AbiO__AbiO
AbiO	AbiO	AbiO-Nhi	AbiO-Nhi	Possible abi	GCA_035796415.1	ASM3579641v1	Bacillus cereus	Bacillus cereus	5560992	Scaffold	GCA_035796415.1_AbiO_1	MEB8662588.1	MEB8662588.1	MEB8662588.1	MEB8662588.1	NA	NA	NA	NA	NA	NA	NA	NA	NA	1	AbiO__AbiO
AbiO	AbiO	AbiO-Nhi	AbiO-Nhi	Possible abi	GCA_035799655.1	ASM3579965v1	Bacillus cereus	Bacillus cereus	6324264	Scaffold	GCA_035799655.1_AbiO_2	MEB8854751.1	MEB8854751.1	MEB8854751.1	MEB8854751.1	NA	NA	NA	NA	NA	NA	NA	NA	NA	1	AbiO__AbiO
AbiO	AbiO	AbiO-Nhi	AbiO-Nhi	Possible abi	GCA_035802095.1	ASM3580209v1	Bacillus cereus	Bacillus cereus	5978036	Scaffold	GCA_035802095.1_AbiO_1	MEB9655402.1	MEB9655402.1	MEB9655402.1	MEB9655402.1	NA	NA	NA	NA	NA	NA	NA	NA	NA	1	AbiO__AbiO
AbiO	AbiO	AbiO-Nhi	AbiO-Nhi	Possible abi	GCA_029537525.1	ASM2953752v1	Bacillus cereus	Bacillus cereus	5392407	Contig	GCA_029537525.1_AbiO_1	MDG1570420.1	MDG1570420.1	MDG1570420.1	MDG1570420.1	NA	NA	NA	NA	NA	NA	NA	NA	NA	1	AbiO__AbiO
AbiO	AbiO	AbiO-Nhi	AbiO-Nhi	Possible abi	GCA_020775995.1	ASM2077599v1	Bacillus thuringiensis	Bacillus thuringiensis	6393268	Contig	GCA_020775995.1_AbiO_1	MCC3976658.1	MCC3976658.1	MCC3976658.1	MCC3976658.1	NA	NA	NA	NA	NA	NA	NA	NA	NA	1	AbiO__AbiO
AbiO	AbiO	AbiO-Nhi	AbiO-Nhi	Possible abi	GCA_002236945.1	ASM223694v1	Bacillus thuringiensis	Bacillus thuringiensis	6512057	Scaffold	GCA_002236945.1_AbiO_1	OXR51804.1	OXR51804.1	OXR51804.1	OXR51804.1	NA	NA	NA	NA	NA	NA	NA	NA	NA	1	AbiO__AbiO
AbiO	AbiO	AbiO-Nhi	AbiO-Nhi	Possible abi	GCA_013377585.1	ASM1337758v1	Bacillus thuringiensis serovar kurstaki	Bacillus thuringiensis	6776593	Contig	GCA_013377585.1_AbiO_1	NVO42842.1	NVO42842.1	NVO42842.1	NVO42842.1	NA	NA	NA	NA	NA	NA	NA	NA	NA	1	AbiO__AbiO
AbiO	AbiO	AbiO-Nhi	AbiO-Nhi	Possible abi	GCA_029705195.1	PDT001182619.1	Bacillus thuringiensis	Bacillus thuringiensis	6459287	Contig	GCA_029705195.1_AbiO_1	HDR6742861.1	HDR6742861.1	HDR6742861.1	HDR6742861.1	NA	NA	NA	NA	NA	NA	NA	NA	NA	1	AbiO__AbiO
AbiO	AbiO	AbiO-Nhi	AbiO-Nhi	Possible abi	GCA_035802435.1	ASM3580243v1	Bacillus cereus	Bacillus cereus	5948855	Scaffold	GCA_035802435.1_AbiO_1	MEB9793743.1	MEB9793743.1	MEB9793743.1	MEB9793743.1	NA	NA	NA	NA	NA	NA	NA	NA	NA	1	AbiO__AbiO
AbiO	AbiO	AbiO-Nhi	AbiO-Nhi	Possible abi	GCA_035816055.1	ASM3581605v1	Bacillus cereus	Bacillus cereus	6284103	Scaffold	GCA_035816055.1_AbiO_1	MEC2850835.1	MEC2850835.1	MEC2850835.1	MEC2850835.1	NA	NA	NA	NA	NA	NA	NA	NA	NA	1	AbiO__AbiO
AbiO	AbiO	AbiO-Nhi	AbiO-Nhi	Possible abi	GCA_035802455.1	ASM3580245v1	Bacillus cereus	Bacillus cereus	5890315	Scaffold	GCA_035802455.1_AbiO_1	MEB9776168.1	MEB9776168.1	MEB9776168.1	MEB9776168.1	NA	NA	NA	NA	NA	NA	NA	NA	NA	1	AbiO__AbiO
AbiO	AbiO	AbiO-Nhi	AbiO-Nhi	Possible abi	GCA_029703555.1	PDT001182688.1	Bacillus thuringiensis	Bacillus thuringiensis	6403330	Contig	GCA_029703555.1_AbiO_1	HDR6341597.1	HDR6341597.1	HDR6341597.1	HDR6341597.1	NA	NA	NA	NA	NA	NA	NA	NA	NA	1	AbiO__AbiO
AbiO	AbiO	AbiO-Nhi	AbiO-Nhi	Possible abi	GCA_035800775.1	ASM3580077v1	Bacillus cereus	Bacillus cereus	6454624	Scaffold	GCA_035800775.1_AbiO_1	MEB9237404.1	MEB9237404.1	MEB9237404.1	MEB9237404.1	NA	NA	NA	NA	NA	NA	NA	NA	NA	1	AbiO__AbiO
AbiO	AbiO	AbiO-Nhi	AbiO-Nhi	Possible abi	GCA_029703695.1	PDT001182683.1	Bacillus thuringiensis	Bacillus thuringiensis	6265742	Contig	GCA_029703695.1_AbiO_2	HDR6396133.1	HDR6396133.1	HDR6396133.1	HDR6396133.1	NA	NA	NA	NA	NA	NA	NA	NA	NA	1	AbiO__AbiO
AbiO	AbiO	AbiO-Nhi	AbiO-Nhi	Possible abi	GCA_002572385.1	ASM257238v1	Bacillus pseudomycoides	Bacillus pseudomycoides	5738096	Scaffold	GCA_002572385.1_AbiO_1	PGE11998.1	PGE11998.1	PGE11998.1	PGE11998.1	NA	NA	NA	NA	NA	NA	NA	NA	NA	1	AbiO__AbiO
AbiO	AbiO	AbiO-Nhi	AbiO-Nhi	Possible abi	GCA_020775425.1	ASM2077542v1	Bacillus thuringiensis	Bacillus thuringiensis	6318668	Contig	GCA_020775425.1_AbiO_2	MCC3882425.1	MCC3882425.1	MCC3882425.1	MCC3882425.1	NA	NA	NA	NA	NA	NA	NA	NA	NA	1	AbiO__AbiO
AbiO	AbiO	AbiO-Nhi	AbiO-Nhi	Possible abi	GCA_020775425.1	ASM2077542v1	Bacillus thuringiensis	Bacillus thuringiensis	6318668	Contig	GCA_020775425.1_AbiO_1	MCC3882340.1	MCC3882340.1	MCC3882340.1	MCC3882340.1	NA	NA	NA	NA	NA	NA	NA	NA	NA	1	AbiO__AbiO
AbiO	AbiO	AbiO-Nhi	AbiO-Nhi	Possible abi	GCA_033842275.1	ASM3384227v1	Bacillus cereus group sp. BfR-BA-00331	Bacillus cereus s.l.	5774528	Contig	GCA_033842275.1_AbiO_1	MDX5960325.1	MDX5960325.1	MDX5960325.1	MDX5960325.1	NA	NA	NA	NA	NA	NA	NA	NA	NA	1	AbiO__AbiO
AbiO	AbiO	AbiO-Nhi	AbiO-Nhi	Possible abi	GCA_024498115.1	ASM2449811v1	Bacillus cereus	Bacillus cereus	6334101	Contig	GCA_024498115.1_AbiO_2	MCQ6518572.1	MCQ6518572.1	MCQ6518572.1	MCQ6518572.1	NA	NA	NA	NA	NA	NA	NA	NA	NA	1	AbiO__AbiO
AbiO	AbiO	AbiO-Nhi	AbiO-Nhi	Possible abi	GCA_003312445.1	ASM331244v1	Bacillus thuringiensis	Bacillus thuringiensis	6419103	Contig	GCA_003312445.1_AbiO_2	RBN53164.1	RBN53164.1	RBN53164.1	RBN53164.1	NA	NA	NA	NA	NA	NA	NA	NA	NA	1	AbiO__AbiO
AbiO	AbiO	AbiO-Nhi	AbiO-Nhi	Possible abi	GCA_001880115.1	ASM188011v1	Bacillus thuringiensis serovar aizawai	Bacillus thuringiensis	6438270	Scaffold	GCA_001880115.1_AbiO_2	OIX17640.1	OIX17640.1	OIX17640.1	OIX17640.1	NA	NA	NA	NA	NA	NA	NA	NA	NA	1	AbiO__AbiO
AbiO	AbiO	AbiO-Nhi	AbiO-Nhi	Possible abi	GCA_020775915.1	ASM2077591v1	Bacillus thuringiensis	Bacillus thuringiensis	6387891	Contig	GCA_020775915.1_AbiO_1	MCC4001564.1	MCC4001564.1	MCC4001564.1	MCC4001564.1	NA	NA	NA	NA	NA	NA	NA	NA	NA	1	AbiO__AbiO
AbiO	AbiO	AbiO-Nhi	AbiO-Nhi	Possible abi	GCA_029705235.1	PDT001182618.1	Bacillus thuringiensis	Bacillus thuringiensis	6446710	Contig	GCA_029705235.1_AbiO_1	HDR6700267.1	HDR6700267.1	HDR6700267.1	HDR6700267.1	NA	NA	NA	NA	NA	NA	NA	NA	NA	1	AbiO__AbiO
AbiO	AbiO	AbiO-Nhi	AbiO-Nhi	Possible abi	GCA_035802175.1	ASM3580217v1	Bacillus cereus	Bacillus cereus	5977279	Scaffold	GCA_035802175.1_AbiO_1	MEB9691066.1	MEB9691066.1	MEB9691066.1	MEB9691066.1	NA	NA	NA	NA	NA	NA	NA	NA	NA	1	AbiO__AbiO
AbiO	AbiO	AbiO-Nhi	AbiO-Nhi	Possible abi	GCA_006349695.2	ASM634969v2	Bacillus cereus	Bacillus cereus	6195299	Contig	GCA_006349695.2_AbiO_1	NRD42133.1	NRD42133.1	NRD42133.1	NRD42133.1	NA	NA	NA	NA	NA	NA	NA	NA	NA	1	AbiO__AbiO
AbiO	AbiO	AbiO-Nhi	AbiO-Nhi	Possible abi	GCA_035815595.1	ASM3581559v1	Bacillus cereus	Bacillus cereus	6077617	Scaffold	GCA_035815595.1_AbiO_1	MEC2845644.1	MEC2845644.1	MEC2845644.1	MEC2845644.1	NA	NA	NA	NA	NA	NA	NA	NA	NA	1	AbiO__AbiO
AbiO	AbiO	AbiO-Nhi	AbiO-Nhi	Possible abi	GCA_027715685.1	ASM2771568v1	Bacillus cereus	Bacillus cereus	6321979	Contig	GCA_027715685.1_AbiO_1	MDA2561627.1	MDA2561627.1	MDA2561627.1	MDA2561627.1	NA	NA	NA	NA	NA	NA	NA	NA	NA	1	AbiO__AbiO
AbiO	AbiO	AbiO-Nhi	AbiO-Nhi	Possible abi	GCA_029704875.1	PDT001182638.1	Bacillus thuringiensis	Bacillus thuringiensis	6277956	Contig	GCA_029704875.1_AbiO_1	HDR6599333.1	HDR6599333.1	HDR6599333.1	HDR6599333.1	NA	NA	NA	NA	NA	NA	NA	NA	NA	1	AbiO__AbiO
AbiO	AbiO	AbiO-Nhi	AbiO-Nhi	Possible abi	GCA_001880125.1	ASM188012v1	Bacillus thuringiensis serovar kurstaki	Bacillus thuringiensis	6408259	Scaffold	GCA_001880125.1_AbiO_1	OIX26909.1	OIX26909.1	OIX26909.1	OIX26909.1	NA	NA	NA	NA	NA	NA	NA	NA	NA	1	AbiO__AbiO
AbiO	AbiO	AbiO-Nhi	AbiO-Nhi	Possible abi	GCA_035812995.1	ASM3581299v1	Bacillus paranthracis	Bacillus paranthracis	5408716	Scaffold	GCA_035812995.1_AbiO_1	MEC2123891.1	MEC2123891.1	MEC2123891.1	MEC2123891.1	NA	NA	NA	NA	NA	NA	NA	NA	NA	1	AbiO__AbiO
AbiO	AbiO	AbiO-Nhi	AbiO-Nhi	Possible abi	GCA_020775555.1	ASM2077555v1	Bacillus thuringiensis	Bacillus thuringiensis	6358824	Contig	GCA_020775555.1_AbiO_2	MCC3907373.1	MCC3907373.1	MCC3907373.1	MCC3907373.1	NA	NA	NA	NA	NA	NA	NA	NA	NA	1	AbiO__AbiO
AbiO	AbiO	AbiO-Nhi	AbiO-Nhi	Possible abi	GCA_029704105.1	PDT001182661.1	Bacillus thuringiensis	Bacillus thuringiensis	6419050	Contig	GCA_029704105.1_AbiO_1	HDR6511660.1	HDR6511660.1	HDR6511660.1	HDR6511660.1	NA	NA	NA	NA	NA	NA	NA	NA	NA	1	AbiO__AbiO
AbiO	AbiO	AbiO-Nhi	AbiO-Nhi	Possible abi	GCA_035801275.1	ASM3580127v1	Bacillus cereus	Bacillus cereus	6096991	Scaffold	GCA_035801275.1_AbiO_2	MEB9387568.1	MEB9387568.1	MEB9387568.1	MEB9387568.1	NA	NA	NA	NA	NA	NA	NA	NA	NA	1	AbiO__AbiO
AbiO	AbiO	AbiO-Nhi	AbiO-Nhi	Possible abi	GCA_002146595.1	ASM214659v1	Bacillus thuringiensis serovar andalousiensis	Bacillus thuringiensis	6719392	Scaffold	GCA_002146595.1_AbiO_1	OTX39561.1	OTX39561.1	OTX39561.1	OTX39561.1	NA	NA	NA	NA	NA	NA	NA	NA	NA	1	AbiO__AbiO
AbiO	AbiO	AbiO-Nhi	AbiO-Nhi	Possible abi	GCA_004330415.1	ASM433041v1	Bacillus thuringiensis	Bacillus thuringiensis	6340503	Contig	GCA_004330415.1_AbiO_1	TBX64768.1	TBX64768.1	TBX64768.1	TBX64768.1	NA	NA	NA	NA	NA	NA	NA	NA	NA	1	AbiO__AbiO
AbiO	AbiO	AbiO-Nhi	AbiO-Nhi	Possible abi	GCA_008829805.1	ASM882980v1	Bacillus thuringiensis	Bacillus thuringiensis	6302905	Scaffold	GCA_008829805.1_AbiO_2	KAB1374258.1	KAB1374258.1	KAB1374258.1	KAB1374258.1	NA	NA	NA	NA	NA	NA	NA	NA	NA	1	AbiO__AbiO
AbiO	AbiO	AbiO-Nhi	AbiO-Nhi	Possible abi	GCA_029707245.1	PDT001182333.1	Bacillus cereus	Bacillus cereus	6411714	Contig	GCA_029707245.1_AbiO_2	HDR7231347.1	HDR7231347.1	HDR7231347.1	HDR7231347.1	NA	NA	NA	NA	NA	NA	NA	NA	NA	1	AbiO__AbiO
AbiO	AbiO	AbiO-Nhi	AbiO-Nhi	Possible abi	GCA_025677725.1	ASM2567772v1	Bacillus thuringiensis	Bacillus thuringiensis	6496314	Complete Genome	GCA_025677725.1_AbiO_1	UYD00459.1	UYD00459.1	UYD00459.1	UYD00459.1	NA	NA	NA	NA	NA	NA	NA	NA	NA	1	AbiO__AbiO
AbiO	AbiO	AbiO-Nhi	AbiO-Nhi	Possible abi	GCA_029696085.1	PDT001590921.1	Bacillus thuringiensis	Bacillus thuringiensis	6497699	Contig	GCA_029696085.1_AbiO_1	HDR4418354.1	HDR4418354.1	HDR4418354.1	HDR4418354.1	NA	NA	NA	NA	NA	NA	NA	NA	NA	1	AbiO__AbiO
AbiO	AbiO	AbiO-Nhi	AbiO-Nhi	Possible abi	GCA_025210065.1	ASM2521006v1	Bacillus thuringiensis	Bacillus thuringiensis	6360972	Contig	GCA_025210065.1_AbiO_2	MCT4526490.1	MCT4526490.1	MCT4526490.1	MCT4526490.1	NA	NA	NA	NA	NA	NA	NA	NA	NA	1	AbiO__AbiO
AbiO	AbiO	AbiO-Nhi	AbiO-Nhi	Possible abi	GCA_035814855.1	ASM3581485v1	Bacillus cereus	Bacillus cereus	6355244	Scaffold	GCA_035814855.1_AbiO_1	MEC2540255.1	MEC2540255.1	MEC2540255.1	MEC2540255.1	NA	NA	NA	NA	NA	NA	NA	NA	NA	1	AbiO__AbiO
AbiO	AbiO	AbiO-Nhi	AbiO-Nhi	Possible abi	GCF_918202735.1	ISI 2824	Bacillus thuringiensis	Bacillus thuringiensis	7095036	Scaffold	GCF_918202735.1_AbiO_1	WP_000802626.1	WP_000802626.1	WP_000802626.1	WP_000802626.1	NA	NA	NA	NA	NA	NA	NA	NA	NA	1	AbiO__AbiO
AbiO	AbiO	AbiO-Nhi	AbiO-Nhi	Possible abi	GCA_029705895.1	PDT001182597.1	Bacillus thuringiensis	Bacillus thuringiensis	6323747	Contig	GCA_029705895.1_AbiO_2	HDR6887107.1	HDR6887107.1	HDR6887107.1	HDR6887107.1	NA	NA	NA	NA	NA	NA	NA	NA	NA	1	AbiO__AbiO
AbiO	AbiO	AbiO-Nhi	AbiO-Nhi	Possible abi	GCA_002147645.1	ASM214764v1	Bacillus thuringiensis serovar aizawai	Bacillus thuringiensis	6562772	Contig	GCA_002147645.1_AbiO_1	OUA38546.1	OUA38546.1	OUA38546.1	OUA38546.1	NA	NA	NA	NA	NA	NA	NA	NA	NA	1	AbiO__AbiO
AbiO	AbiO	AbiO-Nhi	AbiO-Nhi	Possible abi	GCA_029703775.1	PDT001182675.1	Bacillus thuringiensis	Bacillus thuringiensis	6424094	Contig	GCA_029703775.1_AbiO_1	HDR6420350.1	HDR6420350.1	HDR6420350.1	HDR6420350.1	NA	NA	NA	NA	NA	NA	NA	NA	NA	1	AbiO__AbiO
AbiO	AbiO	AbiO-Nhi	AbiO-Nhi	Possible abi	GCA_033841795.1	ASM3384179v1	Bacillus cereus group sp. BfR-BA-01700	Bacillus cereus s.l.	5762237	Contig	GCA_033841795.1_AbiO_1	MDX5837234.1	MDX5837234.1	MDX5837234.1	MDX5837234.1	NA	NA	NA	NA	NA	NA	NA	NA	NA	1	AbiO__AbiO
AbiO	AbiO	AbiO-Nhi	AbiO-Nhi	Possible abi	GCF_022664085.1	ASM2266408v1	Bacillus cereus group sp. BfR-BA-01321	Bacillus cereus s.l.	6651519	Contig	GCF_022664085.1_AbiO_2	WP_000802626.1	WP_000802626.1	WP_000802626.1	WP_000802626.1	NA	NA	NA	NA	NA	NA	NA	NA	NA	1	AbiO__AbiO
AbiO	AbiO	AbiO-Nhi	AbiO-Nhi	Possible abi	GCA_035800875.1	ASM3580087v1	Bacillus cereus	Bacillus cereus	6440171	Scaffold	GCA_035800875.1_AbiO_1	MEB9349521.1	MEB9349521.1	MEB9349521.1	MEB9349521.1	NA	NA	NA	NA	NA	NA	NA	NA	NA	1	AbiO__AbiO
AbiO	AbiO	AbiO-Nhi	AbiO-Nhi	Possible abi	GCA_029704815.1	PDT001182642.1	Bacillus thuringiensis	Bacillus thuringiensis	6368359	Contig	GCA_029704815.1_AbiO_2	HDR6606411.1	HDR6606411.1	HDR6606411.1	HDR6606411.1	NA	NA	NA	NA	NA	NA	NA	NA	NA	1	AbiO__AbiO
AbiO	AbiO	AbiO-Nhi	AbiO-Nhi	Possible abi	GCA_002146905.1	ASM214690v1	Bacillus thuringiensis serovar vazensis	Bacillus thuringiensis	6085869	Contig	GCA_002146905.1_AbiO_1	OTY75363.1	OTY75363.1	OTY75363.1	OTY75363.1	NA	NA	NA	NA	NA	NA	NA	NA	NA	1	AbiO__AbiO
AbiO	AbiO	AbiO-Nhi	AbiO-Nhi	Possible abi	GCA_029705915.1	PDT001182596.1	Bacillus thuringiensis	Bacillus thuringiensis	6426205	Contig	GCA_029705915.1_AbiO_2	HDR6880817.1	HDR6880817.1	HDR6880817.1	HDR6880817.1	NA	NA	NA	NA	NA	NA	NA	NA	NA	1	AbiO__AbiO
AbiO	AbiO	AbiO-Nhi	AbiO-Nhi	Possible abi	GCA_035802605.1	ASM3580260v1	Bacillus cereus	Bacillus cereus	5820986	Scaffold	GCA_035802605.1_AbiO_1	MEB9862202.1	MEB9862202.1	MEB9862202.1	MEB9862202.1	NA	NA	NA	NA	NA	NA	NA	NA	NA	1	AbiO__AbiO
AbiO	AbiO	AbiO-Nhi	AbiO-Nhi	Possible abi	GCA_029705915.1	PDT001182596.1	Bacillus thuringiensis	Bacillus thuringiensis	6426205	Contig	GCA_029705915.1_AbiO_1	HDR6880031.1	HDR6880031.1	HDR6880031.1	HDR6880031.1	NA	NA	NA	NA	NA	NA	NA	NA	NA	1	AbiO__AbiO
AbiO	AbiO	AbiO-Nhi	AbiO-Nhi	Possible abi	GCA_035801835.1	ASM3580183v1	Bacillus cereus	Bacillus cereus	6053467	Scaffold	GCA_035801835.1_AbiO_1	MEB9719859.1	MEB9719859.1	MEB9719859.1	MEB9719859.1	NA	NA	NA	NA	NA	NA	NA	NA	NA	1	AbiO__AbiO
AbiO	AbiO	AbiO-Nhi	AbiO-Nhi	Possible abi	GCA_035799795.1	ASM3579979v1	Bacillus cereus	Bacillus cereus	6352100	Scaffold	GCA_035799795.1_AbiO_1	MEB9037545.1	MEB9037545.1	MEB9037545.1	MEB9037545.1	NA	NA	NA	NA	NA	NA	NA	NA	NA	1	AbiO__AbiO
AbiO	AbiO	AbiO-Nhi	AbiO-Nhi	Possible abi	GCA_003428195.1	ASM342819v1	Bacillus clarus	Bacillus clarus	5783088	Scaffold	GCA_003428195.1_AbiO_1	RFT63218.1	RFT63218.1	RFT63218.1	RFT63218.1	NA	NA	NA	NA	NA	NA	NA	NA	NA	1	AbiO__AbiO
AbiO	AbiO	AbiO-Nhi	AbiO-Nhi	Possible abi	GCF_022662615.1	ASM2266261v1	Bacillus cereus group sp. BfR-BA-01523	Bacillus cereus s.l.	5227082	Contig	GCF_022662615.1_AbiO_2	WP_242249011.1	WP_242249011.1	WP_242249011.1	WP_242249011.1	NA	NA	NA	NA	NA	NA	NA	NA	NA	1	AbiO__AbiO
AbiO	AbiO	AbiO-Nhi	AbiO-Nhi	Possible abi	GCA_029692745.1	PDT001182294.3	Bacillus cereus	Bacillus cereus	6616296	Contig	GCA_029692745.1_AbiO_2	HDR3439308.1	HDR3439308.1	HDR3439308.1	HDR3439308.1	NA	NA	NA	NA	NA	NA	NA	NA	NA	1	AbiO__AbiO
AbiO	AbiO	AbiO-Nhi	AbiO-Nhi	Possible abi	GCA_035798915.1	ASM3579891v1	Bacillus cereus	Bacillus cereus	6349798	Scaffold	GCA_035798915.1_AbiO_1	MEB8729118.1	MEB8729118.1	MEB8729118.1	MEB8729118.1	NA	NA	NA	NA	NA	NA	NA	NA	NA	1	AbiO__AbiO
AbiO	AbiO	AbiO-Nhi	AbiO-Nhi	Possible abi	GCA_035799415.1	ASM3579941v1	Bacillus cereus	Bacillus cereus	6047328	Scaffold	GCA_035799415.1_AbiO_1	MEB8867164.1	MEB8867164.1	MEB8867164.1	MEB8867164.1	NA	NA	NA	NA	NA	NA	NA	NA	NA	1	AbiO__AbiO
AbiO	AbiO	AbiO-Nhi	AbiO-Nhi	Possible abi	GCA_020775715.1	ASM2077571v1	Bacillus thuringiensis	Bacillus thuringiensis	6424373	Contig	GCA_020775715.1_AbiO_1	MCC3920068.1	MCC3920068.1	MCC3920068.1	MCC3920068.1	NA	NA	NA	NA	NA	NA	NA	NA	NA	1	AbiO__AbiO
AbiO	AbiO	AbiO-Nhi	AbiO-Nhi	Possible abi	GCA_029706925.1	PDT001182555.1	Bacillus thuringiensis	Bacillus thuringiensis	6428434	Contig	GCA_029706925.1_AbiO_2	HDR7201121.1	HDR7201121.1	HDR7201121.1	HDR7201121.1	NA	NA	NA	NA	NA	NA	NA	NA	NA	1	AbiO__AbiO
AbiO	AbiO	AbiO-Nhi	AbiO-Nhi	Possible abi	GCF_001044955.1	ASM104495v1	Bacillus cereus	Bacillus cereus	6764924	Scaffold	GCF_001044955.1_AbiO_1	WP_000802626.1	WP_000802626.1	WP_000802626.1	WP_000802626.1	NA	NA	NA	NA	NA	NA	NA	NA	NA	1	AbiO__AbiO
AbiO	AbiO	AbiO-Nhi	AbiO-Nhi	Possible abi	GCA_035801035.1	ASM3580103v1	Bacillus cereus	Bacillus cereus	6338613	Scaffold	GCA_035801035.1_AbiO_2	MEB9495736.1	MEB9495736.1	MEB9495736.1	MEB9495736.1	NA	NA	NA	NA	NA	NA	NA	NA	NA	1	AbiO__AbiO
AbiO	AbiO	AbiO-Nhi	AbiO-Nhi	Possible abi	GCA_029704995.1	PDT001182632.1	Bacillus thuringiensis	Bacillus thuringiensis	6424793	Contig	GCA_029704995.1_AbiO_1	HDR6660102.1	HDR6660102.1	HDR6660102.1	HDR6660102.1	NA	NA	NA	NA	NA	NA	NA	NA	NA	1	AbiO__AbiO
AbiO	AbiO	AbiO-Nhi	AbiO-Nhi	Possible abi	GCA_002561475.1	ASM256147v1	Bacillus thuringiensis	Bacillus thuringiensis	6072917	Scaffold	GCA_002561475.1_AbiO_1	PFA84018.1	PFA84018.1	PFA84018.1	PFA84018.1	NA	NA	NA	NA	NA	NA	NA	NA	NA	1	AbiO__AbiO
AbiO	AbiO	AbiO-Nhi	AbiO-Nhi	Possible abi	GCA_002147155.1	ASM214715v1	Bacillus thuringiensis serovar aizawai	Bacillus thuringiensis	6720226	Scaffold	GCA_002147155.1_AbiO_1	OTZ04839.1	OTZ04839.1	OTZ04839.1	OTZ04839.1	NA	NA	NA	NA	NA	NA	NA	NA	NA	1	AbiO__AbiO
AbiO	AbiO	AbiO-Nhi	AbiO-Nhi	Possible abi	GCA_001420855.1	ASM142085v1	Bacillus thuringiensis	Bacillus thuringiensis	6227942	Complete Genome	GCA_001420855.1_AbiO_1	ALL62108.1	ALL62108.1	ALL62108.1	ALL62108.1	NA	NA	NA	NA	NA	NA	NA	NA	NA	1	AbiO__AbiO
AbiO	AbiO	AbiO-Nhi	AbiO-Nhi	Possible abi	GCA_029703855.1	PDT001182674.1	Bacillus thuringiensis	Bacillus thuringiensis	6391800	Contig	GCA_029703855.1_AbiO_1	HDR6426694.1	HDR6426694.1	HDR6426694.1	HDR6426694.1	NA	NA	NA	NA	NA	NA	NA	NA	NA	1	AbiO__AbiO
AbiO	AbiO	AbiO-Nhi	AbiO-Nhi	Possible abi	GCA_031157435.1	ASM3115743v1	Bacillus thuringiensis serovar aizawai	Bacillus thuringiensis	6846584	Scaffold	GCA_031157435.1_AbiO_2	MDQ8725334.1	MDQ8725334.1	MDQ8725334.1	MDQ8725334.1	NA	NA	NA	NA	NA	NA	NA	NA	NA	1	AbiO__AbiO
AbiO	AbiO	AbiO-Nhi	AbiO-Nhi	Possible abi	GCA_002147575.1	ASM214757v1	Bacillus thuringiensis serovar aizawai	Bacillus thuringiensis	6815382	Contig	GCA_002147575.1_AbiO_1	OUA29630.1	OUA29630.1	OUA29630.1	OUA29630.1	NA	NA	NA	NA	NA	NA	NA	NA	NA	1	AbiO__AbiO
AbiO	AbiO	AbiO-Nhi	AbiO-Nhi	Possible abi	GCA_036219165.1	ASM3621916v1	Bacillus thuringiensis	Bacillus thuringiensis	6453345	Scaffold	GCA_036219165.1_AbiO_1	MED3593712.1	MED3593712.1	MED3593712.1	MED3593712.1	NA	NA	NA	NA	NA	NA	NA	NA	NA	1	AbiO__AbiO
AbiO	AbiO	AbiO-Nhi	AbiO-Nhi	Possible abi	GCF_002911955.1	ASM291195v1	Bacillus thuringiensis serovar entomocidus	Bacillus thuringiensis	6137567	Contig	GCF_002911955.1_AbiO_1	WP_000802626.1	WP_000802626.1	WP_000802626.1	WP_000802626.1	NA	NA	NA	NA	NA	NA	NA	NA	NA	1	AbiO__AbiO
AbiO	AbiO	AbiO-Nhi	AbiO-Nhi	Possible abi	GCA_002147165.1	ASM214716v1	Bacillus thuringiensis serovar aizawai	Bacillus thuringiensis	6693370	Scaffold	GCA_002147165.1_AbiO_1	OTY84804.1	OTY84804.1	OTY84804.1	OTY84804.1	NA	NA	NA	NA	NA	NA	NA	NA	NA	1	AbiO__AbiO
AbiO	AbiO	AbiO-Nhi	AbiO-Nhi	Possible abi	GCA_035801055.1	ASM3580105v1	Bacillus cereus	Bacillus cereus	6377458	Scaffold	GCA_035801055.1_AbiO_2	MEB9309582.1	MEB9309582.1	MEB9309582.1	MEB9309582.1	NA	NA	NA	NA	NA	NA	NA	NA	NA	1	AbiO__AbiO
AbiO	AbiO	AbiO-Nhi	AbiO-Nhi	Possible abi	GCA_002147605.1	ASM214760v1	Bacillus thuringiensis serovar aizawai	Bacillus thuringiensis	6896209	Contig	GCA_002147605.1_AbiO_2	OUA45720.1	OUA45720.1	OUA45720.1	OUA45720.1	NA	NA	NA	NA	NA	NA	NA	NA	NA	1	AbiO__AbiO
AbiO	AbiO	AbiO-Nhi	AbiO-Nhi	Possible abi	GCA_001618665.1	ASM161866v1	Bacillus thuringiensis	Bacillus thuringiensis	6111291	Complete Genome	GCA_001618665.1_AbiO_1	AMX80471.1	AMX80471.1	AMX80471.1	AMX80471.1	NA	NA	NA	NA	NA	NA	NA	NA	NA	1	AbiO__AbiO
AbiO	AbiO	AbiO-Nhi	AbiO-Nhi	Possible abi	GCA_029706015.1	PDT001182591.1	Bacillus thuringiensis	Bacillus thuringiensis	6461811	Contig	GCA_029706015.1_AbiO_2	HDR6912513.1	HDR6912513.1	HDR6912513.1	HDR6912513.1	NA	NA	NA	NA	NA	NA	NA	NA	NA	1	AbiO__AbiO
AbiO	AbiO	AbiO-Nhi	AbiO-Nhi	Possible abi	GCA_037907035.1	ASM3790703v1	Bacillus cereus	Bacillus cereus	6123826	Scaffold	GCA_037907035.1_AbiO_1	MEJ9156965.1	MEJ9156965.1	MEJ9156965.1	MEJ9156965.1	NA	NA	NA	NA	NA	NA	NA	NA	NA	1	AbiO__AbiO
AbiO	AbiO	AbiO-Nhi	AbiO-Nhi	Possible abi	GCA_035803315.1	ASM3580331v1	Bacillus cereus	Bacillus cereus	6476507	Scaffold	GCA_035803315.1_AbiO_2	MEC0030685.1	MEC0030685.1	MEC0030685.1	MEC0030685.1	NA	NA	NA	NA	NA	NA	NA	NA	NA	1	AbiO__AbiO
AbiO	AbiO	AbiO-Nhi	AbiO-Nhi	Possible abi	GCA_035803315.1	ASM3580331v1	Bacillus cereus	Bacillus cereus	6476507	Scaffold	GCA_035803315.1_AbiO_1	MEC0030364.1	MEC0030364.1	MEC0030364.1	MEC0030364.1	NA	NA	NA	NA	NA	NA	NA	NA	NA	1	AbiO__AbiO
AbiO	AbiO	AbiO-Nhi	AbiO-Nhi	Possible abi	GCA_002268645.2	ASM226864v2	Bacillus thuringiensis	Bacillus thuringiensis	6423884	Contig	GCA_002268645.2_AbiO_1	PHQ17667.1	PHQ17667.1	PHQ17667.1	PHQ17667.1	NA	NA	NA	NA	NA	NA	NA	NA	NA	1	AbiO__AbiO
AbiO	AbiO	AbiO-Nhi	AbiO-Nhi	Possible abi	GCA_002147235.1	ASM214723v1	Bacillus thuringiensis serovar aizawai	Bacillus thuringiensis	6178927	Contig	GCA_002147235.1_AbiO_1	OTY95748.1	OTY95748.1	OTY95748.1	OTY95748.1	NA	NA	NA	NA	NA	NA	NA	NA	NA	1	AbiO__AbiO
AbiO	AbiO	AbiO-Nhi	AbiO-Nhi	Possible abi	GCF_009935245.1	ASM993524v1	Bacillus thuringiensis	Bacillus thuringiensis	6171578	Scaffold	GCF_009935245.1_AbiO_1	WP_000802626.1	WP_000802626.1	WP_000802626.1	WP_000802626.1	NA	NA	NA	NA	NA	NA	NA	NA	NA	1	AbiO__AbiO
AbiO	AbiO	AbiO-Nhi	AbiO-Nhi	Possible abi	GCF_022664265.1	ASM2266426v1	Bacillus cereus group sp. BfR-BA-01312	Bacillus cereus s.l.	6841855	Contig	GCF_022664265.1_AbiO_2	WP_000802626.1	WP_000802626.1	WP_000802626.1	WP_000802626.1	NA	NA	NA	NA	NA	NA	NA	NA	NA	1	AbiO__AbiO
AbiO	AbiO	AbiO-Nhi	AbiO-Nhi	Possible abi	GCA_029703535.1	PDT001182690.1	Bacillus thuringiensis	Bacillus thuringiensis	6407532	Contig	GCA_029703535.1_AbiO_1	HDR6330360.1	HDR6330360.1	HDR6330360.1	HDR6330360.1	NA	NA	NA	NA	NA	NA	NA	NA	NA	1	AbiO__AbiO
AbiO	AbiO	AbiO-Nhi	AbiO-Nhi	Possible abi	GCA_035799485.1	ASM3579948v1	Bacillus cereus	Bacillus cereus	6411688	Scaffold	GCA_035799485.1_AbiO_1	MEB8938564.1	MEB8938564.1	MEB8938564.1	MEB8938564.1	NA	NA	NA	NA	NA	NA	NA	NA	NA	1	AbiO__AbiO
AbiO	AbiO	AbiO-Nhi	AbiO-Nhi	Possible abi	GCA_029705435.1	PDT001182614.1	Bacillus thuringiensis	Bacillus thuringiensis	6599336	Contig	GCA_029705435.1_AbiO_2	HDR6777452.1	HDR6777452.1	HDR6777452.1	HDR6777452.1	NA	NA	NA	NA	NA	NA	NA	NA	NA	1	AbiO__AbiO
AbiO	AbiO	AbiO-Nhi	AbiO-Nhi	Possible abi	GCA_035799775.1	ASM3579977v1	Bacillus cereus	Bacillus cereus	6390112	Scaffold	GCA_035799775.1_AbiO_1	MEB9032554.1	MEB9032554.1	MEB9032554.1	MEB9032554.1	NA	NA	NA	NA	NA	NA	NA	NA	NA	1	AbiO__AbiO
AbiO	AbiO	AbiO-Nhi	AbiO-Nhi	Possible abi	GCA_029704125.1	PDT001182660.1	Bacillus thuringiensis	Bacillus thuringiensis	6509320	Contig	GCA_029704125.1_AbiO_1	HDR6550325.1	HDR6550325.1	HDR6550325.1	HDR6550325.1	NA	NA	NA	NA	NA	NA	NA	NA	NA	1	AbiO__AbiO
AbiO	AbiO	AbiO-Nhi	AbiO-Nhi	Possible abi	GCA_035814715.1	ASM3581471v1	Bacillus cereus	Bacillus cereus	5926761	Scaffold	GCA_035814715.1_AbiO_1	MEC2547335.1	MEC2547335.1	MEC2547335.1	MEC2547335.1	NA	NA	NA	NA	NA	NA	NA	NA	NA	1	AbiO__AbiO
AbiO	AbiO	AbiO-Nhi	AbiO-Nhi	Possible abi	GCA_035799395.1	ASM3579939v1	Bacillus cereus	Bacillus cereus	6373206	Scaffold	GCA_035799395.1_AbiO_1	MEB8788122.1	MEB8788122.1	MEB8788122.1	MEB8788122.1	NA	NA	NA	NA	NA	NA	NA	NA	NA	1	AbiO__AbiO
AbiO	AbiO	AbiO-Nhi	AbiO-Nhi	Possible abi	GCA_029703915.1	PDT001182672.1	Bacillus thuringiensis	Bacillus thuringiensis	6604422	Contig	GCA_029703915.1_AbiO_1	HDR6431649.1	HDR6431649.1	HDR6431649.1	HDR6431649.1	NA	NA	NA	NA	NA	NA	NA	NA	NA	1	AbiO__AbiO
AbiO	AbiO	AbiO-Nhi	AbiO-Nhi	Possible abi	GCA_029706385.1	PDT001182573.1	Bacillus thuringiensis	Bacillus thuringiensis	6448593	Contig	GCA_029706385.1_AbiO_1	HDR7031934.1	HDR7031934.1	HDR7031934.1	HDR7031934.1	NA	NA	NA	NA	NA	NA	NA	NA	NA	1	AbiO__AbiO
AbiO	AbiO	AbiO-Nhi	AbiO-Nhi	Possible abi	GCA_002589045.1	ASM258904v1	Bacillus thuringiensis	Bacillus thuringiensis	6384973	Scaffold	GCA_002589045.1_AbiO_1	PHF62755.1	PHF62755.1	PHF62755.1	PHF62755.1	NA	NA	NA	NA	NA	NA	NA	NA	NA	1	AbiO__AbiO
AbiO	AbiO	AbiO-Nhi	AbiO-Nhi	Possible abi	GCA_035801115.1	ASM3580111v1	Bacillus cereus	Bacillus cereus	6363609	Scaffold	GCA_035801115.1_AbiO_1	MEB9322376.1	MEB9322376.1	MEB9322376.1	MEB9322376.1	NA	NA	NA	NA	NA	NA	NA	NA	NA	1	AbiO__AbiO
AbiO	AbiO	AbiO-Nhi	AbiO-Nhi	Possible abi	GCA_024712705.1	ASM2471270v1	Bacillus thuringiensis	Bacillus thuringiensis	6234846	Contig	GCA_024712705.1_AbiO_1	MCR6838292.1	MCR6838292.1	MCR6838292.1	MCR6838292.1	NA	NA	NA	NA	NA	NA	NA	NA	NA	1	AbiO__AbiO
AbiO	AbiO	AbiO-Nhi	AbiO-Nhi	Possible abi	GCA_036215905.1	ASM3621590v1	Bacillus thuringiensis	Bacillus thuringiensis	6103798	Scaffold	GCA_036215905.1_AbiO_1	MED2582691.1	MED2582691.1	MED2582691.1	MED2582691.1	NA	NA	NA	NA	NA	NA	NA	NA	NA	1	AbiO__AbiO
AbiO	AbiO	AbiO-Nhi	AbiO-Nhi	Possible abi	GCA_035802495.1	ASM3580249v1	Bacillus cereus	Bacillus cereus	6013314	Scaffold	GCA_035802495.1_AbiO_1	MEB9756995.1	MEB9756995.1	MEB9756995.1	MEB9756995.1	NA	NA	NA	NA	NA	NA	NA	NA	NA	1	AbiO__AbiO
AbiO	AbiO	AbiO-Nhi	AbiO-Nhi	Possible abi	GCA_035814575.1	ASM3581457v1	Bacillus cereus	Bacillus cereus	5975275	Scaffold	GCA_035814575.1_AbiO_2	MEC2519881.1	MEC2519881.1	MEC2519881.1	MEC2519881.1	NA	NA	NA	NA	NA	NA	NA	NA	NA	1	AbiO__AbiO
AbiO	AbiO	AbiO-Nhi	AbiO-Nhi	Possible abi	GCA_024495265.1	ASM2449526v1	Bacillus cereus	Bacillus cereus	6337801	Contig	GCA_024495265.1_AbiO_1	MCQ6322245.1	MCQ6322245.1	MCQ6322245.1	MCQ6322245.1	NA	NA	NA	NA	NA	NA	NA	NA	NA	1	AbiO__AbiO
AbiO	AbiO	AbiO-Nhi	AbiO-Nhi	Possible abi	GCA_035799585.1	ASM3579958v1	Bacillus cereus	Bacillus cereus	6657625	Scaffold	GCA_035799585.1_AbiO_2	MEB8861136.1	MEB8861136.1	MEB8861136.1	MEB8861136.1	NA	NA	NA	NA	NA	NA	NA	NA	NA	1	AbiO__AbiO
AbiO	AbiO	AbiO-Nhi	AbiO-Nhi	Possible abi	GCA_035801135.1	ASM3580113v1	Bacillus cereus	Bacillus cereus	6400953	Scaffold	GCA_035801135.1_AbiO_2	MEB9428659.1	MEB9428659.1	MEB9428659.1	MEB9428659.1	NA	NA	NA	NA	NA	NA	NA	NA	NA	1	AbiO__AbiO
AbiO	AbiO	AbiO-Nhi	AbiO-Nhi	Possible abi	GCA_029704285.1	PDT001182647.1	Bacillus thuringiensis	Bacillus thuringiensis	6310784	Contig	GCA_029704285.1_AbiO_2	HDR6570103.1	HDR6570103.1	HDR6570103.1	HDR6570103.1	NA	NA	NA	NA	NA	NA	NA	NA	NA	1	AbiO__AbiO
AbiO	AbiO	AbiO-Nhi	AbiO-Nhi	Possible abi	GCA_035799075.1	ASM3579907v1	Bacillus cereus	Bacillus cereus	5619514	Scaffold	GCA_035799075.1_AbiO_1	MEB8722511.1	MEB8722511.1	MEB8722511.1	MEB8722511.1	NA	NA	NA	NA	NA	NA	NA	NA	NA	1	AbiO__AbiO
AbiO	AbiO	AbiO-Nhi	AbiO-Nhi	Possible abi	GCA_029706085.1	PDT001182588.1	Bacillus thuringiensis	Bacillus thuringiensis	6446863	Contig	GCA_029706085.1_AbiO_1	HDR6938324.1	HDR6938324.1	HDR6938324.1	HDR6938324.1	NA	NA	NA	NA	NA	NA	NA	NA	NA	1	AbiO__AbiO
AbiO	AbiO	AbiO-Nhi	AbiO-Nhi	Possible abi	GCA_029706425.1	PDT001182569.1	Bacillus thuringiensis	Bacillus thuringiensis	6385372	Contig	GCA_029706425.1_AbiO_1	HDR7061164.1	HDR7061164.1	HDR7061164.1	HDR7061164.1	NA	NA	NA	NA	NA	NA	NA	NA	NA	1	AbiO__AbiO
AbiO	AbiO	AbiO-Nhi	AbiO-Nhi	Possible abi	GCA_026620185.1	ASM2662018v1	Bacillus thuringiensis	Bacillus thuringiensis	6673691	Scaffold	GCA_026620185.1_AbiO_1	MCY0077562.1	MCY0077562.1	MCY0077562.1	MCY0077562.1	NA	NA	NA	NA	NA	NA	NA	NA	NA	1	AbiO__AbiO
AbiO	AbiO	AbiO-Nhi	AbiO-Nhi	Possible abi	GCA_036216005.1	ASM3621600v1	Bacillus thuringiensis	Bacillus thuringiensis	6206303	Scaffold	GCA_036216005.1_AbiO_1	MED2677859.1	MED2677859.1	MED2677859.1	MED2677859.1	NA	NA	NA	NA	NA	NA	NA	NA	NA	1	AbiO__AbiO
AbiO	AbiO	AbiO-Nhi	AbiO-Nhi	Possible abi	GCA_029707065.1	PDT001182547.1	Bacillus thuringiensis	Bacillus thuringiensis	6360685	Contig	GCA_029707065.1_AbiO_1	HDR7150967.1	HDR7150967.1	HDR7150967.1	HDR7150967.1	NA	NA	NA	NA	NA	NA	NA	NA	NA	1	AbiO__AbiO
AbiO	AbiO	AbiO-Nhi	AbiO-Nhi	Possible abi	GCA_025516585.1	ASM2551658v1	Bacillus cereus	Bacillus cereus	6279289	Scaffold	GCA_025516585.1_AbiO_1	MCU4918710.1	MCU4918710.1	MCU4918710.1	MCU4918710.1	NA	NA	NA	NA	NA	NA	NA	NA	NA	1	AbiO__AbiO
AbiO	AbiO	AbiO-Nhi	AbiO-Nhi	Possible abi	GCA_000387405.2	bt_cbt_v2.0	Bacillus thuringiensis T01-328	Bacillus thuringiensis	7089686	Scaffold	GCA_000387405.2_AbiO_1	ERH96722.1	ERH96722.1	ERH96722.1	ERH96722.1	NA	NA	NA	NA	NA	NA	NA	NA	NA	1	AbiO__AbiO
AbiO	AbiO	AbiO-Nhi	AbiO-Nhi	Possible abi	GCA_035814635.1	ASM3581463v1	Bacillus cereus	Bacillus cereus	5420421	Scaffold	GCA_035814635.1_AbiO_1	MEC2444554.1	MEC2444554.1	MEC2444554.1	MEC2444554.1	NA	NA	NA	NA	NA	NA	NA	NA	NA	1	AbiO__AbiO
AbiO	AbiO	AbiO-Nhi	AbiO-Nhi	Possible abi	GCA_035815865.1	ASM3581586v1	Bacillus cereus	Bacillus cereus	6460632	Scaffold	GCA_035815865.1_AbiO_1	MEC2896518.1	MEC2896518.1	MEC2896518.1	MEC2896518.1	NA	NA	NA	NA	NA	NA	NA	NA	NA	1	AbiO__AbiO
AbiO	AbiO	AbiO-Nhi	AbiO-Nhi	Possible abi	GCF_022663875.1	ASM2266387v1	Bacillus cereus group sp. BfR-BA-01345	Bacillus cereus s.l.	6581644	Contig	GCF_022663875.1_AbiO_1	WP_000802626.1	WP_000802626.1	WP_000802626.1	WP_000802626.1	NA	NA	NA	NA	NA	NA	NA	NA	NA	1	AbiO__AbiO
AbiO	AbiO	AbiO-Nhi	AbiO-Nhi	Possible abi	GCA_035799635.1	ASM3579963v1	Bacillus cereus	Bacillus cereus	6339248	Scaffold	GCA_035799635.1_AbiO_1	MEB8891056.1	MEB8891056.1	MEB8891056.1	MEB8891056.1	NA	NA	NA	NA	NA	NA	NA	NA	NA	1	AbiO__AbiO
AbiO	AbiO	AbiO-Nhi	AbiO-Nhi	Possible abi	GCA_029704775.1	PDT001182645.1	Bacillus thuringiensis	Bacillus thuringiensis	6409328	Contig	GCA_029704775.1_AbiO_1	HDR6586753.1	HDR6586753.1	HDR6586753.1	HDR6586753.1	NA	NA	NA	NA	NA	NA	NA	NA	NA	1	AbiO__AbiO
AbiO	AbiO	AbiO-Nhi	AbiO-Nhi	Possible abi	GCA_029706705.1	PDT001182567.1	Bacillus thuringiensis	Bacillus thuringiensis	6375554	Contig	GCA_029706705.1_AbiO_1	HDR7079259.1	HDR7079259.1	HDR7079259.1	HDR7079259.1	NA	NA	NA	NA	NA	NA	NA	NA	NA	1	AbiO__AbiO
AbiO	AbiO	AbiO-Nhi	AbiO-Nhi	Possible abi	GCA_035815095.1	ASM3581509v1	Bacillus cereus	Bacillus cereus	6347941	Scaffold	GCA_035815095.1_AbiO_1	MEC2699931.1	MEC2699931.1	MEC2699931.1	MEC2699931.1	NA	NA	NA	NA	NA	NA	NA	NA	NA	1	AbiO__AbiO
AbiO	AbiO	AbiO-Nhi	AbiO-Nhi	Possible abi	GCA_002555365.1	ASM255536v1	Bacillus thuringiensis	Bacillus thuringiensis	6381065	Scaffold	GCA_002555365.1_AbiO_1	PEK95048.1	PEK95048.1	PEK95048.1	PEK95048.1	NA	NA	NA	NA	NA	NA	NA	NA	NA	1	AbiO__AbiO
AbiO	AbiO	AbiO-Nhi	AbiO-Nhi	Possible abi	GCA_035801175.1	ASM3580117v1	Bacillus cereus	Bacillus cereus	6660716	Scaffold	GCA_035801175.1_AbiO_2	MEB9432074.1	MEB9432074.1	MEB9432074.1	MEB9432074.1	NA	NA	NA	NA	NA	NA	NA	NA	NA	1	AbiO__AbiO
AbiO	AbiO	AbiO-Nhi	AbiO-Nhi	Possible abi	GCA_029704795.1	PDT001182643.1	Bacillus thuringiensis	Bacillus thuringiensis	6444470	Contig	GCA_029704795.1_AbiO_2	HDR6618906.1	HDR6618906.1	HDR6618906.1	HDR6618906.1	NA	NA	NA	NA	NA	NA	NA	NA	NA	1	AbiO__AbiO
AbiO	AbiO	AbiO-Nhi	AbiO-Nhi	Possible abi	GCA_036851495.1	ASM3685149v1	Bacillus cereus	Bacillus cereus	5935439	Contig	GCA_036851495.1_AbiO_1	MEG7928106.1	MEG7928106.1	MEG7928106.1	MEG7928106.1	NA	NA	NA	NA	NA	NA	NA	NA	NA	1	AbiO__AbiO
AbiO	AbiO	AbiO-Nhi	AbiO-Nhi	Possible abi	GCA_035817695.1	ASM3581769v1	Bacillus thuringiensis	Bacillus thuringiensis	6845497	Scaffold	GCA_035817695.1_AbiO_1	MEC3523257.1	MEC3523257.1	MEC3523257.1	MEC3523257.1	NA	NA	NA	NA	NA	NA	NA	NA	NA	1	AbiO__AbiO
AbiO	AbiO	AbiO-Nhi	AbiO-Nhi	Possible abi	GCA_002565885.1	ASM256588v1	Bacillus cereus	Bacillus cereus	5862557	Scaffold	GCA_002565885.1_AbiO_1	PFN79025.1	PFN79025.1	PFN79025.1	PFN79025.1	NA	NA	NA	NA	NA	NA	NA	NA	NA	1	AbiO__AbiO
AbiO	AbiO	AbiO-Nhi	AbiO-Nhi	Possible abi	GCF_009935245.1	ASM993524v1	Bacillus thuringiensis	Bacillus thuringiensis	6171578	Scaffold	GCF_009935245.1_AbiO_2	WP_021727950.1	WP_021727950.1	WP_021727950.1	WP_021727950.1	NA	NA	NA	NA	NA	NA	NA	NA	NA	1	AbiO__AbiO
AbiO	AbiO	AbiO-Nhi	AbiO-Nhi	Possible abi	GCA_035796435.1	ASM3579643v1	Bacillus cereus	Bacillus cereus	4771683	Scaffold	GCA_035796435.1_AbiO_1	MEB8646223.1	MEB8646223.1	MEB8646223.1	MEB8646223.1	NA	NA	NA	NA	NA	NA	NA	NA	NA	1	AbiO__AbiO
AbiO	AbiO	AbiO-Nhi	AbiO-Nhi	Possible abi	GCA_031337245.1	ASM3133724v1	Bacillus thuringiensis	Bacillus thuringiensis	6575177	Scaffold	GCA_031337245.1_AbiO_1	MDR5028475.1	MDR5028475.1	MDR5028475.1	MDR5028475.1	NA	NA	NA	NA	NA	NA	NA	NA	NA	1	AbiO__AbiO
AbiO	AbiO	AbiO-Nhi	AbiO-Nhi	Possible abi	GCA_029705455.1	PDT001182610.1	Bacillus thuringiensis	Bacillus thuringiensis	6334691	Contig	GCA_029705455.1_AbiO_1	HDR6802734.1	HDR6802734.1	HDR6802734.1	HDR6802734.1	NA	NA	NA	NA	NA	NA	NA	NA	NA	1	AbiO__AbiO
AbiO	AbiO	AbiO-Nhi	AbiO-Nhi	Possible abi	GCA_035799875.1	ASM3579987v1	Bacillus cereus	Bacillus cereus	6344578	Scaffold	GCA_035799875.1_AbiO_1	MEB9085674.1	MEB9085674.1	MEB9085674.1	MEB9085674.1	NA	NA	NA	NA	NA	NA	NA	NA	NA	1	AbiO__AbiO
AbiO	AbiO	AbiO-Nhi	AbiO-Nhi	Possible abi	GCF_009935745.1	ASM993574v1	Bacillus thuringiensis	Bacillus thuringiensis	6170368	Scaffold	GCF_009935745.1_AbiO_1	WP_000802626.1	WP_000802626.1	WP_000802626.1	WP_000802626.1	NA	NA	NA	NA	NA	NA	NA	NA	NA	1	AbiO__AbiO
AbiO	AbiO	AbiO-Nhi	AbiO-Nhi	Possible abi	GCF_022663435.1	ASM2266343v1	Bacillus cereus group sp. BfR-BA-01393	Bacillus cereus s.l.	6763031	Contig	GCF_022663435.1_AbiO_2	WP_000802626.1	WP_000802626.1	WP_000802626.1	WP_000802626.1	NA	NA	NA	NA	NA	NA	NA	NA	NA	1	AbiO__AbiO
[truncated: 28,620 more rows]
