# Supplementary material for: Antiviral defence arsenal across members of the Bacillus cereus group
Source: Sci Rep. 2025 Feb 10;15:4958. doi: 10.1038/s41598-025-86748-8 (PMC11811056; doi:10.1038/s41598-025-86748-8)
Supplement: Supplementary file 4 — Supplementary Data 3. [file 41598_2025_86748_MOESM4_ESM.xlsx]

## Sheet: PADLOC
PADLOC system	Novel type	Novel subtype	Defense outcome	Assembly Accession	Assembly Name	Organism Name	GTDB Species	Assembly Stats Total Sequence Length	Assembly Level	system.number	seqid	target.name	hmm.accession	hmm.name	protein.name	full.seq.E.value	domain.iE.value	target.coverage	hmm.coverage	start	end	strand	target.description	relative.position	contig.end	all.domains	best.hits
AbiD	Abi2DF	Abi2DF	Abi	GCA_002584885.1	ASM258488v1	Bacillus anthracis	Bacillus anthracis	5494528	Scaffold	1	NUPS01000010.1	PGZ34571.1	PDLC02344	AbiD	AbiD	2.1e-28	2.1e-26	0.98	0.978	41974	43164	+	Abi family protein [Bacillus anthracis]	45	49	PDLC02344,AbiD, 1, 2.1e-26, 0.98, 0.978	PDLC02344, AbiD, 2.1e-26, 0.98, 0.978
AbiD	Abi2DF	Abi2DF	Abi	GCA_002568045.1	ASM256804v1	Bacillus thuringiensis	Bacillus thuringiensis	6207885	Scaffold	6	NVCI01000023.1	PFT14942.1	PDLC02344	AbiD	AbiD	5.2e-40	8.1e-40	0.962	0.971	252	1211	-	abortive phage infection protein [Bacillus thuringiensis]	1	15	PDLC02344,AbiD, 1, 8.1e-40, 0.962, 0.971	PDLC02344, AbiD, 8.1e-40, 0.962, 0.971
AbiD	Abi2DF	Abi2DF	Abi	GCF_022662715.1	ASM2266271v1	Bacillus cereus group sp. BfR-BA-01496	Bacillus cereus s.l.	5760717	Contig	12	NZ_JAKUEE010000018.1	WP_242260820.1	PDLC02344	AbiD	AbiD	3.2e-28	4.3e-28	0.87	0.87	13459	14433	-	Abi family protein [unclassified Bacillus cereus group]	15	32	PDLC02344,AbiD, 1, 4.3e-28, 0.87, 0.87	PDLC02344, AbiD, 4.3e-28, 0.87, 0.87
AbiD	Abi2DF	Abi2DF	Abi	GCA_029712525.1	PDT001179595.1	Bacillus cereus	Bacillus cereus	5716344	Contig	3	DAOJJY010000096.1	HDR8462739.1	PDLC02344	AbiD	AbiD	2.2e-53	2.5e-53	0.994	0.975	7699	8655	-	TPA: Abi family protein [Bacillus cereus]	13	23	PDLC02344,AbiD, 1, 2.5e-53, 0.994, 0.975	PDLC02344, AbiD, 2.5e-53, 0.994, 0.975
AbiD	Abi2DF	Abi2DF	Abi	GCA_029712545.1	PDT001179597.1	Bacillus cereus	Bacillus cereus	5729492	Contig	4	DAOJJX010000101.1	HDR8451099.1	PDLC02344	AbiD	AbiD	2.2e-53	2.5e-53	0.994	0.975	7699	8655	-	TPA: Abi family protein [Bacillus cereus]	13	23	PDLC02344,AbiD, 1, 2.5e-53, 0.994, 0.975	PDLC02344, AbiD, 2.5e-53, 0.994, 0.975
AbiD	Abi2DF	Abi2DF	Abi	GCA_002562055.1	ASM256205v1	Bacillus thuringiensis	Bacillus thuringiensis	5660994	Scaffold	10	NTVW01000056.1	PEV37924.1	PDLC02344	AbiD	AbiD	3.5e-28	4.7e-28	0.889	0.892	17928	18902	+	hypothetical protein CN421_28370 [Bacillus thuringiensis]	18	31	PDLC02344,AbiD, 1, 4.7e-28, 0.889, 0.892	PDLC02344, AbiD, 4.7e-28, 0.889, 0.892
AbiD	Abi2DF	Abi2DF	Abi	GCA_002560735.1	ASM256073v1	Bacillus cereus	Bacillus cereus	5772123	Scaffold	11	NTRX01000038.1	PFE42472.1	PDLC02344	AbiD	AbiD	6e-27	7.9e-27	0.885	0.906	7996	8988	-	hypothetical protein CN317_23925 [Bacillus cereus]	17	72	PDLC02344,AbiD, 1, 7.9e-27, 0.885, 0.906	PDLC02344, AbiD, 7.9e-27, 0.885, 0.906
AbiD	Abi2DF	Abi2DF	Abi	GCA_002585765.1	ASM258576v1	Bacillus cereus	Bacillus cereus	5364251	Scaffold	8	NUOO01000018.1	PGX46196.1	PDLC02344	AbiD	AbiD	1.3e-71	1.5e-71	0.9	0.993	95337	96356	+	abortive phage resistance protein [Bacillus cereus]	93	169	PDLC02344,AbiD, 1, 1.5e-71, 0.9, 0.993	PDLC02344, AbiD, 1.5e-71, 0.9, 0.993
AbiD	Abi2DF	Abi2DF	Abi	GCA_000181655.1	ASM18165v1	Bacillus cereus 03BB108	Bacillus cereus	5925780	Scaffold	14	ABDM02000064.1	EDX59484.1	PDLC02344	AbiD	AbiD	1.5e-28	1.9e-26	0.96	0.975	51981	53192	-	conserved hypothetical protein (plasmid) [Bacillus cereus 03BB108]	69	104	PDLC02344,AbiD, 1, 1.9e-26, 0.96, 0.975	PDLC02344, AbiD, 1.9e-26, 0.96, 0.975
AbiD	Abi2DF	Abi2DF	Abi	GCA_029709455.1	PDT001182181.1	Bacillus cereus	Bacillus cereus	6138423	Contig	9	DAOJFQ010000022.1	HDR7810539.1	PDLC02344	AbiD	AbiD	3.8e-28	5.1e-28	0.889	0.892	58800	59774	+	TPA: Abi family protein [Bacillus cereus]	49	62	PDLC02344,AbiD, 1, 5.1e-28, 0.889, 0.892	PDLC02344, AbiD, 5.1e-28, 0.889, 0.892
AbiD	Abi2DF	Abi2DF	Abi	GCA_002560395.1	ASM256039v1	Bacillus cereus	Bacillus cereus	5688348	Scaffold	13	NTRG01000027.1	PFD43695.1	PDLC02344	AbiD	AbiD	1.3e-71	1.6e-71	0.9	0.993	14864	15883	-	abortive phage resistance protein [Bacillus cereus]	17	104	PDLC02344,AbiD, 1, 1.6e-71, 0.9, 0.993	PDLC02344, AbiD, 1.6e-71, 0.9, 0.993
AbiD	Abi2DF	Abi2DF	Abi	GCA_002570705.1	ASM257070v1	Bacillus thuringiensis	Bacillus thuringiensis	5716949	Scaffold	10	NVEO01000049.1	PFW36175.1	PDLC02344	AbiD	AbiD	3.6e-28	4.7e-28	0.889	0.892	12242	13216	-	hypothetical protein COL28_29150 [Bacillus thuringiensis]	14	31	PDLC02344,AbiD, 1, 4.7e-28, 0.889, 0.892	PDLC02344, AbiD, 4.7e-28, 0.889, 0.892
AbiD	Abi2DF	Abi2DF	Abi	GCA_036621355.1	ASM3662135v1	Bacillus thuringiensis	Bacillus thuringiensis	5953714	Contig	17	JAZIFE010000012.1	MEF7687456.1	PDLC02344	AbiD	AbiD	3.7e-28	4.9e-28	0.889	0.892	201951	202925	+	Abi family protein [Bacillus thuringiensis]	177	190	PDLC02344,AbiD, 1, 4.9e-28, 0.889, 0.892	PDLC02344, AbiD, 4.9e-28, 0.889, 0.892
AbiD	Abi2DF	Abi2DF	Abi	GCA_002565385.1	ASM256538v1	Bacillus thuringiensis	Bacillus thuringiensis	6010835	Contig	10	NUWB01000035.1	PFJ58615.1	PDLC02344	AbiD	AbiD	3.4e-66	4.1e-66	0.899	0.986	105557	106624	+	abortive phage resistance protein [Bacillus thuringiensis]	80	88	PDLC02344,AbiD, 1, 4.1e-66, 0.899, 0.986	PDLC02344, AbiD, 4.1e-66, 0.899, 0.986
AbiD	Abi2DF	Abi2DF	Abi	GCF_009739965.1	ASM973996v1	Bacillus cereus	Bacillus cereus	5856577	Complete Genome	1	NZ_CP040340.1	WP_088054253.1	PDLC02344	AbiD	AbiD	3.6e-28	4.7e-28	0.889	0.892	1229223	1230197	-	Abi family protein [Bacillus cereus group]	1141	5583	PDLC02344,AbiD, 1, 4.7e-28, 0.889, 0.892	PDLC02344, AbiD, 4.7e-28, 0.889, 0.892
AbiD	Abi2DF	Abi2DF	Abi	GCF_022662975.1	ASM2266297v1	Bacillus cereus group sp. BfR-BA-01449	Bacillus cereus s.l.	5554274	Contig	6	NZ_JAKUEP010000077.1	WP_242260820.1	PDLC02344	AbiD	AbiD	3e-28	4e-28	0.87	0.87	13130	14104	+	Abi family protein [unclassified Bacillus cereus group]	10	18	PDLC02344,AbiD, 1, 4e-28, 0.87, 0.87	PDLC02344, AbiD, 4e-28, 0.87, 0.87
AbiD	Abi2DF	Abi2DF	Abi	GCA_002556015.1	ASM255601v1	Bacillus toyonensis	Bacillus toyonensis	5633095	Scaffold	5	NUEN01000032.1	PEJ12878.1	PDLC02344	AbiD	AbiD	1.6e-64	2e-64	0.842	0.986	56924	58009	-	hypothetical protein CN682_21820 [Bacillus toyonensis]	72	83	PDLC02344,AbiD, 1, 2e-64, 0.842, 0.986	PDLC02344, AbiD, 2e-64, 0.842, 0.986
AbiD	Abi2DF	Abi2DF	Abi	GCA_035802795.1	ASM3580279v1	Bacillus cereus	Bacillus cereus	5716660	Scaffold	6	JARLEI010000023.1	MEB9838121.1	PDLC02344	AbiD	AbiD	3.6e-28	4.8e-28	0.889	0.892	202151	203125	+	Abi family protein [Bacillus cereus]	176	189	PDLC02344,AbiD, 1, 4.8e-28, 0.889, 0.892	PDLC02344, AbiD, 4.8e-28, 0.889, 0.892
AbiD	Abi2DF	Abi2DF	Abi	GCA_030270005.1	ASM3027000v1	Bacillus cereus	Bacillus cereus	5572927	Contig	1	BSWH01000001.1	GMB74093.1	PDLC02344	AbiD	AbiD	3.5e-28	4.7e-28	0.889	0.892	556290	557264	-	hypothetical protein BCER1_04940 [Bacillus cereus]	494	5553	PDLC02344,AbiD, 1, 4.7e-28, 0.889, 0.892	PDLC02344, AbiD, 4.7e-28, 0.889, 0.892
AbiD	Abi2DF	Abi2DF	Abi	GCA_001883895.1	ASM188389v1	Bacillus anthracis	Bacillus anthracis	5406008	Contig	9	LZQW01000083.1	OJD85606.1	PDLC02344	AbiD	AbiD	3.6e-63	4.1e-63	0.994	0.978	185	1147	+	Abi family protein [Bacillus anthracis]	1	13	PDLC02344,AbiD, 1, 4.1e-63, 0.994, 0.978	PDLC02344, AbiD, 4.1e-63, 0.994, 0.978
AbiD	Abi2DF	Abi2DF	Abi	GCA_031941365.1	PDT001839199.1	Bacillus thuringiensis	Bacillus thuringiensis	5991319	Contig	6	DAPQOM010000011.1	HDX9560656.1	PDLC02344	AbiD	AbiD	3.8e-28	5e-28	0.889	0.892	13016	13990	-	TPA: Abi family protein [Bacillus thuringiensis]	14	100	PDLC02344,AbiD, 1, 5e-28, 0.889, 0.892	PDLC02344, AbiD, 5e-28, 0.889, 0.892
AbiD	Abi2DF	Abi2DF	Abi	GCA_002565315.1	ASM256531v1	Bacillus cereus	Bacillus cereus	5769583	Scaffold	12	NUVV01000046.1	PFJ17645.1	PDLC02344	AbiD	AbiD	1.4e-71	1.6e-71	0.9	0.993	4704	5723	-	abortive phage resistance protein [Bacillus cereus]	8	10	PDLC02344,AbiD, 1, 1.6e-71, 0.9, 0.993	PDLC02344, AbiD, 1.6e-71, 0.9, 0.993
AbiD	Abi2DF	Abi2DF	Abi	GCA_031941205.1	PDT001839211.1	Bacillus thuringiensis	Bacillus thuringiensis	5951857	Contig	12	DAPQOD010000007.1	HDX9514883.1	PDLC02344	AbiD	AbiD	3.7e-28	4.9e-28	0.889	0.892	201823	202797	+	TPA: Abi family protein [Bacillus thuringiensis]	175	188	PDLC02344,AbiD, 1, 4.9e-28, 0.889, 0.892	PDLC02344, AbiD, 4.9e-28, 0.889, 0.892
AbiD	Abi2DF	Abi2DF	Abi	GCA_002553325.1	ASM255332v1	Bacillus toyonensis	Bacillus toyonensis	5989380	Scaffold	15	NVOT01000043.1	PEF77665.1	PDLC02344	AbiD	AbiD	2.4e-72	3.1e-72	0.894	0.986	40092	41111	+	abortive phage resistance protein [Bacillus toyonensis]	47	83	PDLC02344,AbiD, 1, 3.1e-72, 0.894, 0.986	PDLC02344, AbiD, 3.1e-72, 0.894, 0.986
AbiD	Abi2DF	Abi2DF	Abi	GCA_002558975.1	ASM255897v1	Bacillus cereus	Bacillus cereus	5932332	Scaffold	8	NTZH01000061.1	PES99305.1	PDLC02344	AbiD	AbiD	3.1e-35	3.8e-35	0.854	0.863	81945	82913	+	hypothetical protein CN505_27225 [Bacillus cereus]	70	74	PDLC02344,AbiD, 1, 3.8e-35, 0.854, 0.863	PDLC02344, AbiD, 3.8e-35, 0.854, 0.863
AbiD	Abi2DF	Abi2DF	Abi	GCA_002560645.1	ASM256064v1	Bacillus thuringiensis	Bacillus thuringiensis	6211040	Contig	8	NTRS01000067.1	PFE13721.1	PDLC02344	AbiD	AbiD	5.1e-40	8e-40	0.962	0.971	242	1201	-	abortive phage infection protein [Bacillus thuringiensis]	1	15	PDLC02344,AbiD, 1, 8e-40, 0.962, 0.971	PDLC02344, AbiD, 8e-40, 0.962, 0.971
AbiD	Abi2DF	Abi2DF	Abi	GCA_029710335.1	PDT001182114.1	Bacillus cereus	Bacillus cereus	6121841	Contig	2	DAOJHF010000007.1	HDR8085675.1	PDLC02344	AbiD	AbiD	3.8e-28	5e-28	0.889	0.892	162956	163930	+	TPA: Abi family protein [Bacillus cereus]	141	166	PDLC02344,AbiD, 1, 5e-28, 0.889, 0.892	PDLC02344, AbiD, 5e-28, 0.889, 0.892
AbiD	Abi2DF	Abi2DF	Abi	GCA_013267235.1	ASM1326723v1	Bacillus cereus	Bacillus cereus	6068562	Complete Genome	1	CP053961.1	QKG98717.1	PDLC02344	AbiD	AbiD	1.6e-28	2.1e-26	0.987	0.975	43419	44597	+	Abi family protein (plasmid) [Bacillus cereus]	44	92	PDLC02344,AbiD, 1, 2.1e-26, 0.987, 0.975	PDLC02344, AbiD, 2.1e-26, 0.987, 0.975
AbiD	Abi2DF	Abi2DF	Abi	GCF_002200005.1	ASM220000v1	Bacillus mycoides	Bacillus mycoides	5456363	Scaffold	6	NZ_NIUP01000032.1	WP_170935242.1	PDLC02344	AbiD	AbiD	7.7e-67	9.4e-67	0.866	0.986	84556	85611	-	Abi family protein [Bacillus mycoides]	91	109	PDLC02344,AbiD, 1, 9.4e-67, 0.866, 0.986	PDLC02344, AbiD, 9.4e-67, 0.866, 0.986
AbiD	Abi2DF	Abi2DF	Abi	GCA_029696045.1	PDT001590928.1	Bacillus cereus	Bacillus cereus	5833385	Contig	2	DAOIJA010000008.1	HDR4352876.1	PDLC02344	AbiD	AbiD	3.7e-28	4.9e-28	0.889	0.892	104698	105672	+	TPA: Abi family protein [Bacillus cereus]	87	95	PDLC02344,AbiD, 1, 4.9e-28, 0.889, 0.892	PDLC02344, AbiD, 4.9e-28, 0.889, 0.892
AbiD	Abi2DF	Abi2DF	Abi	GCA_027713605.1	ASM2771360v1	Bacillus cereus group sp. Bc252	Bacillus cereus s.l.	5633478	Contig	7	JAQFQW010000029.1	MDA2164011.1	PDLC02344	AbiD	AbiD	2.2e-53	2.5e-53	0.994	0.975	9660	10616	+	Abi family protein [Bacillus cereus group sp. Bc252]	11	31	PDLC02344,AbiD, 1, 2.5e-53, 0.994, 0.975	PDLC02344, AbiD, 2.5e-53, 0.994, 0.975
AbiD	Abi2DF	Abi2DF	Abi	GCA_029712605.1	PDT001179546.1	Bacillus cereus	Bacillus cereus	6353840	Contig	24	DAOJKA010000142.1	HDR8470583.1	PDLC02344	AbiD	AbiD	3.9e-28	5.3e-28	0.889	0.892	6560	7534	-	TPA: Abi family protein [Bacillus cereus]	8	13	PDLC02344,AbiD, 1, 5.3e-28, 0.889, 0.892	PDLC02344, AbiD, 5.3e-28, 0.889, 0.892
AbiD	Abi2DF	Abi2DF	Abi	GCA_027711845.1	ASM2771184v1	Bacillus cereus	Bacillus cereus	5665794	Contig	9	JAQFPD010000028.1	MDA1909431.1	PDLC02344	AbiD	AbiD	2.8e-72	3.3e-72	0.892	0.993	2855	3883	+	Abi family protein [Bacillus cereus]	2	40	PDLC02344,AbiD, 1, 3.3e-72, 0.892, 0.993	PDLC02344, AbiD, 3.3e-72, 0.892, 0.993
AbiD	Abi2DF	Abi2DF	Abi	GCA_035803275.1	ASM3580327v1	Bacillus cereus	Bacillus cereus	5809471	Scaffold	18	JARLFH010000043.1	MEC0003227.1	PDLC02344	AbiD	AbiD	3.6e-28	4.8e-28	0.889	0.892	13757	14731	-	Abi family protein [Bacillus cereus]	14	88	PDLC02344,AbiD, 1, 4.8e-28, 0.889, 0.892	PDLC02344, AbiD, 4.8e-28, 0.889, 0.892
AbiD	Abi2DF	Abi2DF	Abi	GCA_000291415.1	Baci_cere_BAG4X12-1_G13198_V1	Bacillus cereus BAG4X12-1	Bacillus cereus	5825595	Scaffold	14	JH791955.1	EJQ21026.1	PDLC02344	AbiD	AbiD	1.3e-71	1.6e-71	0.9	0.993	87444	88463	-	hypothetical protein IE9_05524 [Bacillus cereus BAG4X12-1]	84	91	PDLC02344,AbiD, 1, 1.6e-71, 0.9, 0.993	PDLC02344, AbiD, 1.6e-71, 0.9, 0.993
AbiD	Abi2DF	Abi2DF	Abi	GCA_000399325.1	Baci_cere_BAG5X12-1_G13199_V1	Bacillus cereus BAG5X12-1	Bacillus cereus	5725826	Scaffold	12	KB976557.1	EOP77778.1	PDLC02344	AbiD	AbiD	1.3e-71	1.6e-71	0.9	0.993	153021	154040	-	hypothetical protein IEG_05566 [Bacillus cereus BAG5X12-1]	142	172	PDLC02344,AbiD, 1, 1.6e-71, 0.9, 0.993	PDLC02344, AbiD, 1.6e-71, 0.9, 0.993
AbiD	Abi2DF	Abi2DF	Abi	GCA_036851835.1	ASM3685183v1	Bacillus cereus	Bacillus cereus	5968341	Contig	1	JAFLPJ010000001.1	MEG7956910.1	PDLC02344	AbiD	AbiD	3.6e-28	4.8e-28	0.889	0.892	561974	562948	-	Abi family protein [Bacillus cereus]	492	5433	PDLC02344,AbiD, 1, 4.8e-28, 0.889, 0.892	PDLC02344, AbiD, 4.8e-28, 0.889, 0.892
AbiD	Abi2DF	Abi2DF	Abi	GCA_000833045.1	ASM83304v1	Bacillus cereus E33L	Bacillus cereus	5846781	Complete Genome	1	CP009966.1	AJI25909.1	PDLC02344	AbiD	AbiD	1.8e-74	2.1e-74	0.896	0.989	43434	44444	-	abi-like family protein (plasmid) [Bacillus cereus E33L]	50	65	PDLC02344,AbiD, 1, 2.1e-74, 0.896, 0.989	PDLC02344, AbiD, 2.1e-74, 0.896, 0.989
AbiD	Abi2DF	Abi2DF	Abi	GCA_001678165.1	ASM167816v1	Bacillus cereus	Bacillus cereus	6404077	Scaffold	16	LYVD01000048.1	OBW84758.1	PDLC02344	AbiD	AbiD	5e-40	7.8e-40	0.962	0.971	2719	3678	-	hypothetical protein A9L49_30985 (plasmid) [Bacillus cereus]	5	16	PDLC02344,AbiD, 1, 7.8e-40, 0.962, 0.971	PDLC02344, AbiD, 7.8e-40, 0.962, 0.971
AbiD	Abi2DF	Abi2DF	Abi	GCA_016758475.1	ASM1675847v1	Bacillus cereus	Bacillus cereus	5877440	Contig	7	JADNQG010000012.1	MBL3862566.1	PDLC02344	AbiD	AbiD	3.6e-28	4.8e-28	0.889	0.892	201953	202927	+	Abi family protein [Bacillus cereus]	176	201	PDLC02344,AbiD, 1, 4.8e-28, 0.889, 0.892	PDLC02344, AbiD, 4.8e-28, 0.889, 0.892
AbiD	Abi2DF	Abi2DF	Abi	GCA_036215625.1	ASM3621562v1	Bacillus thuringiensis	Bacillus thuringiensis	5871474	Scaffold	1	JARMJX010000009.1	MED2679806.1	PDLC02344	AbiD	AbiD	3.7e-28	4.9e-28	0.889	0.892	201851	202825	+	Abi family protein [Bacillus thuringiensis]	176	189	PDLC02344,AbiD, 1, 4.9e-28, 0.889, 0.892	PDLC02344, AbiD, 4.9e-28, 0.889, 0.892
AbiD	Abi2DF	Abi2DF	Abi	GCA_031941345.1	PDT001839204.1	Bacillus thuringiensis	Bacillus thuringiensis	6031319	Contig	13	DAPQOJ010000008.1	HDX9503243.1	PDLC02344	AbiD	AbiD	3.7e-28	5e-28	0.889	0.892	201823	202797	+	TPA: Abi family protein [Bacillus thuringiensis]	175	200	PDLC02344,AbiD, 1, 5e-28, 0.889, 0.892	PDLC02344, AbiD, 5e-28, 0.889, 0.892
AbiD	Abi2DF	Abi2DF	Abi	GCF_022662675.1	ASM2266267v1	Bacillus cereus group sp. BfR-BA-01517	Bacillus cereus s.l.	5609241	Contig	5	NZ_JAKUEB010000080.1	WP_242260820.1	PDLC02344	AbiD	AbiD	3e-28	4.1e-28	0.87	0.87	13104	14078	+	Abi family protein [unclassified Bacillus cereus group]	10	18	PDLC02344,AbiD, 1, 4.1e-28, 0.87, 0.87	PDLC02344, AbiD, 4.1e-28, 0.87, 0.87
AbiD	Abi2DF	Abi2DF	Abi	GCA_002555805.1	ASM255580v1	Bacillus toyonensis	Bacillus toyonensis	5641144	Scaffold	1	NUEB01000001.1	PEI55405.1	PDLC02344	AbiD	AbiD	1.6e-64	2e-64	0.842	0.986	56924	58009	-	hypothetical protein CN631_00360 [Bacillus toyonensis]	72	85	PDLC02344,AbiD, 1, 2e-64, 0.842, 0.986	PDLC02344, AbiD, 2e-64, 0.842, 0.986
AbiD	Abi2DF	Abi2DF	Abi	GCA_018221445.1	ASM1822144v1	Bacillus cereus	Bacillus cereus	5726216	Contig	10	PHKP01000012.1	MBR9668850.1	PDLC02344	AbiD	AbiD	3.7e-28	4.9e-28	0.889	0.892	202279	203253	+	hypothetical protein CWB31_24475 [Bacillus cereus]	181	194	PDLC02344,AbiD, 1, 4.9e-28, 0.889, 0.892	PDLC02344, AbiD, 4.9e-28, 0.889, 0.892
AbiD	Abi2DF	Abi2DF	Abi	GCA_029696725.2	PDT001455119.2	Bacillus cereus	Bacillus cereus	6175430	Contig	8	ABLMFK020000010.1	EMI3505916.1	PDLC02344	AbiD	AbiD	3.8e-28	5.1e-28	0.889	0.892	201823	202797	+	Abi family protein [Bacillus cereus]	176	189	PDLC02344,AbiD, 1, 5.1e-28, 0.889, 0.892	PDLC02344, AbiD, 5.1e-28, 0.889, 0.892
AbiD	Abi2DF	Abi2DF	Abi	GCA_000832865.1	ASM83286v1	Bacillus cereus 03BB108	Bacillus cereus	6068729	Complete Genome	4	CP009640.1	AJI09092.1	PDLC02344	AbiD	AbiD	1.5e-28	2e-26	0.96	0.975	9553	10764	+	abi-like family protein (plasmid) [Bacillus cereus 03BB108]	15	103	PDLC02344,AbiD, 1, 2e-26, 0.96, 0.975	PDLC02344, AbiD, 2e-26, 0.96, 0.975
AbiD	Abi2DF	Abi2DF	Abi	GCA_002584765.1	ASM258476v1	Bacillus cereus	Bacillus cereus	5740159	Scaffold	9	NUPD01000017.1	PGY42387.1	PDLC02344	AbiD	AbiD	1.3e-71	1.6e-71	0.9	0.993	67080	68099	+	abortive phage resistance protein [Bacillus cereus]	65	81	PDLC02344,AbiD, 1, 1.6e-71, 0.9, 0.993	PDLC02344, AbiD, 1.6e-71, 0.9, 0.993
AbiD	Abi2DF	Abi2DF	Abi	GCA_035801655.1	ASM3580165v1	Bacillus cereus	Bacillus cereus	5762535	Scaffold	8	JARLBZ010000017.1	MEB9368841.1	PDLC02344	AbiD	AbiD	1.3e-71	1.5e-71	0.9	0.993	94604	95623	+	Abi family protein [Bacillus cereus]	95	110	PDLC02344,AbiD, 1, 1.5e-71, 0.9, 0.993	PDLC02344, AbiD, 1.5e-71, 0.9, 0.993
AbiD	Abi2DF	Abi2DF	Abi	GCA_002574635.1	ASM257463v1	Bacillus cereus	Bacillus cereus	5705090	Scaffold	3	NUHB01000009.1	PGM23023.1	PDLC02344	AbiD	AbiD	1.3e-71	1.5e-71	0.9	0.993	14132	15151	-	abortive phage resistance protein [Bacillus cereus]	17	106	PDLC02344,AbiD, 1, 1.5e-71, 0.9, 0.993	PDLC02344, AbiD, 1.5e-71, 0.9, 0.993
AbiD	Abi2DF	Abi2DF	Abi	GCA_031941605.1	PDT001839182.1	Bacillus cereus	Bacillus cereus	6080643	Contig	16	DAPQPA010000058.1	HDX9608258.1	PDLC02344	AbiD	AbiD	3.8e-28	5.1e-28	0.889	0.892	23480	24454	-	TPA: Abi family protein [Bacillus cereus]	26	33	PDLC02344,AbiD, 1, 5.1e-28, 0.889, 0.892	PDLC02344, AbiD, 5.1e-28, 0.889, 0.892
AbiD	Abi2DF	Abi2DF	Abi	GCA_033305275.1	PDT001965247.1	Bacillus cereus	Bacillus cereus	6175369	Contig	13	DAQYKQ010000052.1	HEF7298841.1	PDLC02344	AbiD	AbiD	3.8e-28	5.1e-28	0.889	0.892	24198	25172	-	TPA: Abi family protein [Bacillus cereus]	26	39	PDLC02344,AbiD, 1, 5.1e-28, 0.889, 0.892	PDLC02344, AbiD, 5.1e-28, 0.889, 0.892
AbiD	Abi2DF	Abi2DF	Abi	GCA_035801615.1	ASM3580161v1	Bacillus anthracis	Bacillus anthracis	5538082	Scaffold	4	JARLBV010000028.1	MEB9506421.1	PDLC02344	AbiD	AbiD	2.4e-28	2.9e-26	0.987	0.975	11059	12237	+	Abi family protein [Bacillus anthracis]	16	60	PDLC02344,AbiD, 1, 2.9e-26, 0.987, 0.975	PDLC02344, AbiD, 2.9e-26, 0.987, 0.975
AbiD	Abi2DF	Abi2DF	Abi	GCA_036621235.1	ASM3662123v1	Bacillus cereus	Bacillus cereus	5640143	Contig	17	JAZIBK010000012.1	MEF7602632.1	PDLC02344	AbiD	AbiD	3.5e-28	4.7e-28	0.889	0.892	201951	202925	+	Abi family protein [Bacillus cereus]	176	189	PDLC02344,AbiD, 1, 4.7e-28, 0.889, 0.892	PDLC02344, AbiD, 4.7e-28, 0.889, 0.892
AbiD	Abi2DF	Abi2DF	Abi	GCA_036851555.1	ASM3685155v1	Bacillus cereus	Bacillus cereus	6057562	Contig	1	JAFLOV010000001.1	MEG7889420.1	PDLC02344	AbiD	AbiD	3.7e-28	4.9e-28	0.889	0.892	573952	574926	-	Abi family protein [Bacillus cereus]	506	5476	PDLC02344,AbiD, 1, 4.9e-28, 0.889, 0.892	PDLC02344, AbiD, 4.9e-28, 0.889, 0.892
AbiD	Abi2DF	Abi2DF	Abi	GCA_036217205.1	ASM3621720v1	Bacillus wiedmannii	Bacillus wiedmannii	4971560	Scaffold	9	JARMMZ010000306.1	MED2935499.1	PDLC02344	AbiD	AbiD	1.7e-71	2e-71	0.897	0.989	2537	3556	+	Abi family protein [Bacillus wiedmannii]	5	7	PDLC02344,AbiD, 1, 2e-71, 0.897, 0.989	PDLC02344, AbiD, 2e-71, 0.897, 0.989
AbiD	Abi2DF	Abi2DF	Abi	GCA_016117775.1	ASM1611777v1	Bacillus cereus	Bacillus cereus	5882568	Chromosome	11	CP065883.1	QQA24522.1	PDLC02344	AbiD	AbiD	1.7e-74	2e-74	0.896	0.989	13555	14565	-	Abi family protein (plasmid) [Bacillus cereus]	16	79	PDLC02344,AbiD, 1, 2e-74, 0.896, 0.989	PDLC02344, AbiD, 2e-74, 0.896, 0.989
AbiD	Abi2DF	Abi2DF	Abi	GCF_022662925.1	ASM2266292v1	Bacillus cereus group sp. BfR-BA-01454	Bacillus cereus s.l.	5734081	Contig	9	NZ_JAKUEM010000101.1	WP_242260820.1	PDLC02344	AbiD	AbiD	3.2e-28	4.4e-28	0.87	0.87	5750	6724	+	Abi family protein [unclassified Bacillus cereus group]	6	14	PDLC02344,AbiD, 1, 4.4e-28, 0.87, 0.87	PDLC02344, AbiD, 4.4e-28, 0.87, 0.87
AbiD	Abi2DF	Abi2DF	Abi	GCA_031941465.1	PDT001839195.1	Bacillus cereus	Bacillus cereus	6323127	Contig	11	DAPQOP010000016.1	HDX9583792.1	PDLC02344	AbiD	AbiD	3.9e-28	5.2e-28	0.889	0.892	104355	105329	+	TPA: Abi family protein [Bacillus cereus]	87	112	PDLC02344,AbiD, 1, 5.2e-28, 0.889, 0.892	PDLC02344, AbiD, 5.2e-28, 0.889, 0.892
AbiD	Abi2DF	Abi2DF	Abi	GCA_002558885.1	ASM255888v1	Bacillus cereus	Bacillus cereus	5899708	Scaffold	7	NTZB01000103.1	PES73516.1	PDLC02344	AbiD	AbiD	3.1e-35	3.8e-35	0.854	0.863	25428	26396	+	hypothetical protein CN509_26240 [Bacillus cereus]	23	27	PDLC02344,AbiD, 1, 3.8e-35, 0.854, 0.863	PDLC02344, AbiD, 3.8e-35, 0.854, 0.863
AbiD	Abi2DF	Abi2DF	Abi	GCA_027713165.1	ASM2771316v1	Bacillus cereus	Bacillus cereus	5346537	Contig	11	JAQFQK010000015.1	MDA2090980.1	PDLC02344	AbiD	AbiD	3.5e-63	4e-63	0.994	0.978	11967	12929	+	Abi family protein [Bacillus cereus]	12	25	PDLC02344,AbiD, 1, 4e-63, 0.994, 0.978	PDLC02344, AbiD, 4e-63, 0.994, 0.978
AbiD	Abi2DF	Abi2DF	Abi	GCF_022662995.1	ASM2266299v1	Bacillus cereus group sp. BfR-BA-01447	Bacillus cereus s.l.	5438632	Contig	6	NZ_JAKUER010000011.1	WP_242260820.1	PDLC02344	AbiD	AbiD	3e-28	4e-28	0.87	0.87	90138	91112	+	Abi family protein [unclassified Bacillus cereus group]	82	102	PDLC02344,AbiD, 1, 4e-28, 0.87, 0.87	PDLC02344, AbiD, 4e-28, 0.87, 0.87
AbiD	Abi2DF	Abi2DF	Abi	GCA_031941885.1	PDT001839160.1	Bacillus thuringiensis	Bacillus thuringiensis	6154162	Contig	15	DAPQPM010000011.1	HDX9699374.1	PDLC02344	AbiD	AbiD	3.9e-28	5.1e-28	0.889	0.892	201823	202797	+	TPA: Abi family protein [Bacillus thuringiensis]	176	189	PDLC02344,AbiD, 1, 5.1e-28, 0.889, 0.892	PDLC02344, AbiD, 5.1e-28, 0.889, 0.892
AbiD	Abi2DF	Abi2DF	Abi	GCF_008041975.1	ASM804197v1	Bacillus cereus	Bacillus cereus	5864545	Complete Genome	4	NZ_CP042929.1	WP_088054253.1	PDLC02344	AbiD	AbiD	3.6e-28	4.8e-28	0.889	0.892	612828	613802	-	Abi family protein [Bacillus cereus group]	550	5576	PDLC02344,AbiD, 1, 4.8e-28, 0.889, 0.892	PDLC02344, AbiD, 4.8e-28, 0.889, 0.892
AbiD	Abi2DF	Abi2DF	Abi	GCA_002570855.1	ASM257085v1	Bacillus thuringiensis	Bacillus thuringiensis	6180575	Scaffold	8	NVDM01000193.1	PFU84715.1	PDLC02344	AbiD	AbiD	5.2e-40	8.1e-40	0.962	0.971	190	1149	-	abortive phage infection protein [Bacillus thuringiensis]	1	15	PDLC02344,AbiD, 1, 8.1e-40, 0.962, 0.971	PDLC02344, AbiD, 8.1e-40, 0.962, 0.971
AbiD	Abi2DF	Abi2DF	Abi	GCA_031941185.1	PDT001839213.1	Bacillus thuringiensis	Bacillus thuringiensis	5603369	Contig	4	DAPQOC010000006.1	HDX9496767.1	PDLC02344	AbiD	AbiD	3.5e-28	4.7e-28	0.889	0.892	201854	202828	+	TPA: Abi family protein [Bacillus thuringiensis]	176	189	PDLC02344,AbiD, 1, 4.7e-28, 0.889, 0.892	PDLC02344, AbiD, 4.7e-28, 0.889, 0.892
AbiD	Abi2DF	Abi2DF	Abi	GCA_031941485.1	PDT001839193.1	Bacillus cereus	Bacillus cereus	5731770	Contig	7	DAPQOS010000025.1	HDX9596054.1	PDLC02344	AbiD	AbiD	1.3e-71	1.5e-71	0.9	0.993	44113	45132	+	TPA: Abi family protein [Bacillus cereus]	41	68	PDLC02344,AbiD, 1, 1.5e-71, 0.9, 0.993	PDLC02344, AbiD, 1.5e-71, 0.9, 0.993
AbiD	Abi2DF	Abi2DF	Abi	GCA_002558845.1	ASM255884v1	Bacillus cereus	Bacillus cereus	6227072	Scaffold	9	NTYZ01000006.1	PES52449.1	PDLC02344	AbiD	AbiD	1.5e-71	1.8e-71	0.9	0.993	14132	15151	-	abortive phage resistance protein [Bacillus cereus]	17	104	PDLC02344,AbiD, 1, 1.8e-71, 0.9, 0.993	PDLC02344, AbiD, 1.8e-71, 0.9, 0.993
AbiD	Abi2DF	Abi2DF	Abi	GCA_016117775.1	ASM1611777v1	Bacillus cereus	Bacillus cereus	5882568	Chromosome	12	CP065883.1	QQA24562.1	PDLC02344	AbiD	AbiD	1.7e-74	2e-74	0.896	0.989	67056	68066	-	Abi family protein (plasmid) [Bacillus cereus]	73	79	PDLC02344,AbiD, 1, 2e-74, 0.896, 0.989	PDLC02344, AbiD, 2e-74, 0.896, 0.989
AbiD	Abi2DF	Abi2DF	Abi	GCA_029707385.1	PDT001182320.1	Bacillus cereus	Bacillus cereus	5719341	Contig	9	DAOJBU010000024.1	HDR7264829.1	PDLC02344	AbiD	AbiD	3.6e-28	4.8e-28	0.889	0.892	45107	46081	+	TPA: Abi family protein [Bacillus cereus]	38	51	PDLC02344,AbiD, 1, 4.8e-28, 0.889, 0.892	PDLC02344, AbiD, 4.8e-28, 0.889, 0.892
AbiD	Abi2DF	Abi2DF	Abi	GCA_037121085.1	ASM3712108v1	Bacillus albus	Bacillus albus	6039164	Contig	3	JBBAHF010000012.1	MEI5913454.1	PDLC02344	AbiD	AbiD	3.3e-65	4.1e-65	0.869	0.986	76694	77797	+	Abi family protein [Bacillus albus]	68	194	PDLC02344,AbiD, 1, 4.1e-65, 0.869, 0.986	PDLC02344, AbiD, 4.1e-65, 0.869, 0.986
AbiD	Abi2DF	Abi2DF	Abi	GCA_025518035.1	ASM2551803v1	Bacillus paranthracis	Bacillus paranthracis	5639623	Scaffold	5	JAOPRM010000050.1	MCU5209229.1	PDLC02344	AbiD	AbiD	2.2e-53	2.5e-53	0.994	0.975	19094	20050	-	Abi family protein [Bacillus paranthracis]	21	31	PDLC02344,AbiD, 1, 2.5e-53, 0.994, 0.975	PDLC02344, AbiD, 2.5e-53, 0.994, 0.975
AbiD	Abi2DF	Abi2DF	Abi	GCA_027717045.1	ASM2771704v1	Bacillus cereus group sp. Bc002	Bacillus cereus s.l.	5399845	Contig	11	JAQFVE010000008.1	MDA2780808.1	PDLC02344	AbiD	AbiD	2.3e-28	2.8e-26	0.987	0.975	177448	178626	-	Abi family protein [Bacillus cereus group sp. Bc002]	165	173	PDLC02344,AbiD, 1, 2.8e-26, 0.987, 0.975	PDLC02344, AbiD, 2.8e-26, 0.987, 0.975
AbiD	Abi2DF	Abi2DF	Abi	GCA_029705255.1	PDT001182617.1	Bacillus cereus	Bacillus cereus	5870635	Contig	9	DAOIYS010000039.1	HDR6769324.1	PDLC02344	AbiD	AbiD	4.7e-28	6.3e-28	0.889	0.892	37758	38732	+	TPA: Abi family protein [Bacillus cereus]	32	42	PDLC02344,AbiD, 1, 6.3e-28, 0.889, 0.892	PDLC02344, AbiD, 6.3e-28, 0.889, 0.892
AbiD	Abi2DF	Abi2DF	Abi	GCA_036216105.1	ASM3621610v1	Bacillus toyonensis	Bacillus toyonensis	5645381	Scaffold	5	JARMKV010000003.1	MED2688868.1	PDLC02344	AbiD	AbiD	3e-30	7e-30	0.838	0.841	252074	253093	-	Abi family protein [Bacillus toyonensis]	216	228	PDLC02344,AbiD, 1, 7e-30, 0.838, 0.841	PDLC02344, AbiD, 7e-30, 0.838, 0.841
AbiD	Abi2DF	Abi2DF	Abi	GCA_031941545.1	PDT001839191.1	Bacillus thuringiensis	Bacillus thuringiensis	5944981	Contig	15	DAPQOT010000005.1	HDX9566096.1	PDLC02344	AbiD	AbiD	3.7e-28	4.9e-28	0.889	0.892	201749	202723	+	TPA: Abi family protein [Bacillus thuringiensis]	176	189	PDLC02344,AbiD, 1, 4.9e-28, 0.889, 0.892	PDLC02344, AbiD, 4.9e-28, 0.889, 0.892
AbiD	Abi2DF	Abi2DF	Abi	GCF_022662845.1	ASM2266284v1	Bacillus cereus group sp. BfR-BA-01490	Bacillus cereus s.l.	5525928	Contig	6	NZ_JAKUEJ010000008.1	WP_242260820.1	PDLC02344	AbiD	AbiD	3.1e-28	4.1e-28	0.87	0.87	207882	208856	-	Abi family protein [unclassified Bacillus cereus group]	185	202	PDLC02344,AbiD, 1, 4.1e-28, 0.87, 0.87	PDLC02344, AbiD, 4.1e-28, 0.87, 0.87
AbiD	Abi2DF	Abi2DF	Abi	GCF_007679475.1	ASM767947v1	Bacillus cereus	Bacillus cereus	5873173	Scaffold	21	NZ_VEGO01000031.1	WP_088054253.1	PDLC02344	AbiD	AbiD	3.6e-28	4.8e-28	0.889	0.892	31327	32301	+	Abi family protein [Bacillus cereus group]	24	37	PDLC02344,AbiD, 1, 4.8e-28, 0.889, 0.892	PDLC02344, AbiD, 4.8e-28, 0.889, 0.892
AbiD	Abi2DF	Abi2DF	Abi	GCA_033841645.1	ASM3384164v1	Bacillus cereus group sp. BfR-BA-02570	Bacillus cereus s.l.	5694438	Contig	7	JAWXWZ010000025.1	MDX5746207.1	PDLC02344	AbiD	AbiD	2.6e-28	3.1e-28	0.896	0.906	41564	42544	-	Abi family protein [Bacillus cereus group sp. BfR-BA-02570]	48	73	PDLC02344,AbiD, 1, 3.1e-28, 0.896, 0.906	PDLC02344, AbiD, 3.1e-28, 0.896, 0.906
AbiD	Abi2DF	Abi2DF	Abi	GCA_900176955.1	Bcereus.16-00184	Bacillus cereus	Bacillus cereus	5908979	Scaffold	14	FWYT01000133.1	SME35498.1	PDLC02344	AbiD	AbiD	3.7e-28	5e-28	0.889	0.892	7608	8582	-	Abi-like protein [Bacillus cereus]	8	57	PDLC02344,AbiD, 1, 5e-28, 0.889, 0.892	PDLC02344, AbiD, 5e-28, 0.889, 0.892
AbiD	Abi2DF	Abi2DF	Abi	GCF_022663175.1	ASM2266317v1	Bacillus cereus group sp. BfR-BA-01426	Bacillus cereus s.l.	5717966	Contig	11	NZ_JAKUEZ010000022.1	WP_242260820.1	PDLC02344	AbiD	AbiD	3.2e-28	4.3e-28	0.87	0.87	16401	17375	+	Abi family protein [unclassified Bacillus cereus group]	17	31	PDLC02344,AbiD, 1, 4.3e-28, 0.87, 0.87	PDLC02344, AbiD, 4.3e-28, 0.87, 0.87
AbiD	Abi2DF	Abi2DF	Abi	GCA_020686565.1	ASM2068656v1	Bacillus pacificus	Bacillus pacificus	5499439	Scaffold	21	JAJERQ010000060.1	MCC2392018.1	PDLC02344	AbiD	AbiD	5.4e-28	6.7e-28	0.828	0.859	9540	10484	+	Abi family protein [Bacillus pacificus]	11	15	PDLC02344,AbiD, 1, 6.7e-28, 0.828, 0.859	PDLC02344, AbiD, 6.7e-28, 0.828, 0.859
AbiD	Abi2DF	Abi2DF	Abi	GCA_002570035.1	ASM257003v1	Bacillus wiedmannii	Bacillus wiedmannii	6020338	Scaffold	9	NVHJ01000038.1	PGA92468.1	PDLC02344	AbiD	AbiD	3.6e-73	4.2e-73	0.896	0.989	29794	30804	+	abortive phage resistance protein [Bacillus wiedmannii]	30	45	PDLC02344,AbiD, 1, 4.2e-73, 0.896, 0.989	PDLC02344, AbiD, 4.2e-73, 0.896, 0.989
AbiD	Abi2DF	Abi2DF	Abi	GCF_022663485.1	ASM2266348v1	Bacillus cereus group sp. BfR-BA-01391	Bacillus cereus s.l.	5670050	Contig	11	NZ_JAKUFO010000021.1	WP_242260820.1	PDLC02344	AbiD	AbiD	3.2e-28	4.2e-28	0.87	0.87	16401	17375	+	Abi family protein [unclassified Bacillus cereus group]	17	31	PDLC02344,AbiD, 1, 4.2e-28, 0.87, 0.87	PDLC02344, AbiD, 4.2e-28, 0.87, 0.87
AbiD	Abi2DF	Abi2DF	Abi	GCA_002560115.1	ASM256011v1	Bacillus cereus	Bacillus cereus	5376444	Scaffold	1	NTQS01000005.1	PFC67943.1	PDLC02344	AbiD	AbiD	1.3e-71	1.5e-71	0.9	0.993	39834	40853	-	abortive phage resistance protein [Bacillus cereus]	44	118	PDLC02344,AbiD, 1, 1.5e-71, 0.9, 0.993	PDLC02344, AbiD, 1.5e-71, 0.9, 0.993
AbiD	Abi2DF	Abi2DF	Abi	GCA_002583755.1	ASM258375v1	Bacillus cereus	Bacillus cereus	5206005	Scaffold	7	NUPY01000025.1	PGZ57855.1	PDLC02344	AbiD	AbiD	3.9e-38	8.1e-38	0.966	0.975	26081	27040	+	abortive phage infection protein [Bacillus cereus]	29	91	PDLC02344,AbiD, 1, 8.1e-38, 0.966, 0.975	PDLC02344, AbiD, 8.1e-38, 0.966, 0.975
AbiD	Abi2DF	Abi2DF	Abi	GCA_002568925.1	ASM256892v1	Bacillus wiedmannii	Bacillus wiedmannii	5588196	Scaffold	8	NVGK01000045.1	PFZ52844.1	PDLC02344	AbiD	AbiD	1.7e-28	2.1e-28	0.896	0.906	117164	118144	+	hypothetical protein COL68_25865 [Bacillus wiedmannii]	124	137	PDLC02344,AbiD, 1, 2.1e-28, 0.896, 0.906	PDLC02344, AbiD, 2.1e-28, 0.896, 0.906
AbiD	Abi2DF	Abi2DF	Abi	GCA_016757935.1	ASM1675793v1	Bacillus cereus	Bacillus cereus	5424202	Contig	5	JADNPX010000011.1	MBL3739811.1	PDLC02344	AbiD	AbiD	3.3e-28	4.4e-28	0.889	0.892	7625	8599	-	Abi family protein [Bacillus cereus]	9	183	PDLC02344,AbiD, 1, 4.4e-28, 0.889, 0.892	PDLC02344, AbiD, 4.4e-28, 0.889, 0.892
AbiD	Abi2DF	Abi2DF	Abi	GCA_000011625.1	ASM1162v1	Bacillus cereus E33L	Bacillus cereus	5843235	Complete Genome	12	CP000042.1	AAY60650.1	PDLC02344	AbiD	AbiD	1.7e-74	2.1e-74	0.888	0.989	42865	43884	-	abortive infection bacteriophage resistance protein (plasmid) [Bacillus cereus E33L]	44	54	PDLC02344,AbiD, 1, 2.1e-74, 0.888, 0.989	PDLC02344, AbiD, 2.1e-74, 0.888, 0.989
AbiD	Abi2DF	Abi2DF	Abi	GCA_002555385.1	ASM255538v1	Bacillus wiedmannii	Bacillus wiedmannii	6101045	Scaffold	6	NUDL01000041.1	PEM55463.1	PDLC02344	AbiD	AbiD	3.7e-73	4.4e-73	0.896	0.989	59849	60859	+	abortive phage resistance protein [Bacillus wiedmannii]	60	75	PDLC02344,AbiD, 1, 4.4e-73, 0.896, 0.989	PDLC02344, AbiD, 4.4e-73, 0.896, 0.989
AbiD	Abi2DF	Abi2DF	Abi	GCA_002572155.1	ASM257215v1	Bacillus toyonensis	Bacillus toyonensis	5665251	Scaffold	5	NVJX01000017.1	PGE75269.1	PDLC02344	AbiD	AbiD	1.6e-64	2e-64	0.842	0.986	11671	12756	+	hypothetical protein COM70_16910 [Bacillus toyonensis]	12	83	PDLC02344,AbiD, 1, 2e-64, 0.842, 0.986	PDLC02344, AbiD, 2e-64, 0.842, 0.986
AbiD	Abi2DF	Abi2DF	Abi	GCA_037120745.1	ASM3712074v1	Bacillus albus	Bacillus albus	6039072	Contig	9	JBBAGX010000011.1	MEI5948059.1	PDLC02344	AbiD	AbiD	3.3e-65	4e-65	0.869	0.986	106421	107524	+	Abi family protein [Bacillus albus]	97	122	PDLC02344,AbiD, 1, 4e-65, 0.869, 0.986	PDLC02344, AbiD, 4e-65, 0.869, 0.986
AbiD	Abi2DF	Abi2DF	Abi	GCA_003410355.1	ASM341035v1	Bacillus anthracis	Bacillus anthracis	5372893	Complete Genome	1	CP031643.1	AXO91215.1	PDLC02344	AbiD	AbiD	3.6e-63	4e-63	0.994	0.978	281437	282399	+	Abi family protein [Bacillus anthracis]	265	5425	PDLC02344,AbiD, 1, 4e-63, 0.994, 0.978	PDLC02344, AbiD, 4e-63, 0.994, 0.978
AbiD	Abi2DF	Abi2DF	Abi	GCA_029709315.1	PDT001182190.1	Bacillus paranthracis	Bacillus paranthracis	5817582	Contig	6	DAOJFI010000035.1	HDR7790941.1	PDLC02344	AbiD	AbiD	2.3e-53	2.6e-53	0.994	0.975	18966	19922	-	TPA: Abi family protein [Bacillus paranthracis]	21	31	PDLC02344,AbiD, 1, 2.6e-53, 0.994, 0.975	PDLC02344, AbiD, 2.6e-53, 0.994, 0.975
AbiD	Abi2DF	Abi2DF	Abi	GCA_002550545.1	ASM255054v1	Bacillus toyonensis	Bacillus toyonensis	5589695	Scaffold	6	NVOE01000013.1	PDZ33696.1	PDLC02344	AbiD	AbiD	1.6e-64	2e-64	0.842	0.986	29136	30221	+	hypothetical protein CON68_13280 [Bacillus toyonensis]	30	101	PDLC02344,AbiD, 1, 2e-64, 0.842, 0.986	PDLC02344, AbiD, 2e-64, 0.842, 0.986
AbiD	Abi2DF	Abi2DF	Abi	GCA_005217375.1	ASM521737v1	Bacillus cereus	Bacillus cereus	5768183	Scaffold	9	SZOB01000094.1	TKH82328.1	PDLC02344	AbiD	AbiD	7.4e-40	1.2e-39	0.966	0.975	9837	10796	+	Abi family protein [Bacillus cereus]	10	12	PDLC02344,AbiD, 1, 1.2e-39, 0.966, 0.975	PDLC02344, AbiD, 1.2e-39, 0.966, 0.975
AbiD	Abi2DF	Abi2DF	Abi	GCA_002576165.1	ASM257616v1	Bacillus cereus	Bacillus cereus	5500769	Scaffold	12	NUJZ01000031.1	PGQ51591.1	PDLC02344	AbiD	AbiD	1.3e-71	1.5e-71	0.9	0.993	4716	5735	-	abortive phage resistance protein [Bacillus cereus]	8	10	PDLC02344,AbiD, 1, 1.5e-71, 0.9, 0.993	PDLC02344, AbiD, 1.5e-71, 0.9, 0.993
AbiD	Abi2DF	Abi2DF	Abi	GCA_035799835.1	ASM3579983v1	Bacillus cereus	Bacillus cereus	5970530	Scaffold	21	JARKYL010000025.1	MEB9080963.1	PDLC02344	AbiD	AbiD	3.7e-28	5e-28	0.889	0.892	13804	14778	-	Abi family protein [Bacillus cereus]	14	190	PDLC02344,AbiD, 1, 5e-28, 0.889, 0.892	PDLC02344, AbiD, 5e-28, 0.889, 0.892
AbiD	Abi2DF	Abi2DF	Abi	GCA_002565225.1	ASM256522v1	Bacillus cereus	Bacillus cereus	5698693	Scaffold	9	NUVB01000104.1	PFI11870.1	PDLC02344	AbiD	AbiD	1.4e-71	1.6e-71	0.9	0.993	6260	7279	-	abortive phage resistance protein [Bacillus cereus]	8	13	PDLC02344,AbiD, 1, 1.6e-71, 0.9, 0.993	PDLC02344, AbiD, 1.6e-71, 0.9, 0.993
AbiD	Abi2DF	Abi2DF	Abi	GCA_031941265.1	PDT001839207.1	Bacillus cereus	Bacillus cereus	6171824	Contig	3	DAPQOG010000004.1	HDX9519711.1	PDLC02344	AbiD	AbiD	3.8e-28	5.1e-28	0.889	0.892	201824	202798	+	TPA: Abi family protein [Bacillus cereus]	175	200	PDLC02344,AbiD, 1, 5.1e-28, 0.889, 0.892	PDLC02344, AbiD, 5.1e-28, 0.889, 0.892
AbiE	AbiE	AbiE	Abi	GCA_001645535.1	ASM164553v1	Bacillus wiedmannii	Bacillus wiedmannii	5559350	Contig	12	LXFS01000048.1	OAK35291.1	PDLC02306	AbiEii_WP_084590683.1	AbiEii	3e-16	5.9e-16	0.703	0.7	466	1398	+	hypothetical protein A6285_27845 [Bacillus wiedmannii]	1	5	PDLC02324,AbiEii_WP_084488417.1, 1, 0.02, 0.123, 0.16 | PDLC02324,AbiEii_WP_084488417.1, 2, 420, 0, 0 | PDLC02296,AbiEii_WP_066409903.1, 1, 0.0016, 0.213, 0.23 | PDLC02291,AbiEii_WP_082807810.1, 1, 1.3e-08, 0.842, 0.677 | PDLC02289,AbiEii_WP_007349585.1, 1, 3.8e-07, 0.639, 0.56 | PDLC02307,AbiEii_WP_156423273.1, 1, 0.024, 0.174, 0.219 | PDLC02307,AbiEii_WP_156423273.1, 2, 0.21, 0.1, 0.142 | PDLC0…	PDLC02306, AbiEii_WP_084590683.1, 5.9e-16, 0.703, 0.7 | PDLC02305, AbiEii_WP_096461967.1, 2.9e-10, 0.258, 0.268 | PDLC02304, AbiEii_WP_034042188.1, 3.6e-09, 0.79, 0.773 | PDLC02291, AbiEii_WP_082807810.1, 1.3e-08, 0.842, 0.677 | PDLC02289, AbiEii_WP_007349585.1, 3.8e-07, 0.639, 0.56
AbiE	AbiE	AbiE	Abi	GCA_029696005.1	PDT001590936.1	Bacillus cereus	Bacillus cereus	6574481	Contig	15	DAOIIZ010000086.1	HDR4351251.1	PDLC02299	AbiEii_WP_105958957.1	AbiEii	2e-121	2.5e-121	0.987	0.994	1465	2598	+	TPA: nucleotidyl transferase AbiEii/AbiGii toxin family protein [Bacillus cereus]	2	7	PDLC02316,AbiEii_WP_074501794.1, 1, 2.2e-07, 0.17, 0.217 | PDLC02316,AbiEii_WP_074501794.1, 2, 7.9, 0.334, 0.369 | PDLC02298,AbiEii_WP_085578968.1, 1, 0.0066, 0.125, 0.209 | PDLC02291,AbiEii_WP_082807810.1, 1, 2.7e-10, 0.43, 0.481 | PDLC02318,AbiEii_WP_069691453.1, 1, 0.018, 0.149, 0.193 | PDLC02289,AbiEii_WP_007349585.1, 1, 7.3e-13, 0.509, 0.621 | PDLC02307,AbiEii_WP_156423273.1, 1, 0.00019, 0.1…	PDLC02299, AbiEii_WP_105958957.1, 2.5e-121, 0.987, 0.994 | PDLC02292, AbiEii_WP_010527912.1, 4.6e-16, 0.35, 0.438 | PDLC02289, AbiEii_WP_007349585.1, 7.3e-13, 0.509, 0.621 | PDLC02297, AbiEii_WP_106546964.1, 8.4e-13, 0.565, 0.743 | PDLC02304, AbiEii_WP_034042188.1, 1.1e-11, 0.496, 0.658
AbiE	AbiE	AbiE	Abi	GCA_027713145.1	ASM2771314v1	Bacillus cereus	Bacillus cereus	5648116	Contig	10	JAQFQJ010000010.1	MDA2085079.1	PDLC02292	AbiEii_WP_010527912.1	AbiEii	4.1e-79	4.6e-79	0.949	0.986	1220	2170	+	nucleotidyl transferase AbiEii/AbiGii toxin family protein [Bacillus cereus]	2	114	PDLC02323,AbiEii_WP_077075795.1, 1, 1.8e-13, 0.196, 0.246 | PDLC02316,AbiEii_WP_074501794.1, 1, 1.2e-33, 0.953, 0.978 | PDLC02296,AbiEii_WP_066409903.1, 1, 1.4e-05, 0.152, 0.17 | PDLC02318,AbiEii_WP_069691453.1, 1, 0.00054, 0.171, 0.179 | PDLC02318,AbiEii_WP_069691453.1, 2, 990, 0.063, 0.071 | PDLC02289,AbiEii_WP_007349585.1, 1, 2.8e-47, 0.943, 0.939 | PDLC02307,AbiEii_WP_156423273.1, 1, 1.1e-07,…	PDLC02292, AbiEii_WP_010527912.1, 4.6e-79, 0.949, 0.986 | PDLC02289, AbiEii_WP_007349585.1, 2.8e-47, 0.943, 0.939 | PDLC02297, AbiEii_WP_106546964.1, 1.1e-36, 0.915, 0.964 | PDLC02316, AbiEii_WP_074501794.1, 1.2e-33, 0.953, 0.978 | PDLC02302, AbiEii_WP_076406552.1, 1e-32, 0.911, 0.942
AbiE	AbiE	AbiE	Abi	GCA_025516285.1	ASM2551628v1	Bacillus cereus	Bacillus cereus	5276504	Scaffold	10	JAOPSQ010000019.1	MCU4793484.1	PDLC02267	AbiEi_WP_082871982.1	AbiEi	1e-20	6.8e-20	0.937	0.933	454	1362	+	hypothetical protein OCE54_26685 [Bacillus cereus]	1	4	PDLC02249,AbiEi_NJD28597.1, 1, 410, 0.076, 0.125 | PDLC02249,AbiEi_NJD28597.1, 2, 0.018, 0.083, 0.136 | PDLC02249,AbiEi_NJD28597.1, 3, 480, 0.04, 0.065 | PDLC02287,AbiEi_WP_009249990.1, 1, 7.2e-06, 0.341, 0.372 | PDLC02287,AbiEi_WP_009249990.1, 2, 6.9e-12, 0.487, 0.561 | PDLC02265,AbiEi_WP_076488363.1, 1, 0.78, 0.093, 0.141 | PDLC02265,AbiEi_WP_076488363.1, 2, 2.9, 0.152, 0.227 | PDLC02225,AbiEi_…	PDLC02267, AbiEi_WP_082871982.1, 6.8e-20, 0.937, 0.933 | PDLC02269, AbiEi_WP_101304315.1, 1.7e-15, 0.483, 0.562 | PDLC02270, AbiEi_WP_019177799.1, 8.3e-14, 0.424, 0.494 | PDLC02237, AbiEi_WP_069019759.1, 4.6e-13, 0.623, 0.625 | PDLC02287, AbiEi_WP_009249990.1, 6.9e-12, 0.487, 0.561
AbiE	AbiE	AbiE	Abi	GCF_022664225.1	ASM2266422v1	Bacillus cereus group sp. BfR-BA-01313	Bacillus cereus s.l.	6136932	Contig	14	NZ_JAKUHA010000050.1	WP_000562186.1	PDLC02299	AbiEii_WP_105958957.1	AbiEii	1.8e-121	2.3e-121	0.987	0.994	1583	2716	+	nucleotidyl transferase AbiEii/AbiGii toxin family protein [Bacillus cereus]	2	8	PDLC02316,AbiEii_WP_074501794.1, 1, 2.1e-07, 0.17, 0.217 | PDLC02316,AbiEii_WP_074501794.1, 2, 7.3, 0.334, 0.369 | PDLC02298,AbiEii_WP_085578968.1, 1, 0.0061, 0.125, 0.209 | PDLC02291,AbiEii_WP_082807810.1, 1, 2.5e-10, 0.43, 0.481 | PDLC02318,AbiEii_WP_069691453.1, 1, 0.016, 0.149, 0.193 | PDLC02289,AbiEii_WP_007349585.1, 1, 6.7e-13, 0.509, 0.621 | PDLC02307,AbiEii_WP_156423273.1, 1, 0.00017, 0.1…	PDLC02299, AbiEii_WP_105958957.1, 2.3e-121, 0.987, 0.994 | PDLC02292, AbiEii_WP_010527912.1, 4.3e-16, 0.35, 0.438 | PDLC02289, AbiEii_WP_007349585.1, 6.7e-13, 0.509, 0.621 | PDLC02297, AbiEii_WP_106546964.1, 7.7e-13, 0.565, 0.743 | PDLC02304, AbiEii_WP_034042188.1, 1e-11, 0.496, 0.658
AbiE	AbiE	AbiE	Abi	GCA_019749315.1	ASM1974931v1	Bacillus cereus	Bacillus cereus	5959954	Scaffold	11	JACWFF010000022.1	MBY0134237.1	PDLC02304	AbiEii_WP_034042188.1	AbiEii	3.2e-08	4e-08	0.667	0.531	26119	26742	-	nucleotidyl transferase AbiEii/AbiGii toxin family protein [Bacillus cereus]	29	30	PDLC02324,AbiEii_WP_084488417.1, 1, 0.002, 0.193, 0.182 | PDLC02323,AbiEii_WP_077075795.1, 1, 0.00018, 0.309, 0.266 | PDLC02316,AbiEii_WP_074501794.1, 1, 3e-05, 0.295, 0.213 | PDLC02291,AbiEii_WP_082807810.1, 1, 1.2e-05, 0.686, 0.416 | PDLC02289,AbiEii_WP_007349585.1, 1, 4.2e-09, 0.647, 0.45 | PDLC02307,AbiEii_WP_156423273.1, 1, 0.00015, 0.275, 0.242 | PDLC02290,AbiEii_WP_067065479.1, 1, 4.8e-05,…	PDLC02299, AbiEii_WP_105958957.1, 6.1e-53, 0.884, 0.494 | PDLC02292, AbiEii_WP_010527912.1, 1.2e-13, 0.589, 0.41 | PDLC02289, AbiEii_WP_007349585.1, 4.2e-09, 0.647, 0.45 | PDLC02297, AbiEii_WP_106546964.1, 4.7e-09, 0.618, 0.456 | PDLC02304, AbiEii_WP_034042188.1, 4e-08, 0.667, 0.531
AbiE	AbiE	AbiE	Abi	GCF_022662615.1	ASM2266261v1	Bacillus cereus group sp. BfR-BA-01523	Bacillus cereus s.l.	5227082	Contig	7	NZ_JAKUDX010000024.1	WP_242249017.1	PDLC02236	AbiEi_WP_025580240.1	AbiEi	7e-67	7.9e-67	0.967	0.986	14225	14872	+	hypothetical protein [Bacillus cereus group sp. BfR-BA-01523]	15	19	PDLC02232,AbiEi_WP_050009329.1, 1, 0.00081, 0.228, 0.271 | PDLC02247,AbiEi_WP_023355414.1, 1, 3.4e-22, 0.842, 0.8 | PDLC02251,AbiEi_WP_034820941.1, 1, 2e-15, 0.884, 0.783 | PDLC02264,AbiEi_WP_007349584.1, 1, 8.8e-05, 0.498, 0.488 | PDLC02246,AbiEi_WP_096303510.1, 1, 5.1e-05, 0.716, 0.635 | PDLC02234,AbiEi_WP_050726758.1, 1, 1e-06, 0.767, 0.801 | PDLC02233,AbiEi_WP_060913257.1, 1, 1.8e-06, 0.516, …	PDLC02236, AbiEi_WP_025580240.1, 7.9e-67, 0.967, 0.986 | PDLC02247, AbiEi_WP_023355414.1, 3.4e-22, 0.842, 0.8 | PDLC02226, AbiEi_WP_146016717.1, 4.6e-20, 0.795, 0.782 | PDLC02251, AbiEi_WP_034820941.1, 2e-15, 0.884, 0.783 | PDLC02234, AbiEi_WP_050726758.1, 1e-06, 0.767, 0.801
AbiE	AbiE	AbiE	Abi	GCA_027715865.1	ASM2771586v1	Bacillus cereus	Bacillus cereus	5441416	Contig	11	JAQFUB010000026.1	MDA2632934.1	PDLC02267	AbiEi_WP_082871982.1	AbiEi	2e-24	1e-23	0.937	0.933	234	1142	+	hypothetical protein PDQ38_27680 [Bacillus cereus]	1	6	PDLC02249,AbiEi_NJD28597.1, 1, 0.012, 0.086, 0.141 | PDLC02249,AbiEi_NJD28597.1, 2, 14, 0.05, 0.082 | PDLC02287,AbiEi_WP_009249990.1, 1, 3.3e-06, 0.361, 0.395 | PDLC02287,AbiEi_WP_009249990.1, 2, 3e-11, 0.477, 0.549 | PDLC02265,AbiEi_WP_076488363.1, 1, 0.3, 0.252, 0.354 | PDLC02265,AbiEi_WP_076488363.1, 2, 0.064, 0.175, 0.263 | PDLC02225,AbiEi_WP_047105540.1, 1, 0.0011, 0.106, 0.157 | PDLC02225,A…	PDLC02267, AbiEi_WP_082871982.1, 1e-23, 0.937, 0.933 | PDLC02269, AbiEi_WP_101304315.1, 6.2e-15, 0.48, 0.558 | PDLC02270, AbiEi_WP_019177799.1, 7.6e-15, 0.417, 0.487 | PDLC02237, AbiEi_WP_069019759.1, 2.7e-12, 0.606, 0.607 | PDLC02287, AbiEi_WP_009249990.1, 3e-11, 0.477, 0.549
AbiE	AbiE	AbiE	Abi	GCA_029708995.1	PDT001182226.1	Bacillus wiedmannii	Bacillus wiedmannii	5757185	Contig	15	DAOJES010000072.1	HDR7665954.1	PDLC02306	AbiEii_WP_084590683.1	AbiEii	3.2e-16	6.2e-16	0.703	0.7	3774	4706	+	TPA: nucleotidyl transferase AbiEii/AbiGii toxin family protein [Bacillus wiedmannii]	4	5	PDLC02324,AbiEii_WP_084488417.1, 1, 0.021, 0.123, 0.16 | PDLC02324,AbiEii_WP_084488417.1, 2, 440, 0, 0 | PDLC02296,AbiEii_WP_066409903.1, 1, 0.0017, 0.213, 0.23 | PDLC02291,AbiEii_WP_082807810.1, 1, 1.3e-08, 0.842, 0.677 | PDLC02289,AbiEii_WP_007349585.1, 1, 4e-07, 0.639, 0.56 | PDLC02307,AbiEii_WP_156423273.1, 1, 0.025, 0.174, 0.219 | PDLC02307,AbiEii_WP_156423273.1, 2, 0.22, 0.1, 0.142 | PDLC02…	PDLC02306, AbiEii_WP_084590683.1, 6.2e-16, 0.703, 0.7 | PDLC02305, AbiEii_WP_096461967.1, 3.1e-10, 0.258, 0.268 | PDLC02304, AbiEii_WP_034042188.1, 3.8e-09, 0.79, 0.773 | PDLC02291, AbiEii_WP_082807810.1, 1.3e-08, 0.842, 0.677 | PDLC02289, AbiEii_WP_007349585.1, 4e-07, 0.639, 0.56
AbiE	AbiE	AbiE	Abi	GCF_022663155.1	ASM2266315v1	Bacillus cereus group sp. BfR-BA-01427	Bacillus cereus s.l.	6327880	Contig	15	NZ_JAKUEY010000047.1	WP_000562186.1	PDLC02299	AbiEii_WP_105958957.1	AbiEii	1.9e-121	2.4e-121	0.987	0.994	1583	2716	+	nucleotidyl transferase AbiEii/AbiGii toxin family protein [Bacillus cereus]	2	8	PDLC02316,AbiEii_WP_074501794.1, 1, 2.2e-07, 0.17, 0.217 | PDLC02316,AbiEii_WP_074501794.1, 2, 7.6, 0.334, 0.369 | PDLC02298,AbiEii_WP_085578968.1, 1, 0.0064, 0.125, 0.209 | PDLC02291,AbiEii_WP_082807810.1, 1, 2.6e-10, 0.43, 0.481 | PDLC02318,AbiEii_WP_069691453.1, 1, 0.017, 0.149, 0.193 | PDLC02289,AbiEii_WP_007349585.1, 1, 7e-13, 0.509, 0.621 | PDLC02307,AbiEii_WP_156423273.1, 1, 0.00018, 0.138…	PDLC02299, AbiEii_WP_105958957.1, 2.4e-121, 0.987, 0.994 | PDLC02292, AbiEii_WP_010527912.1, 4.4e-16, 0.35, 0.438 | PDLC02289, AbiEii_WP_007349585.1, 7e-13, 0.509, 0.621 | PDLC02297, AbiEii_WP_106546964.1, 8e-13, 0.565, 0.743 | PDLC02304, AbiEii_WP_034042188.1, 1.1e-11, 0.496, 0.658
AbiE	AbiE	AbiE	Abi	GCF_022664225.1	ASM2266422v1	Bacillus cereus group sp. BfR-BA-01313	Bacillus cereus s.l.	6136932	Contig	14	NZ_JAKUHA010000050.1	WP_232306271.1	PDLC02235	AbiEi_WP_103474522.1	AbiEi	2.5e-68	2.8e-68	0.967	0.967	841	1563	+	DUF6577 family protein [Bacillus cereus]	1	8	PDLC02235,AbiEi_WP_103474522.1, 1, 2.8e-68, 0.967, 0.967 | PDLC02257,AbiEi_WP_086334408.1, 1, 3.1e-43, 0.917, 0.921 | PDLC02261,AbiEi_WP_156800253.1, 1, 2700, 0.079, 0.119 | PDLC02261,AbiEi_WP_156800253.1, 2, 3.7e-38, 0.662, 0.988 | PDLC02243,AbiEi_WP_044940787.1, 1, 8.8e-39, 0.958, 0.974	PDLC02235, AbiEi_WP_103474522.1, 2.8e-68, 0.967, 0.967 | PDLC02257, AbiEi_WP_086334408.1, 3.1e-43, 0.917, 0.921 | PDLC02243, AbiEi_WP_044940787.1, 8.8e-39, 0.958, 0.974 | PDLC02261, AbiEi_WP_156800253.1, 3.7e-38, 0.662, 0.988
AbiE	AbiE	AbiE	Abi	GCF_022662615.1	ASM2266261v1	Bacillus cereus group sp. BfR-BA-01523	Bacillus cereus s.l.	5227082	Contig	7	NZ_JAKUDX010000024.1	WP_242249019.1	PDLC02292	AbiEii_WP_010527912.1	AbiEii	2.3e-79	2.5e-79	0.941	0.986	14853	15815	+	nucleotidyl transferase AbiEii/AbiGii toxin family protein [Bacillus cereus group sp. BfR-BA-01523]	16	19	PDLC02324,AbiEii_WP_084488417.1, 1, 0.0021, 0.1, 0.134 | PDLC02324,AbiEii_WP_084488417.1, 2, 15, 0.181, 0.234 | PDLC02323,AbiEii_WP_077075795.1, 1, 9.2e-12, 0.188, 0.242 | PDLC02323,AbiEii_WP_077075795.1, 2, 1.7, 0.212, 0.25 | PDLC02316,AbiEii_WP_074501794.1, 1, 4.9e-33, 0.728, 0.736 | PDLC02296,AbiEii_WP_066409903.1, 1, 5.4e-06, 0.2, 0.238 | PDLC02296,AbiEii_WP_066409903.1, 2, 1.8, 0.206, 0.206 …	PDLC02292, AbiEii_WP_010527912.1, 2.5e-79, 0.941, 0.986 | PDLC02289, AbiEii_WP_007349585.1, 3e-41, 0.722, 0.706 | PDLC02297, AbiEii_WP_106546964.1, 9.6e-35, 0.859, 0.896 | PDLC02316, AbiEii_WP_074501794.1, 4.9e-33, 0.728, 0.736 | PDLC02302, AbiEii_WP_076406552.1, 1.5e-25, 0.816, 0.831
AbiE	AbiE	AbiE	Abi	GCA_000291215.1	Baci_cere_VD045_V1	Bacillus cereus VD045	Bacillus cereus	6514282	Scaffold	14	JH792083.1	EJR28530.1	PDLC02299	AbiEii_WP_105958957.1	AbiEii	2e-121	2.5e-121	0.987	0.994	165778	166911	-	hypothetical protein IIE_05369 [Bacillus cereus VD045]	137	245	PDLC02316,AbiEii_WP_074501794.1, 1, 2.3e-07, 0.17, 0.217 | PDLC02316,AbiEii_WP_074501794.1, 2, 8.1, 0.334, 0.369 | PDLC02298,AbiEii_WP_085578968.1, 1, 0.0068, 0.125, 0.209 | PDLC02291,AbiEii_WP_082807810.1, 1, 2.8e-10, 0.43, 0.481 | PDLC02318,AbiEii_WP_069691453.1, 1, 0.018, 0.149, 0.193 | PDLC02289,AbiEii_WP_007349585.1, 1, 7.4e-13, 0.509, 0.621 | PDLC02307,AbiEii_WP_156423273.1, 1, 0.00019, 0.1…	PDLC02299, AbiEii_WP_105958957.1, 2.5e-121, 0.987, 0.994 | PDLC02292, AbiEii_WP_010527912.1, 4.7e-16, 0.35, 0.438 | PDLC02289, AbiEii_WP_007349585.1, 7.4e-13, 0.509, 0.621 | PDLC02297, AbiEii_WP_106546964.1, 8.5e-13, 0.565, 0.743 | PDLC02304, AbiEii_WP_034042188.1, 1.1e-11, 0.496, 0.658
AbiE	AbiE	AbiE	Abi	GCA_027713005.1	ASM2771300v1	Bacillus cereus	Bacillus cereus	5647904	Contig	10	JAQFQH010000014.1	MDA2067872.1	PDLC02236	AbiEi_WP_025580240.1	AbiEi	1.6e-60	1.7e-60	0.936	0.976	105205	105867	-	DUF6088 family protein [Bacillus cereus]	114	114	PDLC02275,AbiEi_WP_006905458.1, 1, 0.079, 0.164, 0.201 | PDLC02275,AbiEi_WP_006905458.1, 2, 79, 0.364, 0.391 | PDLC02232,AbiEi_WP_050009329.1, 1, 3.5e-06, 0.286, 0.356 | PDLC02232,AbiEi_WP_050009329.1, 2, 800, 0.123, 0.147 | PDLC02235,AbiEi_WP_103474522.1, 1, 0.0038, 0.236, 0.233 | PDLC02235,AbiEi_WP_103474522.1, 2, 430, 0.095, 0.071 | PDLC02247,AbiEi_WP_023355414.1, 1, 2.1e-21, 0.577, 0.544 | PD…	PDLC02236, AbiEi_WP_025580240.1, 1.7e-60, 0.936, 0.976 | PDLC02247, AbiEi_WP_023355414.1, 2.1e-21, 0.577, 0.544 | PDLC02226, AbiEi_WP_146016717.1, 5e-21, 0.686, 0.693 | PDLC02251, AbiEi_WP_034820941.1, 4.3e-10, 0.695, 0.648 | PDLC02267, AbiEi_WP_082871982.1, 2.5e-07, 0.527, 0.405
AbiE	AbiE	AbiE	Abi	GCA_002555025.1	ASM255502v1	Bacillus toyonensis	Bacillus toyonensis	5913544	Scaffold	11	NUCV01000053.1	PEL46511.1	PDLC02267	AbiEi_WP_082871982.1	AbiEi	1.1e-20	7.6e-20	0.937	0.933	3824	4732	-	hypothetical protein CN638_26725 [Bacillus toyonensis]	4	4	PDLC02249,AbiEi_NJD28597.1, 1, 460, 0.076, 0.125 | PDLC02249,AbiEi_NJD28597.1, 2, 0.02, 0.083, 0.136 | PDLC02249,AbiEi_NJD28597.1, 3, 630, 0.04, 0.065 | PDLC02287,AbiEi_WP_009249990.1, 1, 8e-06, 0.341, 0.372 | PDLC02287,AbiEi_WP_009249990.1, 2, 8.8e-12, 0.487, 0.561 | PDLC02265,AbiEi_WP_076488363.1, 1, 0.87, 0.093, 0.141 | PDLC02265,AbiEi_WP_076488363.1, 2, 4.2, 0.146, 0.217 | PDLC02225,AbiEi_WP_…	PDLC02267, AbiEi_WP_082871982.1, 7.6e-20, 0.937, 0.933 | PDLC02269, AbiEi_WP_101304315.1, 1.9e-15, 0.487, 0.566 | PDLC02270, AbiEi_WP_019177799.1, 2.4e-13, 0.421, 0.491 | PDLC02237, AbiEi_WP_069019759.1, 6.7e-13, 0.623, 0.625 | PDLC02287, AbiEi_WP_009249990.1, 8.8e-12, 0.487, 0.561
AbiE	AbiE	AbiE	Abi	GCA_036213225.1	ASM3621322v1	Bacillus thuringiensis	Bacillus thuringiensis	6716877	Scaffold	2	JARMFA010000059.1	MED1917336.1	PDLC02279	AbiEi_WP_004816766.1	AbiEi	3e-94	3.3e-94	0.995	0.995	722	1306	+	hypothetical protein P4V64_18620 [Bacillus thuringiensis]	2	39	PDLC02279,AbiEi_WP_004816766.1, 1, 3.3e-94, 0.995, 0.995 | PDLC02277,AbiEi_WP_044889424.1, 1, 2.3e-40, 0.985, 0.985	PDLC02279, AbiEi_WP_004816766.1, 3.3e-94, 0.995, 0.995 | PDLC02277, AbiEi_WP_044889424.1, 2.3e-40, 0.985, 0.985
AbiE	AbiE	AbiE	Abi	GCA_002552815.1	ASM255281v1	Bacillus pseudomycoides	Bacillus pseudomycoides	5442844	Scaffold	5	NVPI01000107.1	PEE39138.1	PDLC02306	AbiEii_WP_084590683.1	AbiEii	6.8e-16	1.7e-15	0.716	0.714	3782	4714	-	hypothetical protein COO02_19890 [Bacillus pseudomycoides]	7	8	PDLC02296,AbiEii_WP_066409903.1, 1, 0.00081, 0.223, 0.241 | PDLC02291,AbiEii_WP_082807810.1, 1, 1.7e-08, 0.768, 0.61 | PDLC02289,AbiEii_WP_007349585.1, 1, 3.2e-07, 0.642, 0.563 | PDLC02307,AbiEii_WP_156423273.1, 1, 0.035, 0.106, 0.146 | PDLC02307,AbiEii_WP_156423273.1, 2, 0.048, 0.161, 0.169 | PDLC02290,AbiEii_WP_067065479.1, 1, 0.00019, 0.152, 0.166 | PDLC02290,AbiEii_WP_067065479.1, 2, 2.9, 0.0…	PDLC02306, AbiEii_WP_084590683.1, 1.7e-15, 0.716, 0.714 | PDLC02305, AbiEii_WP_096461967.1, 1.7e-10, 0.255, 0.265 | PDLC02291, AbiEii_WP_082807810.1, 1.7e-08, 0.768, 0.61 | PDLC02304, AbiEii_WP_034042188.1, 1.7e-08, 0.794, 0.777 | PDLC02289, AbiEii_WP_007349585.1, 3.2e-07, 0.642, 0.563
AbiE	AbiE	AbiE	Abi	GCA_025516455.1	ASM2551645v1	Bacillus paranthracis	Bacillus paranthracis	4949976	Scaffold	4	JAOPQO010000079.1	MCU4851562.1	PDLC02267	AbiEi_WP_082871982.1	AbiEi	1.9e-24	9.5e-24	0.937	0.933	196	1104	+	hypothetical protein OCD08_18895 [Bacillus paranthracis]	1	15	PDLC02249,AbiEi_NJD28597.1, 1, 0.011, 0.086, 0.141 | PDLC02249,AbiEi_NJD28597.1, 2, 13, 0.05, 0.082 | PDLC02287,AbiEi_WP_009249990.1, 1, 3.1e-06, 0.361, 0.395 | PDLC02287,AbiEi_WP_009249990.1, 2, 2.8e-11, 0.477, 0.549 | PDLC02265,AbiEi_WP_076488363.1, 1, 0.27, 0.252, 0.354 | PDLC02265,AbiEi_WP_076488363.1, 2, 0.059, 0.175, 0.263 | PDLC02225,AbiEi_WP_047105540.1, 1, 0.001, 0.106, 0.157 | PDLC02225…	PDLC02267, AbiEi_WP_082871982.1, 9.5e-24, 0.937, 0.933 | PDLC02269, AbiEi_WP_101304315.1, 5.7e-15, 0.48, 0.558 | PDLC02270, AbiEi_WP_019177799.1, 7e-15, 0.417, 0.487 | PDLC02237, AbiEi_WP_069019759.1, 2.5e-12, 0.606, 0.607 | PDLC02287, AbiEi_WP_009249990.1, 2.8e-11, 0.477, 0.549
AbiE	AbiE	AbiE	Abi	GCA_025947955.1	ASM2594795v1	Bacillus thuringiensis	Bacillus thuringiensis	6542914	Complete Genome	1	CP097257.1	UYX52288.1	PDLC02306	AbiEii_WP_084590683.1	AbiEii	2e-15	4.1e-15	0.665	0.657	5333639	5334571	-	nucleotidyl transferase AbiEii/AbiGii toxin family protein [Bacillus thuringiensis]	5557	6050	PDLC02324,AbiEii_WP_084488417.1, 1, 0.025, 0.129, 0.169 | PDLC02324,AbiEii_WP_084488417.1, 2, 1500, 0.039, 0.052 | PDLC02296,AbiEii_WP_066409903.1, 1, 1e-04, 0.226, 0.245 | PDLC02296,AbiEii_WP_066409903.1, 2, 480, 0.094, 0.099 | PDLC02296,AbiEii_WP_066409903.1, 3, 78, 0.065, 0.067 | PDLC02291,AbiEii_WP_082807810.1, 1, 5.6e-07, 0.603, 0.471 | PDLC02289,AbiEii_WP_007349585.1, 1, 4e-06, 0.639, 0.56 …	PDLC02306, AbiEii_WP_084590683.1, 4.1e-15, 0.665, 0.657 | PDLC02305, AbiEii_WP_096461967.1, 2.3e-09, 0.223, 0.229 | PDLC02304, AbiEii_WP_034042188.1, 7.6e-08, 0.806, 0.792 | PDLC02291, AbiEii_WP_082807810.1, 5.6e-07, 0.603, 0.471 | PDLC02289, AbiEii_WP_007349585.1, 4e-06, 0.639, 0.56
AbiE	AbiE	AbiE	Abi	GCA_027714365.1	ASM2771436v1	Bacillus cereus group sp. Bc191	Bacillus cereus s.l.	5455925	Contig	8	JAQFRT010000036.1	MDA2292095.1	PDLC02267	AbiEi_WP_082871982.1	AbiEi	1.3e-20	8.8e-20	0.937	0.933	1238	2146	-	hypothetical protein PDN46_27955 [Bacillus cereus group sp. Bc191]	2	5	PDLC02249,AbiEi_NJD28597.1, 1, 410, 0.076, 0.125 | PDLC02249,AbiEi_NJD28597.1, 2, 0.018, 0.083, 0.136 | PDLC02249,AbiEi_NJD28597.1, 3, 500, 0.04, 0.065 | PDLC02287,AbiEi_WP_009249990.1, 1, 6.5e-06, 0.341, 0.372 | PDLC02287,AbiEi_WP_009249990.1, 2, 7.1e-12, 0.487, 0.561 | PDLC02265,AbiEi_WP_076488363.1, 1, 0.72, 0.093, 0.141 | PDLC02265,AbiEi_WP_076488363.1, 2, 2.7, 0.156, 0.232 | PDLC02225,AbiEi_…	PDLC02267, AbiEi_WP_082871982.1, 8.8e-20, 0.937, 0.933 | PDLC02269, AbiEi_WP_101304315.1, 1.5e-15, 0.487, 0.566 | PDLC02270, AbiEi_WP_019177799.1, 8.6e-14, 0.424, 0.494 | PDLC02237, AbiEi_WP_069019759.1, 4.7e-13, 0.623, 0.625 | PDLC02287, AbiEi_WP_009249990.1, 7.1e-12, 0.487, 0.561
AbiE	AbiE	AbiE	Abi	GCA_027713005.1	ASM2771300v1	Bacillus cereus	Bacillus cereus	5647904	Contig	10	JAQFQH010000014.1	MDA2067871.1	PDLC02292	AbiEii_WP_010527912.1	AbiEii	4.1e-79	4.6e-79	0.949	0.986	104286	105236	-	nucleotidyl transferase AbiEii/AbiGii toxin family protein [Bacillus cereus]	113	114	PDLC02323,AbiEii_WP_077075795.1, 1, 1.8e-13, 0.196, 0.246 | PDLC02316,AbiEii_WP_074501794.1, 1, 1.2e-33, 0.953, 0.978 | PDLC02296,AbiEii_WP_066409903.1, 1, 1.4e-05, 0.152, 0.17 | PDLC02318,AbiEii_WP_069691453.1, 1, 0.00054, 0.171, 0.179 | PDLC02318,AbiEii_WP_069691453.1, 2, 990, 0.063, 0.071 | PDLC02289,AbiEii_WP_007349585.1, 1, 2.8e-47, 0.943, 0.939 | PDLC02307,AbiEii_WP_156423273.1, 1, 1.1e-07,…	PDLC02292, AbiEii_WP_010527912.1, 4.6e-79, 0.949, 0.986 | PDLC02289, AbiEii_WP_007349585.1, 2.8e-47, 0.943, 0.939 | PDLC02297, AbiEii_WP_106546964.1, 1.1e-36, 0.915, 0.964 | PDLC02316, AbiEii_WP_074501794.1, 1.2e-33, 0.953, 0.978 | PDLC02302, AbiEii_WP_076406552.1, 1e-32, 0.911, 0.942
AbiE	AbiE	AbiE	Abi	GCA_000291215.1	Baci_cere_VD045_V1	Bacillus cereus VD045	Bacillus cereus	6514282	Scaffold	14	JH792083.1	EJR28531.1	PDLC02235	AbiEi_WP_103474522.1	AbiEi	2.2e-68	2.6e-68	0.959	0.971	166931	167662	-	hypothetical protein IIE_05370 [Bacillus cereus VD045]	138	245	PDLC02235,AbiEi_WP_103474522.1, 1, 2.6e-68, 0.959, 0.971 | PDLC02257,AbiEi_WP_086334408.1, 1, 3e-43, 0.909, 0.925 | PDLC02261,AbiEi_WP_156800253.1, 1, 2700, 0.074, 0.112 | PDLC02261,AbiEi_WP_156800253.1, 2, 4.3e-38, 0.654, 0.988 | PDLC02243,AbiEi_WP_044940787.1, 1, 1e-38, 0.947, 0.974	PDLC02235, AbiEi_WP_103474522.1, 2.6e-68, 0.959, 0.971 | PDLC02257, AbiEi_WP_086334408.1, 3e-43, 0.909, 0.925 | PDLC02243, AbiEi_WP_044940787.1, 1e-38, 0.947, 0.974 | PDLC02261, AbiEi_WP_156800253.1, 4.3e-38, 0.654, 0.988
AbiE	AbiE	AbiE	Abi	GCA_002552815.1	ASM255281v1	Bacillus pseudomycoides	Bacillus pseudomycoides	5442844	Scaffold	5	NVPI01000107.1	PEE39137.1	PDLC02267	AbiEi_WP_082871982.1	AbiEi	1.2e-21	8.2e-21	0.937	0.933	2849	3757	+	hypothetical protein COO02_19885 [Bacillus pseudomycoides]	6	8	PDLC02249,AbiEi_NJD28597.1, 1, 590, 0.073, 0.12 | PDLC02249,AbiEi_NJD28597.1, 2, 0.018, 0.083, 0.136 | PDLC02249,AbiEi_NJD28597.1, 3, 660, 0.04, 0.065 | PDLC02287,AbiEi_WP_009249990.1, 1, 1.3e-05, 0.338, 0.368 | PDLC02287,AbiEi_WP_009249990.1, 2, 8.7e-12, 0.487, 0.561 | PDLC02265,AbiEi_WP_076488363.1, 1, 1.1, 0.089, 0.136 | PDLC02265,AbiEi_WP_076488363.1, 2, 3.7, 0.156, 0.232 | PDLC02225,AbiEi_WP…	PDLC02267, AbiEi_WP_082871982.1, 8.2e-21, 0.937, 0.933 | PDLC02269, AbiEi_WP_101304315.1, 3.1e-15, 0.487, 0.566 | PDLC02237, AbiEi_WP_069019759.1, 1.6e-13, 0.649, 0.649 | PDLC02270, AbiEi_WP_019177799.1, 5.2e-13, 0.421, 0.491 | PDLC02287, AbiEi_WP_009249990.1, 8.7e-12, 0.487, 0.561
AbiE	AbiE	AbiE	Abi	GCA_027713065.1	ASM2771306v1	Bacillus cereus	Bacillus cereus	5647129	Contig	10	JAQFQI010000012.1	MDA2079509.1	PDLC02292	AbiEii_WP_010527912.1	AbiEii	4.1e-79	4.6e-79	0.949	0.986	17564	18514	-	nucleotidyl transferase AbiEii/AbiGii toxin family protein [Bacillus cereus]	23	115	PDLC02323,AbiEii_WP_077075795.1, 1, 1.8e-13, 0.196, 0.246 | PDLC02316,AbiEii_WP_074501794.1, 1, 1.2e-33, 0.953, 0.978 | PDLC02296,AbiEii_WP_066409903.1, 1, 1.4e-05, 0.152, 0.17 | PDLC02318,AbiEii_WP_069691453.1, 1, 0.00054, 0.171, 0.179 | PDLC02318,AbiEii_WP_069691453.1, 2, 990, 0.063, 0.071 | PDLC02289,AbiEii_WP_007349585.1, 1, 2.8e-47, 0.943, 0.939 | PDLC02307,AbiEii_WP_156423273.1, 1, 1.1e-07,…	PDLC02292, AbiEii_WP_010527912.1, 4.6e-79, 0.949, 0.986 | PDLC02289, AbiEii_WP_007349585.1, 2.8e-47, 0.943, 0.939 | PDLC02297, AbiEii_WP_106546964.1, 1.1e-36, 0.915, 0.964 | PDLC02316, AbiEii_WP_074501794.1, 1.2e-33, 0.953, 0.978 | PDLC02302, AbiEii_WP_076406552.1, 1e-32, 0.911, 0.942
AbiE	AbiE	AbiE	Abi	GCA_027713145.1	ASM2771314v1	Bacillus cereus	Bacillus cereus	5648116	Contig	10	JAQFQJ010000010.1	MDA2085078.1	PDLC02236	AbiEi_WP_025580240.1	AbiEi	1.6e-60	1.7e-60	0.936	0.976	589	1251	+	DUF6088 family protein [Bacillus cereus]	1	114	PDLC02275,AbiEi_WP_006905458.1, 1, 0.079, 0.164, 0.201 | PDLC02275,AbiEi_WP_006905458.1, 2, 79, 0.364, 0.391 | PDLC02232,AbiEi_WP_050009329.1, 1, 3.5e-06, 0.286, 0.356 | PDLC02232,AbiEi_WP_050009329.1, 2, 800, 0.123, 0.147 | PDLC02235,AbiEi_WP_103474522.1, 1, 0.0038, 0.236, 0.233 | PDLC02235,AbiEi_WP_103474522.1, 2, 430, 0.095, 0.071 | PDLC02247,AbiEi_WP_023355414.1, 1, 2.1e-21, 0.577, 0.544 | PD…	PDLC02236, AbiEi_WP_025580240.1, 1.7e-60, 0.936, 0.976 | PDLC02247, AbiEi_WP_023355414.1, 2.1e-21, 0.577, 0.544 | PDLC02226, AbiEi_WP_146016717.1, 5e-21, 0.686, 0.693 | PDLC02251, AbiEi_WP_034820941.1, 4.3e-10, 0.695, 0.648 | PDLC02267, AbiEi_WP_082871982.1, 2.5e-07, 0.527, 0.405
AbiE	AbiE	AbiE	Abi	GCA_029708995.1	PDT001182226.1	Bacillus wiedmannii	Bacillus wiedmannii	5757185	Contig	15	DAOJES010000072.1	HDR7665955.1	PDLC02267	AbiEi_WP_082871982.1	AbiEi	2.3e-21	1.6e-20	0.934	0.929	4731	5639	-	TPA: hypothetical protein QCX86_005692 [Bacillus wiedmannii]	5	5	PDLC02249,AbiEi_NJD28597.1, 1, 640, 0.073, 0.12 | PDLC02249,AbiEi_NJD28597.1, 2, 0.019, 0.083, 0.136 | PDLC02249,AbiEi_NJD28597.1, 3, 710, 0.04, 0.065 | PDLC02287,AbiEi_WP_009249990.1, 1, 8.4e-06, 0.341, 0.372 | PDLC02287,AbiEi_WP_009249990.1, 2, 1.3e-11, 0.483, 0.557 | PDLC02265,AbiEi_WP_076488363.1, 1, 1.4, 0.086, 0.131 | PDLC02265,AbiEi_WP_076488363.1, 2, 5.1, 0.106, 0.162 | PDLC02225,AbiEi_WP…	PDLC02267, AbiEi_WP_082871982.1, 1.6e-20, 0.934, 0.929 | PDLC02269, AbiEi_WP_101304315.1, 4.4e-15, 0.483, 0.562 | PDLC02237, AbiEi_WP_069019759.1, 1.9e-13, 0.623, 0.625 | PDLC02270, AbiEi_WP_019177799.1, 5.6e-13, 0.421, 0.491 | PDLC02287, AbiEi_WP_009249990.1, 1.3e-11, 0.483, 0.557
AbiE	AbiE	AbiE	Abi	GCA_029696005.1	PDT001590936.1	Bacillus cereus	Bacillus cereus	6574481	Contig	15	DAOIIZ010000086.1	HDR4351250.1	PDLC02235	AbiEi_WP_103474522.1	AbiEi	2.2e-68	2.5e-68	0.959	0.971	714	1445	+	TPA: hypothetical protein QCP51_006148 [Bacillus cereus]	1	7	PDLC02235,AbiEi_WP_103474522.1, 1, 2.5e-68, 0.959, 0.971 | PDLC02257,AbiEi_WP_086334408.1, 1, 2.9e-43, 0.909, 0.925 | PDLC02261,AbiEi_WP_156800253.1, 1, 2600, 0.074, 0.112 | PDLC02261,AbiEi_WP_156800253.1, 2, 4.2e-38, 0.654, 0.988 | PDLC02243,AbiEi_WP_044940787.1, 1, 1e-38, 0.947, 0.974	PDLC02235, AbiEi_WP_103474522.1, 2.5e-68, 0.959, 0.971 | PDLC02257, AbiEi_WP_086334408.1, 2.9e-43, 0.909, 0.925 | PDLC02243, AbiEi_WP_044940787.1, 1e-38, 0.947, 0.974 | PDLC02261, AbiEi_WP_156800253.1, 4.2e-38, 0.654, 0.988
AbiE	AbiE	AbiE	Abi	GCA_027714365.1	ASM2771436v1	Bacillus cereus group sp. Bc191	Bacillus cereus s.l.	5455925	Contig	8	JAQFRT010000036.1	MDA2292094.1	PDLC02306	AbiEii_WP_084590683.1	AbiEii	9.8e-16	2.5e-15	0.652	0.643	281	1213	+	nucleotidyl transferase AbiEii/AbiGii toxin family protein [Bacillus cereus group sp. Bc191]	1	5	PDLC02324,AbiEii_WP_084488417.1, 1, 0.012, 0.132, 0.173 | PDLC02324,AbiEii_WP_084488417.1, 2, 750, 0, 0 | PDLC02296,AbiEii_WP_066409903.1, 1, 0.0011, 0.213, 0.23 | PDLC02291,AbiEii_WP_082807810.1, 1, 2.6e-08, 0.613, 0.477 | PDLC02289,AbiEii_WP_007349585.1, 1, 4.2e-07, 0.635, 0.557 | PDLC02307,AbiEii_WP_156423273.1, 1, 0.043, 0.106, 0.128 | PDLC02307,AbiEii_WP_156423273.1, 2, 0.073, 0.287, 0.338 |…	PDLC02306, AbiEii_WP_084590683.1, 2.5e-15, 0.652, 0.643 | PDLC02305, AbiEii_WP_096461967.1, 2.2e-10, 0.255, 0.265 | PDLC02304, AbiEii_WP_034042188.1, 2.3e-08, 0.784, 0.765 | PDLC02291, AbiEii_WP_082807810.1, 2.6e-08, 0.613, 0.477 | PDLC02289, AbiEii_WP_007349585.1, 4.2e-07, 0.635, 0.557
AbiE	AbiE	AbiE	Abi	GCA_025516455.1	ASM2551645v1	Bacillus paranthracis	Bacillus paranthracis	4949976	Scaffold	4	JAOPQO010000079.1	MCU4851563.1	PDLC02306	AbiEii_WP_084590683.1	AbiEii	2e-15	4.2e-15	0.655	0.646	1129	2061	-	nucleotidyl transferase AbiEii/AbiGii toxin family protein [Bacillus paranthracis]	2	15	PDLC02324,AbiEii_WP_084488417.1, 1, 0.021, 0.129, 0.169 | PDLC02324,AbiEii_WP_084488417.1, 2, 260, 0.09, 0.121 | PDLC02296,AbiEii_WP_066409903.1, 1, 0.00018, 0.223, 0.241 | PDLC02291,AbiEii_WP_082807810.1, 1, 1.4e-06, 0.281, 0.216 | PDLC02289,AbiEii_WP_007349585.1, 1, 2.3e-06, 0.639, 0.56 | PDLC02307,AbiEii_WP_156423273.1, 1, 0.015, 0.106, 0.146 | PDLC02307,AbiEii_WP_156423273.1, 2, 0.88, 0.097, …	PDLC02306, AbiEii_WP_084590683.1, 4.2e-15, 0.655, 0.646 | PDLC02305, AbiEii_WP_096461967.1, 5.7e-10, 0.261, 0.271 | PDLC02304, AbiEii_WP_034042188.1, 1.4e-08, 0.806, 0.792 | PDLC02291, AbiEii_WP_082807810.1, 1.4e-06, 0.281, 0.216 | PDLC02289, AbiEii_WP_007349585.1, 2.3e-06, 0.639, 0.56
AbiE	AbiE	AbiE	Abi	GCA_019749315.1	ASM1974931v1	Bacillus cereus	Bacillus cereus	5959954	Scaffold	11	JACWFF010000022.1	MBY0134238.1	PDLC02235	AbiEi_WP_103474522.1	AbiEi	5e-53	5.5e-53	0.968	0.767	26924	27493	-	hypothetical protein H0177_28905 [Bacillus cereus]	30	30	PDLC02235,AbiEi_WP_103474522.1, 1, 5.5e-53, 0.968, 0.767 | PDLC02257,AbiEi_WP_086334408.1, 1, 2.8e-35, 0.921, 0.729 | PDLC02261,AbiEi_WP_156800253.1, 1, 3.5e-27, 0.582, 0.688 | PDLC02243,AbiEi_WP_044940787.1, 1, 3e-30, 0.947, 0.756	PDLC02235, AbiEi_WP_103474522.1, 5.5e-53, 0.968, 0.767 | PDLC02257, AbiEi_WP_086334408.1, 2.8e-35, 0.921, 0.729 | PDLC02243, AbiEi_WP_044940787.1, 3e-30, 0.947, 0.756 | PDLC02261, AbiEi_WP_156800253.1, 3.5e-27, 0.582, 0.688
AbiE	AbiE	AbiE	Abi	GCA_036213225.1	ASM3621322v1	Bacillus thuringiensis	Bacillus thuringiensis	6716877	Scaffold	2	JARMFA010000059.1	MED1917337.1	PDLC02308	AbiEii_WP_070513158.1	AbiEii	3.9e-138	4.9e-138	0.946	0.986	1324	2220	+	nucleotidyl transferase AbiEii/AbiGii toxin family protein [Bacillus thuringiensis]	3	39	PDLC02291,AbiEii_WP_082807810.1, 1, 4.3e-11, 0.678, 0.581 | PDLC02309,AbiEii_WP_051816475.1, 1, 220, 0.087, 0.061 | PDLC02309,AbiEii_WP_051816475.1, 2, 0.0051, 0.292, 0.207 | PDLC02300,AbiEii_WP_073893720.1, 1, 7.4e-06, 0.708, 0.757 | PDLC02307,AbiEii_WP_156423273.1, 1, 1100, 0.05, 0.055 | PDLC02307,AbiEii_WP_156423273.1, 2, 0.02, 0.178, 0.242 | PDLC02319,AbiEii_WP_148235064.1, 1, 2.5e-15, 0.638,…	PDLC02308, AbiEii_WP_070513158.1, 4.9e-138, 0.946, 0.986 | PDLC02319, AbiEii_WP_148235064.1, 2.5e-15, 0.638, 0.714 | PDLC02288, AbiEii_WP_110023304.1, 5.1e-12, 0.705, 0.66 | PDLC02291, AbiEii_WP_082807810.1, 4.3e-11, 0.678, 0.581 | PDLC02300, AbiEii_WP_073893720.1, 7.4e-06, 0.708, 0.757
AbiE	AbiE	AbiE	Abi	GCA_002570105.1	ASM257010v1	Bacillus toyonensis	Bacillus toyonensis	6433607	Scaffold	5	NVHM01000045.1	PGB10509.1	PDLC02267	AbiEi_WP_082871982.1	AbiEi	1.3e-25	5.3e-25	0.937	0.933	7580	8488	-	hypothetical protein COM09_22740 [Bacillus toyonensis]	10	10	PDLC02275,AbiEi_WP_006905458.1, 1, 0.2, 0.49, 0.598 | PDLC02249,AbiEi_NJD28597.1, 1, 610, 0.066, 0.109 | PDLC02249,AbiEi_NJD28597.1, 2, 0.028, 0.079, 0.13 | PDLC02249,AbiEi_NJD28597.1, 3, 6.6, 0.05, 0.082 | PDLC02287,AbiEi_WP_009249990.1, 1, 8.9e-06, 0.344, 0.375 | PDLC02287,AbiEi_WP_009249990.1, 2, 2.9e-11, 0.477, 0.549 | PDLC02248,AbiEi_WP_014757546.1, 1, 59, 0.245, 0.354 | PDLC02248,AbiEi_WP_0…	PDLC02267, AbiEi_WP_082871982.1, 5.3e-25, 0.937, 0.933 | PDLC02270, AbiEi_WP_019177799.1, 2.4e-15, 0.421, 0.491 | PDLC02269, AbiEi_WP_101304315.1, 1.1e-14, 0.477, 0.554 | PDLC02237, AbiEi_WP_069019759.1, 1.3e-12, 0.613, 0.614 | PDLC02287, AbiEi_WP_009249990.1, 2.9e-11, 0.477, 0.549
AbiE	AbiE	AbiE	Abi	GCA_025947955.1	ASM2594795v1	Bacillus thuringiensis	Bacillus thuringiensis	6542914	Complete Genome	1	CP097257.1	UYX52287.1	PDLC02267	AbiEi_WP_082871982.1	AbiEi	1.3e-25	5.2e-25	0.937	0.933	5332706	5333614	+	hypothetical protein M3Y14_28115 [Bacillus thuringiensis]	5556	6050	PDLC02275,AbiEi_WP_006905458.1, 1, 0.2, 0.49, 0.598 | PDLC02249,AbiEi_NJD28597.1, 1, 600, 0.066, 0.109 | PDLC02249,AbiEi_NJD28597.1, 2, 0.027, 0.079, 0.13 | PDLC02249,AbiEi_NJD28597.1, 3, 6.5, 0.05, 0.082 | PDLC02287,AbiEi_WP_009249990.1, 1, 8.7e-06, 0.344, 0.375 | PDLC02287,AbiEi_WP_009249990.1, 2, 2.9e-11, 0.477, 0.549 | PDLC02248,AbiEi_WP_014757546.1, 1, 58, 0.245, 0.354 | PDLC02248,AbiEi_WP_0…	PDLC02267, AbiEi_WP_082871982.1, 5.2e-25, 0.937, 0.933 | PDLC02270, AbiEi_WP_019177799.1, 2.4e-15, 0.421, 0.491 | PDLC02269, AbiEi_WP_101304315.1, 1.1e-14, 0.477, 0.554 | PDLC02237, AbiEi_WP_069019759.1, 1.2e-12, 0.613, 0.614 | PDLC02287, AbiEi_WP_009249990.1, 2.9e-11, 0.477, 0.549
AbiE	AbiE	AbiE	Abi	GCA_027715865.1	ASM2771586v1	Bacillus cereus	Bacillus cereus	5441416	Contig	11	JAQFUB010000026.1	MDA2632935.1	PDLC02306	AbiEii_WP_084590683.1	AbiEii	2.1e-15	4.5e-15	0.655	0.646	1167	2099	-	nucleotidyl transferase AbiEii/AbiGii toxin family protein [Bacillus cereus]	2	6	PDLC02324,AbiEii_WP_084488417.1, 1, 0.022, 0.129, 0.169 | PDLC02324,AbiEii_WP_084488417.1, 2, 280, 0.09, 0.121 | PDLC02296,AbiEii_WP_066409903.1, 1, 0.00019, 0.223, 0.241 | PDLC02291,AbiEii_WP_082807810.1, 1, 1.5e-06, 0.281, 0.216 | PDLC02289,AbiEii_WP_007349585.1, 1, 2.5e-06, 0.639, 0.56 | PDLC02307,AbiEii_WP_156423273.1, 1, 0.016, 0.106, 0.146 | PDLC02307,AbiEii_WP_156423273.1, 2, 0.96, 0.097, …	PDLC02306, AbiEii_WP_084590683.1, 4.5e-15, 0.655, 0.646 | PDLC02305, AbiEii_WP_096461967.1, 6.2e-10, 0.261, 0.271 | PDLC02304, AbiEii_WP_034042188.1, 1.6e-08, 0.806, 0.792 | PDLC02291, AbiEii_WP_082807810.1, 1.5e-06, 0.281, 0.216 | PDLC02289, AbiEii_WP_007349585.1, 2.5e-06, 0.639, 0.56
AbiE	AbiE	AbiE	Abi	GCA_002555025.1	ASM255502v1	Bacillus toyonensis	Bacillus toyonensis	5913544	Scaffold	11	NUCV01000053.1	PEL46510.1	PDLC02306	AbiEii_WP_084590683.1	AbiEii	9.3e-16	2.5e-15	0.652	0.643	2867	3799	+	hypothetical protein CN638_26720 [Bacillus toyonensis]	3	4	PDLC02324,AbiEii_WP_084488417.1, 1, 0.012, 0.132, 0.173 | PDLC02324,AbiEii_WP_084488417.1, 2, 390, 0.084, 0.113 | PDLC02296,AbiEii_WP_066409903.1, 1, 0.0013, 0.213, 0.23 | PDLC02291,AbiEii_WP_082807810.1, 1, 3.2e-08, 0.613, 0.477 | PDLC02289,AbiEii_WP_007349585.1, 1, 6e-07, 0.635, 0.557 | PDLC02307,AbiEii_WP_156423273.1, 1, 0.047, 0.106, 0.128 | PDLC02307,AbiEii_WP_156423273.1, 2, 0.074, 0.284, 0…	PDLC02306, AbiEii_WP_084590683.1, 2.5e-15, 0.652, 0.643 | PDLC02305, AbiEii_WP_096461967.1, 2.3e-10, 0.255, 0.265 | PDLC02304, AbiEii_WP_034042188.1, 2.1e-08, 0.787, 0.769 | PDLC02291, AbiEii_WP_082807810.1, 3.2e-08, 0.613, 0.477 | PDLC02289, AbiEii_WP_007349585.1, 6e-07, 0.635, 0.557
AbiE	AbiE	AbiE	Abi	GCA_002558875.1	ASM255887v1	Bacillus cereus	Bacillus cereus	5732373	Scaffold	8	NTZA01000039.1	PES64904.1	PDLC02267	AbiEi_WP_082871982.1	AbiEi	1.2e-25	4.6e-25	0.937	0.933	5867	6775	-	hypothetical protein CN507_18480 [Bacillus cereus]	8	9	PDLC02275,AbiEi_WP_006905458.1, 1, 0.18, 0.49, 0.598 | PDLC02249,AbiEi_NJD28597.1, 1, 540, 0.066, 0.109 | PDLC02249,AbiEi_NJD28597.1, 2, 0.024, 0.079, 0.13 | PDLC02249,AbiEi_NJD28597.1, 3, 5.8, 0.05, 0.082 | PDLC02287,AbiEi_WP_009249990.1, 1, 7.8e-06, 0.344, 0.375 | PDLC02287,AbiEi_WP_009249990.1, 2, 2.6e-11, 0.477, 0.549 | PDLC02248,AbiEi_WP_014757546.1, 1, 52, 0.245, 0.354 | PDLC02248,AbiEi_WP_…	PDLC02267, AbiEi_WP_082871982.1, 4.6e-25, 0.937, 0.933 | PDLC02270, AbiEi_WP_019177799.1, 2.1e-15, 0.421, 0.491 | PDLC02269, AbiEi_WP_101304315.1, 9.5e-15, 0.477, 0.554 | PDLC02237, AbiEi_WP_069019759.1, 1.1e-12, 0.613, 0.614 | PDLC02287, AbiEi_WP_009249990.1, 2.6e-11, 0.477, 0.549
AbiE	AbiE	AbiE	Abi	GCA_002570105.1	ASM257010v1	Bacillus toyonensis	Bacillus toyonensis	6433607	Scaffold	5	NVHM01000045.1	PGB10508.1	PDLC02306	AbiEii_WP_084590683.1	AbiEii	2.4e-15	5.3e-15	0.655	0.646	6623	7555	+	hypothetical protein COM09_22735 [Bacillus toyonensis]	9	10	PDLC02296,AbiEii_WP_066409903.1, 1, 8.9e-05, 0.239, 0.262 | PDLC02296,AbiEii_WP_066409903.1, 2, 450, 0.094, 0.099 | PDLC02296,AbiEii_WP_066409903.1, 3, 81, 0.061, 0.064 | PDLC02291,AbiEii_WP_082807810.1, 1, 5.9e-07, 0.603, 0.471 | PDLC02289,AbiEii_WP_007349585.1, 1, 3.9e-06, 0.639, 0.56 | PDLC02307,AbiEii_WP_156423273.1, 1, 0.02, 0.106, 0.146 | PDLC02307,AbiEii_WP_156423273.1, 2, 0.22, 0.129, 0.1…	PDLC02306, AbiEii_WP_084590683.1, 5.3e-15, 0.655, 0.646 | PDLC02305, AbiEii_WP_096461967.1, 5.9e-10, 0.261, 0.271 | PDLC02304, AbiEii_WP_034042188.1, 6.2e-08, 0.806, 0.792 | PDLC02291, AbiEii_WP_082807810.1, 5.9e-07, 0.603, 0.471 | PDLC02289, AbiEii_WP_007349585.1, 3.9e-06, 0.639, 0.56
AbiE	AbiE	AbiE	Abi	GCA_029706105.1	PDT001182587.1	Bacillus cereus	Bacillus cereus	6397491	Contig	17	DAOIZU010000059.1	HDR6958048.1	PDLC02235	AbiEi_WP_103474522.1	AbiEi	2.1e-68	2.4e-68	0.959	0.971	10176	10907	+	TPA: hypothetical protein QCV97_005838 [Bacillus cereus]	13	19	PDLC02235,AbiEi_WP_103474522.1, 1, 2.4e-68, 0.959, 0.971 | PDLC02257,AbiEi_WP_086334408.1, 1, 2.8e-43, 0.909, 0.925 | PDLC02261,AbiEi_WP_156800253.1, 1, 2500, 0.074, 0.112 | PDLC02261,AbiEi_WP_156800253.1, 2, 4e-38, 0.654, 0.988 | PDLC02243,AbiEi_WP_044940787.1, 1, 9.6e-39, 0.947, 0.974	PDLC02235, AbiEi_WP_103474522.1, 2.4e-68, 0.959, 0.971 | PDLC02257, AbiEi_WP_086334408.1, 2.8e-43, 0.909, 0.925 | PDLC02243, AbiEi_WP_044940787.1, 9.6e-39, 0.947, 0.974 | PDLC02261, AbiEi_WP_156800253.1, 4e-38, 0.654, 0.988
AbiE	AbiE	AbiE	Abi	GCA_027713065.1	ASM2771306v1	Bacillus cereus	Bacillus cereus	5647129	Contig	10	JAQFQI010000012.1	MDA2079510.1	PDLC02236	AbiEi_WP_025580240.1	AbiEi	1.6e-60	1.7e-60	0.936	0.976	18483	19145	-	DUF6088 family protein [Bacillus cereus]	24	115	PDLC02275,AbiEi_WP_006905458.1, 1, 0.079, 0.164, 0.201 | PDLC02275,AbiEi_WP_006905458.1, 2, 79, 0.364, 0.391 | PDLC02232,AbiEi_WP_050009329.1, 1, 3.5e-06, 0.286, 0.356 | PDLC02232,AbiEi_WP_050009329.1, 2, 800, 0.123, 0.147 | PDLC02235,AbiEi_WP_103474522.1, 1, 0.0038, 0.236, 0.233 | PDLC02235,AbiEi_WP_103474522.1, 2, 430, 0.095, 0.071 | PDLC02247,AbiEi_WP_023355414.1, 1, 2.1e-21, 0.577, 0.544 | PD…	PDLC02236, AbiEi_WP_025580240.1, 1.7e-60, 0.936, 0.976 | PDLC02247, AbiEi_WP_023355414.1, 2.1e-21, 0.577, 0.544 | PDLC02226, AbiEi_WP_146016717.1, 5e-21, 0.686, 0.693 | PDLC02251, AbiEi_WP_034820941.1, 4.3e-10, 0.695, 0.648 | PDLC02267, AbiEi_WP_082871982.1, 2.5e-07, 0.527, 0.405
AbiE	AbiE	AbiE	Abi	GCA_002558875.1	ASM255887v1	Bacillus cereus	Bacillus cereus	5732373	Scaffold	8	NTZA01000039.1	PES64903.1	PDLC02306	AbiEii_WP_084590683.1	AbiEii	2.1e-15	4.7e-15	0.655	0.646	4910	5842	+	hypothetical protein CN507_18475 [Bacillus cereus]	7	9	PDLC02296,AbiEii_WP_066409903.1, 1, 7.9e-05, 0.239, 0.262 | PDLC02296,AbiEii_WP_066409903.1, 2, 390, 0.094, 0.099 | PDLC02296,AbiEii_WP_066409903.1, 3, 71, 0.061, 0.064 | PDLC02291,AbiEii_WP_082807810.1, 1, 5.2e-07, 0.603, 0.471 | PDLC02289,AbiEii_WP_007349585.1, 1, 3.4e-06, 0.639, 0.56 | PDLC02307,AbiEii_WP_156423273.1, 1, 0.018, 0.106, 0.146 | PDLC02307,AbiEii_WP_156423273.1, 2, 0.19, 0.129, 0.…	PDLC02306, AbiEii_WP_084590683.1, 4.7e-15, 0.655, 0.646 | PDLC02305, AbiEii_WP_096461967.1, 5.2e-10, 0.261, 0.271 | PDLC02304, AbiEii_WP_034042188.1, 5.4e-08, 0.806, 0.792 | PDLC02291, AbiEii_WP_082807810.1, 5.2e-07, 0.603, 0.471 | PDLC02289, AbiEii_WP_007349585.1, 3.4e-06, 0.639, 0.56
AbiE	AbiE	AbiE	Abi	GCA_001645535.1	ASM164553v1	Bacillus wiedmannii	Bacillus wiedmannii	5559350	Contig	12	LXFS01000048.1	OAK35292.1	PDLC02267	AbiEi_WP_082871982.1	AbiEi	2.2e-21	1.6e-20	0.934	0.929	1423	2331	-	hypothetical protein A6285_27850 [Bacillus wiedmannii]	2	5	PDLC02249,AbiEi_NJD28597.1, 1, 610, 0.073, 0.12 | PDLC02249,AbiEi_NJD28597.1, 2, 0.019, 0.083, 0.136 | PDLC02249,AbiEi_NJD28597.1, 3, 670, 0.04, 0.065 | PDLC02287,AbiEi_WP_009249990.1, 1, 8e-06, 0.341, 0.372 | PDLC02287,AbiEi_WP_009249990.1, 2, 1.2e-11, 0.483, 0.557 | PDLC02265,AbiEi_WP_076488363.1, 1, 1.3, 0.086, 0.131 | PDLC02265,AbiEi_WP_076488363.1, 2, 4.8, 0.106, 0.162 | PDLC02225,AbiEi_WP_0…	PDLC02267, AbiEi_WP_082871982.1, 1.6e-20, 0.934, 0.929 | PDLC02269, AbiEi_WP_101304315.1, 4.2e-15, 0.483, 0.562 | PDLC02237, AbiEi_WP_069019759.1, 1.8e-13, 0.623, 0.625 | PDLC02270, AbiEi_WP_019177799.1, 5.4e-13, 0.421, 0.491 | PDLC02287, AbiEi_WP_009249990.1, 1.2e-11, 0.483, 0.557
AbiE	AbiE	AbiE	Abi	GCF_022663155.1	ASM2266315v1	Bacillus cereus group sp. BfR-BA-01427	Bacillus cereus s.l.	6327880	Contig	15	NZ_JAKUEY010000047.1	WP_232306271.1	PDLC02235	AbiEi_WP_103474522.1	AbiEi	2.6e-68	2.9e-68	0.967	0.967	841	1563	+	DUF6577 family protein [Bacillus cereus]	1	8	PDLC02235,AbiEi_WP_103474522.1, 1, 2.9e-68, 0.967, 0.967 | PDLC02257,AbiEi_WP_086334408.1, 1, 3.2e-43, 0.917, 0.921 | PDLC02261,AbiEi_WP_156800253.1, 1, 2800, 0.079, 0.119 | PDLC02261,AbiEi_WP_156800253.1, 2, 3.9e-38, 0.662, 0.988 | PDLC02243,AbiEi_WP_044940787.1, 1, 9.1e-39, 0.958, 0.974	PDLC02235, AbiEi_WP_103474522.1, 2.9e-68, 0.967, 0.967 | PDLC02257, AbiEi_WP_086334408.1, 3.2e-43, 0.917, 0.921 | PDLC02243, AbiEi_WP_044940787.1, 9.1e-39, 0.958, 0.974 | PDLC02261, AbiEi_WP_156800253.1, 3.9e-38, 0.662, 0.988
AbiE	AbiE	AbiE	Abi	GCA_025516285.1	ASM2551628v1	Bacillus cereus	Bacillus cereus	5276504	Scaffold	10	JAOPSQ010000019.1	MCU4793485.1	PDLC02306	AbiEii_WP_084590683.1	AbiEii	9.4e-16	2.5e-15	0.652	0.643	1387	2319	-	nucleotidyl transferase AbiEii/AbiGii toxin family protein [Bacillus cereus]	2	4	PDLC02324,AbiEii_WP_084488417.1, 1, 0.011, 0.132, 0.173 | PDLC02324,AbiEii_WP_084488417.1, 2, 720, 0, 0 | PDLC02296,AbiEii_WP_066409903.1, 1, 0.0011, 0.213, 0.23 | PDLC02291,AbiEii_WP_082807810.1, 1, 2.5e-08, 0.613, 0.477 | PDLC02289,AbiEii_WP_007349585.1, 1, 4e-07, 0.635, 0.557 | PDLC02307,AbiEii_WP_156423273.1, 1, 0.042, 0.106, 0.128 | PDLC02307,AbiEii_WP_156423273.1, 2, 0.07, 0.287, 0.338 | PD…	PDLC02306, AbiEii_WP_084590683.1, 2.5e-15, 0.652, 0.643 | PDLC02305, AbiEii_WP_096461967.1, 2.1e-10, 0.255, 0.265 | PDLC02304, AbiEii_WP_034042188.1, 2.2e-08, 0.784, 0.765 | PDLC02291, AbiEii_WP_082807810.1, 2.5e-08, 0.613, 0.477 | PDLC02289, AbiEii_WP_007349585.1, 4e-07, 0.635, 0.557
AbiE	AbiE	AbiE	Abi	GCA_029706105.1	PDT001182587.1	Bacillus cereus	Bacillus cereus	6397491	Contig	17	DAOIZU010000059.1	HDR6958049.1	PDLC02299	AbiEii_WP_105958957.1	AbiEii	1.9e-121	2.4e-121	0.987	0.994	10927	12060	+	TPA: nucleotidyl transferase AbiEii/AbiGii toxin family protein [Bacillus cereus]	14	19	PDLC02316,AbiEii_WP_074501794.1, 1, 2.2e-07, 0.17, 0.217 | PDLC02316,AbiEii_WP_074501794.1, 2, 7.6, 0.334, 0.369 | PDLC02298,AbiEii_WP_085578968.1, 1, 0.0064, 0.125, 0.209 | PDLC02291,AbiEii_WP_082807810.1, 1, 2.6e-10, 0.43, 0.481 | PDLC02318,AbiEii_WP_069691453.1, 1, 0.017, 0.149, 0.193 | PDLC02289,AbiEii_WP_007349585.1, 1, 7e-13, 0.509, 0.621 | PDLC02307,AbiEii_WP_156423273.1, 1, 0.00018, 0.138…	PDLC02299, AbiEii_WP_105958957.1, 2.4e-121, 0.987, 0.994 | PDLC02292, AbiEii_WP_010527912.1, 4.4e-16, 0.35, 0.438 | PDLC02289, AbiEii_WP_007349585.1, 7e-13, 0.509, 0.621 | PDLC02297, AbiEii_WP_106546964.1, 8.1e-13, 0.565, 0.743 | PDLC02304, AbiEii_WP_034042188.1, 1.1e-11, 0.496, 0.658
AbiG	AbiG	AbiG	Abi	GCA_015335145.1	ASM1533514v1	Bacillus cereus	Bacillus cereus	5761300	Chromosome	1	CP064072.1	QPA42378.1	PDLC02331	AbiGi	AbiGi	1.9e-102	2.3e-102	0.91	0.981	2680233	2681099	-	hypothetical protein INQ58_13900 [Bacillus cereus]	2667	5369	PDLC02331,AbiGi, 1, 2.3e-102, 0.91, 0.981	PDLC02331, AbiGi, 2.3e-102, 0.91, 0.981
AbiG	AbiG	AbiG	Abi	GCF_035618415.1	ASM3561841v1	Bacillus pacificus	Bacillus pacificus	5590091	Contig	16	NZ_JAYGBU010000002.1	WP_046648607.1	PDLC02331	AbiGi	AbiGi	5.1e-105	6.2e-105	0.946	0.988	252979	253818	-	abortive infection system antitoxin AbiGi family protein [Bacillus]	228	282	PDLC02331,AbiGi, 1, 6.2e-105, 0.946, 0.988	PDLC02331, AbiGi, 6.2e-105, 0.946, 0.988
AbiG	AbiG	AbiG	Abi	GCA_002552395.1	ASM255239v1	Bacillus thuringiensis	Bacillus thuringiensis	6302729	Scaffold	12	NVMD01000029.1	PED11821.1	PDLC02331	AbiGi	AbiGi	1.5e-102	1.8e-102	0.932	0.973	109166	110005	-	hypothetical protein CON01_25145 [Bacillus thuringiensis]	86	123	PDLC02331,AbiGi, 1, 1.8e-102, 0.932, 0.973	PDLC02331, AbiGi, 1.8e-102, 0.932, 0.973
AbiG	AbiG	AbiG	Abi	GCF_001059825.1	ASM105982v1	Bacillus cereus	Bacillus cereus	5364992	Scaffold	6	NZ_JUOX01000288.1	WP_046648607.1	PDLC02331	AbiGi	AbiGi	5.2e-105	6.2e-105	0.946	0.988	11326	12165	-	abortive infection system antitoxin AbiGi family protein [Bacillus]	10	10	PDLC02331,AbiGi, 1, 6.2e-105, 0.946, 0.988	PDLC02331, AbiGi, 6.2e-105, 0.946, 0.988
AbiG	AbiG	AbiG	Abi	GCA_027711645.1	ASM2771164v1	Bacillus cereus group sp. BY11-1LC	Bacillus cereus s.l.	5363444	Contig	8	JAQFOX010000014.1	MDA1892463.1	PDLC02332	AbiGii	AbiGii	1.1e-123	1.3e-123	0.993	0.995	141734	142951	-	abortive infection system toxin AbiGii family protein [Bacillus cereus group sp. BY11-1LC]	113	129	PDLC02332,AbiGii, 1, 1.3e-123, 0.993, 0.995	PDLC02332, AbiGii, 1.3e-123, 0.993, 0.995
AbiG	AbiG	AbiG	Abi	GCA_029708815.1	PDT001182236.1	Bacillus mycoides	Bacillus mycoides	5869517	Contig	8	DAOJEJ010000019.1	HDR7624378.1	PDLC02331	AbiGi	AbiGi	5e-52	5.6e-52	0.988	0.608	81133	81642	+	TPA: hypothetical protein QCX56_004755 [Bacillus mycoides]	87	113	PDLC02331,AbiGi, 1, 5.6e-52, 0.988, 0.608	PDLC02331, AbiGi, 5.6e-52, 0.988, 0.608
AbiG	AbiG	AbiG	Abi	GCA_002581765.1	ASM258176v1	Bacillus toyonensis	Bacillus toyonensis	5576195	Scaffold	10	NUSV01000022.1	PHD96625.1	PDLC02331	AbiGi	AbiGi	4.1e-104	4.9e-104	0.946	0.988	38147	38986	-	hypothetical protein COF43_22480 [Bacillus toyonensis]	46	95	PDLC02331,AbiGi, 1, 4.9e-104, 0.946, 0.988	PDLC02331, AbiGi, 4.9e-104, 0.946, 0.988
AbiG	AbiG	AbiG	Abi	GCA_030062235.1	ASM3006223v1	Bacillus bombysepticus	Bacillus bombysepticus	5969053	Scaffold	3	JASDAQ010000004.1	MDJ0294935.1	PDLC02331	AbiGi	AbiGi	6.5e-67	7.3e-67	0.995	0.7	29792	30364	-	abortive infection system antitoxin AbiGi family protein [Bacillus bombysepticus]	39	483	PDLC02331,AbiGi, 1, 7.3e-67, 0.995, 0.7	PDLC02331, AbiGi, 7.3e-67, 0.995, 0.7
AbiG	AbiG	AbiG	Abi	GCA_037068315.1	PDT002100506.1	Bacillus cereus	Bacillus cereus	6558500	Contig	1	ABQPNJ010000001.1	EMN7726875.1	PDLC02331	AbiGi	AbiGi	3.9e-102	4.7e-102	0.91	0.981	102523	103389	+	hypothetical protein WB980_000120 [Bacillus cereus]	120	1146	PDLC02331,AbiGi, 1, 4.7e-102, 0.91, 0.981	PDLC02331, AbiGi, 4.7e-102, 0.91, 0.981
AbiG	AbiG	AbiG	Abi	GCA_027711625.1	ASM2771162v1	Bacillus cereus group sp. BY112LC	Bacillus cereus s.l.	5757243	Contig	5	JAQFOW010000019.1	MDA1876391.1	PDLC02332	AbiGii	AbiGii	1.8e-120	2e-120	0.993	0.995	14123	15340	+	abortive infection system toxin AbiGii family protein [Bacillus cereus group sp. BY112LC]	12	92	PDLC02332,AbiGii, 1, 2e-120, 0.993, 0.995	PDLC02332, AbiGii, 2e-120, 0.993, 0.995
AbiG	AbiG	AbiG	Abi	GCA_000743815.1	BDJ	Bacillus cereus ATCC 10876	Bacillus cereus	5996083	Scaffold	1	KN050654.1	KFL73771.1	PDLC02331	AbiGi	AbiGi	7.6e-79	8.4e-79	0.995	0.758	3784017	3784634	-	hypothetical protein DJ50_1078 [Bacillus cereus ATCC 10876]	3771	5991	PDLC02331,AbiGi, 1, 8.4e-79, 0.995, 0.758	PDLC02331, AbiGi, 8.4e-79, 0.995, 0.758
AbiG	AbiG	AbiG	Abi	GCF_024495845.1	ASM2449584v1	Bacillus cereus	Bacillus cereus	5908983	Contig	2	NZ_JANHMC010000003.1	WP_000492406.1	PDLC02332	AbiGii	AbiGii	1.5e-129	1.7e-129	0.997	0.992	28459	29658	-	abortive infection system toxin AbiGii family protein [Bacillus]	38	419	PDLC02332,AbiGii, 1, 1.7e-129, 0.997, 0.992	PDLC02332, AbiGii, 1.7e-129, 0.997, 0.992
AbiG	AbiG	AbiG	Abi	GCF_035618335.1	ASM3561833v1	Bacillus paranthracis	Bacillus paranthracis	5772710	Contig	1	NZ_JAYGBT010000002.1	WP_228490976.1	PDLC02332	AbiGii	AbiGii	1.6e-128	1.9e-128	0.961	0.995	245966	247213	+	abortive infection system toxin AbiGii family protein [Bacillus cereus group]	275	980	PDLC02332,AbiGii, 1, 1.9e-128, 0.961, 0.995	PDLC02332, AbiGii, 1.9e-128, 0.961, 0.995
AbiG	AbiG	AbiG	Abi	GCA_029536425.1	ASM2953642v1	Bacillus paranthracis	Bacillus paranthracis	5653150	Contig	4	JARPRS010000009.1	MDG0916585.1	PDLC02331	AbiGi	AbiGi	1.9e-102	2.3e-102	0.91	0.981	259279	260145	+	abortive infection system antitoxin AbiGi family protein [Bacillus paranthracis]	289	301	PDLC02331,AbiGi, 1, 2.3e-102, 0.91, 0.981	PDLC02331, AbiGi, 2.3e-102, 0.91, 0.981
AbiG	AbiG	AbiG	Abi	GCF_009739985.1	ASM973998v1	Bacillus cereus	Bacillus cereus	5641940	Complete Genome	9	NZ_CP040343.1	WP_046648607.1	PDLC02331	AbiGi	AbiGi	5.2e-105	6.3e-105	0.946	0.988	243600	244439	+	abortive infection system antitoxin AbiGi family protein [Bacillus]	245	324	PDLC02331,AbiGi, 1, 6.3e-105, 0.946, 0.988	PDLC02331, AbiGi, 6.3e-105, 0.946, 0.988
AbiG	AbiG	AbiG	Abi	GCA_035815535.1	ASM3581553v1	Bacillus cereus	Bacillus cereus	6111862	Scaffold	2	JARSUX010000002.1	MEC2728181.1	PDLC02332	AbiGii	AbiGii	1.5e-129	1.7e-129	0.997	0.992	28480	29679	-	abortive infection system toxin AbiGii family protein [Bacillus cereus]	38	483	PDLC02332,AbiGii, 1, 1.7e-129, 0.997, 0.992	PDLC02332, AbiGii, 1.7e-129, 0.997, 0.992
AbiG	AbiG	AbiG	Abi	GCF_035618055.1	ASM3561805v1	Bacillus pacificus	Bacillus pacificus	5512085	Contig	9	NZ_JAYGBD010000193.1	WP_046648609.1	PDLC02332	AbiGii	AbiGii	1.1e-123	1.3e-123	0.993	0.995	4650	5867	+	abortive infection system toxin AbiGii family protein [Bacillus]	4	4	PDLC02332,AbiGii, 1, 1.3e-123, 0.993, 0.995	PDLC02332, AbiGii, 1.3e-123, 0.993, 0.995
AbiG	AbiG	AbiG	Abi	GCA_025517705.1	ASM2551770v1	Bacillus cereus	Bacillus cereus	5838392	Scaffold	3	JAOPPH010000013.1	MCU5537233.1	PDLC02332	AbiGii	AbiGii	3.7e-120	4.1e-120	0.998	0.992	4941	6146	-	abortive infection system toxin AbiGii family protein [Bacillus cereus]	11	170	PDLC02332,AbiGii, 1, 4.1e-120, 0.998, 0.992	PDLC02332, AbiGii, 4.1e-120, 0.998, 0.992
AbiG	AbiG	AbiG	Abi	GCA_030223125.1	ASM3022312v1	Bacillus paranthracis	Bacillus paranthracis	5620536	Contig	10	JAPNQH010000106.1	MDK7535950.1	PDLC02332	AbiGii	AbiGii	1.2e-123	1.3e-123	0.993	0.995	516	1733	-	abortive infection system toxin AbiGii family protein [Bacillus paranthracis]	1	4	PDLC02332,AbiGii, 1, 1.3e-123, 0.993, 0.995	PDLC02332, AbiGii, 1.3e-123, 0.993, 0.995
AbiG	AbiG	AbiG	Abi	GCF_001059825.1	ASM105982v1	Bacillus cereus	Bacillus cereus	5364992	Scaffold	6	NZ_JUOX01000288.1	WP_046648609.1	PDLC02332	AbiGii	AbiGii	1.1e-123	1.3e-123	0.993	0.995	10106	11323	-	abortive infection system toxin AbiGii family protein [Bacillus]	9	10	PDLC02332,AbiGii, 1, 1.3e-123, 0.993, 0.995	PDLC02332, AbiGii, 1.3e-123, 0.993, 0.995
AbiG	AbiG	AbiG	Abi	GCA_027710505.1	ASM2771050v1	Bacillus cereus group sp. TH152-1LC	Bacillus cereus s.l.	6635326	Contig	11	JAQFNK010000044.1	MDA1680946.1	PDLC02332	AbiGii	AbiGii	3.3e-120	3.7e-120	0.993	0.995	12914	14131	+	abortive infection system toxin AbiGii family protein [Bacillus cereus group sp. TH152-1LC]	10	12	PDLC02332,AbiGii, 1, 3.7e-120, 0.993, 0.995	PDLC02332, AbiGii, 3.7e-120, 0.993, 0.995
AbiG	AbiG	AbiG	Abi	GCF_001901895.1	ASM190189v1	Bacillus cereus	Bacillus cereus	5520811	Scaffold	7	NZ_MIFD01000058.1	WP_046648607.1	PDLC02331	AbiGi	AbiGi	5.3e-105	6.3e-105	0.946	0.988	58745	59584	-	abortive infection system antitoxin AbiGi family protein [Bacillus]	55	57	PDLC02331,AbiGi, 1, 6.3e-105, 0.946, 0.988	PDLC02331, AbiGi, 6.3e-105, 0.946, 0.988
AbiG	AbiG	AbiG	Abi	GCA_001583875.1	ASM158387v1	Bacillus cereus	Bacillus cereus	5860633	Contig	1	LOQA01000001.1	KXY66855.1	PDLC02332	AbiGii	AbiGii	9.1e-132	1e-131	0.997	0.992	1634	2833	-	hypothetical protein AT278_25330 [Bacillus cereus]	2	864	PDLC02332,AbiGii, 1, 1e-131, 0.997, 0.992	PDLC02332, AbiGii, 1e-131, 0.997, 0.992
AbiG	AbiG	AbiG	Abi	GCA_036851675.1	ASM3685167v1	Bacillus paranthracis	Bacillus paranthracis	5700472	Contig	1	JAFLPA010000001.1	MEG7908705.1	PDLC02332	AbiGii	AbiGii	1.5e-128	1.7e-128	0.983	0.995	2707834	2709054	-	abortive phage resistance protein [Bacillus paranthracis]	2692	5452	PDLC02332,AbiGii, 1, 1.7e-128, 0.983, 0.995	PDLC02332, AbiGii, 1.7e-128, 0.983, 0.995
AbiG	AbiG	AbiG	Abi	GCA_030897185.1	PDT001695331.1	Bacillus paranthracis	Bacillus paranthracis	5700705	Contig	1	DAPAOD010000003.1	HDT6609476.1	PDLC02332	AbiGii	AbiGii	1.6e-128	1.8e-128	0.983	0.995	342009	343229	-	TPA: abortive phage resistance protein [Bacillus paranthracis]	382	387	PDLC02332,AbiGii, 1, 1.8e-128, 0.983, 0.995	PDLC02332, AbiGii, 1.8e-128, 0.983, 0.995
AbiG	AbiG	AbiG	Abi	GCA_019734275.1	ASM1973427v1	Bacillus cereus	Bacillus cereus	5904711	Scaffold	1	JAASHJ010000001.1	MBX9155971.1	PDLC02331	AbiGi	AbiGi	8.7e-103	1e-102	0.931	0.973	1824612	1825442	+	hypothetical protein HCG73_09430 [Bacillus cereus]	1881	2139	PDLC02331,AbiGi, 1, 1e-102, 0.931, 0.973	PDLC02331, AbiGi, 1e-102, 0.931, 0.973
AbiG	AbiG	AbiG	Abi	GCA_025517705.1	ASM2551770v1	Bacillus cereus	Bacillus cereus	5838392	Scaffold	3	JAOPPH010000013.1	MCU5537234.1	PDLC02331	AbiGi	AbiGi	4e-101	4.8e-101	0.906	0.977	6151	7017	-	abortive infection system antitoxin AbiGi family protein [Bacillus cereus]	12	170	PDLC02331,AbiGi, 1, 4.8e-101, 0.906, 0.977	PDLC02331, AbiGi, 4.8e-101, 0.906, 0.977
AbiG	AbiG	AbiG	Abi	GCF_001059875.1	ASM105987v1	Bacillus cereus	Bacillus cereus	5360032	Contig	4	NZ_JUOI01000271.1	WP_046648609.1	PDLC02332	AbiGii	AbiGii	1.1e-123	1.3e-123	0.993	0.995	1088	2305	+	abortive infection system toxin AbiGii family protein [Bacillus]	3	11	PDLC02332,AbiGii, 1, 1.3e-123, 0.993, 0.995	PDLC02332, AbiGii, 1.3e-123, 0.993, 0.995
AbiG	AbiG	AbiG	Abi	GCA_036851775.1	ASM3685177v1	Bacillus pacificus	Bacillus pacificus	5568221	Contig	6	JAFLPF010000002.1	MEG7840776.1	PDLC02332	AbiGii	AbiGii	1.2e-123	1.3e-123	0.993	0.995	185429	186646	+	hypothetical protein J0813_27795 [Bacillus pacificus]	183	266	PDLC02332,AbiGii, 1, 1.3e-123, 0.993, 0.995	PDLC02332, AbiGii, 1.3e-123, 0.993, 0.995
AbiG	AbiG	AbiG	Abi	GCA_029702835.1	PDT001182835.1	Bacillus cereus	Bacillus cereus	6413407	Contig	14	DAOIVL010000053.1	HDR6219197.1	PDLC02332	AbiGii	AbiGii	5.4e-117	6e-117	0.998	0.992	3893	5095	+	TPA: abortive phage resistance protein [Bacillus cereus]	5	13	PDLC02332,AbiGii, 1, 6e-117, 0.998, 0.992	PDLC02332, AbiGii, 6e-117, 0.998, 0.992
AbiG	AbiG	AbiG	Abi	GCA_030062235.1	ASM3006223v1	Bacillus bombysepticus	Bacillus bombysepticus	5969053	Scaffold	3	JASDAQ010000004.1	MDJ0294934.1	PDLC02332	AbiGii	AbiGii	1.5e-129	1.7e-129	0.997	0.992	28586	29785	-	abortive infection system toxin AbiGii family protein [Bacillus bombysepticus]	38	483	PDLC02332,AbiGii, 1, 1.7e-129, 0.997, 0.992	PDLC02332, AbiGii, 1.7e-129, 0.997, 0.992
AbiG	AbiG	AbiG	Abi	GCA_001940365.1	ASM194036v1	Bacillus cereus	Bacillus cereus	6145505	Contig	9	MNKZ01000540.1	OLR21988.1	PDLC02332	AbiGii	AbiGii	3.7e-131	4.2e-131	0.997	0.992	2456	3655	+	hypothetical protein BLD50_30890 [Bacillus cereus]	4	5	PDLC02332,AbiGii, 1, 4.2e-131, 0.997, 0.992	PDLC02332, AbiGii, 4.2e-131, 0.997, 0.992
AbiG	AbiG	AbiG	Abi	GCA_027712065.1	ASM2771206v1	Bacillus cereus group sp. BcHK124	Bacillus cereus s.l.	5299113	Contig	12	JAQFPJ010000013.1	MDA1946302.1	PDLC02331	AbiGi	AbiGi	5e-105	6e-105	0.946	0.988	104306	105145	-	abortive infection system antitoxin AbiGi family protein [Bacillus cereus group sp. BcHK124]	79	94	PDLC02331,AbiGi, 1, 6e-105, 0.946, 0.988	PDLC02331, AbiGi, 6e-105, 0.946, 0.988
AbiG	AbiG	AbiG	Abi	GCA_002530575.1	ASM253057v1	Bacillus cereus	Bacillus cereus	5705777	Contig	6	NTMK01000060.1	PDR80033.1	PDLC02332	AbiGii	AbiGii	1.6e-128	1.8e-128	0.983	0.995	23574	24794	+	abortive phage resistance protein [Bacillus cereus]	27	28	PDLC02332,AbiGii, 1, 1.8e-128, 0.983, 0.995	PDLC02332, AbiGii, 1.8e-128, 0.983, 0.995
AbiG	AbiG	AbiG	Abi	GCA_002575595.1	ASM257559v1	Bacillus cereus	Bacillus cereus	5818721	Scaffold	5	NUIE01000025.1	PGN93357.1	PDLC02331	AbiGi	AbiGi	3.5e-104	4.2e-104	0.935	0.977	3034	3867	+	hypothetical protein CN965_14470 [Bacillus cereus]	4	130	PDLC02331,AbiGi, 1, 4.2e-104, 0.935, 0.977	PDLC02331, AbiGi, 4.2e-104, 0.935, 0.977
AbiG	AbiG	AbiG	Abi	GCA_030222875.1	ASM3022287v1	Bacillus paranthracis	Bacillus paranthracis	5543114	Contig	3	JAPNPU010000002.1	MDK7456454.1	PDLC02332	AbiGii	AbiGii	3.2e-124	3.6e-124	0.998	0.992	440388	441590	-	abortive infection system toxin AbiGii family protein [Bacillus paranthracis]	479	615	PDLC02332,AbiGii, 1, 3.6e-124, 0.998, 0.992	PDLC02332, AbiGii, 3.6e-124, 0.998, 0.992
AbiG	AbiG	AbiG	Abi	GCA_020686265.1	ASM2068626v1	Bacillus paranthracis	Bacillus paranthracis	5559651	Contig	1	JAJERU010000001.1	MCC2403289.1	PDLC02331	AbiGi	AbiGi	1.9e-102	2.2e-102	0.91	0.981	120414	121280	+	hypothetical protein LKL85_00740 [Bacillus paranthracis]	148	532	PDLC02331,AbiGi, 1, 2.2e-102, 0.91, 0.981	PDLC02331, AbiGi, 2.2e-102, 0.91, 0.981
AbiG	AbiG	AbiG	Abi	GCA_002896915.1	ASM289691v1	Bacillus cereus	Bacillus cereus	5445481	Scaffold	1	PPFT01000006.1	PNU16727.1	PDLC02332	AbiGii	AbiGii	1.2e-123	1.3e-123	0.993	0.995	103368	104585	-	hypothetical protein C2L96_04910 [Bacillus cereus]	82	152	PDLC02332,AbiGii, 1, 1.3e-123, 0.993, 0.995	PDLC02332, AbiGii, 1.3e-123, 0.993, 0.995
AbiG	AbiG	AbiG	Abi	GCA_031316845.1	ASM3131684v1	Bacillus cereus ATCC 10876	Bacillus cereus	5994631	Scaffold	1	VKPI01000005.1	MDR4127702.1	PDLC02331	AbiGi	AbiGi	7.4e-79	8.3e-79	0.995	0.758	7271	7888	-	hypothetical protein FO497_02055 [Bacillus cereus ATCC 10876]	12	38	PDLC02331,AbiGi, 1, 8.3e-79, 0.995, 0.758	PDLC02331, AbiGi, 8.3e-79, 0.995, 0.758
AbiG	AbiG	AbiG	Abi	GCF_035618025.1	ASM3561802v1	Bacillus pacificus	Bacillus pacificus	5452140	Contig	15	NZ_JAYGBB010000254.1	WP_046648607.1	PDLC02331	AbiGi	AbiGi	5.1e-105	6.2e-105	0.946	0.988	1379	2218	-	abortive infection system antitoxin AbiGi family protein [Bacillus]	2	36	PDLC02331,AbiGi, 1, 6.2e-105, 0.946, 0.988	PDLC02331, AbiGi, 6.2e-105, 0.946, 0.988
AbiG	AbiG	AbiG	Abi	GCA_029708815.1	PDT001182236.1	Bacillus mycoides	Bacillus mycoides	5869517	Contig	8	DAOJEJ010000019.1	HDR7624377.1	PDLC02331	AbiGi	AbiGi	2.9e-40	3.2e-40	0.885	0.331	80801	81115	+	TPA: hypothetical protein QCX56_004754 [Bacillus mycoides]	86	113	PDLC02331,AbiGi, 1, 3.2e-40, 0.885, 0.331	PDLC02331, AbiGi, 3.2e-40, 0.885, 0.331
AbiG	AbiG	AbiG	Abi	GCA_036851715.1	ASM3685171v1	Bacillus pacificus	Bacillus pacificus	5521770	Contig	7	JAFLPB010000002.1	MEG7857319.1	PDLC02331	AbiGi	AbiGi	5.1e-105	6.2e-105	0.946	0.988	130833	131672	-	hypothetical protein J0805_27310 [Bacillus pacificus]	104	269	PDLC02331,AbiGi, 1, 6.2e-105, 0.946, 0.988	PDLC02331, AbiGi, 6.2e-105, 0.946, 0.988
AbiG	AbiG	AbiG	Abi	GCA_900176875.1	Bcereus.16-00191	Bacillus pacificus	Bacillus pacificus	5357971	Scaffold	1	FWZB01000033.1	SMD86240.1	PDLC02332	AbiGii	AbiGii	1.2e-123	1.3e-123	0.993	0.995	43679	44896	+	hypothetical protein BACERE00191_01603 [Bacillus pacificus]	48	130	PDLC02332,AbiGii, 1, 1.3e-123, 0.993, 0.995	PDLC02332, AbiGii, 1.3e-123, 0.993, 0.995
AbiG	AbiG	AbiG	Abi	GCA_036851795.1	ASM3685179v1	Bacillus paranthracis	Bacillus paranthracis	5496002	Contig	1	JAFLPI010000001.1	MEG8010146.1	PDLC02332	AbiGii	AbiGii	1.5e-128	1.7e-128	0.983	0.995	2734584	2735804	-	abortive phage resistance protein [Bacillus paranthracis]	2721	5445	PDLC02332,AbiGii, 1, 1.7e-128, 0.983, 0.995	PDLC02332, AbiGii, 1.7e-128, 0.983, 0.995
AbiG	AbiG	AbiG	Abi	GCA_002577915.1	ASM257791v1	Bacillus cereus	Bacillus cereus	5612052	Scaffold	6	NUML01000057.1	PGU27370.1	PDLC02331	AbiGi	AbiGi	9.1e-103	1.1e-102	0.931	0.973	60406	61239	+	hypothetical protein COD66_26860 [Bacillus cereus]	64	97	PDLC02331,AbiGi, 1, 1.1e-102, 0.931, 0.973	PDLC02331, AbiGi, 1.1e-102, 0.931, 0.973
AbiG	AbiG	AbiG	Abi	GCA_002214765.1	ASM221476v1	Bacillus cereus	Bacillus cereus	5358595	Complete Genome	1	CP017234.1	ASI83633.1	PDLC02331	AbiGi	AbiGi	1.7e-104	1.9e-104	0.935	0.977	2553207	2554040	+	hypothetical protein FORC48_2547 [Bacillus cereus]	2534	5469	PDLC02331,AbiGi, 1, 1.9e-104, 0.935, 0.977	PDLC02331, AbiGi, 1.9e-104, 0.935, 0.977
AbiG	AbiG	AbiG	Abi	GCA_027711685.1	ASM2771168v1	Bacillus cereus group sp. BY105LC	Bacillus cereus s.l.	5471473	Contig	6	JAQFOZ010000032.1	MDA1887930.1	PDLC02332	AbiGii	AbiGii	1.2e-123	1.3e-123	0.993	0.995	16226	17443	+	abortive infection system toxin AbiGii family protein [Bacillus cereus group sp. BY105LC]	17	41	PDLC02332,AbiGii, 1, 1.3e-123, 0.993, 0.995	PDLC02332, AbiGii, 1.3e-123, 0.993, 0.995
AbiG	AbiG	AbiG	Abi	GCA_019734275.1	ASM1973427v1	Bacillus cereus	Bacillus cereus	5904711	Scaffold	1	JAASHJ010000001.1	MBX9155972.1	PDLC02332	AbiGii	AbiGii	2e-131	2.2e-131	0.997	0.992	1825447	1826646	+	abortive phage resistance protein [Bacillus cereus]	1882	2139	PDLC02332,AbiGii, 1, 2.2e-131, 0.997, 0.992	PDLC02332, AbiGii, 2.2e-131, 0.997, 0.992
AbiG	AbiG	AbiG	Abi	GCF_035618515.1	ASM3561851v1	Bacillus pacificus	Bacillus pacificus	5465328	Contig	6	NZ_JAYGBW010000044.1	WP_046648607.1	PDLC02331	AbiGi	AbiGi	5.1e-105	6.2e-105	0.946	0.988	31856	32695	-	abortive infection system antitoxin AbiGi family protein [Bacillus]	31	65	PDLC02331,AbiGi, 1, 6.2e-105, 0.946, 0.988	PDLC02331, AbiGi, 6.2e-105, 0.946, 0.988
AbiG	AbiG	AbiG	Abi	GCA_002530625.1	ASM253062v1	Bacillus cereus	Bacillus cereus	5711934	Contig	9	NTMN01000034.1	PDR91269.1	PDLC02332	AbiGii	AbiGii	1.6e-128	1.8e-128	0.983	0.995	23574	24794	+	abortive phage resistance protein [Bacillus cereus]	27	45	PDLC02332,AbiGii, 1, 1.8e-128, 0.983, 0.995	PDLC02332, AbiGii, 1.8e-128, 0.983, 0.995
AbiG	AbiG	AbiG	Abi	GCF_024495845.1	ASM2449584v1	Bacillus cereus	Bacillus cereus	5908983	Contig	2	NZ_JANHMC010000003.1	WP_001999823.1	PDLC02331	AbiGi	AbiGi	6.4e-67	7.2e-67	0.995	0.7	29665	30237	-	abortive infection system antitoxin AbiGi family protein [Bacillus]	39	419	PDLC02331,AbiGi, 1, 7.2e-67, 0.995, 0.7	PDLC02331, AbiGi, 7.2e-67, 0.995, 0.7
AbiG	AbiG	AbiG	Abi	GCA_029537565.1	ASM2953756v1	Bacillus cereus	Bacillus cereus	5932783	Contig	11	JARPVM010000015.1	MDG1578337.1	PDLC02332	AbiGii	AbiGii	1.1e-129	1.2e-129	0.997	0.992	108023	109222	-	abortive infection system toxin AbiGii family protein [Bacillus cereus]	84	109	PDLC02332,AbiGii, 1, 1.2e-129, 0.997, 0.992	PDLC02332, AbiGii, 1.2e-129, 0.997, 0.992
AbiG	AbiG	AbiG	Abi	GCF_014876645.1	ASM1487664v1	Bacillus pacificus	Bacillus pacificus	5431365	Scaffold	6	NZ_JADAMG010000010.1	WP_046648609.1	PDLC02332	AbiGii	AbiGii	1.1e-123	1.3e-123	0.993	0.995	103301	104518	-	abortive infection system toxin AbiGii family protein [Bacillus]	80	127	PDLC02332,AbiGii, 1, 1.3e-123, 0.993, 0.995	PDLC02332, AbiGii, 1.3e-123, 0.993, 0.995
AbiG	AbiG	AbiG	Abi	GCA_000290815.1	Baci_cere_VD148_V1	Bacillus toyonensis	Bacillus toyonensis	5742916	Scaffold	1	JH792156.1	EJR62754.1	PDLC02332	AbiGii	AbiGii	2.3e-126	2.6e-126	0.997	0.992	3027373	3028572	-	hypothetical protein IK3_03074 [Bacillus toyonensis]	3074	4738	PDLC02332,AbiGii, 1, 2.6e-126, 0.997, 0.992	PDLC02332, AbiGii, 2.6e-126, 0.997, 0.992
AbiG	AbiG	AbiG	Abi	GCA_000743815.1	BDJ	Bacillus cereus ATCC 10876	Bacillus cereus	5996083	Scaffold	1	KN050654.1	KFL73582.1	PDLC02332	AbiGii	AbiGii	1.5e-129	1.7e-129	0.997	0.992	3782811	3784010	-	putative abortive phage resistance protein abiGii [Bacillus cereus ATCC 10876]	3770	5991	PDLC02332,AbiGii, 1, 1.7e-129, 0.997, 0.992	PDLC02332, AbiGii, 1.7e-129, 0.997, 0.992
AbiG	AbiG	AbiG	Abi	GCA_009884315.1	ASM988431v1	Bacillus pacificus	Bacillus pacificus	5463271	Complete Genome	1	CP041978.1	QHH87619.1	PDLC02331	AbiGi	AbiGi	4.7e-105	5.6e-105	0.946	0.988	216046	216885	-	hypothetical protein FPL01_01175 (plasmid) [Bacillus pacificus]	201	292	PDLC02331,AbiGi, 1, 5.6e-105, 0.946, 0.988	PDLC02331, AbiGi, 5.6e-105, 0.946, 0.988
AbiG	AbiG	AbiG	Abi	GCA_035803455.1	ASM3580345v1	Bacillus cereus	Bacillus cereus	5946774	Scaffold	5	JARLFR010000021.1	MEC0115066.1	PDLC02332	AbiGii	AbiGii	1.5e-129	1.7e-129	0.997	0.992	25565	26764	+	abortive infection system toxin AbiGii family protein [Bacillus cereus]	28	29	PDLC02332,AbiGii, 1, 1.7e-129, 0.997, 0.992	PDLC02332, AbiGii, 1.7e-129, 0.997, 0.992
AbiG	AbiG	AbiG	Abi	GCA_030222905.1	ASM3022290v1	Bacillus paranthracis	Bacillus paranthracis	5541200	Contig	9	JAPNPV010000011.1	MDK7442801.1	PDLC02331	AbiGi	AbiGi	5.3e-105	6.4e-105	0.946	0.988	42945	43784	+	abortive infection system antitoxin AbiGi family protein [Bacillus paranthracis]	48	127	PDLC02331,AbiGi, 1, 6.4e-105, 0.946, 0.988	PDLC02331, AbiGi, 6.4e-105, 0.946, 0.988
AbiG	AbiG	AbiG	Abi	GCF_014876645.1	ASM1487664v1	Bacillus pacificus	Bacillus pacificus	5431365	Scaffold	6	NZ_JADAMG010000010.1	WP_046648607.1	PDLC02331	AbiGi	AbiGi	5.2e-105	6.2e-105	0.946	0.988	104521	105360	-	abortive infection system antitoxin AbiGi family protein [Bacillus]	81	127	PDLC02331,AbiGi, 1, 6.2e-105, 0.946, 0.988	PDLC02331, AbiGi, 6.2e-105, 0.946, 0.988
AbiG	AbiG	AbiG	Abi	GCA_031941565.1	PDT001839189.1	Bacillus cereus	Bacillus cereus	5971084	Contig	11	DAPQOV010000032.1	HDX9649105.1	PDLC02332	AbiGii	AbiGii	7e-129	7.8e-129	0.997	0.992	32293	33492	+	TPA: abortive phage resistance protein [Bacillus cereus]	41	51	PDLC02332,AbiGii, 1, 7.8e-129, 0.997, 0.992	PDLC02332, AbiGii, 7.8e-129, 0.997, 0.992
AbiG	AbiG	AbiG	Abi	GCA_033842155.1	ASM3384215v1	Bacillus cereus group sp. BfR-BA-00967	Bacillus cereus s.l.	5646597	Contig	4	JAWXWF010000014.1	MDX5926394.1	PDLC02332	AbiGii	AbiGii	1.5e-128	1.7e-128	0.983	0.995	5423	6643	-	abortive infection system toxin AbiGii family protein [Bacillus cereus group sp. BfR-BA-00967]	10	159	PDLC02332,AbiGii, 1, 1.7e-128, 0.983, 0.995	PDLC02332, AbiGii, 1.7e-128, 0.983, 0.995
AbiG	AbiG	AbiG	Abi	GCA_025518285.1	ASM2551828v1	Bacillus paranthracis	Bacillus paranthracis	5496991	Scaffold	4	JAOPRJ010000046.1	MCU5164343.1	PDLC02331	AbiGi	AbiGi	1.8e-102	2.2e-102	0.91	0.981	28679	29545	+	abortive infection system antitoxin AbiGi family protein [Bacillus paranthracis]	37	54	PDLC02331,AbiGi, 1, 2.2e-102, 0.91, 0.981	PDLC02331, AbiGi, 2.2e-102, 0.91, 0.981
AbiG	AbiG	AbiG	Abi	GCA_027711725.1	ASM2771172v1	Bacillus cereus group sp. BcHK28	Bacillus cereus s.l.	5401502	Contig	8	JAQFPB010000013.1	MDA1896733.1	PDLC02331	AbiGi	AbiGi	5.1e-105	6.1e-105	0.946	0.988	94939	95778	-	abortive infection system antitoxin AbiGi family protein [Bacillus cereus group sp. BcHK28]	71	118	PDLC02331,AbiGi, 1, 6.1e-105, 0.946, 0.988	PDLC02331, AbiGi, 6.1e-105, 0.946, 0.988
AbiG	AbiG	AbiG	Abi	GCF_007673915.1	ASM767391v1	Bacillus thuringiensis	Bacillus thuringiensis	5372639	Scaffold	2	NZ_VEAN01000002.1	WP_144543805.1	PDLC02331	AbiGi	AbiGi	7.4e-102	8.9e-102	0.903	0.973	65008	65874	+	abortive infection system antitoxin AbiGi family protein [Bacillus thuringiensis]	86	647	PDLC02331,AbiGi, 1, 8.9e-102, 0.903, 0.973	PDLC02331, AbiGi, 8.9e-102, 0.903, 0.973
AbiG	AbiG	AbiG	Abi	GCA_016758495.1	ASM1675849v1	Bacillus cereus	Bacillus cereus	5327126	Contig	7	JADNQF010000017.1	MBL3795052.1	PDLC02331	AbiGi	AbiGi	5.1e-105	6.1e-105	0.946	0.988	104564	105403	-	hypothetical protein IRV10_14975 [Bacillus cereus]	77	91	PDLC02331,AbiGi, 1, 6.1e-105, 0.946, 0.988	PDLC02331, AbiGi, 6.1e-105, 0.946, 0.988
AbiG	AbiG	AbiG	Abi	GCF_014876595.1	ASM1487659v1	Bacillus pacificus	Bacillus pacificus	5577895	Scaffold	8	NZ_JADAMD010000010.1	WP_046648607.1	PDLC02331	AbiGi	AbiGi	5.1e-105	6.2e-105	0.946	0.988	15274	16113	+	abortive infection system antitoxin AbiGi family protein [Bacillus]	15	167	PDLC02331,AbiGi, 1, 6.2e-105, 0.946, 0.988	PDLC02331, AbiGi, 6.2e-105, 0.946, 0.988
AbiG	AbiG	AbiG	Abi	GCA_029702835.1	PDT001182835.1	Bacillus cereus	Bacillus cereus	6413407	Contig	14	DAOIVL010000053.1	HDR6219196.1	PDLC02331	AbiGi	AbiGi	4.8e-104	5.7e-104	0.935	0.977	3055	3888	+	TPA: hypothetical protein QCU06_005739 [Bacillus cereus]	4	13	PDLC02331,AbiGi, 1, 5.7e-104, 0.935, 0.977	PDLC02331, AbiGi, 5.7e-104, 0.935, 0.977
AbiG	AbiG	AbiG	Abi	GCA_033841995.1	ASM3384199v1	Bacillus cereus group sp. BfR-BA-01033	Bacillus cereus s.l.	5638797	Contig	1	JAWXWJ010000001.1	MDX5918130.1	PDLC02332	AbiGii	AbiGii	1.5e-128	1.7e-128	0.983	0.995	342147	343367	-	abortive infection system toxin AbiGii family protein [Bacillus cereus group sp. BfR-BA-01033]	388	537	PDLC02332,AbiGii, 1, 1.7e-128, 0.983, 0.995	PDLC02332, AbiGii, 1.7e-128, 0.983, 0.995
AbiG	AbiG	AbiG	Abi	GCA_035813895.1	ASM3581389v1	Bacillus cereus	Bacillus cereus	5888030	Scaffold	13	JARSRD010000175.1	MEC2302228.1	PDLC02332	AbiGii	AbiGii	1.5e-129	1.7e-129	0.997	0.992	25517	26716	+	abortive infection system toxin AbiGii family protein [Bacillus cereus]	28	38	PDLC02332,AbiGii, 1, 1.7e-129, 0.997, 0.992	PDLC02332, AbiGii, 1.7e-129, 0.997, 0.992
AbiG	AbiG	AbiG	Abi	GCF_001059875.1	ASM105987v1	Bacillus cereus	Bacillus cereus	5360032	Contig	4	NZ_JUOI01000271.1	WP_046648607.1	PDLC02331	AbiGi	AbiGi	5.2e-105	6.2e-105	0.946	0.988	246	1085	+	abortive infection system antitoxin AbiGi family protein [Bacillus]	2	11	PDLC02331,AbiGi, 1, 6.2e-105, 0.946, 0.988	PDLC02331, AbiGi, 6.2e-105, 0.946, 0.988
AbiG	AbiG	AbiG	Abi	GCF_002911655.1	ASM291165v1	Bacillus cereus	Bacillus cereus	5715774	Contig	10	NZ_NTJB01000032.1	WP_000492407.1	PDLC02332	AbiGii	AbiGii	1.5e-128	1.7e-128	0.983	0.995	30421	31641	-	abortive infection system toxin AbiGii family protein [Bacillus cereus group]	37	62	PDLC02332,AbiGii, 1, 1.7e-128, 0.983, 0.995	PDLC02332, AbiGii, 1.7e-128, 0.983, 0.995
AbiG	AbiG	AbiG	Abi	GCA_025516145.1	ASM2551614v1	Bacillus paranthracis	Bacillus paranthracis	5560303	Scaffold	1	JAOPQS010000002.1	MCU4887378.1	PDLC02331	AbiGi	AbiGi	1.9e-102	2.2e-102	0.91	0.981	345422	346288	-	abortive infection system antitoxin AbiGi family protein [Bacillus paranthracis]	392	681	PDLC02331,AbiGi, 1, 2.2e-102, 0.91, 0.981	PDLC02331, AbiGi, 2.2e-102, 0.91, 0.981
AbiG	AbiG	AbiG	Abi	GCA_036851775.1	ASM3685177v1	Bacillus pacificus	Bacillus pacificus	5568221	Contig	6	JAFLPF010000002.1	MEG7840775.1	PDLC02331	AbiGi	AbiGi	5.2e-105	6.3e-105	0.946	0.988	184587	185426	+	hypothetical protein J0813_27790 [Bacillus pacificus]	182	266	PDLC02331,AbiGi, 1, 6.3e-105, 0.946, 0.988	PDLC02331, AbiGi, 6.3e-105, 0.946, 0.988
AbiG	AbiG	AbiG	Abi	GCF_014876695.1	ASM1487669v1	Bacillus pacificus	Bacillus pacificus	5468422	Scaffold	7	NZ_JADAMH010000018.1	WP_046648609.1	PDLC02332	AbiGii	AbiGii	1.1e-123	1.3e-123	0.993	0.995	185527	186744	+	abortive infection system toxin AbiGii family protein [Bacillus]	192	280	PDLC02332,AbiGii, 1, 1.3e-123, 0.993, 0.995	PDLC02332, AbiGii, 1.3e-123, 0.993, 0.995
AbiG	AbiG	AbiG	Abi	GCA_031316845.1	ASM3131684v1	Bacillus cereus ATCC 10876	Bacillus cereus	5994631	Scaffold	1	VKPI01000005.1	MDR4127701.1	PDLC02332	AbiGii	AbiGii	1.5e-129	1.7e-129	0.997	0.992	6065	7264	-	abortive phage resistance protein [Bacillus cereus ATCC 10876]	11	38	PDLC02332,AbiGii, 1, 1.7e-129, 0.997, 0.992	PDLC02332, AbiGii, 1.7e-129, 0.997, 0.992
AbiG	AbiG	AbiG	Abi	GCA_001683695.1	ASM168369v1	Bacillus cereus	Bacillus cereus	5198273	Contig	2	LEBZ01000011.1	OBZ59880.1	PDLC02332	AbiGii	AbiGii	1.1e-123	1.2e-123	0.993	0.995	9616	10833	+	hypothetical protein UN66_05935 [Bacillus cereus]	9	60	PDLC02332,AbiGii, 1, 1.2e-123, 0.993, 0.995	PDLC02332, AbiGii, 1.2e-123, 0.993, 0.995
AbiG	AbiG	AbiG	Abi	GCA_016483385.1	ASM1648338v1	Bacillus cereus	Bacillus cereus	5654998	Contig	5	JAEHBY010000003.1	MBJ7951830.1	PDLC02331	AbiGi	AbiGi	8.1e-103	9.6e-103	0.931	0.973	236635	237465	-	hypothetical protein JDS74_06830 [Bacillus cereus]	257	401	PDLC02331,AbiGi, 1, 9.6e-103, 0.931, 0.973	PDLC02331, AbiGi, 9.6e-103, 0.931, 0.973
AbiG	AbiG	AbiG	Abi	GCA_002569715.1	ASM256971v1	Bacillus wiedmannii	Bacillus wiedmannii	6055543	Scaffold	9	NVGQ01000021.1	PFZ93896.1	PDLC02332	AbiGii	AbiGii	4e-120	4.4e-120	0.973	0.995	57222	58460	-	hypothetical protein COL83_14035 [Bacillus wiedmannii]	54	70	PDLC02332,AbiGii, 1, 4.4e-120, 0.973, 0.995	PDLC02332, AbiGii, 4.4e-120, 0.973, 0.995
AbiG	AbiG	AbiG	Abi	GCA_027710025.1	ASM2771002v1	Bacillus cereus group sp. TH217LC	Bacillus cereus s.l.	5521335	Contig	3	JAQFMX010000012.1	MDA1595792.1	PDLC02331	AbiGi	AbiGi	1.7e-102	2e-102	0.91	0.981	132797	133663	-	abortive infection system antitoxin AbiGi family protein [Bacillus cereus group sp. TH217LC]	152	153	PDLC02331,AbiGi, 1, 2e-102, 0.91, 0.981	PDLC02331, AbiGi, 2e-102, 0.91, 0.981
AbiG	AbiG	AbiG	Abi	GCF_002911835.1	ASM291183v1	Bacillus thuringiensis serovar kyushuensis	Bacillus thuringiensis	6569850	Contig	6	NZ_PGEE01000042.1	WP_103591710.1	PDLC02332	AbiGii	AbiGii	4.4e-123	4.9e-123	0.993	0.995	36874	38091	+	abortive infection system toxin AbiGii family protein [Bacillus thuringiensis]	34	78	PDLC02332,AbiGii, 1, 4.9e-123, 0.993, 0.995	PDLC02332, AbiGii, 4.9e-123, 0.993, 0.995
AbiG	AbiG	AbiG	Abi	GCA_001584095.1	ASM158409v1	Bacillus cereus	Bacillus cereus	5395048	Contig	5	LONH01000265.1	KXY93353.1	PDLC02332	AbiGii	AbiGii	1.1e-123	1.3e-123	0.993	0.995	930	2147	+	hypothetical protein AT276_07350 [Bacillus cereus]	2	28	PDLC02332,AbiGii, 1, 1.3e-123, 0.993, 0.995	PDLC02332, AbiGii, 1.3e-123, 0.993, 0.995
AbiG	AbiG	AbiG	Abi	GCA_001982885.1	ASM198288v1	Bacillus cereus	Bacillus cereus	5982997	Scaffold	5	MLKF01000089.1	ONG69075.1	PDLC02332	AbiGii	AbiGii	1.3e-123	1.4e-123	0.993	0.995	4351	5568	+	hypothetical protein BKK44_15850 [Bacillus cereus]	4	4	PDLC02332,AbiGii, 1, 1.4e-123, 0.993, 0.995	PDLC02332, AbiGii, 1.4e-123, 0.993, 0.995
AbiG	AbiG	AbiG	Abi	GCA_030062185.1	ASM3006218v1	Bacillus bombysepticus	Bacillus bombysepticus	6076719	Scaffold	2	JASCXD010000004.1	MDJ0280976.1	PDLC02331	AbiGi	AbiGi	6.7e-67	7.5e-67	0.995	0.7	29792	30364	-	abortive infection system antitoxin AbiGi family protein [Bacillus bombysepticus]	39	483	PDLC02331,AbiGi, 1, 7.5e-67, 0.995, 0.7	PDLC02331, AbiGi, 7.5e-67, 0.995, 0.7
AbiG	AbiG	AbiG	Abi	GCA_000290815.1	Baci_cere_VD148_V1	Bacillus toyonensis	Bacillus toyonensis	5742916	Scaffold	1	JH792156.1	EJR62755.1	PDLC02331	AbiGi	AbiGi	2.2e-103	2.6e-103	0.931	0.973	3028577	3029407	-	hypothetical protein IK3_03075 [Bacillus toyonensis]	3075	4738	PDLC02331,AbiGi, 1, 2.6e-103, 0.931, 0.973	PDLC02331, AbiGi, 2.6e-103, 0.931, 0.973
AbiG	AbiG	AbiG	Abi	GCF_035618025.1	ASM3561802v1	Bacillus pacificus	Bacillus pacificus	5452140	Contig	15	NZ_JAYGBB010000254.1	WP_046648609.1	PDLC02332	AbiGii	AbiGii	1.1e-123	1.3e-123	0.993	0.995	159	1376	-	abortive infection system toxin AbiGii family protein [Bacillus]	1	36	PDLC02332,AbiGii, 1, 1.3e-123, 0.993, 0.995	PDLC02332, AbiGii, 1.3e-123, 0.993, 0.995
AbiG	AbiG	AbiG	Abi	GCF_035618455.1	ASM3561845v1	Bacillus pacificus	Bacillus pacificus	5455555	Contig	8	NZ_JAYGBX010000078.1	WP_046648609.1	PDLC02332	AbiGii	AbiGii	1.1e-123	1.3e-123	0.993	0.995	470	1687	-	abortive infection system toxin AbiGii family protein [Bacillus]	1	36	PDLC02332,AbiGii, 1, 1.3e-123, 0.993, 0.995	PDLC02332, AbiGii, 1.3e-123, 0.993, 0.995
AbiG	AbiG	AbiG	Abi	GCA_001584095.1	ASM158409v1	Bacillus cereus	Bacillus cereus	5395048	Contig	5	LONH01000265.1	KXY93352.1	PDLC02331	AbiGi	AbiGi	5.1e-105	6.1e-105	0.946	0.988	88	927	+	hypothetical protein AT276_07345 [Bacillus cereus]	1	28	PDLC02331,AbiGi, 1, 6.1e-105, 0.946, 0.988	PDLC02331, AbiGi, 6.1e-105, 0.946, 0.988
AbiG	AbiG	AbiG	Abi	GCF_014876735.1	ASM1487673v1	Bacillus pacificus	Bacillus pacificus	5431494	Scaffold	6	NZ_JADAMI010000011.1	WP_046648607.1	PDLC02331	AbiGi	AbiGi	5.1e-105	6.2e-105	0.946	0.988	15274	16113	+	abortive infection system antitoxin AbiGi family protein [Bacillus]	15	167	PDLC02331,AbiGi, 1, 6.2e-105, 0.946, 0.988	PDLC02331, AbiGi, 6.2e-105, 0.946, 0.988
AbiG	AbiG	AbiG	Abi	GCA_035803475.1	ASM3580347v1	Bacillus cereus	Bacillus cereus	5915305	Scaffold	9	JARLFS010000050.1	MEC0060763.1	PDLC02331	AbiGi	AbiGi	6.5e-67	7.2e-67	0.995	0.7	478	1050	-	abortive infection system antitoxin AbiGi family protein [Bacillus cereus]	2	112	PDLC02331,AbiGi, 1, 7.2e-67, 0.995, 0.7	PDLC02331, AbiGi, 7.2e-67, 0.995, 0.7
AbiG	AbiG	AbiG	Abi	GCA_030222825.1	ASM3022282v1	Bacillus paranthracis	Bacillus paranthracis	5457194	Contig	5	JAPNPQ010000010.1	MDK7452474.1	PDLC02332	AbiGii	AbiGii	1.1e-123	1.3e-123	0.993	0.995	106655	107872	+	abortive infection system toxin AbiGii family protein [Bacillus paranthracis]	116	194	PDLC02332,AbiGii, 1, 1.3e-123, 0.993, 0.995	PDLC02332, AbiGii, 1.3e-123, 0.993, 0.995
AbiG	AbiG	AbiG	Abi	GCF_035618235.1	ASM3561823v1	Bacillus pacificus	Bacillus pacificus	5468150	Contig	9	NZ_JAYGBI010000148.1	WP_046648609.1	PDLC02332	AbiGii	AbiGii	1.1e-123	1.3e-123	0.993	0.995	5090	6307	+	abortive infection system toxin AbiGii family protein [Bacillus]	4	4	PDLC02332,AbiGii, 1, 1.3e-123, 0.993, 0.995	PDLC02332, AbiGii, 1.3e-123, 0.993, 0.995
AbiG	AbiG	AbiG	Abi	GCA_002896915.1	ASM289691v1	Bacillus cereus	Bacillus cereus	5445481	Scaffold	1	PPFT01000006.1	PNU16728.1	PDLC02331	AbiGi	AbiGi	5.3e-105	6.4e-105	0.946	0.988	104588	105427	-	hypothetical protein C2L96_04915 [Bacillus cereus]	83	152	PDLC02331,AbiGi, 1, 6.4e-105, 0.946, 0.988	PDLC02331, AbiGi, 6.4e-105, 0.946, 0.988
AbiG	AbiG	AbiG	Abi	GCA_013284445.1	ASM1328444v1	Bacillus cereus	Bacillus cereus	5869336	Contig	5	JABSVF010000005.1	NRQ69743.1	PDLC02331	AbiGi	AbiGi	1.8e-102	2.1e-102	0.91	0.981	243816	244682	+	hypothetical protein HQK17_16365 [Bacillus cereus]	262	346	PDLC02331,AbiGi, 1, 2.1e-102, 0.91, 0.981	PDLC02331, AbiGi, 2.1e-102, 0.91, 0.981
AbiG	AbiG	AbiG	Abi	GCA_018916635.1	ASM1891663v1	Bacillus albus	Bacillus albus	6043853	Contig	7	JAHLND010000014.1	MBU5219420.1	PDLC02331	AbiGi	AbiGi	4.7e-107	5.6e-107	0.929	0.981	23290	24135	+	hypothetical protein KQI67_22380 [Bacillus albus]	19	101	PDLC02331,AbiGi, 1, 5.6e-107, 0.929, 0.981	PDLC02331, AbiGi, 5.6e-107, 0.929, 0.981
AbiG	AbiG	AbiG	Abi	GCA_036851455.1	ASM3685145v1	Bacillus paranthracis	Bacillus paranthracis	5710484	Contig	1	JAFLOR010000001.1	MEG7849099.1	PDLC02331	AbiGi	AbiGi	1.9e-102	2.3e-102	0.91	0.981	2696490	2697356	-	hypothetical protein J0810_13985 [Bacillus paranthracis]	2685	5440	PDLC02331,AbiGi, 1, 2.3e-102, 0.91, 0.981	PDLC02331, AbiGi, 2.3e-102, 0.91, 0.981
AbiG	AbiG	AbiG	Abi	GCA_026275465.1	ASM2627546v1	Bacillus pacificus	Bacillus pacificus	5998826	Contig	4	JAPJTT010000011.1	MCX3328146.1	PDLC02331	AbiGi	AbiGi	6.3e-105	7.5e-105	0.946	0.988	104585	105424	-	abortive infection system antitoxin AbiGi family protein [Bacillus pacificus]	80	95	PDLC02331,AbiGi, 1, 7.5e-105, 0.946, 0.988	PDLC02331, AbiGi, 7.5e-105, 0.946, 0.988
AbiG	AbiG	AbiG	Abi	GCA_002551895.1	ASM255189v1	Bacillus thuringiensis	Bacillus thuringiensis	5903196	Scaffold	10	NVKX01000046.1	PEB72700.1	PDLC02331	AbiGi	AbiGi	1.4e-102	1.6e-102	0.932	0.973	25721	26560	+	hypothetical protein COM89_26505 [Bacillus thuringiensis]	27	37	PDLC02331,AbiGi, 1, 1.6e-102, 0.932, 0.973	PDLC02331, AbiGi, 1.6e-102, 0.932, 0.973
AbiG	AbiG	AbiG	Abi	GCA_015334865.1	ASM1533486v1	Bacillus paranthracis	Bacillus paranthracis	5837393	Chromosome	1	CP064079.1	QPA36625.1	PDLC02331	AbiGi	AbiGi	1.9e-102	2.3e-102	0.91	0.981	2680235	2681101	-	hypothetical protein INR14_13900 [Bacillus paranthracis]	2667	5369	PDLC02331,AbiGi, 1, 2.3e-102, 0.91, 0.981	PDLC02331, AbiGi, 2.3e-102, 0.91, 0.981
AbiG	AbiG	AbiG	Abi	GCA_029477605.1	ASM2947760v1	Bacillus cereus	Bacillus cereus	5913047	Contig	11	JARPPP010000010.1	MDF9529472.1	PDLC02332	AbiGii	AbiGii	1.1e-129	1.2e-129	0.997	0.992	108023	109222	-	abortive infection system toxin AbiGii family protein [Bacillus cereus]	83	169	PDLC02332,AbiGii, 1, 1.2e-129, 0.997, 0.992	PDLC02332, AbiGii, 1.2e-129, 0.997, 0.992
AbiG	AbiG	AbiG	Abi	GCA_001645555.1	ASM164555v1	Bacillus wiedmannii	Bacillus wiedmannii	5388838	Contig	4	LXFT01000022.1	OAK38931.1	PDLC02332	AbiGii	AbiGii	3.9e-123	4.4e-123	0.98	0.992	340759	341985	-	abortive phage resistance protein [Bacillus wiedmannii]	329	842	PDLC02332,AbiGii, 1, 4.4e-123, 0.98, 0.992	PDLC02332, AbiGii, 4.4e-123, 0.98, 0.992
AbiG	AbiG	AbiG	Abi	GCA_013284445.1	ASM1328444v1	Bacillus cereus	Bacillus cereus	5869336	Contig	5	JABSVF010000005.1	NRQ69744.1	PDLC02332	AbiGii	AbiGii	1.4e-128	1.6e-128	0.985	0.995	244687	245904	+	abortive phage resistance protein [Bacillus cereus]	263	346	PDLC02332,AbiGii, 1, 1.6e-128, 0.985, 0.995	PDLC02332, AbiGii, 1.6e-128, 0.985, 0.995
AbiG	AbiG	AbiG	Abi	GCF_014876665.1	ASM1487666v1	Bacillus pacificus	Bacillus pacificus	5441887	Scaffold	7	NZ_JADAME010000010.1	WP_046648607.1	PDLC02331	AbiGi	AbiGi	5.2e-105	6.2e-105	0.946	0.988	104549	105388	-	abortive infection system antitoxin AbiGi family protein [Bacillus]	81	127	PDLC02331,AbiGi, 1, 6.2e-105, 0.946, 0.988	PDLC02331, AbiGi, 6.2e-105, 0.946, 0.988
AbiG	AbiG	AbiG	Abi	GCA_001940365.1	ASM194036v1	Bacillus cereus	Bacillus cereus	6145505	Contig	9	MNKZ01000540.1	OLR21987.1	PDLC02331	AbiGi	AbiGi	1e-102	1.2e-102	0.931	0.973	1621	2451	+	hypothetical protein BLD50_30885 [Bacillus cereus]	3	5	PDLC02331,AbiGi, 1, 1.2e-102, 0.931, 0.973	PDLC02331, AbiGi, 1.2e-102, 0.931, 0.973
AbiG	AbiG	AbiG	Abi	GCF_023969595.1	ASM2396959v1	Bacillus pacificus	Bacillus pacificus	5448163	Contig	10	NZ_JAGVQQ010000023.1	WP_046648607.1	PDLC02331	AbiGi	AbiGi	5.1e-105	6.1e-105	0.946	0.988	42809	43648	+	abortive infection system antitoxin AbiGi family protein [Bacillus]	47	74	PDLC02331,AbiGi, 1, 6.1e-105, 0.946, 0.988	PDLC02331, AbiGi, 6.1e-105, 0.946, 0.988
AbiG	AbiG	AbiG	Abi	GCA_025516225.1	ASM2551622v1	Bacillus paranthracis	Bacillus paranthracis	5719768	Scaffold	1	JAOPQT010000001.1	MCU5015479.1	PDLC02332	AbiGii	AbiGii	1.6e-128	1.7e-128	0.983	0.995	348643	349863	-	abortive infection system toxin AbiGii family protein [Bacillus paranthracis]	393	683	PDLC02332,AbiGii, 1, 1.7e-128, 0.983, 0.995	PDLC02332, AbiGii, 1.7e-128, 0.983, 0.995
AbiG	AbiG	AbiG	Abi	GCA_035815535.1	ASM3581553v1	Bacillus cereus	Bacillus cereus	6111862	Scaffold	2	JARSUX010000002.1	MEC2728182.1	PDLC02331	AbiGi	AbiGi	6.7e-67	7.4e-67	0.995	0.7	29686	30258	-	abortive infection system antitoxin AbiGi family protein [Bacillus cereus]	39	483	PDLC02331,AbiGi, 1, 7.4e-67, 0.995, 0.7	PDLC02331, AbiGi, 7.4e-67, 0.995, 0.7
AbiG	AbiG	AbiG	Abi	GCA_025518285.1	ASM2551828v1	Bacillus paranthracis	Bacillus paranthracis	5496991	Scaffold	4	JAOPRJ010000046.1	MCU5164344.1	PDLC02332	AbiGii	AbiGii	1.5e-128	1.7e-128	0.983	0.995	29550	30770	+	abortive infection system toxin AbiGii family protein [Bacillus paranthracis]	38	54	PDLC02332,AbiGii, 1, 1.7e-128, 0.983, 0.995	PDLC02332, AbiGii, 1.7e-128, 0.983, 0.995
AbiG	AbiG	AbiG	Abi	GCA_029692705.1	PDT001182315.3	Bacillus pacificus	Bacillus pacificus	5780254	Contig	4	DAOICV010000012.1	HDR3486379.1	PDLC02331	AbiGi	AbiGi	5.5e-105	6.6e-105	0.946	0.988	104507	105346	-	TPA: hypothetical protein QCN90_003630 [Bacillus pacificus]	77	124	PDLC02331,AbiGi, 1, 6.6e-105, 0.946, 0.988	PDLC02331, AbiGi, 6.6e-105, 0.946, 0.988
AbiG	AbiG	AbiG	Abi	GCA_002530635.1	ASM253063v1	Bacillus cereus	Bacillus cereus	5704822	Contig	10	NTMO01000030.1	PDR97411.1	PDLC02332	AbiGii	AbiGii	1.6e-128	1.8e-128	0.983	0.995	23574	24794	+	abortive phage resistance protein [Bacillus cereus]	27	63	PDLC02332,AbiGii, 1, 1.8e-128, 0.983, 0.995	PDLC02332, AbiGii, 1.8e-128, 0.983, 0.995
AbiG	AbiG	AbiG	Abi	GCA_027713685.1	ASM2771368v1	Bacillus cereus group sp. Bc238	Bacillus cereus s.l.	5720408	Contig	8	JAQFRE010000012.1	MDA2194729.1	PDLC02332	AbiGii	AbiGii	1.2e-123	1.4e-123	0.993	0.995	90432	91649	-	abortive infection system toxin AbiGii family protein [Bacillus cereus group sp. Bc238]	82	150	PDLC02332,AbiGii, 1, 1.4e-123, 0.993, 0.995	PDLC02332, AbiGii, 1.4e-123, 0.993, 0.995
AbiG	AbiG	AbiG	Abi	GCA_037068315.1	PDT002100506.1	Bacillus cereus	Bacillus cereus	6558500	Contig	1	ABQPNJ010000001.1	EMN7726876.1	PDLC02332	AbiGii	AbiGii	2.1e-129	2.4e-129	0.997	0.992	103396	104595	+	abortive phage resistance protein [Bacillus cereus]	121	1146	PDLC02332,AbiGii, 1, 2.4e-129, 0.997, 0.992	PDLC02332, AbiGii, 2.4e-129, 0.997, 0.992
AbiG	AbiG	AbiG	Abi	GCA_036326105.1	ASM3632610v1	Bacillus toyonensis	Bacillus toyonensis	6283148	Scaffold	10	JARMGK010000084.1	MEE2020829.1	PDLC02332	AbiGii	AbiGii	4.3e-123	4.8e-123	0.993	0.995	27942	29159	+	abortive infection system toxin AbiGii family protein [Bacillus toyonensis]	27	73	PDLC02332,AbiGii, 1, 4.8e-123, 0.993, 0.995	PDLC02332, AbiGii, 4.8e-123, 0.993, 0.995
AbiG	AbiG	AbiG	Abi	GCA_015335145.1	ASM1533514v1	Bacillus cereus	Bacillus cereus	5761300	Chromosome	1	CP064072.1	QPA42377.1	PDLC02332	AbiGii	AbiGii	1.5e-128	1.7e-128	0.983	0.995	2679008	2680228	-	abortive phage resistance protein [Bacillus cereus]	2666	5369	PDLC02332,AbiGii, 1, 1.7e-128, 0.983, 0.995	PDLC02332, AbiGii, 1.7e-128, 0.983, 0.995
AbiG	AbiG	AbiG	Abi	GCA_029709355.1	PDT001182185.1	Bacillus paranthracis	Bacillus paranthracis	5564982	Contig	9	DAOJFL010000126.1	HDR7774075.1	PDLC02332	AbiGii	AbiGii	1.2e-123	1.3e-123	0.993	0.995	5307	6524	+	TPA: hypothetical protein QCY13_005473 [Bacillus paranthracis]	4	4	PDLC02332,AbiGii, 1, 1.3e-123, 0.993, 0.995	PDLC02332, AbiGii, 1.3e-123, 0.993, 0.995
AbiG	AbiG	AbiG	Abi	GCA_034399255.1	ASM3439925v1	Bacillus cereus	Bacillus cereus	5619881	Scaffold	3	JAPJMH010000009.1	MDZ4607235.1	PDLC02331	AbiGi	AbiGi	8.1e-103	9.5e-103	0.931	0.973	4786	5616	+	abortive infection system antitoxin AbiGi family protein [Bacillus cereus]	8	267	PDLC02331,AbiGi, 1, 9.5e-103, 0.931, 0.973	PDLC02331, AbiGi, 9.5e-103, 0.931, 0.973
AbiG	AbiG	AbiG	Abi	GCA_036851515.1	ASM3685151v1	Bacillus paranthracis	Bacillus paranthracis	5830278	Contig	1	JAFLOT010000001.1	MEG7930753.1	PDLC02332	AbiGii	AbiGii	1.6e-128	1.7e-128	0.983	0.995	2713441	2714661	-	abortive phage resistance protein [Bacillus paranthracis]	2700	5414	PDLC02332,AbiGii, 1, 1.7e-128, 0.983, 0.995	PDLC02332, AbiGii, 1.7e-128, 0.983, 0.995
AbiG	AbiG	AbiG	Abi	GCF_014876635.1	ASM1487663v1	Bacillus pacificus	Bacillus pacificus	5438421	Contig	7	NZ_JADAMF010000010.1	WP_046648607.1	PDLC02331	AbiGi	AbiGi	5.1e-105	6.2e-105	0.946	0.988	42821	43660	+	abortive infection system antitoxin AbiGi family protein [Bacillus]	47	127	PDLC02331,AbiGi, 1, 6.2e-105, 0.946, 0.988	PDLC02331, AbiGi, 6.2e-105, 0.946, 0.988
AbiG	AbiG	AbiG	Abi	GCA_002577915.1	ASM257791v1	Bacillus cereus	Bacillus cereus	5612052	Scaffold	6	NUML01000057.1	PGU27371.1	PDLC02332	AbiGii	AbiGii	1e-127	1.1e-127	0.997	0.992	61244	62443	+	abortive phage resistance protein [Bacillus cereus]	65	97	PDLC02332,AbiGii, 1, 1.1e-127, 0.997, 0.992	PDLC02332, AbiGii, 1.1e-127, 0.997, 0.992
AbiG	AbiG	AbiG	Abi	GCA_036326105.1	ASM3632610v1	Bacillus toyonensis	Bacillus toyonensis	6283148	Scaffold	10	JARMGK010000084.1	MEE2020828.1	PDLC02331	AbiGi	AbiGi	3.9e-104	4.7e-104	0.946	0.988	27100	27939	+	abortive infection system antitoxin AbiGi family protein [Bacillus toyonensis]	26	73	PDLC02331,AbiGi, 1, 4.7e-104, 0.946, 0.988	PDLC02331, AbiGi, 4.7e-104, 0.946, 0.988
AbiG	AbiG	AbiG	Abi	GCA_030222665.1	ASM3022266v1	Bacillus pacificus	Bacillus pacificus	5432342	Contig	6	JAPNPE010000011.1	MDK7393936.1	PDLC02332	AbiGii	AbiGii	1.1e-123	1.3e-123	0.993	0.995	46679	47896	+	abortive infection system toxin AbiGii family protein [Bacillus pacificus]	50	144	PDLC02332,AbiGii, 1, 1.3e-123, 0.993, 0.995	PDLC02332, AbiGii, 1.3e-123, 0.993, 0.995
AbiG	AbiG	AbiG	Abi	GCA_033841565.1	ASM3384156v1	Bacillus cereus group sp. BfR-BA-02730	Bacillus cereus s.l.	6084816	Contig	1	JAWXXC010000001.1	MDX5807812.1	PDLC02332	AbiGii	AbiGii	1.7e-128	1.9e-128	0.983	0.995	647409	648629	-	abortive infection system toxin AbiGii family protein [Bacillus cereus group sp. BfR-BA-02730]	705	1075	PDLC02332,AbiGii, 1, 1.9e-128, 0.983, 0.995	PDLC02332, AbiGii, 1.9e-128, 0.983, 0.995
AbiG	AbiG	AbiG	Abi	GCA_001238465.1	ASM123846v1	Bacillus thuringiensis	Bacillus thuringiensis	5832130	Contig	7	LFQM01000095.1	KNH36221.1	PDLC02331	AbiGi	AbiGi	1.4e-103	1.7e-103	0.959	0.973	5134	5940	-	hypothetical protein ACS75_26625 [Bacillus thuringiensis]	7	89	PDLC02331,AbiGi, 1, 1.7e-103, 0.959, 0.973	PDLC02331, AbiGi, 1.7e-103, 0.959, 0.973
AbiG	AbiG	AbiG	Abi	GCA_036851515.1	ASM3685151v1	Bacillus paranthracis	Bacillus paranthracis	5830278	Contig	1	JAFLOT010000001.1	MEG7930754.1	PDLC02331	AbiGi	AbiGi	1.9e-102	2.3e-102	0.91	0.981	2714666	2715532	-	hypothetical protein J0837_14055 [Bacillus paranthracis]	2701	5414	PDLC02331,AbiGi, 1, 2.3e-102, 0.91, 0.981	PDLC02331, AbiGi, 2.3e-102, 0.91, 0.981
AbiG	AbiG	AbiG	Abi	GCF_002200125.1	ASM220012v1	Bacillus cereus	Bacillus cereus	5700422	Scaffold	6	NZ_NIRE01000080.1	WP_000492407.1	PDLC02332	AbiGii	AbiGii	1.5e-128	1.7e-128	0.983	0.995	47861	49081	+	abortive infection system toxin AbiGii family protein [Bacillus cereus group]	62	73	PDLC02332,AbiGii, 1, 1.7e-128, 0.983, 0.995	PDLC02332, AbiGii, 1.7e-128, 0.983, 0.995
AbiG	AbiG	AbiG	Abi	GCA_035802895.1	ASM3580289v1	Bacillus cereus	Bacillus cereus	5942673	Scaffold	1	JARLEN010000012.1	MEB9917416.1	PDLC02332	AbiGii	AbiGii	1.5e-129	1.7e-129	0.997	0.992	423935	425134	+	abortive infection system toxin AbiGii family protein [Bacillus cereus]	445	482	PDLC02332,AbiGii, 1, 1.7e-129, 0.997, 0.992	PDLC02332, AbiGii, 1.7e-129, 0.997, 0.992
AbiG	AbiG	AbiG	Abi	GCA_016758615.1	ASM1675861v1	Bacillus cereus	Bacillus cereus	5355203	Contig	6	JADNPZ010000012.1	MBL3856461.1	PDLC02331	AbiGi	AbiGi	5.1e-105	6.1e-105	0.946	0.988	63141	63980	-	hypothetical protein IRV20_11520 [Bacillus cereus]	56	119	PDLC02331,AbiGi, 1, 6.1e-105, 0.946, 0.988	PDLC02331, AbiGi, 6.1e-105, 0.946, 0.988
AbiG	AbiG	AbiG	Abi	GCA_030222715.1	ASM3022271v1	Bacillus paranthracis	Bacillus paranthracis	5449375	Contig	6	JAPNPM010000007.1	MDK7490900.1	PDLC02331	AbiGi	AbiGi	5.2e-105	6.2e-105	0.946	0.988	67675	68514	+	abortive infection system antitoxin AbiGi family protein [Bacillus paranthracis]	67	241	PDLC02331,AbiGi, 1, 6.2e-105, 0.946, 0.988	PDLC02331, AbiGi, 6.2e-105, 0.946, 0.988
AbiG	AbiG	AbiG	Abi	GCA_016483385.1	ASM1648338v1	Bacillus cereus	Bacillus cereus	5654998	Contig	5	JAEHBY010000003.1	MBJ7951829.1	PDLC02332	AbiGii	AbiGii	1.8e-131	2.1e-131	0.997	0.992	235431	236630	-	abortive phage resistance protein [Bacillus cereus]	256	401	PDLC02332,AbiGii, 1, 2.1e-131, 0.997, 0.992	PDLC02332, AbiGii, 2.1e-131, 0.997, 0.992
AbiG	AbiG	AbiG	Abi	GCA_027711645.1	ASM2771164v1	Bacillus cereus group sp. BY11-1LC	Bacillus cereus s.l.	5363444	Contig	1	JAQFOX010000003.1	MDA1889611.1	PDLC02332	AbiGii	AbiGii	3.1e-124	3.5e-124	0.998	0.992	132718	133920	+	abortive infection system toxin AbiGii family protein [Bacillus cereus group sp. BY11-1LC]	135	463	PDLC02332,AbiGii, 1, 3.5e-124, 0.998, 0.992	PDLC02332, AbiGii, 3.5e-124, 0.998, 0.992
AbiG	AbiG	AbiG	Abi	GCA_002530555.1	ASM253055v1	Bacillus cereus	Bacillus cereus	5710759	Contig	5	NTMJ01000009.1	PDR75873.1	PDLC02332	AbiGii	AbiGii	1.6e-128	1.8e-128	0.983	0.995	23574	24794	+	abortive phage resistance protein [Bacillus cereus]	27	243	PDLC02332,AbiGii, 1, 1.8e-128, 0.983, 0.995	PDLC02332, AbiGii, 1.8e-128, 0.983, 0.995
AbiG	AbiG	AbiG	Abi	GCA_027711645.1	ASM2771164v1	Bacillus cereus group sp. BY11-1LC	Bacillus cereus s.l.	5363444	Contig	8	JAQFOX010000014.1	MDA1892464.1	PDLC02331	AbiGi	AbiGi	5.1e-105	6.1e-105	0.946	0.988	142954	143793	-	abortive infection system antitoxin AbiGi family protein [Bacillus cereus group sp. BY11-1LC]	114	129	PDLC02331,AbiGi, 1, 6.1e-105, 0.946, 0.988	PDLC02331, AbiGi, 6.1e-105, 0.946, 0.988
AbiG	AbiG	AbiG	Abi	GCA_001883875.1	ASM188387v1	Bacillus thuringiensis	Bacillus thuringiensis	5814538	Contig	9	LZRA01000092.1	OJE00496.1	PDLC02331	AbiGi	AbiGi	6.1e-103	7.2e-103	0.931	0.973	298510	299340	+	hypothetical protein A9489_27115 [Bacillus thuringiensis]	258	284	PDLC02331,AbiGi, 1, 7.2e-103, 0.931, 0.973	PDLC02331, AbiGi, 7.2e-103, 0.931, 0.973
AbiG	AbiG	AbiG	Abi	GCA_002569715.1	ASM256971v1	Bacillus wiedmannii	Bacillus wiedmannii	6055543	Scaffold	9	NVGQ01000021.1	PFZ93897.1	PDLC02331	AbiGi	AbiGi	1.7e-106	2e-106	0.909	0.981	58438	59301	-	hypothetical protein COL83_14040 [Bacillus wiedmannii]	55	70	PDLC02331,AbiGi, 1, 2e-106, 0.909, 0.981	PDLC02331, AbiGi, 2e-106, 0.909, 0.981
AbiG	AbiG	AbiG	Abi	GCA_036851275.1	ASM3685127v1	Bacillus paranthracis	Bacillus paranthracis	5839839	Contig	1	JAFLOH010000001.1	MEG7947543.1	PDLC02331	AbiGi	AbiGi	1.9e-102	2.3e-102	0.91	0.981	2717066	2717932	-	hypothetical protein J0795_14035 [Bacillus paranthracis]	2695	5379	PDLC02331,AbiGi, 1, 2.3e-102, 0.91, 0.981	PDLC02331, AbiGi, 2.3e-102, 0.91, 0.981
AbiG	AbiG	AbiG	Abi	GCA_030222905.1	ASM3022290v1	Bacillus paranthracis	Bacillus paranthracis	5541200	Contig	3	JAPNPV010000002.1	MDK7439700.1	PDLC02331	AbiGi	AbiGi	5.9e-104	7.1e-104	0.935	0.977	133385	134218	+	abortive infection system antitoxin AbiGi family protein [Bacillus paranthracis]	136	660	PDLC02331,AbiGi, 1, 7.1e-104, 0.935, 0.977	PDLC02331, AbiGi, 7.1e-104, 0.935, 0.977
AbiG	AbiG	AbiG	Abi	GCA_027712065.1	ASM2771206v1	Bacillus cereus group sp. BcHK124	Bacillus cereus s.l.	5299113	Contig	12	JAQFPJ010000013.1	MDA1946301.1	PDLC02332	AbiGii	AbiGii	1.1e-123	1.2e-123	0.993	0.995	103086	104303	-	abortive infection system toxin AbiGii family protein [Bacillus cereus group sp. BcHK124]	78	94	PDLC02332,AbiGii, 1, 1.2e-123, 0.993, 0.995	PDLC02332, AbiGii, 1.2e-123, 0.993, 0.995
AbiG	AbiG	AbiG	Abi	GCA_030222745.1	ASM3022274v1	Bacillus paranthracis	Bacillus paranthracis	5253220	Contig	3	JAPNPN010000002.1	MDK7472064.1	PDLC02332	AbiGii	AbiGii	1.6e-128	1.8e-128	0.961	0.995	121628	122875	+	abortive infection system toxin AbiGii family protein [Bacillus paranthracis]	151	764	PDLC02332,AbiGii, 1, 1.8e-128, 0.961, 0.995	PDLC02332, AbiGii, 1.8e-128, 0.961, 0.995
AbiG	AbiG	AbiG	Abi	GCA_030222905.1	ASM3022290v1	Bacillus paranthracis	Bacillus paranthracis	5541200	Contig	3	JAPNPV010000002.1	MDK7439701.1	PDLC02332	AbiGii	AbiGii	3.2e-124	3.6e-124	0.998	0.992	134223	135425	+	abortive infection system toxin AbiGii family protein [Bacillus paranthracis]	137	660	PDLC02332,AbiGii, 1, 3.6e-124, 0.998, 0.992	PDLC02332, AbiGii, 3.6e-124, 0.998, 0.992
AbiG	AbiG	AbiG	Abi	GCA_002575595.1	ASM257559v1	Bacillus cereus	Bacillus cereus	5818721	Scaffold	5	NUIE01000025.1	PGN93358.1	PDLC02332	AbiGii	AbiGii	4.3e-125	4.9e-125	0.998	0.992	3872	5074	+	abortive phage resistance protein [Bacillus cereus]	5	130	PDLC02332,AbiGii, 1, 4.9e-125, 0.998, 0.992	PDLC02332, AbiGii, 4.9e-125, 0.998, 0.992
AbiG	AbiG	AbiG	Abi	GCA_002530565.1	ASM253056v1	Bacillus cereus	Bacillus cereus	5708844	Contig	5	NTMM01000047.1	PDR85501.1	PDLC02331	AbiGi	AbiGi	2e-102	2.4e-102	0.91	0.981	22703	23569	+	hypothetical protein CNQ77_27800 [Bacillus cereus]	26	37	PDLC02331,AbiGi, 1, 2.4e-102, 0.91, 0.981	PDLC02331, AbiGi, 2.4e-102, 0.91, 0.981
AbiG	AbiG	AbiG	Abi	GCA_030222555.1	ASM3022255v1	Bacillus pacificus	Bacillus pacificus	5431526	Contig	8	JAPNPF010000051.1	MDK7400504.1	PDLC02331	AbiGi	AbiGi	7.2e-83	7.9e-83	0.991	0.792	9006	9653	+	abortive infection system antitoxin AbiGi family protein [Bacillus pacificus]	10	11	PDLC02331,AbiGi, 1, 7.9e-83, 0.991, 0.792	PDLC02331, AbiGi, 7.9e-83, 0.991, 0.792
AbiG	AbiG	AbiG	Abi	GCF_002200145.1	ASM220014v1	Bacillus cereus	Bacillus cereus	5775715	Scaffold	9	NZ_NIRA01000063.1	WP_000509421.1	PDLC02331	AbiGi	AbiGi	1.9e-102	2.3e-102	0.91	0.981	128378	129244	-	abortive infection system antitoxin AbiGi family protein [Bacillus cereus group]	152	212	PDLC02331,AbiGi, 1, 2.3e-102, 0.91, 0.981	PDLC02331, AbiGi, 2.3e-102, 0.91, 0.981
AbiG	AbiG	AbiG	Abi	GCA_000160895.1	ASM16089v1	Bacillus cereus ATCC 10876	Bacillus cereus	5939023	Chromosome	1	CM000715.1	EEK50766.1	PDLC02331	AbiGi	AbiGi	6.6e-67	7.3e-67	0.995	0.7	2253447	2254019	+	Abortive phage resistance protein abiGi [Bacillus cereus ATCC 10876]	2250	5861	PDLC02331,AbiGi, 1, 7.3e-67, 0.995, 0.7	PDLC02331, AbiGi, 7.3e-67, 0.995, 0.7
AbiG	AbiG	AbiG	Abi	GCF_010994535.1	ASM1099453v1	Bacillus paranthracis	Bacillus paranthracis	5616336	Scaffold	6	NZ_NJQJ01000064.1	WP_000509421.1	PDLC02331	AbiGi	AbiGi	1.9e-102	2.3e-102	0.91	0.981	1268	2134	+	abortive infection system antitoxin AbiGi family protein [Bacillus cereus group]	4	14	PDLC02331,AbiGi, 1, 2.3e-102, 0.91, 0.981	PDLC02331, AbiGi, 2.3e-102, 0.91, 0.981
AbiG	AbiG	AbiG	Abi	GCF_035618175.1	ASM3561817v1	Bacillus pacificus	Bacillus pacificus	5587251	Contig	16	NZ_JAYGBK010000002.1	WP_046648607.1	PDLC02331	AbiGi	AbiGi	5.1e-105	6.1e-105	0.946	0.988	55972	56811	+	abortive infection system antitoxin AbiGi family protein [Bacillus]	56	284	PDLC02331,AbiGi, 1, 6.1e-105, 0.946, 0.988	PDLC02331, AbiGi, 6.1e-105, 0.946, 0.988
AbiG	AbiG	AbiG	Abi	GCF_035618435.1	ASM3561843v1	Bacillus paranthracis	Bacillus paranthracis	5738086	Contig	6	NZ_JAYGBZ010000015.1	WP_000509421.1	PDLC02331	AbiGi	AbiGi	1.9e-102	2.3e-102	0.91	0.981	135325	136191	+	abortive infection system antitoxin AbiGi family protein [Bacillus cereus group]	161	1332	PDLC02331,AbiGi, 1, 2.3e-102, 0.91, 0.981	PDLC02331, AbiGi, 2.3e-102, 0.91, 0.981
AbiG	AbiG	AbiG	Abi	GCA_029536295.1	ASM2953629v1	Bacillus paranthracis	Bacillus paranthracis	5672054	Contig	8	JARPRN010000101.1	MDG0939272.1	PDLC02332	AbiGii	AbiGii	1.6e-128	1.7e-128	0.983	0.995	1977	3197	+	abortive infection system toxin AbiGii family protein [Bacillus paranthracis]	4	15	PDLC02332,AbiGii, 1, 1.7e-128, 0.983, 0.995	PDLC02332, AbiGii, 1.7e-128, 0.983, 0.995
AbiG	AbiG	AbiG	Abi	GCA_033841545.1	ASM3384154v1	Bacillus cereus group sp. WSBC 10925	Bacillus cereus s.l.	5588760	Contig	2	JAWXXE010000002.1	MDX5783599.1	PDLC02332	AbiGii	AbiGii	1.6e-128	1.9e-128	0.961	0.995	121278	122525	+	abortive infection system toxin AbiGii family protein [Bacillus cereus group sp. WSBC 10925]	149	538	PDLC02332,AbiGii, 1, 1.9e-128, 0.961, 0.995	PDLC02332, AbiGii, 1.9e-128, 0.961, 0.995
AbiG	AbiG	AbiG	Abi	GCA_030440255.1	ASM3044025v1	Bacillus paranthracis	Bacillus paranthracis	5550536	Complete Genome	1	CP040880.1	WKD19200.1	PDLC02332	AbiGii	AbiGii	1.5e-128	1.7e-128	0.983	0.995	2677069	2678289	-	abortive phage resistance protein [Bacillus paranthracis]	2676	5399	PDLC02332,AbiGii, 1, 1.7e-128, 0.983, 0.995	PDLC02332, AbiGii, 1.7e-128, 0.983, 0.995
AbiG	AbiG	AbiG	Abi	GCA_029709235.1	PDT001182194.1	Bacillus pacificus	Bacillus pacificus	5408381	Contig	6	DAOJFD010000076.1	HDR7743141.1	PDLC02332	AbiGii	AbiGii	1.1e-123	1.3e-123	0.993	0.995	16105	17322	+	TPA: hypothetical protein QCX78_004612 [Bacillus pacificus]	16	16	PDLC02332,AbiGii, 1, 1.3e-123, 0.993, 0.995	PDLC02332, AbiGii, 1.3e-123, 0.993, 0.995
AbiG	AbiG	AbiG	Abi	GCF_010994475.1	ASM1099447v1	Bacillus paranthracis	Bacillus paranthracis	5612832	Scaffold	4	NZ_NJQB01000024.1	WP_000509421.1	PDLC02331	AbiGi	AbiGi	1.9e-102	2.3e-102	0.91	0.981	120344	121210	+	abortive infection system antitoxin AbiGi family protein [Bacillus cereus group]	149	159	PDLC02331,AbiGi, 1, 2.3e-102, 0.91, 0.981	PDLC02331, AbiGi, 2.3e-102, 0.91, 0.981
AbiG	AbiG	AbiG	Abi	GCA_030222525.1	ASM3022252v1	Bacillus pacificus	Bacillus pacificus	5429501	Contig	8	JAPNPC010000021.1	MDK7405444.1	PDLC02332	AbiGii	AbiGii	1.1e-123	1.3e-123	0.993	0.995	448	1665	-	abortive infection system toxin AbiGii family protein [Bacillus pacificus]	1	50	PDLC02332,AbiGii, 1, 1.3e-123, 0.993, 0.995	PDLC02332, AbiGii, 1.3e-123, 0.993, 0.995
AbiG	AbiG	AbiG	Abi	GCF_903545225.1	B.cereus WGS Assembly	Bacillus cereus	Bacillus cereus	5811799	Contig	1	NZ_CAGVOV010000001.1	WP_000509421.1	PDLC02331	AbiGi	AbiGi	1.8e-102	2.2e-102	0.91	0.981	574814	575680	-	abortive infection system antitoxin AbiGi family protein [Bacillus cereus group]	622	5411	PDLC02331,AbiGi, 1, 2.2e-102, 0.91, 0.981	PDLC02331, AbiGi, 2.2e-102, 0.91, 0.981
AbiG	AbiG	AbiG	Abi	GCA_020861345.1	ASM2086134v1	Bacillus pacificus	Bacillus pacificus	5594640	Complete Genome	18	CP086329.1	UEP97803.1	PDLC02332	AbiGii	AbiGii	1.1e-123	1.3e-123	0.993	0.995	135168	136385	+	abortive infection system toxin AbiGii family protein (plasmid) [Bacillus pacificus]	138	310	PDLC02332,AbiGii, 1, 1.3e-123, 0.993, 0.995	PDLC02332, AbiGii, 1.3e-123, 0.993, 0.995
AbiG	AbiG	AbiG	Abi	GCA_029709255.1	PDT001182193.1	Bacillus paranthracis	Bacillus paranthracis	5888143	Contig	4	DAOJFF010000007.1	HDR7753130.1	PDLC02332	AbiGii	AbiGii	1.6e-128	1.8e-128	0.983	0.995	221547	222767	-	TPA: abortive phage resistance protein [Bacillus paranthracis]	250	275	PDLC02332,AbiGii, 1, 1.8e-128, 0.983, 0.995	PDLC02332, AbiGii, 1.8e-128, 0.983, 0.995
AbiG	AbiG	AbiG	Abi	GCA_033841645.1	ASM3384164v1	Bacillus cereus group sp. BfR-BA-02570	Bacillus cereus s.l.	5694438	Contig	1	JAWXWZ010000004.1	MDX5743230.1	PDLC02331	AbiGi	AbiGi	1.9e-102	2.3e-102	0.91	0.981	343099	343965	-	abortive infection system antitoxin AbiGi family protein [Bacillus cereus group sp. BfR-BA-02570]	389	392	PDLC02331,AbiGi, 1, 2.3e-102, 0.91, 0.981	PDLC02331, AbiGi, 2.3e-102, 0.91, 0.981
AbiG	AbiG	AbiG	Abi	GCA_036210445.1	ASM3621044v1	Bacillus paranthracis	Bacillus paranthracis	5680103	Scaffold	7	JARLZU010000020.1	MED1215100.1	PDLC02332	AbiGii	AbiGii	1.2e-123	1.3e-123	0.993	0.995	43524	44741	+	abortive infection system toxin AbiGii family protein [Bacillus paranthracis]	50	51	PDLC02332,AbiGii, 1, 1.3e-123, 0.993, 0.995	PDLC02332, AbiGii, 1.3e-123, 0.993, 0.995
AbiG	AbiG	AbiG	Abi	GCA_029709255.1	PDT001182193.1	Bacillus paranthracis	Bacillus paranthracis	5888143	Contig	4	DAOJFF010000007.1	HDR7753131.1	PDLC02331	AbiGi	AbiGi	2e-102	2.4e-102	0.91	0.981	222772	223638	-	TPA: hypothetical protein QCY17_002631 [Bacillus paranthracis]	251	275	PDLC02331,AbiGi, 1, 2.4e-102, 0.91, 0.981	PDLC02331, AbiGi, 2.4e-102, 0.91, 0.981
AbiG	AbiG	AbiG	Abi	GCA_027711685.1	ASM2771168v1	Bacillus cereus group sp. BY105LC	Bacillus cereus s.l.	5471473	Contig	6	JAQFOZ010000032.1	MDA1887929.1	PDLC02331	AbiGi	AbiGi	5.2e-105	6.3e-105	0.946	0.988	15384	16223	+	abortive infection system antitoxin AbiGi family protein [Bacillus cereus group sp. BY105LC]	16	41	PDLC02331,AbiGi, 1, 6.3e-105, 0.946, 0.988	PDLC02331, AbiGi, 6.3e-105, 0.946, 0.988
AbiG	AbiG	AbiG	Abi	GCA_029708815.1	PDT001182236.1	Bacillus mycoides	Bacillus mycoides	5869517	Contig	8	DAOJEJ010000019.1	HDR7624379.1	PDLC02332	AbiGii	AbiGii	3.8e-117	4.2e-117	0.998	0.992	81647	82849	+	TPA: abortive phage resistance protein [Bacillus mycoides]	88	113	PDLC02332,AbiGii, 1, 4.2e-117, 0.998, 0.992	PDLC02332, AbiGii, 4.2e-117, 0.998, 0.992
AbiG	AbiG	AbiG	Abi	GCA_034105465.1	ASM3410546v1	Bacillus paranthracis	Bacillus paranthracis	5722855	Scaffold	1	JAXGFJ010000002.1	MDY4289312.1	PDLC02331	AbiGi	AbiGi	1.9e-102	2.3e-102	0.91	0.981	260273	261139	+	abortive infection system antitoxin AbiGi family protein [Bacillus paranthracis]	289	502	PDLC02331,AbiGi, 1, 2.3e-102, 0.91, 0.981	PDLC02331, AbiGi, 2.3e-102, 0.91, 0.981
AbiG	AbiG	AbiG	Abi	GCA_027712745.1	ASM2771274v1	Bacillus cereus group sp. Bcc02	Bacillus cereus s.l.	5591897	Contig	6	JAQFQA010000016.1	MDA2034198.1	PDLC02331	AbiGi	AbiGi	5.4e-105	6.4e-105	0.946	0.988	15384	16223	+	abortive infection system antitoxin AbiGi family protein [Bacillus cereus group sp. Bcc02]	16	95	PDLC02331,AbiGi, 1, 6.4e-105, 0.946, 0.988	PDLC02331, AbiGi, 6.4e-105, 0.946, 0.988
AbiG	AbiG	AbiG	Abi	GCF_010628775.1	ASM1062877v1	Bacillus pacificus	Bacillus pacificus	5396319	Scaffold	3	NZ_NJQG01000008.1	WP_046648609.1	PDLC02332	AbiGii	AbiGii	1.1e-123	1.3e-123	0.993	0.995	105689	106906	-	abortive infection system toxin AbiGii family protein [Bacillus]	80	127	PDLC02332,AbiGii, 1, 1.3e-123, 0.993, 0.995	PDLC02332, AbiGii, 1.3e-123, 0.993, 0.995
AbiG	AbiG	AbiG	Abi	GCA_029536275.1	ASM2953627v1	Bacillus paranthracis	Bacillus paranthracis	5652319	Contig	1	JARPRU010000002.1	MDG0923405.1	PDLC02332	AbiGii	AbiGii	1.5e-128	1.7e-128	0.983	0.995	251684	252904	+	abortive infection system toxin AbiGii family protein [Bacillus paranthracis]	279	665	PDLC02332,AbiGii, 1, 1.7e-128, 0.983, 0.995	PDLC02332, AbiGii, 1.7e-128, 0.983, 0.995
AbiG	AbiG	AbiG	Abi	GCA_020686065.1	ASM2068606v1	Bacillus paranthracis	Bacillus paranthracis	5437415	Scaffold	7	JAJESQ010000027.1	MCC2537655.1	PDLC02332	AbiGii	AbiGii	1.1e-123	1.3e-123	0.993	0.995	33427	34644	-	hypothetical protein LKM16_20775 [Bacillus paranthracis]	31	48	PDLC02332,AbiGii, 1, 1.3e-123, 0.993, 0.995	PDLC02332, AbiGii, 1.3e-123, 0.993, 0.995
AbiG	AbiG	AbiG	Abi	GCA_002214765.1	ASM221476v1	Bacillus cereus	Bacillus cereus	5358595	Complete Genome	1	CP017234.1	ASI83634.1	PDLC02332	AbiGii	AbiGii	4.6e-121	5.1e-121	0.998	0.992	2554045	2555262	+	hypothetical protein FORC48_2548 [Bacillus cereus]	2535	5469	PDLC02332,AbiGii, 1, 5.1e-121, 0.998, 0.992	PDLC02332, AbiGii, 5.1e-121, 0.998, 0.992
AbiG	AbiG	AbiG	Abi	GCA_025517165.1	ASM2551716v1	Bacillus paranthracis	Bacillus paranthracis	5458980	Scaffold	1	JAOPRE010000001.1	MCU5133034.1	PDLC02331	AbiGi	AbiGi	1.8e-102	2.2e-102	0.91	0.981	259207	260073	+	abortive infection system antitoxin AbiGi family protein [Bacillus paranthracis]	289	1005	PDLC02331,AbiGi, 1, 2.2e-102, 0.91, 0.981	PDLC02331, AbiGi, 2.2e-102, 0.91, 0.981
AbiG	AbiG	AbiG	Abi	GCA_002585165.1	ASM258516v1	Bacillus cereus	Bacillus cereus	6011995	Scaffold	14	NUNB01000271.1	PGV17767.1	PDLC02331	AbiGi	AbiGi	3.6e-104	4.4e-104	0.935	0.977	5393	6226	-	hypothetical protein COD79_31690 [Bacillus cereus]	5	8	PDLC02331,AbiGi, 1, 4.4e-104, 0.935, 0.977	PDLC02331, AbiGi, 4.4e-104, 0.935, 0.977
AbiG	AbiG	AbiG	Abi	GCA_036851755.1	ASM3685175v1	Bacillus paranthracis	Bacillus paranthracis	5740850	Contig	10	JAFLPG010000002.1	MEG7823904.1	PDLC02331	AbiGi	AbiGi	5.4e-105	6.5e-105	0.946	0.988	130833	131672	-	hypothetical protein J0811_27355 [Bacillus paranthracis]	104	267	PDLC02331,AbiGi, 1, 6.5e-105, 0.946, 0.988	PDLC02331, AbiGi, 6.5e-105, 0.946, 0.988
AbiG	AbiG	AbiG	Abi	GCA_030062175.1	ASM3006217v1	Bacillus bombysepticus	Bacillus bombysepticus	5968101	Scaffold	3	JASDAR010000003.1	MDJ0300304.1	PDLC02331	AbiGi	AbiGi	6.5e-67	7.2e-67	0.995	0.7	29792	30364	-	abortive infection system antitoxin AbiGi family protein [Bacillus bombysepticus]	39	483	PDLC02331,AbiGi, 1, 7.2e-67, 0.995, 0.7	PDLC02331, AbiGi, 7.2e-67, 0.995, 0.7
AbiG	AbiG	AbiG	Abi	GCA_900445375.1	52067_D01	Bacillus cereus	Bacillus cereus	6010496	Contig	1	UFSU01000001.1	SUV13492.1	PDLC02332	AbiGii	AbiGii	1.5e-129	1.7e-129	0.997	0.992	4932932	4934131	+	Uncharacterised protein [Bacillus cereus]	4926	5412	PDLC02332,AbiGii, 1, 1.7e-129, 0.997, 0.992	PDLC02332, AbiGii, 1.7e-129, 0.997, 0.992
AbiG	AbiG	AbiG	Abi	GCA_002565945.1	ASM256594v1	Bacillus thuringiensis	Bacillus thuringiensis	6018101	Scaffold	14	NUZB01000035.1	PFO13477.1	PDLC02331	AbiGi	AbiGi	5.2e-107	6.1e-107	0.909	0.981	7841	8704	+	hypothetical protein COJ79_20465 [Bacillus thuringiensis]	11	20	PDLC02331,AbiGi, 1, 6.1e-107, 0.909, 0.981	PDLC02331, AbiGi, 6.1e-107, 0.909, 0.981
AbiG	AbiG	AbiG	Abi	GCA_009884315.1	ASM988431v1	Bacillus pacificus	Bacillus pacificus	5463271	Complete Genome	1	CP041978.1	QHH87618.1	PDLC02332	AbiGii	AbiGii	1e-123	1.2e-123	0.993	0.995	214826	216043	-	hypothetical protein FPL01_01170 (plasmid) [Bacillus pacificus]	200	292	PDLC02332,AbiGii, 1, 1.2e-123, 0.993, 0.995	PDLC02332, AbiGii, 1.2e-123, 0.993, 0.995
AbiG	AbiG	AbiG	Abi	GCA_036851455.1	ASM3685145v1	Bacillus paranthracis	Bacillus paranthracis	5710484	Contig	1	JAFLOR010000001.1	MEG7849098.1	PDLC02332	AbiGii	AbiGii	1.5e-128	1.7e-128	0.983	0.995	2695265	2696485	-	abortive phage resistance protein [Bacillus paranthracis]	2684	5440	PDLC02332,AbiGii, 1, 1.7e-128, 0.983, 0.995	PDLC02332, AbiGii, 1.7e-128, 0.983, 0.995
AbiG	AbiG	AbiG	Abi	GCA_036851755.1	ASM3685175v1	Bacillus paranthracis	Bacillus paranthracis	5740850	Contig	10	JAFLPG010000002.1	MEG7823903.1	PDLC02332	AbiGii	AbiGii	1.2e-123	1.3e-123	0.993	0.995	129613	130830	-	hypothetical protein J0811_27350 [Bacillus paranthracis]	103	267	PDLC02332,AbiGii, 1, 1.3e-123, 0.993, 0.995	PDLC02332, AbiGii, 1.3e-123, 0.993, 0.995
AbiG	AbiG	AbiG	Abi	GCA_002583285.1	ASM258328v1	Bacillus thuringiensis	Bacillus thuringiensis	6059645	Scaffold	6	NUPE01000012.1	PGY59569.1	PDLC02332	AbiGii	AbiGii	2.5e-131	2.8e-131	0.997	0.992	2823	4022	+	abortive phage resistance protein [Bacillus thuringiensis]	5	99	PDLC02332,AbiGii, 1, 2.8e-131, 0.997, 0.992	PDLC02332, AbiGii, 2.8e-131, 0.997, 0.992
AbiG	AbiG	AbiG	Abi	GCA_036211965.1	ASM3621196v1	Bacillus pacificus	Bacillus pacificus	5409894	Scaffold	11	JARMCR010000014.1	MED1585708.1	PDLC02332	AbiGii	AbiGii	1.1e-123	1.3e-123	0.993	0.995	57368	58585	-	abortive infection system toxin AbiGii family protein [Bacillus pacificus]	53	188	PDLC02332,AbiGii, 1, 1.3e-123, 0.993, 0.995	PDLC02332, AbiGii, 1.3e-123, 0.993, 0.995
AbiG	AbiG	AbiG	Abi	GCF_001901905.1	ASM190190v1	Bacillus cereus	Bacillus cereus	5504580	Scaffold	10	NZ_MIFC01000043.1	WP_046648607.1	PDLC02331	AbiGi	AbiGi	5.2e-105	6.2e-105	0.946	0.988	32432	33271	+	abortive infection system antitoxin AbiGi family protein [Bacillus]	37	62	PDLC02331,AbiGi, 1, 6.2e-105, 0.946, 0.988	PDLC02331, AbiGi, 6.2e-105, 0.946, 0.988
AbiG	AbiG	AbiG	Abi	GCA_026275395.1	ASM2627539v1	Bacillus pacificus	Bacillus pacificus	5651128	Contig	4	JAPJTS010000013.1	MCX3301863.1	PDLC02332	AbiGii	AbiGii	1.2e-123	1.4e-123	0.993	0.995	103365	104582	-	abortive infection system toxin AbiGii family protein [Bacillus pacificus]	79	95	PDLC02332,AbiGii, 1, 1.4e-123, 0.993, 0.995	PDLC02332, AbiGii, 1.4e-123, 0.993, 0.995
AbiG	AbiG	AbiG	Abi	GCA_030222775.1	ASM3022277v1	Bacillus paranthracis	Bacillus paranthracis	5452037	Contig	6	JAPNPP010000013.1	MDK7464054.1	PDLC02331	AbiGi	AbiGi	5.2e-105	6.2e-105	0.946	0.988	104633	105472	-	abortive infection system antitoxin AbiGi family protein [Bacillus paranthracis]	80	146	PDLC02331,AbiGi, 1, 6.2e-105, 0.946, 0.988	PDLC02331, AbiGi, 6.2e-105, 0.946, 0.988
AbiG	AbiG	AbiG	Abi	GCA_029712925.1	PDT000517516.1	Bacillus cereus	Bacillus cereus	5888727	Contig	5	ABLMJN010000023.1	EKS8384511.1	PDLC02332	AbiGii	AbiGii	1.8e-128	2e-128	0.998	0.992	25875	27077	-	abortive phage resistance protein [Bacillus cereus]	35	62	PDLC02332,AbiGii, 1, 2e-128, 0.998, 0.992	PDLC02332, AbiGii, 2e-128, 0.998, 0.992
AbiG	AbiG	AbiG	Abi	GCA_033842155.1	ASM3384215v1	Bacillus cereus group sp. BfR-BA-00967	Bacillus cereus s.l.	5646597	Contig	4	JAWXWF010000014.1	MDX5926395.1	PDLC02331	AbiGi	AbiGi	1.9e-102	2.3e-102	0.91	0.981	6648	7514	-	abortive infection system antitoxin AbiGi family protein [Bacillus cereus group sp. BfR-BA-00967]	11	159	PDLC02331,AbiGi, 1, 2.3e-102, 0.91, 0.981	PDLC02331, AbiGi, 2.3e-102, 0.91, 0.981
AbiG	AbiG	AbiG	Abi	GCA_002558445.1	ASM255844v1	Bacillus cereus	Bacillus cereus	5714746	Scaffold	4	NTXY01000009.1	PEQ99945.1	PDLC02331	AbiGi	AbiGi	1e-102	1.2e-102	0.931	0.973	320301	321131	-	hypothetical protein CN483_15865 [Bacillus cereus]	359	367	PDLC02331,AbiGi, 1, 1.2e-102, 0.931, 0.973	PDLC02331, AbiGi, 1.2e-102, 0.931, 0.973
AbiG	AbiG	AbiG	Abi	GCA_009884335.1	ASM988433v1	Bacillus paranthracis	Bacillus paranthracis	5507895	Complete Genome	1	CP041980.1	QHH82597.1	PDLC02331	AbiGi	AbiGi	4.8e-105	5.7e-105	0.946	0.988	198997	199836	-	hypothetical protein FPL02_00900 (plasmid) [Bacillus paranthracis]	179	290	PDLC02331,AbiGi, 1, 5.7e-105, 0.946, 0.988	PDLC02331, AbiGi, 5.7e-105, 0.946, 0.988
AbiG	AbiG	AbiG	Abi	GCA_001583765.1	ASM158376v1	Bacillus cereus	Bacillus cereus	5338258	Contig	2	LOMV01000043.1	KXX95087.1	PDLC02332	AbiGii	AbiGii	1.1e-123	1.3e-123	0.993	0.995	69002	70219	-	hypothetical protein AT277_09490 [Bacillus cereus]	56	71	PDLC02332,AbiGii, 1, 1.3e-123, 0.993, 0.995	PDLC02332, AbiGii, 1.3e-123, 0.993, 0.995
AbiG	AbiG	AbiG	Abi	GCA_033841995.1	ASM3384199v1	Bacillus cereus group sp. BfR-BA-01033	Bacillus cereus s.l.	5638797	Contig	1	JAWXWJ010000001.1	MDX5918131.1	PDLC02331	AbiGi	AbiGi	1.9e-102	2.3e-102	0.91	0.981	343372	344238	-	abortive infection system antitoxin AbiGi family protein [Bacillus cereus group sp. BfR-BA-01033]	389	537	PDLC02331,AbiGi, 1, 2.3e-102, 0.91, 0.981	PDLC02331, AbiGi, 2.3e-102, 0.91, 0.981
AbiG	AbiG	AbiG	Abi	GCF_014876665.1	ASM1487666v1	Bacillus pacificus	Bacillus pacificus	5441887	Scaffold	7	NZ_JADAME010000010.1	WP_046648609.1	PDLC02332	AbiGii	AbiGii	1.1e-123	1.3e-123	0.993	0.995	103329	104546	-	abortive infection system toxin AbiGii family protein [Bacillus]	80	127	PDLC02332,AbiGii, 1, 1.3e-123, 0.993, 0.995	PDLC02332, AbiGii, 1.3e-123, 0.993, 0.995
AbiG	AbiG	AbiG	Abi	GCA_001884025.1	ASM188402v1	Bacillus pacificus	Bacillus pacificus	5416792	Contig	4	MACD01000050.1	OJE22147.1	PDLC02332	AbiGii	AbiGii	1.1e-123	1.3e-123	0.993	0.995	43652	44869	+	hypothetical protein BAQ45_14495 [Bacillus pacificus]	46	119	PDLC02332,AbiGii, 1, 1.3e-123, 0.993, 0.995	PDLC02332, AbiGii, 1.3e-123, 0.993, 0.995
AbiG	AbiG	AbiG	Abi	GCF_010994535.1	ASM1099453v1	Bacillus paranthracis	Bacillus paranthracis	5616336	Scaffold	6	NZ_NJQJ01000064.1	WP_000492407.1	PDLC02332	AbiGii	AbiGii	1.5e-128	1.7e-128	0.983	0.995	2139	3359	+	abortive infection system toxin AbiGii family protein [Bacillus cereus group]	5	14	PDLC02332,AbiGii, 1, 1.7e-128, 0.983, 0.995	PDLC02332, AbiGii, 1.7e-128, 0.983, 0.995
AbiG	AbiG	AbiG	Abi	GCA_030222645.1	ASM3022264v1	Bacillus paranthracis	Bacillus paranthracis	5457269	Contig	5	JAPNPJ010000015.1	MDK7425922.1	PDLC02331	AbiGi	AbiGi	5.2e-105	6.2e-105	0.946	0.988	67675	68514	+	abortive infection system antitoxin AbiGi family protein [Bacillus paranthracis]	67	146	PDLC02331,AbiGi, 1, 6.2e-105, 0.946, 0.988	PDLC02331, AbiGi, 6.2e-105, 0.946, 0.988
AbiG	AbiG	AbiG	Abi	GCA_029709235.1	PDT001182194.1	Bacillus pacificus	Bacillus pacificus	5408381	Contig	6	DAOJFD010000076.1	HDR7743140.1	PDLC02331	AbiGi	AbiGi	5.2e-105	6.2e-105	0.946	0.988	15263	16102	+	TPA: hypothetical protein QCX78_004611 [Bacillus pacificus]	15	16	PDLC02331,AbiGi, 1, 6.2e-105, 0.946, 0.988	PDLC02331, AbiGi, 6.2e-105, 0.946, 0.988
AbiG	AbiG	AbiG	Abi	GCA_001982935.1	ASM198293v1	Bacillus cereus	Bacillus cereus	5601497	Scaffold	13	MLKI01000046.1	ONG76828.1	PDLC02331	AbiGi	AbiGi	5.4e-105	6.5e-105	0.946	0.988	8775	9614	+	hypothetical protein BKK41_28000 [Bacillus cereus]	9	57	PDLC02331,AbiGi, 1, 6.5e-105, 0.946, 0.988	PDLC02331, AbiGi, 6.5e-105, 0.946, 0.988
AbiG	AbiG	AbiG	Abi	GCA_029709995.1	PDT001182171.1	Bacillus pacificus	Bacillus pacificus	5591468	Contig	7	DAOJGA010000008.1	HDR7966882.1	PDLC02332	AbiGii	AbiGii	1.2e-123	1.3e-123	0.993	0.995	103287	104504	-	TPA: hypothetical protein QCY14_002181 [Bacillus pacificus]	76	141	PDLC02332,AbiGii, 1, 1.3e-123, 0.993, 0.995	PDLC02332, AbiGii, 1.3e-123, 0.993, 0.995
AbiG	AbiG	AbiG	Abi	GCA_029709995.1	PDT001182171.1	Bacillus pacificus	Bacillus pacificus	5591468	Contig	7	DAOJGA010000008.1	HDR7966883.1	PDLC02331	AbiGi	AbiGi	5.3e-105	6.4e-105	0.946	0.988	104507	105346	-	TPA: hypothetical protein QCY14_002182 [Bacillus pacificus]	77	141	PDLC02331,AbiGi, 1, 6.4e-105, 0.946, 0.988	PDLC02331, AbiGi, 6.4e-105, 0.946, 0.988
AbiG	AbiG	AbiG	Abi	GCA_030222645.1	ASM3022264v1	Bacillus paranthracis	Bacillus paranthracis	5457269	Contig	5	JAPNPJ010000015.1	MDK7425923.1	PDLC02332	AbiGii	AbiGii	1.1e-123	1.3e-123	0.993	0.995	68517	69734	+	abortive infection system toxin AbiGii family protein [Bacillus paranthracis]	68	146	PDLC02332,AbiGii, 1, 1.3e-123, 0.993, 0.995	PDLC02332, AbiGii, 1.3e-123, 0.993, 0.995
AbiG	AbiG	AbiG	Abi	GCA_029536355.1	ASM2953635v1	Bacillus paranthracis	Bacillus paranthracis	5532852	Contig	4	JARPRW010000535.1	MDG0959653.1	PDLC02332	AbiGii	AbiGii	3e-60	3.3e-60	0.989	0.452	1	559	-	abortive infection system toxin AbiGii family protein partial [Bacillus paranthracis]	1	5	PDLC02332,AbiGii, 1, 3.3e-60, 0.989, 0.452	PDLC02332, AbiGii, 3.3e-60, 0.989, 0.452
AbiG	AbiG	AbiG	Abi	GCA_029692705.1	PDT001182315.3	Bacillus pacificus	Bacillus pacificus	5780254	Contig	4	DAOICV010000012.1	HDR3486378.1	PDLC02332	AbiGii	AbiGii	1.2e-123	1.4e-123	0.993	0.995	103287	104504	-	TPA: hypothetical protein QCN90_003629 [Bacillus pacificus]	76	124	PDLC02332,AbiGii, 1, 1.4e-123, 0.993, 0.995	PDLC02332, AbiGii, 1.4e-123, 0.993, 0.995
AbiG	AbiG	AbiG	Abi	GCA_027710025.1	ASM2771002v1	Bacillus cereus group sp. TH217LC	Bacillus cereus s.l.	5521335	Contig	3	JAQFMX010000012.1	MDA1595791.1	PDLC02332	AbiGii	AbiGii	1.2e-118	1.4e-118	0.983	0.995	131569	132792	-	abortive infection system toxin AbiGii family protein [Bacillus cereus group sp. TH217LC]	151	153	PDLC02332,AbiGii, 1, 1.4e-118, 0.983, 0.995	PDLC02332, AbiGii, 1.4e-118, 0.983, 0.995
AbiG	AbiG	AbiG	Abi	GCF_014876695.1	ASM1487669v1	Bacillus pacificus	Bacillus pacificus	5468422	Scaffold	7	NZ_JADAMH010000018.1	WP_046648607.1	PDLC02331	AbiGi	AbiGi	5.1e-105	6.2e-105	0.946	0.988	184685	185524	+	abortive infection system antitoxin AbiGi family protein [Bacillus]	191	280	PDLC02331,AbiGi, 1, 6.2e-105, 0.946, 0.988	PDLC02331, AbiGi, 6.2e-105, 0.946, 0.988
AbiG	AbiG	AbiG	Abi	GCA_003004435.1	ASM300443v1	Bacillus cereus	Bacillus cereus	5712306	Contig	9	MVPV01000039.1	PSA72407.1	PDLC02332	AbiGii	AbiGii	1.6e-128	1.8e-128	0.983	0.995	23574	24794	+	abortive phage resistance protein [Bacillus cereus]	27	43	PDLC02332,AbiGii, 1, 1.8e-128, 0.983, 0.995	PDLC02332, AbiGii, 1.8e-128, 0.983, 0.995
AbiG	AbiG	AbiG	Abi	GCA_030222665.1	ASM3022266v1	Bacillus pacificus	Bacillus pacificus	5432342	Contig	6	JAPNPE010000011.1	MDK7393935.1	PDLC02331	AbiGi	AbiGi	7.2e-83	7.9e-83	0.991	0.792	46029	46676	+	abortive infection system antitoxin AbiGi family protein [Bacillus pacificus]	49	144	PDLC02331,AbiGi, 1, 7.9e-83, 0.991, 0.792	PDLC02331, AbiGi, 7.9e-83, 0.991, 0.792
AbiG	AbiG	AbiG	Abi	GCA_035803475.1	ASM3580347v1	Bacillus cereus	Bacillus cereus	5915305	Scaffold	9	JARLFS010000050.1	MEC0060762.1	PDLC02332	AbiGii	AbiGii	3e-50	3.3e-50	0.994	0.378	1	471	-	abortive infection system toxin AbiGii family protein partial [Bacillus cereus]	1	112	PDLC02332,AbiGii, 1, 3.3e-50, 0.994, 0.378	PDLC02332, AbiGii, 3.3e-50, 0.994, 0.378
AbiG	AbiG	AbiG	Abi	GCA_030062185.1	ASM3006218v1	Bacillus bombysepticus	Bacillus bombysepticus	6076719	Scaffold	2	JASCXD010000004.1	MDJ0280975.1	PDLC02332	AbiGii	AbiGii	1.5e-129	1.7e-129	0.997	0.992	28586	29785	-	abortive infection system toxin AbiGii family protein [Bacillus bombysepticus]	38	483	PDLC02332,AbiGii, 1, 1.7e-129, 0.997, 0.992	PDLC02332, AbiGii, 1.7e-129, 0.997, 0.992
AbiG	AbiG	AbiG	Abi	GCA_027713705.1	ASM2771370v1	Bacillus cereus group sp. Bc237	Bacillus cereus s.l.	5745555	Contig	7	JAQFRF010000011.1	MDA2200381.1	PDLC02331	AbiGi	AbiGi	5.5e-105	6.6e-105	0.946	0.988	91652	92491	-	abortive infection system antitoxin AbiGi family protein [Bacillus cereus group sp. Bc237]	83	152	PDLC02331,AbiGi, 1, 6.6e-105, 0.946, 0.988	PDLC02331, AbiGi, 6.6e-105, 0.946, 0.988
AbiG	AbiG	AbiG	Abi	GCA_033270225.1	PDT001965648.1	Bacillus paranthracis	Bacillus paranthracis	5834312	Contig	3	DAQXBY010000007.1	HEF5702482.1	PDLC02331	AbiGi	AbiGi	1.9e-102	2.4e-102	0.91	0.981	32523	33389	+	TPA: hypothetical protein SAW94_001979 [Bacillus paranthracis]	45	246	PDLC02331,AbiGi, 1, 2.4e-102, 0.91, 0.981	PDLC02331, AbiGi, 2.4e-102, 0.91, 0.981
AbiG	AbiG	AbiG	Abi	GCA_034360825.1	PDT002027895.1	Bacillus cytotoxicus	Bacillus cytotoxicus	4400615	Contig	2	ABPLAZ010000005.1	EMA6342833.1	PDLC02331	AbiGi	AbiGi	2.1e-103	2.4e-103	0.938	0.977	5230	6060	+	hypothetical protein U3450_001743 [Bacillus cytotoxicus]	6	236	PDLC02331,AbiGi, 1, 2.4e-103, 0.938, 0.977	PDLC02331, AbiGi, 2.4e-103, 0.938, 0.977
AbiG	AbiG	AbiG	Abi	GCA_002581765.1	ASM258176v1	Bacillus toyonensis	Bacillus toyonensis	5576195	Scaffold	10	NUSV01000022.1	PHD96624.1	PDLC02332	AbiGii	AbiGii	4.9e-120	5.5e-120	0.99	0.992	36927	38144	-	hypothetical protein COF43_22475 [Bacillus toyonensis]	45	95	PDLC02332,AbiGii, 1, 5.5e-120, 0.99, 0.992	PDLC02332, AbiGii, 5.5e-120, 0.99, 0.992
AbiG	AbiG	AbiG	Abi	GCA_035818035.1	ASM3581803v1	Bacillus cereus	Bacillus cereus	6640345	Scaffold	1	JARSZV010000002.1	MEC3428250.1	PDLC02332	AbiGii	AbiGii	6.2e-132	6.9e-132	0.997	0.992	13854	15053	-	abortive infection system toxin AbiGii family protein [Bacillus cereus]	16	24	PDLC02332,AbiGii, 1, 6.9e-132, 0.997, 0.992	PDLC02332, AbiGii, 6.9e-132, 0.997, 0.992
AbiG	AbiG	AbiG	Abi	GCF_001901895.1	ASM190189v1	Bacillus cereus	Bacillus cereus	5520811	Scaffold	7	NZ_MIFD01000058.1	WP_046648609.1	PDLC02332	AbiGii	AbiGii	1.2e-123	1.3e-123	0.993	0.995	57525	58742	-	abortive infection system toxin AbiGii family protein [Bacillus]	54	57	PDLC02332,AbiGii, 1, 1.3e-123, 0.993, 0.995	PDLC02332, AbiGii, 1.3e-123, 0.993, 0.995
AbiG	AbiG	AbiG	Abi	GCA_035802895.1	ASM3580289v1	Bacillus cereus	Bacillus cereus	5942673	Scaffold	1	JARLEN010000012.1	MEB9917415.1	PDLC02331	AbiGi	AbiGi	6.5e-67	7.2e-67	0.995	0.7	423356	423928	+	abortive infection system antitoxin AbiGi family protein [Bacillus cereus]	444	482	PDLC02331,AbiGi, 1, 7.2e-67, 0.995, 0.7	PDLC02331, AbiGi, 7.2e-67, 0.995, 0.7
AbiG	AbiG	AbiG	Abi	GCA_033841925.1	ASM3384192v1	Bacillus cereus group sp. BfR-BA-01042	Bacillus cereus s.l.	5645151	Contig	1	JAWXWL010000001.1	MDX5875657.1	PDLC02332	AbiGii	AbiGii	1.5e-128	1.7e-128	0.983	0.995	260097	261317	+	abortive infection system toxin AbiGii family protein [Bacillus cereus group sp. BfR-BA-01042]	291	677	PDLC02332,AbiGii, 1, 1.7e-128, 0.983, 0.995	PDLC02332, AbiGii, 1.7e-128, 0.983, 0.995
AbiG	AbiG	AbiG	Abi	GCA_009498675.1	ASM949867v1	Bacillus paranthracis	Bacillus paranthracis	5689601	Scaffold	1	ML762349.1	KAA8481161.1	PDLC02331	AbiGi	AbiGi	1.9e-102	2.3e-102	0.91	0.981	944695	945561	-	hypothetical protein FYW06_04960 [Bacillus paranthracis]	992	1276	PDLC02331,AbiGi, 1, 2.3e-102, 0.91, 0.981	PDLC02331, AbiGi, 2.3e-102, 0.91, 0.981
AbiG	AbiG	AbiG	Abi	GCA_035803495.1	ASM3580349v1	Bacillus cereus	Bacillus cereus	5947973	Scaffold	13	JARLFT010000245.1	MEC0166591.1	PDLC02331	AbiGi	AbiGi	6.6e-67	7.4e-67	0.995	0.7	781	1353	+	abortive infection system antitoxin AbiGi family protein [Bacillus cereus]	3	5	PDLC02331,AbiGi, 1, 7.4e-67, 0.995, 0.7	PDLC02331, AbiGi, 7.4e-67, 0.995, 0.7
AbiG	AbiG	AbiG	Abi	GCA_002562725.1	ASM256272v1	Bacillus cereus	Bacillus cereus	5881131	Scaffold	9	NTXI01000032.1	PEX67021.1	PDLC02332	AbiGii	AbiGii	2.9e-124	3.2e-124	0.998	0.992	74287	75492	+	abortive phage resistance protein [Bacillus cereus]	92	162	PDLC02332,AbiGii, 1, 3.2e-124, 0.998, 0.992	PDLC02332, AbiGii, 3.2e-124, 0.998, 0.992
AbiG	AbiG	AbiG	Abi	GCA_033841925.1	ASM3384192v1	Bacillus cereus group sp. BfR-BA-01042	Bacillus cereus s.l.	5645151	Contig	1	JAWXWL010000001.1	MDX5875656.1	PDLC02331	AbiGi	AbiGi	1.9e-102	2.3e-102	0.91	0.981	259226	260092	+	abortive infection system antitoxin AbiGi family protein [Bacillus cereus group sp. BfR-BA-01042]	290	677	PDLC02331,AbiGi, 1, 2.3e-102, 0.91, 0.981	PDLC02331, AbiGi, 2.3e-102, 0.91, 0.981
AbiG	AbiG	AbiG	Abi	GCF_035618455.1	ASM3561845v1	Bacillus pacificus	Bacillus pacificus	5455555	Contig	8	NZ_JAYGBX010000078.1	WP_046648607.1	PDLC02331	AbiGi	AbiGi	5.1e-105	6.1e-105	0.946	0.988	1690	2529	-	abortive infection system antitoxin AbiGi family protein [Bacillus]	2	36	PDLC02331,AbiGi, 1, 6.1e-105, 0.946, 0.988	PDLC02331, AbiGi, 6.1e-105, 0.946, 0.988
AbiG	AbiG	AbiG	Abi	GCA_002530555.1	ASM253055v1	Bacillus cereus	Bacillus cereus	5710759	Contig	5	NTMJ01000009.1	PDR75872.1	PDLC02331	AbiGi	AbiGi	2e-102	2.4e-102	0.91	0.981	22703	23569	+	hypothetical protein CNQ81_15575 [Bacillus cereus]	26	243	PDLC02331,AbiGi, 1, 2.4e-102, 0.91, 0.981	PDLC02331, AbiGi, 2.4e-102, 0.91, 0.981
AbiG	AbiG	AbiG	Abi	GCF_009739985.1	ASM973998v1	Bacillus cereus	Bacillus cereus	5641940	Complete Genome	9	NZ_CP040343.1	WP_046648609.1	PDLC02332	AbiGii	AbiGii	1.2e-123	1.3e-123	0.993	0.995	244442	245659	+	abortive infection system toxin AbiGii family protein [Bacillus]	246	324	PDLC02332,AbiGii, 1, 1.3e-123, 0.993, 0.995	PDLC02332, AbiGii, 1.3e-123, 0.993, 0.995
AbiG	AbiG	AbiG	Abi	GCA_002551895.1	ASM255189v1	Bacillus thuringiensis	Bacillus thuringiensis	5903196	Scaffold	10	NVKX01000046.1	PEB72701.1	PDLC02332	AbiGii	AbiGii	4e-131	4.5e-131	0.997	0.992	26562	27761	+	abortive phage resistance protein [Bacillus thuringiensis]	28	37	PDLC02332,AbiGii, 1, 4.5e-131, 0.997, 0.992	PDLC02332, AbiGii, 4.5e-131, 0.997, 0.992
AbiG	AbiG	AbiG	Abi	GCA_001566375.1	ASM156637v1	Bacillus cereus	Bacillus cereus	5620250	Contig	7	LQZM01000176.1	KXI58416.1	PDLC02331	AbiGi	AbiGi	1.9e-102	2.3e-102	0.91	0.981	119045	119911	+	hypothetical protein ACS48_17880 [Bacillus cereus]	140	151	PDLC02331,AbiGi, 1, 2.3e-102, 0.91, 0.981	PDLC02331, AbiGi, 2.3e-102, 0.91, 0.981
AbiG	AbiG	AbiG	Abi	GCA_036218945.1	ASM3621894v1	Bacillus toyonensis	Bacillus toyonensis	6562401	Scaffold	21	JARMQK010000113.1	MED3542295.1	PDLC02331	AbiGi	AbiGi	4e-104	4.8e-104	0.946	0.988	27101	27940	+	abortive infection system antitoxin AbiGi family protein [Bacillus toyonensis]	26	50	PDLC02331,AbiGi, 1, 4.8e-104, 0.946, 0.988	PDLC02331, AbiGi, 4.8e-104, 0.946, 0.988
AbiG	AbiG	AbiG	Abi	GCA_036851275.1	ASM3685127v1	Bacillus paranthracis	Bacillus paranthracis	5839839	Contig	1	JAFLOH010000001.1	MEG7947542.1	PDLC02332	AbiGii	AbiGii	1.6e-128	1.8e-128	0.983	0.995	2715841	2717061	-	abortive phage resistance protein [Bacillus paranthracis]	2694	5379	PDLC02332,AbiGii, 1, 1.8e-128, 0.983, 0.995	PDLC02332, AbiGii, 1.8e-128, 0.983, 0.995
AbiG	AbiG	AbiG	Abi	GCA_025516225.1	ASM2551622v1	Bacillus paranthracis	Bacillus paranthracis	5719768	Scaffold	1	JAOPQT010000001.1	MCU5015480.1	PDLC02331	AbiGi	AbiGi	1.9e-102	2.3e-102	0.91	0.981	349868	350734	-	abortive infection system antitoxin AbiGi family protein [Bacillus paranthracis]	394	683	PDLC02331,AbiGi, 1, 2.3e-102, 0.91, 0.981	PDLC02331, AbiGi, 2.3e-102, 0.91, 0.981
AbiG	AbiG	AbiG	Abi	GCA_030222905.1	ASM3022290v1	Bacillus paranthracis	Bacillus paranthracis	5541200	Contig	9	JAPNPV010000011.1	MDK7442802.1	PDLC02332	AbiGii	AbiGii	1.2e-123	1.3e-123	0.993	0.995	43787	45004	+	abortive infection system toxin AbiGii family protein [Bacillus paranthracis]	49	127	PDLC02332,AbiGii, 1, 1.3e-123, 0.993, 0.995	PDLC02332, AbiGii, 1.3e-123, 0.993, 0.995
AbiG	AbiG	AbiG	Abi	GCA_024497995.1	ASM2449799v1	Bacillus paranthracis	Bacillus paranthracis	5476267	Contig	8	JANHMW010000014.1	MCQ6523436.1	PDLC02332	AbiGii	AbiGii	1.2e-123	1.3e-123	0.993	0.995	16226	17443	+	abortive infection system toxin AbiGii family protein [Bacillus paranthracis]	17	107	PDLC02332,AbiGii, 1, 1.3e-123, 0.993, 0.995	PDLC02332, AbiGii, 1.3e-123, 0.993, 0.995
AbiG	AbiG	AbiG	Abi	GCF_035618015.1	ASM3561801v1	Bacillus pacificus	Bacillus pacificus	5440350	Contig	15	NZ_JAYGAZ010000354.1	WP_046648607.1	PDLC02331	AbiGi	AbiGi	5.1e-105	6.1e-105	0.946	0.988	1271	2110	+	abortive infection system antitoxin AbiGi family protein [Bacillus]	2	3	PDLC02331,AbiGi, 1, 6.1e-105, 0.946, 0.988	PDLC02331, AbiGi, 6.1e-105, 0.946, 0.988
AbiG	AbiG	AbiG	Abi	GCA_030222825.1	ASM3022282v1	Bacillus paranthracis	Bacillus paranthracis	5457194	Contig	5	JAPNPQ010000010.1	MDK7452473.1	PDLC02331	AbiGi	AbiGi	5.2e-105	6.2e-105	0.946	0.988	105813	106652	+	abortive infection system antitoxin AbiGi family protein [Bacillus paranthracis]	115	194	PDLC02331,AbiGi, 1, 6.2e-105, 0.946, 0.988	PDLC02331, AbiGi, 6.2e-105, 0.946, 0.988
AbiG	AbiG	AbiG	Abi	GCA_002565945.1	ASM256594v1	Bacillus thuringiensis	Bacillus thuringiensis	6018101	Scaffold	14	NUZB01000035.1	PFO13478.1	PDLC02332	AbiGii	AbiGii	7.2e-120	8e-120	0.973	0.995	8682	9920	+	hypothetical protein COJ79_20470 [Bacillus thuringiensis]	12	20	PDLC02332,AbiGii, 1, 8e-120, 0.973, 0.995	PDLC02332, AbiGii, 8e-120, 0.973, 0.995
AbiG	AbiG	AbiG	Abi	GCF_007673915.1	ASM767391v1	Bacillus thuringiensis	Bacillus thuringiensis	5372639	Scaffold	2	NZ_VEAN01000002.1	WP_144543807.1	PDLC02332	AbiGii	AbiGii	2.6e-126	2.9e-126	0.998	0.992	65879	67084	+	abortive infection system toxin AbiGii family protein [Bacillus thuringiensis]	87	647	PDLC02332,AbiGii, 1, 2.9e-126, 0.998, 0.992	PDLC02332, AbiGii, 2.9e-126, 0.998, 0.992
AbiG	AbiG	AbiG	Abi	GCF_010994475.1	ASM1099447v1	Bacillus paranthracis	Bacillus paranthracis	5612832	Scaffold	4	NZ_NJQB01000024.1	WP_000492407.1	PDLC02332	AbiGii	AbiGii	1.5e-128	1.7e-128	0.983	0.995	121215	122435	+	abortive infection system toxin AbiGii family protein [Bacillus cereus group]	150	159	PDLC02332,AbiGii, 1, 1.7e-128, 0.983, 0.995	PDLC02332, AbiGii, 1.7e-128, 0.983, 0.995
AbiG	AbiG	AbiG	Abi	GCA_033841675.1	ASM3384167v1	Bacillus cereus group sp. BfR-BA-02491	Bacillus cereus s.l.	5712698	Contig	5	JAWXWY010000029.1	MDX5732520.1	PDLC02332	AbiGii	AbiGii	1.6e-128	1.7e-128	0.983	0.995	61877	63097	-	abortive infection system toxin AbiGii family protein [Bacillus cereus group sp. BfR-BA-02491]	71	75	PDLC02332,AbiGii, 1, 1.7e-128, 0.983, 0.995	PDLC02332, AbiGii, 1.7e-128, 0.983, 0.995
AbiG	AbiG	AbiG	Abi	GCF_002911655.1	ASM291165v1	Bacillus cereus	Bacillus cereus	5715774	Contig	10	NZ_NTJB01000032.1	WP_000509421.1	PDLC02331	AbiGi	AbiGi	1.9e-102	2.3e-102	0.91	0.981	31646	32512	-	abortive infection system antitoxin AbiGi family protein [Bacillus cereus group]	38	62	PDLC02331,AbiGi, 1, 2.3e-102, 0.91, 0.981	PDLC02331, AbiGi, 2.3e-102, 0.91, 0.981
AbiG	AbiG	AbiG	Abi	GCA_030440255.1	ASM3044025v1	Bacillus paranthracis	Bacillus paranthracis	5550536	Complete Genome	1	CP040880.1	WKD19201.1	PDLC02331	AbiGi	AbiGi	1.8e-102	2.2e-102	0.91	0.981	2678294	2679160	-	hypothetical protein FHP15_15205 [Bacillus paranthracis]	2677	5399	PDLC02331,AbiGi, 1, 2.2e-102, 0.91, 0.981	PDLC02331, AbiGi, 2.2e-102, 0.91, 0.981
AbiG	AbiG	AbiG	Abi	GCF_023969595.1	ASM2396959v1	Bacillus pacificus	Bacillus pacificus	5448163	Contig	10	NZ_JAGVQQ010000023.1	WP_046648609.1	PDLC02332	AbiGii	AbiGii	1.1e-123	1.3e-123	0.993	0.995	43651	44868	+	abortive infection system toxin AbiGii family protein [Bacillus]	48	74	PDLC02332,AbiGii, 1, 1.3e-123, 0.993, 0.995	PDLC02332, AbiGii, 1.3e-123, 0.993, 0.995
AbiG	AbiG	AbiG	Abi	GCA_034399255.1	ASM3439925v1	Bacillus cereus	Bacillus cereus	5619881	Scaffold	3	JAPJMH010000009.1	MDZ4607236.1	PDLC02332	AbiGii	AbiGii	1.8e-131	2.1e-131	0.997	0.992	5621	6820	+	abortive infection system toxin AbiGii family protein [Bacillus cereus]	9	267	PDLC02332,AbiGii, 1, 2.1e-131, 0.997, 0.992	PDLC02332, AbiGii, 2.1e-131, 0.997, 0.992
AbiG	AbiG	AbiG	Abi	GCF_903545225.1	B.cereus WGS Assembly	Bacillus cereus	Bacillus cereus	5811799	Contig	1	NZ_CAGVOV010000001.1	WP_000492407.1	PDLC02332	AbiGii	AbiGii	1.5e-128	1.7e-128	0.983	0.995	573589	574809	-	abortive infection system toxin AbiGii family protein [Bacillus cereus group]	621	5411	PDLC02332,AbiGii, 1, 1.7e-128, 0.983, 0.995	PDLC02332, AbiGii, 1.7e-128, 0.983, 0.995
AbiG	AbiG	AbiG	Abi	GCA_001238465.1	ASM123846v1	Bacillus thuringiensis	Bacillus thuringiensis	5832130	Contig	7	LFQM01000095.1	KNH36141.1	PDLC02332	AbiGii	AbiGii	2.3e-126	2.6e-126	0.997	0.992	3930	5129	-	hypothetical protein ACS75_26620 [Bacillus thuringiensis]	6	89	PDLC02332,AbiGii, 1, 2.6e-126, 0.997, 0.992	PDLC02332, AbiGii, 2.6e-126, 0.997, 0.992
AbiG	AbiG	AbiG	Abi	GCA_030222875.1	ASM3022287v1	Bacillus paranthracis	Bacillus paranthracis	5543114	Contig	11	JAPNPU010000012.1	MDK7459441.1	PDLC02332	AbiGii	AbiGii	1.2e-123	1.3e-123	0.993	0.995	103415	104632	-	abortive infection system toxin AbiGii family protein [Bacillus paranthracis]	79	127	PDLC02332,AbiGii, 1, 1.3e-123, 0.993, 0.995	PDLC02332, AbiGii, 1.3e-123, 0.993, 0.995
AbiG	AbiG	AbiG	Abi	GCA_033841545.1	ASM3384154v1	Bacillus cereus group sp. WSBC 10925	Bacillus cereus s.l.	5588760	Contig	2	JAWXXE010000002.1	MDX5783598.1	PDLC02331	AbiGi	AbiGi	1.9e-102	2.3e-102	0.91	0.981	120434	121300	+	abortive infection system antitoxin AbiGi family protein [Bacillus cereus group sp. WSBC 10925]	148	538	PDLC02331,AbiGi, 1, 2.3e-102, 0.91, 0.981	PDLC02331, AbiGi, 2.3e-102, 0.91, 0.981
AbiG	AbiG	AbiG	Abi	GCF_035618275.1	ASM3561827v1	Bacillus paranthracis	Bacillus paranthracis	5898963	Contig	2	NZ_JAYGBN010000002.1	WP_000492407.1	PDLC02332	AbiGii	AbiGii	1.6e-128	1.8e-128	0.983	0.995	270927	272147	-	abortive infection system toxin AbiGii family protein [Bacillus cereus group]	310	1035	PDLC02332,AbiGii, 1, 1.8e-128, 0.983, 0.995	PDLC02332, AbiGii, 1.8e-128, 0.983, 0.995
AbiG	AbiG	AbiG	Abi	GCA_001683695.1	ASM168369v1	Bacillus cereus	Bacillus cereus	5198273	Contig	2	LEBZ01000011.1	OBZ59879.1	PDLC02331	AbiGi	AbiGi	5e-105	6e-105	0.946	0.988	8774	9613	+	hypothetical protein UN66_05930 [Bacillus cereus]	8	60	PDLC02331,AbiGi, 1, 6e-105, 0.946, 0.988	PDLC02331, AbiGi, 6e-105, 0.946, 0.988
AbiG	AbiG	AbiG	Abi	GCA_030222525.1	ASM3022252v1	Bacillus pacificus	Bacillus pacificus	5429501	Contig	8	JAPNPC010000021.1	MDK7405445.1	PDLC02331	AbiGi	AbiGi	7.1e-83	7.9e-83	0.991	0.792	1668	2315	-	abortive infection system antitoxin AbiGi family protein [Bacillus pacificus]	2	50	PDLC02331,AbiGi, 1, 7.9e-83, 0.991, 0.792	PDLC02331, AbiGi, 7.9e-83, 0.991, 0.792
AbiG	AbiG	AbiG	Abi	GCA_036210445.1	ASM3621044v1	Bacillus paranthracis	Bacillus paranthracis	5680103	Scaffold	7	JARLZU010000020.1	MED1215099.1	PDLC02331	AbiGi	AbiGi	5.4e-105	6.5e-105	0.946	0.988	42682	43521	+	abortive infection system antitoxin AbiGi family protein [Bacillus paranthracis]	49	51	PDLC02331,AbiGi, 1, 6.5e-105, 0.946, 0.988	PDLC02331, AbiGi, 6.5e-105, 0.946, 0.988
AbiG	AbiG	AbiG	Abi	GCF_014876635.1	ASM1487663v1	Bacillus pacificus	Bacillus pacificus	5438421	Contig	7	NZ_JADAMF010000010.1	WP_046648609.1	PDLC02332	AbiGii	AbiGii	1.1e-123	1.3e-123	0.993	0.995	43663	44880	+	abortive infection system toxin AbiGii family protein [Bacillus]	48	127	PDLC02332,AbiGii, 1, 1.3e-123, 0.993, 0.995	PDLC02332, AbiGii, 1.3e-123, 0.993, 0.995
AbiG	AbiG	AbiG	Abi	GCA_030222875.1	ASM3022287v1	Bacillus paranthracis	Bacillus paranthracis	5543114	Contig	11	JAPNPU010000012.1	MDK7459442.1	PDLC02331	AbiGi	AbiGi	5.3e-105	6.4e-105	0.946	0.988	104635	105474	-	abortive infection system antitoxin AbiGi family protein [Bacillus paranthracis]	80	127	PDLC02331,AbiGi, 1, 6.4e-105, 0.946, 0.988	PDLC02331, AbiGi, 6.4e-105, 0.946, 0.988
AbiG	AbiG	AbiG	Abi	GCA_002558515.1	ASM255851v1	Bacillus cereus	Bacillus cereus	5377705	Scaffold	9	NTYE01000035.1	PER23699.1	PDLC02331	AbiGi	AbiGi	4.5e-102	5.5e-102	0.89	0.977	1235	2110	-	hypothetical protein CN490_24855 [Bacillus cereus]	2	18	PDLC02331,AbiGi, 1, 5.5e-102, 0.89, 0.977	PDLC02331, AbiGi, 5.5e-102, 0.89, 0.977
AbiG	AbiG	AbiG	Abi	GCF_010628775.1	ASM1062877v1	Bacillus pacificus	Bacillus pacificus	5396319	Scaffold	3	NZ_NJQG01000008.1	WP_046648607.1	PDLC02331	AbiGi	AbiGi	5.1e-105	6.1e-105	0.946	0.988	106909	107748	-	abortive infection system antitoxin AbiGi family protein [Bacillus]	81	127	PDLC02331,AbiGi, 1, 6.1e-105, 0.946, 0.988	PDLC02331, AbiGi, 6.1e-105, 0.946, 0.988
AbiG	AbiG	AbiG	Abi	GCA_029536425.1	ASM2953642v1	Bacillus paranthracis	Bacillus paranthracis	5653150	Contig	4	JARPRS010000009.1	MDG0916586.1	PDLC02332	AbiGii	AbiGii	1.5e-128	1.7e-128	0.983	0.995	260150	261370	+	abortive infection system toxin AbiGii family protein [Bacillus paranthracis]	290	301	PDLC02332,AbiGii, 1, 1.7e-128, 0.983, 0.995	PDLC02332, AbiGii, 1.7e-128, 0.983, 0.995
AbiG	AbiG	AbiG	Abi	GCA_002558515.1	ASM255851v1	Bacillus cereus	Bacillus cereus	5377705	Scaffold	9	NTYE01000035.1	PER23698.1	PDLC02332	AbiGii	AbiGii	6e-120	6.7e-120	0.997	0.992	31	1230	-	abortive phage resistance protein [Bacillus cereus]	1	18	PDLC02332,AbiGii, 1, 6.7e-120, 0.997, 0.992	PDLC02332, AbiGii, 6.7e-120, 0.997, 0.992
AbiG	AbiG	AbiG	Abi	GCA_030222535.1	ASM3022253v1	Bacillus pacificus	Bacillus pacificus	5430628	Contig	8	JAPNPD010000018.1	MDK7389227.1	PDLC02331	AbiGi	AbiGi	7.2e-83	7.9e-83	0.991	0.792	46029	46676	+	abortive infection system antitoxin AbiGi family protein [Bacillus pacificus]	49	74	PDLC02331,AbiGi, 1, 7.9e-83, 0.991, 0.792	PDLC02331, AbiGi, 7.9e-83, 0.991, 0.792
AbiG	AbiG	AbiG	Abi	GCA_020686065.1	ASM2068606v1	Bacillus paranthracis	Bacillus paranthracis	5437415	Scaffold	7	JAJESQ010000027.1	MCC2537656.1	PDLC02331	AbiGi	AbiGi	5.2e-105	6.2e-105	0.946	0.988	34647	35486	-	hypothetical protein LKM16_20780 [Bacillus paranthracis]	32	48	PDLC02331,AbiGi, 1, 6.2e-105, 0.946, 0.988	PDLC02331, AbiGi, 6.2e-105, 0.946, 0.988
AbiG	AbiG	AbiG	Abi	GCA_029027925.1	ASM2902792v1	Bacillus pacificus	Bacillus pacificus	5448950	Complete Genome	6	CP099451.1	WEF19135.1	PDLC02332	AbiGii	AbiGii	1.1e-123	1.3e-123	0.993	0.995	103415	104632	-	abortive infection system toxin AbiGii family protein (plasmid) [Bacillus pacificus]	78	275	PDLC02332,AbiGii, 1, 1.3e-123, 0.993, 0.995	PDLC02332, AbiGii, 1.3e-123, 0.993, 0.995
AbiG	AbiG	AbiG	Abi	GCA_029708835.1	PDT001182235.1	Bacillus mycoides	Bacillus mycoides	5895559	Contig	3	DAOJEK010000003.1	HDR7627424.1	PDLC02331	AbiGi	AbiGi	5.1e-52	5.6e-52	0.988	0.608	175058	175567	-	TPA: hypothetical protein QCX73_001913 [Bacillus mycoides]	173	619	PDLC02331,AbiGi, 1, 5.6e-52, 0.988, 0.608	PDLC02331, AbiGi, 5.6e-52, 0.988, 0.608
AbiG	AbiG	AbiG	Abi	GCF_022458665.1	ASM2245866v1	Bacillus mycoides	Bacillus mycoides	5974132	Contig	1	NZ_JAKGBR010000001.1	WP_240379948.1	PDLC02332	AbiGii	AbiGii	4.8e-126	5.3e-126	0.983	0.992	562400	563617	+	abortive infection system toxin AbiGii family protein [Bacillus mycoides]	573	984	PDLC02332,AbiGii, 1, 5.3e-126, 0.983, 0.992	PDLC02332, AbiGii, 5.3e-126, 0.983, 0.992
AbiG	AbiG	AbiG	Abi	GCA_029027925.1	ASM2902792v1	Bacillus pacificus	Bacillus pacificus	5448950	Complete Genome	6	CP099451.1	WEF19136.1	PDLC02331	AbiGi	AbiGi	5.1e-105	6.1e-105	0.946	0.988	104635	105474	-	abortive infection system antitoxin AbiGi family protein (plasmid) [Bacillus pacificus]	79	275	PDLC02331,AbiGi, 1, 6.1e-105, 0.946, 0.988	PDLC02331, AbiGi, 6.1e-105, 0.946, 0.988
AbiG	AbiG	AbiG	Abi	GCA_030222745.1	ASM3022274v1	Bacillus paranthracis	Bacillus paranthracis	5253220	Contig	3	JAPNPN010000002.1	MDK7472063.1	PDLC02331	AbiGi	AbiGi	1.8e-102	2.1e-102	0.91	0.981	120784	121650	+	abortive infection system antitoxin AbiGi family protein [Bacillus paranthracis]	150	764	PDLC02331,AbiGi, 1, 2.1e-102, 0.91, 0.981	PDLC02331, AbiGi, 2.1e-102, 0.91, 0.981
AbiG	AbiG	AbiG	Abi	GCA_017356065.1	ASM1735606v1	Bacillus cereus	Bacillus cereus	5945881	Contig	9	JAFNAY010000040.1	MBO1130315.1	PDLC02331	AbiGi	AbiGi	7.4e-79	8.2e-79	0.995	0.758	29742	30359	-	hypothetical protein J0658_17425 [Bacillus paramycoides]	39	64	PDLC02331,AbiGi, 1, 8.2e-79, 0.995, 0.758	PDLC02331, AbiGi, 8.2e-79, 0.995, 0.758
AbiG	AbiG	AbiG	Abi	GCF_035618235.1	ASM3561823v1	Bacillus pacificus	Bacillus pacificus	5468150	Contig	9	NZ_JAYGBI010000148.1	WP_046648607.1	PDLC02331	AbiGi	AbiGi	5.1e-105	6.2e-105	0.946	0.988	4248	5087	+	abortive infection system antitoxin AbiGi family protein [Bacillus]	3	4	PDLC02331,AbiGi, 1, 6.2e-105, 0.946, 0.988	PDLC02331, AbiGi, 6.2e-105, 0.946, 0.988
AbiG	AbiG	AbiG	Abi	GCA_030897185.1	PDT001695331.1	Bacillus paranthracis	Bacillus paranthracis	5700705	Contig	1	DAPAOD010000003.1	HDT6609477.1	PDLC02331	AbiGi	AbiGi	1.9e-102	2.3e-102	0.91	0.981	343234	344100	-	TPA: hypothetical protein QFT21_001233 [Bacillus paranthracis]	383	387	PDLC02331,AbiGi, 1, 2.3e-102, 0.91, 0.981	PDLC02331, AbiGi, 2.3e-102, 0.91, 0.981
AbiG	AbiG	AbiG	Abi	GCA_030223125.1	ASM3022312v1	Bacillus paranthracis	Bacillus paranthracis	5620536	Contig	10	JAPNQH010000106.1	MDK7535951.1	PDLC02331	AbiGi	AbiGi	5.3e-105	6.4e-105	0.946	0.988	1736	2575	-	abortive infection system antitoxin AbiGi family protein [Bacillus paranthracis]	2	4	PDLC02331,AbiGi, 1, 6.4e-105, 0.946, 0.988	PDLC02331, AbiGi, 6.4e-105, 0.946, 0.988
AbiG	AbiG	AbiG	Abi	GCA_029708835.1	PDT001182235.1	Bacillus mycoides	Bacillus mycoides	5895559	Contig	3	DAOJEK010000003.1	HDR7627425.1	PDLC02331	AbiGi	AbiGi	2.9e-40	3.2e-40	0.885	0.331	175585	175899	-	TPA: hypothetical protein QCX73_001914 [Bacillus mycoides]	174	619	PDLC02331,AbiGi, 1, 3.2e-40, 0.885, 0.331	PDLC02331, AbiGi, 3.2e-40, 0.885, 0.331
AbiG	AbiG	AbiG	Abi	GCA_020685945.1	ASM2068594v1	Bacillus paranthracis	Bacillus paranthracis	5552355	Scaffold	6	JAJESO010000044.1	MCC2519999.1	PDLC02331	AbiGi	AbiGi	1.8e-102	2.2e-102	0.91	0.981	23247	24113	+	hypothetical protein LKL93_26040 [Bacillus paranthracis]	27	39	PDLC02331,AbiGi, 1, 2.2e-102, 0.91, 0.981	PDLC02331, AbiGi, 2.2e-102, 0.91, 0.981
AbiG	AbiG	AbiG	Abi	GCF_035618055.1	ASM3561805v1	Bacillus pacificus	Bacillus pacificus	5512085	Contig	9	NZ_JAYGBD010000193.1	WP_046648607.1	PDLC02331	AbiGi	AbiGi	5.2e-105	6.2e-105	0.946	0.988	3808	4647	+	abortive infection system antitoxin AbiGi family protein [Bacillus]	3	4	PDLC02331,AbiGi, 1, 6.2e-105, 0.946, 0.988	PDLC02331, AbiGi, 6.2e-105, 0.946, 0.988
AbiG	AbiG	AbiG	Abi	GCA_024296885.1	ASM2429688v1	Bacillus paranthracis	Bacillus paranthracis	5537675	Complete Genome	10	CP101136.1	UTO11527.1	PDLC02331	AbiGi	AbiGi	5.2e-105	6.3e-105	0.946	0.988	12363	13202	+	abortive infection system antitoxin AbiGi family protein (plasmid) [Bacillus paranthracis]	14	305	PDLC02331,AbiGi, 1, 6.3e-105, 0.946, 0.988	PDLC02331, AbiGi, 6.3e-105, 0.946, 0.988
AbiG	AbiG	AbiG	Abi	GCA_027710505.1	ASM2771050v1	Bacillus cereus group sp. TH152-1LC	Bacillus cereus s.l.	6635326	Contig	11	JAQFNK010000044.1	MDA1680945.1	PDLC02331	AbiGi	AbiGi	7.3e-105	8.8e-105	0.946	0.988	12072	12911	+	abortive infection system antitoxin AbiGi family protein [Bacillus cereus group sp. TH152-1LC]	9	12	PDLC02331,AbiGi, 1, 8.8e-105, 0.946, 0.988	PDLC02331, AbiGi, 8.8e-105, 0.946, 0.988
AbiG	AbiG	AbiG	Abi	GCA_033841575.1	ASM3384157v1	Bacillus cereus group sp. BfR-BA-02679	Bacillus cereus s.l.	5594959	Contig	1	JAWXXB010000004.1	MDX5752200.1	PDLC02331	AbiGi	AbiGi	1.9e-102	2.3e-102	0.91	0.981	1606	2472	+	abortive infection system antitoxin AbiGi family protein [Bacillus cereus group sp. BfR-BA-02679]	4	391	PDLC02331,AbiGi, 1, 2.3e-102, 0.91, 0.981	PDLC02331, AbiGi, 2.3e-102, 0.91, 0.981
AbiG	AbiG	AbiG	Abi	GCF_022662815.1	ASM2266281v1	Bacillus cereus group sp. BfR-BA-01492	Bacillus cereus s.l.	4186079	Contig	3	NZ_JAKUEH010000005.1	WP_242196862.1	PDLC02331	AbiGi	AbiGi	2e-103	2.3e-103	0.938	0.977	228672	229502	-	abortive infection system antitoxin AbiGi family protein [Bacillus cereus group sp. BfR-BA-01492]	239	244	PDLC02331,AbiGi, 1, 2.3e-103, 0.938, 0.977	PDLC02331, AbiGi, 2.3e-103, 0.938, 0.977
AbiG	AbiG	AbiG	Abi	GCF_002911875.1	ASM291187v1	Bacillus thuringiensis serovar malayensis	Bacillus thuringiensis	5892111	Contig	5	NZ_PGDW01000179.1	WP_046648607.1	PDLC02331	AbiGi	AbiGi	5.6e-105	6.8e-105	0.946	0.988	1514	2353	-	abortive infection system antitoxin AbiGi family protein [Bacillus]	2	4	PDLC02331,AbiGi, 1, 6.8e-105, 0.946, 0.988	PDLC02331, AbiGi, 6.8e-105, 0.946, 0.988
AbiG	AbiG	AbiG	Abi	GCA_002564835.1	ASM256483v1	Bacillus cereus	Bacillus cereus	6077879	Scaffold	3	NUXI01000023.1	PFL54128.1	PDLC02332	AbiGii	AbiGii	4.1e-131	4.6e-131	0.997	0.992	56644	57843	+	abortive phage resistance protein [Bacillus cereus]	71	81	PDLC02332,AbiGii, 1, 4.6e-131, 0.997, 0.992	PDLC02332, AbiGii, 4.6e-131, 0.997, 0.992
AbiG	AbiG	AbiG	Abi	GCF_035618175.1	ASM3561817v1	Bacillus pacificus	Bacillus pacificus	5587251	Contig	16	NZ_JAYGBK010000002.1	WP_046648609.1	PDLC02332	AbiGii	AbiGii	1.1e-123	1.3e-123	0.993	0.995	56814	58031	+	abortive infection system toxin AbiGii family protein [Bacillus]	57	284	PDLC02332,AbiGii, 1, 1.3e-123, 0.993, 0.995	PDLC02332, AbiGii, 1.3e-123, 0.993, 0.995
AbiG	AbiG	AbiG	Abi	GCA_009884335.1	ASM988433v1	Bacillus paranthracis	Bacillus paranthracis	5507895	Complete Genome	1	CP041980.1	QHH82596.1	PDLC02332	AbiGii	AbiGii	1.1e-123	1.2e-123	0.993	0.995	197777	198994	-	hypothetical protein FPL02_00895 (plasmid) [Bacillus paranthracis]	178	290	PDLC02332,AbiGii, 1, 1.2e-123, 0.993, 0.995	PDLC02332, AbiGii, 1.2e-123, 0.993, 0.995
AbiG	AbiG	AbiG	Abi	GCF_035618275.1	ASM3561827v1	Bacillus paranthracis	Bacillus paranthracis	5898963	Contig	2	NZ_JAYGBN010000002.1	WP_000509421.1	PDLC02331	AbiGi	AbiGi	1.9e-102	2.3e-102	0.91	0.981	272152	273018	-	abortive infection system antitoxin AbiGi family protein [Bacillus cereus group]	311	1035	PDLC02331,AbiGi, 1, 2.3e-102, 0.91, 0.981	PDLC02331, AbiGi, 2.3e-102, 0.91, 0.981
AbiG	AbiG	AbiG	Abi	GCF_035617995.1	ASM3561799v1	Bacillus pacificus	Bacillus pacificus	5451603	Contig	1	NZ_JAYGBA010000019.1	WP_046648609.1	PDLC02332	AbiGii	AbiGii	1.1e-123	1.3e-123	0.993	0.995	4566	5783	+	abortive infection system toxin AbiGii family protein [Bacillus]	4	4	PDLC02332,AbiGii, 1, 1.3e-123, 0.993, 0.995	PDLC02332, AbiGii, 1.3e-123, 0.993, 0.995
AbiG	AbiG	AbiG	Abi	GCA_016758495.1	ASM1675849v1	Bacillus cereus	Bacillus cereus	5327126	Contig	7	JADNQF010000017.1	MBL3795051.1	PDLC02332	AbiGii	AbiGii	1.1e-123	1.3e-123	0.993	0.995	103344	104561	-	hypothetical protein IRV10_14970 [Bacillus cereus]	76	91	PDLC02332,AbiGii, 1, 1.3e-123, 0.993, 0.995	PDLC02332, AbiGii, 1.3e-123, 0.993, 0.995
AbiG	AbiG	AbiG	Abi	GCF_035617995.1	ASM3561799v1	Bacillus pacificus	Bacillus pacificus	5451603	Contig	1	NZ_JAYGBA010000019.1	WP_046648607.1	PDLC02331	AbiGi	AbiGi	5.1e-105	6.1e-105	0.946	0.988	3724	4563	+	abortive infection system antitoxin AbiGi family protein [Bacillus]	3	4	PDLC02331,AbiGi, 1, 6.1e-105, 0.946, 0.988	PDLC02331, AbiGi, 6.1e-105, 0.946, 0.988
AbiG	AbiG	AbiG	Abi	GCA_029712945.1	PDT000517520.1	Bacillus cereus	Bacillus cereus	5886551	Contig	10	ABLMJM010000095.1	EKS8379421.1	PDLC02331	AbiGi	AbiGi	1.4e-102	1.6e-102	0.932	0.973	118	957	+	hypothetical protein QC459_005631 [Bacillus cereus]	1	12	PDLC02331,AbiGi, 1, 1.6e-102, 0.932, 0.973	PDLC02331, AbiGi, 1.6e-102, 0.932, 0.973
AbiG	AbiG	AbiG	Abi	GCA_029536475.1	ASM2953647v1	Bacillus paranthracis	Bacillus paranthracis	5673933	Contig	1	JARPRV010000002.1	MDG0940689.1	PDLC02331	AbiGi	AbiGi	1.9e-102	2.3e-102	0.91	0.981	259243	260109	+	abortive infection system antitoxin AbiGi family protein [Bacillus paranthracis]	289	531	PDLC02331,AbiGi, 1, 2.3e-102, 0.91, 0.981	PDLC02331, AbiGi, 2.3e-102, 0.91, 0.981
AbiG	AbiG	AbiG	Abi	GCF_014876595.1	ASM1487659v1	Bacillus pacificus	Bacillus pacificus	5577895	Scaffold	8	NZ_JADAMD010000010.1	WP_046648609.1	PDLC02332	AbiGii	AbiGii	1.1e-123	1.3e-123	0.993	0.995	16116	17333	+	abortive infection system toxin AbiGii family protein [Bacillus]	16	167	PDLC02332,AbiGii, 1, 1.3e-123, 0.993, 0.995	PDLC02332, AbiGii, 1.3e-123, 0.993, 0.995
AbiG	AbiG	AbiG	Abi	GCA_002343945.1	ASM234394v1	Bacillus cereus	Bacillus cereus	5712306	Contig	9	NTML01000039.1	PCC76528.1	PDLC02332	AbiGii	AbiGii	1.6e-128	1.8e-128	0.983	0.995	23574	24794	+	abortive phage resistance protein [Bacillus cereus]	27	43	PDLC02332,AbiGii, 1, 1.8e-128, 0.983, 0.995	PDLC02332, AbiGii, 1.8e-128, 0.983, 0.995
AbiG	AbiG	AbiG	Abi	GCA_002494325.1	ASM249432v1	Bacillus cereus	Bacillus cereus	5154790	Contig	1	NTMF01000811.1	PDM37399.1	PDLC02332	AbiGii	AbiGii	6.1e-79	6.7e-79	0.977	0.632	436	1230	-	hypothetical protein CMV37_19280 [Bacillus cereus]	2	4	PDLC02332,AbiGii, 1, 6.7e-79, 0.977, 0.632	PDLC02332, AbiGii, 6.7e-79, 0.977, 0.632
AbiG	AbiG	AbiG	Abi	GCA_002558665.1	ASM255866v1	Bacillus cereus	Bacillus cereus	6151000	Scaffold	4	NTYP01000006.1	PER99156.1	PDLC02332	AbiGii	AbiGii	2.9e-127	3.2e-127	0.997	0.992	279825	281024	-	abortive phage resistance protein [Bacillus cereus]	322	510	PDLC02332,AbiGii, 1, 3.2e-127, 0.997, 0.992	PDLC02332, AbiGii, 3.2e-127, 0.997, 0.992
AbiG	AbiG	AbiG	Abi	GCA_001982935.1	ASM198293v1	Bacillus cereus	Bacillus cereus	5601497	Scaffold	13	MLKI01000046.1	ONG76829.1	PDLC02332	AbiGii	AbiGii	1.2e-123	1.3e-123	0.993	0.995	9617	10834	+	hypothetical protein BKK41_28005 [Bacillus cereus]	10	57	PDLC02332,AbiGii, 1, 1.3e-123, 0.993, 0.995	PDLC02332, AbiGii, 1.3e-123, 0.993, 0.995
AbiG	AbiG	AbiG	Abi	GCA_002343945.1	ASM234394v1	Bacillus cereus	Bacillus cereus	5712306	Contig	9	NTML01000039.1	PCC76527.1	PDLC02331	AbiGi	AbiGi	2e-102	2.4e-102	0.91	0.981	22703	23569	+	hypothetical protein CNQ76_27545 [Bacillus cereus]	26	43	PDLC02331,AbiGi, 1, 2.4e-102, 0.91, 0.981	PDLC02331, AbiGi, 2.4e-102, 0.91, 0.981
AbiG	AbiG	AbiG	Abi	GCF_022662815.1	ASM2266281v1	Bacillus cereus group sp. BfR-BA-01492	Bacillus cereus s.l.	4186079	Contig	3	NZ_JAKUEH010000005.1	WP_242196859.1	PDLC02332	AbiGii	AbiGii	2.3e-117	2.6e-117	0.997	0.992	227468	228667	-	abortive infection system toxin AbiGii family protein [Bacillus cereus group sp. BfR-BA-01492]	238	244	PDLC02332,AbiGii, 1, 2.6e-117, 0.997, 0.992	PDLC02332, AbiGii, 2.6e-117, 0.997, 0.992
AbiG	AbiG	AbiG	Abi	GCA_033841845.1	ASM3384184v1	Bacillus cereus group sp. BfR-BA-01247	Bacillus cereus s.l.	5593244	Contig	1	JAWXWP010000001.1	MDX5847917.1	PDLC02331	AbiGi	AbiGi	1.9e-102	2.2e-102	0.91	0.981	943703	944569	-	abortive infection system antitoxin AbiGi family protein [Bacillus cereus group sp. BfR-BA-01247]	1010	1133	PDLC02331,AbiGi, 1, 2.2e-102, 0.91, 0.981	PDLC02331, AbiGi, 2.2e-102, 0.91, 0.981
AbiG	AbiG	AbiG	Abi	GCA_036209905.1	ASM3620990v1	Bacillus paramycoides	Bacillus paramycoides	5483749	Scaffold	6	JARLYQ010000066.1	MED1094006.1	PDLC02332	AbiGii	AbiGii	1.2e-128	1.4e-128	0.997	0.992	21480	22679	+	abortive infection system toxin AbiGii family protein [Bacillus paramycoides]	24	25	PDLC02332,AbiGii, 1, 1.4e-128, 0.997, 0.992	PDLC02332, AbiGii, 1.4e-128, 0.997, 0.992
AbiG	AbiG	AbiG	Abi	GCA_033841885.1	ASM3384188v1	Bacillus cereus group sp. BfR-BA-01048	Bacillus cereus s.l.	5642730	Contig	1	JAWXWM010000001.1	MDX5902203.1	PDLC02331	AbiGi	AbiGi	2.1e-102	2.5e-102	0.885	0.981	943701	944591	-	abortive infection system antitoxin AbiGi family protein [Bacillus cereus group sp. BfR-BA-01048]	1010	1297	PDLC02331,AbiGi, 1, 2.5e-102, 0.885, 0.981	PDLC02331, AbiGi, 2.5e-102, 0.885, 0.981
AbiG	AbiG	AbiG	Abi	GCA_900445375.1	52067_D01	Bacillus cereus	Bacillus cereus	6010496	Contig	1	UFSU01000001.1	SUV13490.1	PDLC02331	AbiGi	AbiGi	7.5e-79	8.4e-79	0.995	0.758	4932308	4932925	+	Protein of uncharacterised function (DUF2743) [Bacillus cereus]	4925	5412	PDLC02331,AbiGi, 1, 8.4e-79, 0.995, 0.758	PDLC02331, AbiGi, 8.4e-79, 0.995, 0.758
AbiG	AbiG	AbiG	Abi	GCA_033270225.1	PDT001965648.1	Bacillus paranthracis	Bacillus paranthracis	5834312	Contig	3	DAQXBY010000007.1	HEF5702483.1	PDLC02332	AbiGii	AbiGii	1.6e-128	1.8e-128	0.983	0.995	33394	34614	+	TPA: abortive phage resistance protein [Bacillus paranthracis]	46	246	PDLC02332,AbiGii, 1, 1.8e-128, 0.983, 0.995	PDLC02332, AbiGii, 1.8e-128, 0.983, 0.995
AbiG	AbiG	AbiG	Abi	GCA_030376635.1	ASM3037663v1	Bacillus thuringiensis	Bacillus thuringiensis	6379955	Contig	1	JARTVI010000001.1	MDM8362510.1	PDLC02331	AbiGi	AbiGi	2.1e-101	2.5e-101	0.91	0.981	2777952	2778818	+	abortive infection system antitoxin AbiGi family protein [Bacillus thuringiensis]	2855	4607	PDLC02331,AbiGi, 1, 2.5e-101, 0.91, 0.981	PDLC02331, AbiGi, 2.5e-101, 0.91, 0.981
AbiG	AbiG	AbiG	Abi	GCF_035618075.1	ASM3561807v1	Bacillus pacificus	Bacillus pacificus	5460680	Contig	12	NZ_JAYGBC010000135.1	WP_046648609.1	PDLC02332	AbiGii	AbiGii	1.1e-123	1.3e-123	0.993	0.995	30967	32184	-	abortive infection system toxin AbiGii family protein [Bacillus]	30	65	PDLC02332,AbiGii, 1, 1.3e-123, 0.993, 0.995	PDLC02332, AbiGii, 1.3e-123, 0.993, 0.995
AbiG	AbiG	AbiG	Abi	GCA_034105505.1	ASM3410550v1	Bacillus paranthracis	Bacillus paranthracis	5809754	Scaffold	3	JAXGFK010000002.1	MDY4272266.1	PDLC02331	AbiGi	AbiGi	1.9e-102	2.3e-102	0.91	0.981	260237	261103	+	abortive infection system antitoxin AbiGi family protein [Bacillus paranthracis]	289	502	PDLC02331,AbiGi, 1, 2.3e-102, 0.91, 0.981	PDLC02331, AbiGi, 2.3e-102, 0.91, 0.981
AbiG	AbiG	AbiG	Abi	GCA_030222775.1	ASM3022277v1	Bacillus paranthracis	Bacillus paranthracis	5452037	Contig	6	JAPNPP010000013.1	MDK7464053.1	PDLC02332	AbiGii	AbiGii	1.1e-123	1.3e-123	0.993	0.995	103413	104630	-	abortive infection system toxin AbiGii family protein [Bacillus paranthracis]	79	146	PDLC02332,AbiGii, 1, 1.3e-123, 0.993, 0.995	PDLC02332, AbiGii, 1.3e-123, 0.993, 0.995
AbiG	AbiG	AbiG	Abi	GCA_002494325.1	ASM249432v1	Bacillus cereus	Bacillus cereus	5154790	Contig	1	NTMF01000811.1	PDM37400.1	PDLC02331	AbiGi	AbiGi	1.1e-45	1.2e-45	0.972	0.519	1233	1670	-	hypothetical protein CMV37_19285 [Bacillus cereus]	3	4	PDLC02331,AbiGi, 1, 1.2e-45, 0.972, 0.519	PDLC02331, AbiGi, 1.2e-45, 0.972, 0.519
AbiG	AbiG	AbiG	Abi	GCA_002494325.1	ASM249432v1	Bacillus cereus	Bacillus cereus	5154790	Contig	1	NTMF01000811.1	PDM37398.1	PDLC02332	AbiGii	AbiGii	1.9e-40	2.1e-40	0.974	0.378	12	476	-	hypothetical protein CMV37_19275 [Bacillus cereus]	1	4	PDLC02332,AbiGii, 1, 2.1e-40, 0.974, 0.378	PDLC02332, AbiGii, 2.1e-40, 0.974, 0.378
AbiG	AbiG	AbiG	Abi	GCA_029537565.1	ASM2953756v1	Bacillus cereus	Bacillus cereus	5932783	Contig	11	JARPVM010000015.1	MDG1578338.1	PDLC02331	AbiGi	AbiGi	3.6e-102	4.3e-102	0.91	0.981	109229	110095	-	abortive infection system antitoxin AbiGi family protein [Bacillus cereus]	85	109	PDLC02331,AbiGi, 1, 4.3e-102, 0.91, 0.981	PDLC02331, AbiGi, 4.3e-102, 0.91, 0.981
AbiG	AbiG	AbiG	Abi	GCA_035803455.1	ASM3580345v1	Bacillus cereus	Bacillus cereus	5946774	Scaffold	5	JARLFR010000021.1	MEC0115065.1	PDLC02331	AbiGi	AbiGi	6.5e-67	7.2e-67	0.995	0.7	24986	25558	+	abortive infection system antitoxin AbiGi family protein [Bacillus cereus]	27	29	PDLC02331,AbiGi, 1, 7.2e-67, 0.995, 0.7	PDLC02331, AbiGi, 7.2e-67, 0.995, 0.7
AbiG	AbiG	AbiG	Abi	GCF_035618075.1	ASM3561807v1	Bacillus pacificus	Bacillus pacificus	5460680	Contig	12	NZ_JAYGBC010000135.1	WP_046648607.1	PDLC02331	AbiGi	AbiGi	5.1e-105	6.1e-105	0.946	0.988	32187	33026	-	abortive infection system antitoxin AbiGi family protein [Bacillus]	31	65	PDLC02331,AbiGi, 1, 6.1e-105, 0.946, 0.988	PDLC02331, AbiGi, 6.1e-105, 0.946, 0.988
AbiG	AbiG	AbiG	Abi	GCA_001044555.1	ASM104455v1	Bacillus cereus	Bacillus cereus	5565414	Scaffold	6	JZEV01000076.1	KMQ27008.1	PDLC02332	AbiGii	AbiGii	1.2e-123	1.3e-123	0.993	0.995	105688	106905	-	hypothetical protein TU53_28285 [Bacillus cereus]	73	117	PDLC02332,AbiGii, 1, 1.3e-123, 0.993, 0.995	PDLC02332, AbiGii, 1.3e-123, 0.993, 0.995
AbiG	AbiG	AbiG	Abi	GCA_036688425.1	ASM3668842v1	Bacillus paranthracis	Bacillus paranthracis	5130571	Contig	3	JBAFUI010000004.1	MEG3529005.1	PDLC02331	AbiGi	AbiGi	5.3e-104	6.4e-104	0.935	0.977	234848	235681	-	abortive infection system antitoxin AbiGi family protein [Bacillus paranthracis]	265	403	PDLC02331,AbiGi, 1, 6.4e-104, 0.935, 0.977	PDLC02331, AbiGi, 6.4e-104, 0.935, 0.977
AbiG	AbiG	AbiG	Abi	GCF_035618415.1	ASM3561841v1	Bacillus pacificus	Bacillus pacificus	5590091	Contig	16	NZ_JAYGBU010000002.1	WP_046648609.1	PDLC02332	AbiGii	AbiGii	1.1e-123	1.3e-123	0.993	0.995	251759	252976	-	abortive infection system toxin AbiGii family protein [Bacillus]	227	282	PDLC02332,AbiGii, 1, 1.3e-123, 0.993, 0.995	PDLC02332, AbiGii, 1.3e-123, 0.993, 0.995
AbiG	AbiG	AbiG	Abi	GCA_900176985.1	Bcereus.16-00193	Bacillus paranthracis	Bacillus paranthracis	5346054	Scaffold	1	FWZA01000014.1	SMD64553.1	PDLC02332	AbiGii	AbiGii	1.2e-123	1.3e-123	0.993	0.995	46318	47535	+	hypothetical protein BACERE00193_00299 [Bacillus paranthracis]	50	114	PDLC02332,AbiGii, 1, 1.3e-123, 0.993, 0.995	PDLC02332, AbiGii, 1.3e-123, 0.993, 0.995
AbiG	AbiG	AbiG	Abi	GCA_017356065.1	ASM1735606v1	Bacillus cereus	Bacillus cereus	5945881	Contig	9	JAFNAY010000040.1	MBO1130314.1	PDLC02332	AbiGii	AbiGii	1.5e-129	1.7e-129	0.997	0.992	28536	29735	-	abortive phage resistance protein [Bacillus paramycoides]	38	64	PDLC02332,AbiGii, 1, 1.7e-129, 0.997, 0.992	PDLC02332, AbiGii, 1.7e-129, 0.997, 0.992
AbiG	AbiG	AbiG	Abi	GCA_002564835.1	ASM256483v1	Bacillus cereus	Bacillus cereus	6077879	Scaffold	3	NUXI01000023.1	PFL54127.1	PDLC02331	AbiGi	AbiGi	1.4e-102	1.7e-102	0.932	0.973	55803	56642	+	hypothetical protein COJ33_14550 [Bacillus cereus]	70	81	PDLC02331,AbiGi, 1, 1.7e-102, 0.932, 0.973	PDLC02331, AbiGi, 1.7e-102, 0.932, 0.973
AbiG	AbiG	AbiG	Abi	GCA_024296885.1	ASM2429688v1	Bacillus paranthracis	Bacillus paranthracis	5537675	Complete Genome	10	CP101136.1	UTO11528.1	PDLC02332	AbiGii	AbiGii	1.2e-123	1.3e-123	0.993	0.995	13205	14422	+	abortive infection system toxin AbiGii family protein (plasmid) [Bacillus paranthracis]	15	305	PDLC02332,AbiGii, 1, 1.3e-123, 0.993, 0.995	PDLC02332, AbiGii, 1.3e-123, 0.993, 0.995
AbiG	AbiG	AbiG	Abi	GCA_027711725.1	ASM2771172v1	Bacillus cereus group sp. BcHK28	Bacillus cereus s.l.	5401502	Contig	8	JAQFPB010000013.1	MDA1896732.1	PDLC02332	AbiGii	AbiGii	1.1e-123	1.3e-123	0.993	0.995	93719	94936	-	abortive infection system toxin AbiGii family protein [Bacillus cereus group sp. BcHK28]	70	118	PDLC02332,AbiGii, 1, 1.3e-123, 0.993, 0.995	PDLC02332, AbiGii, 1.3e-123, 0.993, 0.995
AbiG	AbiG	AbiG	Abi	GCA_024497995.1	ASM2449799v1	Bacillus paranthracis	Bacillus paranthracis	5476267	Contig	8	JANHMW010000014.1	MCQ6523435.1	PDLC02331	AbiGi	AbiGi	5.3e-105	6.3e-105	0.946	0.988	15384	16223	+	abortive infection system antitoxin AbiGi family protein [Bacillus paranthracis]	16	107	PDLC02331,AbiGi, 1, 6.3e-105, 0.946, 0.988	PDLC02331, AbiGi, 6.3e-105, 0.946, 0.988
AbiG	AbiG	AbiG	Abi	GCF_035618315.1	ASM3561831v1	Bacillus cereus	Bacillus cereus	6633202	Contig	1	NZ_JAYGBO010000001.1	WP_324656408.1	PDLC02331	AbiGi	AbiGi	4.4e-101	5.3e-101	0.906	0.977	2751627	2752493	-	abortive infection system antitoxin AbiGi family protein [Bacillus cereus]	2716	5477	PDLC02331,AbiGi, 1, 5.3e-101, 0.906, 0.977	PDLC02331, AbiGi, 5.3e-101, 0.906, 0.977
AbiG	AbiG	AbiG	Abi	GCF_035618315.1	ASM3561831v1	Bacillus cereus	Bacillus cereus	6633202	Contig	1	NZ_JAYGBO010000001.1	WP_324656407.1	PDLC02332	AbiGii	AbiGii	3e-120	3.3e-120	0.998	0.992	2750417	2751622	-	abortive infection system toxin AbiGii family protein [Bacillus cereus]	2715	5477	PDLC02332,AbiGii, 1, 3.3e-120, 0.998, 0.992	PDLC02332, AbiGii, 3.3e-120, 0.998, 0.992
AbiG	AbiG	AbiG	Abi	GCA_002530635.1	ASM253063v1	Bacillus cereus	Bacillus cereus	5704822	Contig	10	NTMO01000030.1	PDR97410.1	PDLC02331	AbiGi	AbiGi	2e-102	2.4e-102	0.91	0.981	22703	23569	+	hypothetical protein CNQ80_26710 [Bacillus cereus]	26	63	PDLC02331,AbiGi, 1, 2.4e-102, 0.91, 0.981	PDLC02331, AbiGi, 2.4e-102, 0.91, 0.981
AbiG	AbiG	AbiG	Abi	GCA_029477605.1	ASM2947760v1	Bacillus cereus	Bacillus cereus	5913047	Contig	11	JARPPP010000010.1	MDF9529473.1	PDLC02331	AbiGi	AbiGi	3.5e-102	4.3e-102	0.91	0.981	109229	110095	-	abortive infection system antitoxin AbiGi family protein [Bacillus cereus]	84	169	PDLC02331,AbiGi, 1, 4.3e-102, 0.91, 0.981	PDLC02331, AbiGi, 4.3e-102, 0.91, 0.981
AbiG	AbiG	AbiG	Abi	GCF_035618215.1	ASM3561821v1	Bacillus pacificus	Bacillus pacificus	5581721	Contig	16	NZ_JAYGBL010000002.1	WP_046648609.1	PDLC02332	AbiGii	AbiGii	1.1e-123	1.3e-123	0.993	0.995	251794	253011	-	abortive infection system toxin AbiGii family protein [Bacillus]	228	283	PDLC02332,AbiGii, 1, 1.3e-123, 0.993, 0.995	PDLC02332, AbiGii, 1.3e-123, 0.993, 0.995
AbiG	AbiG	AbiG	Abi	GCA_016758595.1	ASM1675859v1	Bacillus cereus	Bacillus cereus	5516354	Contig	4	JADNPY010000004.1	MBL3845398.1	PDLC02331	AbiGi	AbiGi	5.9e-104	7.1e-104	0.935	0.977	134354	135187	+	hypothetical protein IRV19_12340 [Bacillus cereus]	135	511	PDLC02331,AbiGi, 1, 7.1e-104, 0.935, 0.977	PDLC02331, AbiGi, 7.1e-104, 0.935, 0.977
AbiG	AbiG	AbiG	Abi	GCA_029536295.1	ASM2953629v1	Bacillus paranthracis	Bacillus paranthracis	5672054	Contig	8	JARPRN010000101.1	MDG0939271.1	PDLC02331	AbiGi	AbiGi	1.9e-102	2.3e-102	0.91	0.981	1106	1972	+	abortive infection system antitoxin AbiGi family protein [Bacillus paranthracis]	3	15	PDLC02331,AbiGi, 1, 2.3e-102, 0.91, 0.981	PDLC02331, AbiGi, 2.3e-102, 0.91, 0.981
AbiG	AbiG	AbiG	Abi	GCA_001645555.1	ASM164555v1	Bacillus wiedmannii	Bacillus wiedmannii	5388838	Contig	4	LXFT01000022.1	OAK38932.1	PDLC02331	AbiGi	AbiGi	1.6e-100	1.9e-100	0.903	0.973	341990	342856	-	hypothetical protein A6286_06375 [Bacillus wiedmannii]	330	842	PDLC02331,AbiGi, 1, 1.9e-100, 0.903, 0.973	PDLC02331, AbiGi, 1.9e-100, 0.903, 0.973
AbiG	AbiG	AbiG	Abi	GCA_003004435.1	ASM300443v1	Bacillus cereus	Bacillus cereus	5712306	Contig	9	MVPV01000039.1	PSA72406.1	PDLC02331	AbiGi	AbiGi	2e-102	2.4e-102	0.91	0.981	22703	23569	+	hypothetical protein B1995_27495 [Bacillus cereus]	26	43	PDLC02331,AbiGi, 1, 2.4e-102, 0.91, 0.981	PDLC02331, AbiGi, 2.4e-102, 0.91, 0.981
AbiG	AbiG	AbiG	Abi	GCA_029712945.1	PDT000517520.1	Bacillus cereus	Bacillus cereus	5886551	Contig	10	ABLMJM010000095.1	EKS8379422.1	PDLC02332	AbiGii	AbiGii	1.8e-128	2e-128	0.998	0.992	962	2164	+	abortive phage resistance protein [Bacillus cereus]	2	12	PDLC02332,AbiGii, 1, 2e-128, 0.998, 0.992	PDLC02332, AbiGii, 2e-128, 0.998, 0.992
AbiG	AbiG	AbiG	Abi	GCF_035618435.1	ASM3561843v1	Bacillus paranthracis	Bacillus paranthracis	5738086	Contig	6	NZ_JAYGBZ010000015.1	WP_000492407.1	PDLC02332	AbiGii	AbiGii	1.5e-128	1.7e-128	0.983	0.995	136196	137416	+	abortive infection system toxin AbiGii family protein [Bacillus cereus group]	162	1332	PDLC02332,AbiGii, 1, 1.7e-128, 0.983, 0.995	PDLC02332, AbiGii, 1.7e-128, 0.983, 0.995
AbiG	AbiG	AbiG	Abi	GCA_002562725.1	ASM256272v1	Bacillus cereus	Bacillus cereus	5881131	Scaffold	9	NTXI01000032.1	PEX67020.1	PDLC02331	AbiGi	AbiGi	6.9e-101	8.3e-101	0.902	0.973	73419	74282	+	hypothetical protein CN460_24875 [Bacillus cereus]	91	162	PDLC02331,AbiGi, 1, 8.3e-101, 0.902, 0.973	PDLC02331, AbiGi, 8.3e-101, 0.902, 0.973
AbiG	AbiG	AbiG	Abi	GCA_027711645.1	ASM2771164v1	Bacillus cereus group sp. BY11-1LC	Bacillus cereus s.l.	5363444	Contig	1	JAQFOX010000003.1	MDA1889610.1	PDLC02331	AbiGi	AbiGi	5.7e-104	6.9e-104	0.935	0.977	131880	132713	+	abortive infection system antitoxin AbiGi family protein [Bacillus cereus group sp. BY11-1LC]	134	463	PDLC02331,AbiGi, 1, 6.9e-104, 0.935, 0.977	PDLC02331, AbiGi, 6.9e-104, 0.935, 0.977
AbiG	AbiG	AbiG	Abi	GCA_900176925.1	Bcereus.16-00174	Bacillus paranthracis	Bacillus paranthracis	5584998	Scaffold	7	FWYW01000092.1	SME39008.1	PDLC02332	AbiGii	AbiGii	1.5e-128	1.7e-128	0.983	0.995	417128	418348	-	hypothetical protein BACERE00174_05151 [Bacillus paranthracis]	458	743	PDLC02332,AbiGii, 1, 1.7e-128, 0.983, 0.995	PDLC02332, AbiGii, 1.7e-128, 0.983, 0.995
AbiG	AbiG	AbiG	Abi	GCA_029536355.1	ASM2953635v1	Bacillus paranthracis	Bacillus paranthracis	5532852	Contig	4	JARPRW010000535.1	MDG0959654.1	PDLC02331	AbiGi	AbiGi	2.3e-102	2.7e-102	0.91	0.981	564	1430	-	abortive infection system antitoxin AbiGi family protein [Bacillus paranthracis]	2	5	PDLC02331,AbiGi, 1, 2.7e-102, 0.91, 0.981	PDLC02331, AbiGi, 2.7e-102, 0.91, 0.981
AbiG	AbiG	AbiG	Abi	GCA_002558445.1	ASM255844v1	Bacillus cereus	Bacillus cereus	5714746	Scaffold	4	NTXY01000009.1	PEQ99944.1	PDLC02332	AbiGii	AbiGii	9.1e-132	1e-131	0.997	0.992	319097	320296	-	abortive phage resistance protein [Bacillus cereus]	358	367	PDLC02332,AbiGii, 1, 1e-131, 0.997, 0.992	PDLC02332, AbiGii, 1e-131, 0.997, 0.992
AbiG	AbiG	AbiG	Abi	GCA_004006495.1	ASM400649v1	Bacillus cereus	Bacillus cereus	5466652	Complete Genome	1	CP030982.1	AZV66505.1	PDLC02331	AbiGi	AbiGi	1.4e-104	1.6e-104	0.935	0.977	2515083	2515916	+	hypothetical protein DT426_12795 [Bacillus cereus]	2469	5494	PDLC02331,AbiGi, 1, 1.6e-104, 0.935, 0.977	PDLC02331, AbiGi, 1.6e-104, 0.935, 0.977
AbiG	AbiG	AbiG	Abi	GCA_033842255.1	ASM3384225v1	Bacillus cereus group sp. BfR-BA-00415	Bacillus cereus s.l.	5536965	Contig	1	JAWXWC010000001.1	MDX5937175.1	PDLC02332	AbiGii	AbiGii	1.6e-128	1.8e-128	0.961	0.995	260035	261282	+	abortive infection system toxin AbiGii family protein [Bacillus cereus group sp. BfR-BA-00415]	290	1221	PDLC02332,AbiGii, 1, 1.8e-128, 0.961, 0.995	PDLC02332, AbiGii, 1.8e-128, 0.961, 0.995
AbiG	AbiG	AbiG	Abi	GCA_002146465.1	ASM214646v1	Bacillus thuringiensis serovar nigeriensis	Bacillus thuringiensis	5367473	Scaffold	6	NFCV01000035.1	OTX18037.1	PDLC02332	AbiGii	AbiGii	4.8e-132	5.3e-132	0.997	0.992	35114	36313	+	hypothetical protein BK721_17390 [Bacillus thuringiensis serovar nigeriensis]	44	509	PDLC02332,AbiGii, 1, 5.3e-132, 0.997, 0.992	PDLC02332, AbiGii, 5.3e-132, 0.997, 0.992
AbiG	AbiG	AbiG	Abi	GCA_002530575.1	ASM253057v1	Bacillus cereus	Bacillus cereus	5705777	Contig	6	NTMK01000060.1	PDR80032.1	PDLC02331	AbiGi	AbiGi	2e-102	2.4e-102	0.91	0.981	22703	23569	+	hypothetical protein CNQ79_25840 [Bacillus cereus]	26	28	PDLC02331,AbiGi, 1, 2.4e-102, 0.91, 0.981	PDLC02331, AbiGi, 2.4e-102, 0.91, 0.981
AbiG	AbiG	AbiG	Abi	GCA_036543265.1	ASM3654326v1	Bacillus pacificus	Bacillus pacificus	5285402	Contig	9	JAZHPJ010000012.1	MEF2480541.1	PDLC02331	AbiGi	AbiGi	5e-105	6e-105	0.946	0.988	45455	46294	+	abortive infection system antitoxin AbiGi family protein [Bacillus pacificus]	49	153	PDLC02331,AbiGi, 1, 6e-105, 0.946, 0.988	PDLC02331, AbiGi, 6e-105, 0.946, 0.988
AbiG	AbiG	AbiG	Abi	GCA_031941795.1	PDT001839174.1	Bacillus cereus	Bacillus cereus	5760058	Contig	2	DAPQPG010000002.1	HDX9667902.1	PDLC02331	AbiGi	AbiGi	5.3e-104	6.2e-104	0.916	0.977	143469	144329	+	TPA: hypothetical protein ROY24_000880 [Bacillus cereus]	152	437	PDLC02331,AbiGi, 1, 6.2e-104, 0.916, 0.977	PDLC02331, AbiGi, 6.2e-104, 0.916, 0.977
AbiG	AbiG	AbiG	Abi	GCA_033841885.1	ASM3384188v1	Bacillus cereus group sp. BfR-BA-01048	Bacillus cereus s.l.	5642730	Contig	1	JAWXWM010000001.1	MDX5902202.1	PDLC02332	AbiGii	AbiGii	1.5e-128	1.7e-128	0.983	0.995	942476	943696	-	abortive infection system toxin AbiGii family protein [Bacillus cereus group sp. BfR-BA-01048]	1009	1297	PDLC02332,AbiGii, 1, 1.7e-128, 0.983, 0.995	PDLC02332, AbiGii, 1.7e-128, 0.983, 0.995
AbiG	AbiG	AbiG	Abi	GCF_035618015.1	ASM3561801v1	Bacillus pacificus	Bacillus pacificus	5440350	Contig	15	NZ_JAYGAZ010000354.1	WP_046648609.1	PDLC02332	AbiGii	AbiGii	1.1e-123	1.3e-123	0.993	0.995	2113	3330	+	abortive infection system toxin AbiGii family protein [Bacillus]	3	3	PDLC02332,AbiGii, 1, 1.3e-123, 0.993, 0.995	PDLC02332, AbiGii, 1.3e-123, 0.993, 0.995
AbiG	AbiG	AbiG	Abi	GCF_002200145.1	ASM220014v1	Bacillus cereus	Bacillus cereus	5775715	Scaffold	9	NZ_NIRA01000063.1	WP_000492407.1	PDLC02332	AbiGii	AbiGii	1.6e-128	1.8e-128	0.983	0.995	127153	128373	-	abortive infection system toxin AbiGii family protein [Bacillus cereus group]	151	212	PDLC02332,AbiGii, 1, 1.8e-128, 0.983, 0.995	PDLC02332, AbiGii, 1.8e-128, 0.983, 0.995
AbiG	AbiG	AbiG	Abi	GCA_033841675.1	ASM3384167v1	Bacillus cereus group sp. BfR-BA-02491	Bacillus cereus s.l.	5712698	Contig	5	JAWXWY010000029.1	MDX5732521.1	PDLC02331	AbiGi	AbiGi	1.9e-102	2.3e-102	0.91	0.981	63102	63968	-	abortive infection system antitoxin AbiGi family protein [Bacillus cereus group sp. BfR-BA-02491]	72	75	PDLC02331,AbiGi, 1, 2.3e-102, 0.91, 0.981	PDLC02331, AbiGi, 2.3e-102, 0.91, 0.981
AbiG	AbiG	AbiG	Abi	GCF_014876735.1	ASM1487673v1	Bacillus pacificus	Bacillus pacificus	5431494	Scaffold	6	NZ_JADAMI010000011.1	WP_046648609.1	PDLC02332	AbiGii	AbiGii	1.1e-123	1.3e-123	0.993	0.995	16116	17333	+	abortive infection system toxin AbiGii family protein [Bacillus]	16	167	PDLC02332,AbiGii, 1, 1.3e-123, 0.993, 0.995	PDLC02332, AbiGii, 1.3e-123, 0.993, 0.995
AbiG	AbiG	AbiG	Abi	GCA_036218945.1	ASM3621894v1	Bacillus toyonensis	Bacillus toyonensis	6562401	Scaffold	21	JARMQK010000113.1	MED3542296.1	PDLC02332	AbiGii	AbiGii	4.4e-123	5e-123	0.993	0.995	27943	29160	+	abortive infection system toxin AbiGii family protein [Bacillus toyonensis]	27	50	PDLC02332,AbiGii, 1, 5e-123, 0.993, 0.995	PDLC02332, AbiGii, 5e-123, 0.993, 0.995
AbiG	AbiG	AbiG	Abi	GCA_029537635.1	ASM2953763v1	Bacillus paranthracis	Bacillus paranthracis	5664554	Contig	2	JARPVR010000006.1	MDG1625519.1	PDLC02331	AbiGi	AbiGi	1.9e-102	2.3e-102	0.91	0.981	259243	260109	+	abortive infection system antitoxin AbiGi family protein [Bacillus paranthracis]	289	301	PDLC02331,AbiGi, 1, 2.3e-102, 0.91, 0.981	PDLC02331, AbiGi, 2.3e-102, 0.91, 0.981
AbiG	AbiG	AbiG	Abi	GCF_022458665.1	ASM2245866v1	Bacillus mycoides	Bacillus mycoides	5974132	Contig	1	NZ_JAKGBR010000001.1	WP_240379945.1	PDLC02331	AbiGi	AbiGi	3.9e-102	4.5e-102	0.906	0.977	561529	562395	+	abortive infection system antitoxin AbiGi family protein [Bacillus mycoides]	572	984	PDLC02331,AbiGi, 1, 4.5e-102, 0.906, 0.977	PDLC02331, AbiGi, 4.5e-102, 0.906, 0.977
AbiG	AbiG	AbiG	Abi	GCA_027710685.1	ASM2771068v1	Bacillus cereus group sp. TH147LC	Bacillus cereus s.l.	5438397	Contig	7	JAQFNN010000016.1	MDA1690005.1	PDLC02331	AbiGi	AbiGi	5.1e-105	6.2e-105	0.946	0.988	15384	16223	+	abortive infection system antitoxin AbiGi family protein [Bacillus cereus group sp. TH147LC]	16	96	PDLC02331,AbiGi, 1, 6.2e-105, 0.946, 0.988	PDLC02331, AbiGi, 6.2e-105, 0.946, 0.988
AbiG	AbiG	AbiG	Abi	GCA_001883875.1	ASM188387v1	Bacillus thuringiensis	Bacillus thuringiensis	5814538	Contig	9	LZRA01000092.1	OJE00497.1	PDLC02332	AbiGii	AbiGii	1e-131	1.1e-131	0.997	0.992	299345	300544	+	hypothetical protein A9489_27120 [Bacillus thuringiensis]	259	284	PDLC02332,AbiGii, 1, 1.1e-131, 0.997, 0.992	PDLC02332, AbiGii, 1.1e-131, 0.997, 0.992
AbiG	AbiG	AbiG	Abi	GCA_002565605.1	ASM256560v1	Bacillus cereus	Bacillus cereus	5843836	Scaffold	8	NUXK01000011.1	PFL63316.1	PDLC02332	AbiGii	AbiGii	1.8e-118	2e-118	0.998	0.992	307307	308524	-	hypothetical protein COJ27_16050 [Bacillus cereus]	346	497	PDLC02332,AbiGii, 1, 2e-118, 0.998, 0.992	PDLC02332, AbiGii, 2e-118, 0.998, 0.992
AbiG	AbiG	AbiG	Abi	GCA_026275465.1	ASM2627546v1	Bacillus pacificus	Bacillus pacificus	5998826	Contig	4	JAPJTT010000011.1	MCX3328145.1	PDLC02332	AbiGii	AbiGii	1.4e-123	1.6e-123	0.993	0.995	103365	104582	-	abortive infection system toxin AbiGii family protein [Bacillus pacificus]	79	95	PDLC02332,AbiGii, 1, 1.6e-123, 0.993, 0.995	PDLC02332, AbiGii, 1.6e-123, 0.993, 0.995
AbiG	AbiG	AbiG	Abi	GCA_009498675.1	ASM949867v1	Bacillus paranthracis	Bacillus paranthracis	5689601	Scaffold	1	ML762349.1	KAA8481160.1	PDLC02332	AbiGii	AbiGii	1.5e-128	1.7e-128	0.983	0.995	943470	944690	-	abortive phage resistance protein [Bacillus paranthracis]	991	1276	PDLC02332,AbiGii, 1, 1.7e-128, 0.983, 0.995	PDLC02332, AbiGii, 1.7e-128, 0.983, 0.995
AbiG	AbiG	AbiG	Abi	GCA_000160895.1	ASM16089v1	Bacillus cereus ATCC 10876	Bacillus cereus	5939023	Chromosome	1	CM000715.1	EEK50767.1	PDLC02332	AbiGii	AbiGii	1.5e-129	1.7e-129	0.997	0.992	2254026	2255225	+	Abortive phage resistance protein abiGii [Bacillus cereus ATCC 10876]	2251	5861	PDLC02332,AbiGii, 1, 1.7e-129, 0.997, 0.992	PDLC02332, AbiGii, 1.7e-129, 0.997, 0.992
AbiG	AbiG	AbiG	Abi	GCA_001884025.1	ASM188402v1	Bacillus pacificus	Bacillus pacificus	5416792	Contig	4	MACD01000050.1	OJE22146.1	PDLC02331	AbiGi	AbiGi	5.1e-105	6.2e-105	0.946	0.988	42810	43649	+	hypothetical protein BAQ45_14490 [Bacillus pacificus]	45	119	PDLC02331,AbiGi, 1, 6.2e-105, 0.946, 0.988	PDLC02331, AbiGi, 6.2e-105, 0.946, 0.988
AbiG	AbiG	AbiG	Abi	GCA_000291235.1	Baci_cere_MSX-A12_V1	Bacillus cereus MSX-A12	Bacillus cereus	5778906	Scaffold	1	JH792029.1	EJR17292.1	PDLC02332	AbiGii	AbiGii	1.6e-128	1.8e-128	0.983	0.995	1443413	1444633	+	hypothetical protein II7_01476 [Bacillus cereus MSX-A12]	1476	2149	PDLC02332,AbiGii, 1, 1.8e-128, 0.983, 0.995	PDLC02332, AbiGii, 1.8e-128, 0.983, 0.995
AbiG	AbiG	AbiG	Abi	GCA_016758595.1	ASM1675859v1	Bacillus cereus	Bacillus cereus	5516354	Contig	4	JADNPY010000004.1	MBL3845399.1	PDLC02332	AbiGii	AbiGii	3.2e-124	3.6e-124	0.998	0.992	135192	136394	+	abortive phage resistance protein [Bacillus cereus]	136	511	PDLC02332,AbiGii, 1, 3.6e-124, 0.998, 0.992	PDLC02332, AbiGii, 3.6e-124, 0.998, 0.992
AbiG	AbiG	AbiG	Abi	GCA_034105455.1	ASM3410545v1	Bacillus paranthracis	Bacillus paranthracis	5887532	Scaffold	3	JAXGFL010000003.1	MDY4266956.1	PDLC02332	AbiGii	AbiGii	1.6e-128	1.8e-128	0.983	0.995	261000	262220	+	abortive infection system toxin AbiGii family protein [Bacillus paranthracis]	291	503	PDLC02332,AbiGii, 1, 1.8e-128, 0.983, 0.995	PDLC02332, AbiGii, 1.8e-128, 0.983, 0.995
AbiG	AbiG	AbiG	Abi	GCA_002558665.1	ASM255866v1	Bacillus cereus	Bacillus cereus	6151000	Scaffold	4	NTYP01000006.1	PER99157.1	PDLC02331	AbiGi	AbiGi	4e-103	4.8e-103	0.902	0.973	281029	281886	-	hypothetical protein CN500_04275 [Bacillus cereus]	323	510	PDLC02331,AbiGi, 1, 4.8e-103, 0.902, 0.973	PDLC02331, AbiGi, 4.8e-103, 0.902, 0.973
AbiG	AbiG	AbiG	Abi	GCA_029712925.1	PDT000517516.1	Bacillus cereus	Bacillus cereus	5888727	Contig	5	ABLMJN010000023.1	EKS8384512.1	PDLC02331	AbiGi	AbiGi	1.3e-102	1.6e-102	0.932	0.973	27082	27921	-	hypothetical protein QC477_004946 [Bacillus cereus]	36	62	PDLC02331,AbiGi, 1, 1.6e-102, 0.932, 0.973	PDLC02331, AbiGi, 1.6e-102, 0.932, 0.973
AbiG	AbiG	AbiG	Abi	GCA_002565605.1	ASM256560v1	Bacillus cereus	Bacillus cereus	5843836	Scaffold	8	NUXK01000011.1	PFL63317.1	PDLC02331	AbiGi	AbiGi	8.3e-105	9.7e-105	0.935	0.977	308529	309362	-	hypothetical protein COJ27_16055 [Bacillus cereus]	347	497	PDLC02331,AbiGi, 1, 9.7e-105, 0.935, 0.977	PDLC02331, AbiGi, 9.7e-105, 0.935, 0.977
AbiG	AbiG	AbiG	Abi	GCA_029709715.1	PDT001182161.1	Bacillus pacificus	Bacillus pacificus	5525197	Contig	10	DAOJGE010000037.1	HDR7897627.1	PDLC02332	AbiGii	AbiGii	1.2e-123	1.3e-123	0.993	0.995	47877	49094	-	TPA: hypothetical protein QCY27_004142 [Bacillus pacificus]	46	47	PDLC02332,AbiGii, 1, 1.3e-123, 0.993, 0.995	PDLC02332, AbiGii, 1.3e-123, 0.993, 0.995
AbiG	AbiG	AbiG	Abi	GCA_002552535.1	ASM255253v1	Bacillus anthracis	Bacillus anthracis	5561922	Scaffold	8	NVMT01000017.1	PED55442.1	PDLC02332	AbiGii	AbiGii	2.5e-125	2.8e-125	0.983	0.995	110861	112087	+	abortive phage resistance protein [Bacillus anthracis]	130	629	PDLC02332,AbiGii, 1, 2.8e-125, 0.983, 0.995	PDLC02332, AbiGii, 2.8e-125, 0.983, 0.995
AbiG	AbiG	AbiG	Abi	GCA_031941565.1	PDT001839189.1	Bacillus cereus	Bacillus cereus	5971084	Contig	11	DAPQOV010000032.1	HDX9649104.1	PDLC02331	AbiGi	AbiGi	7.2e-102	8.5e-102	0.91	0.981	31420	32286	+	TPA: hypothetical protein ROY02_005499 [Bacillus cereus]	40	51	PDLC02331,AbiGi, 1, 8.5e-102, 0.91, 0.981	PDLC02331, AbiGi, 8.5e-102, 0.91, 0.981
AbiG	AbiG	AbiG	Abi	GCA_029709355.1	PDT001182185.1	Bacillus paranthracis	Bacillus paranthracis	5564982	Contig	9	DAOJFL010000126.1	HDR7774074.1	PDLC02331	AbiGi	AbiGi	5.3e-105	6.4e-105	0.946	0.988	4465	5304	+	TPA: hypothetical protein QCY13_005472 [Bacillus paranthracis]	3	4	PDLC02331,AbiGi, 1, 6.4e-105, 0.946, 0.988	PDLC02331, AbiGi, 6.4e-105, 0.946, 0.988
AbiG	AbiG	AbiG	Abi	GCA_002530565.1	ASM253056v1	Bacillus cereus	Bacillus cereus	5708844	Contig	5	NTMM01000047.1	PDR85502.1	PDLC02332	AbiGii	AbiGii	1.6e-128	1.8e-128	0.983	0.995	23574	24794	+	abortive phage resistance protein [Bacillus cereus]	27	37	PDLC02332,AbiGii, 1, 1.8e-128, 0.983, 0.995	PDLC02332, AbiGii, 1.8e-128, 0.983, 0.995
AbiG	AbiG	AbiG	Abi	GCA_027711625.1	ASM2771162v1	Bacillus cereus group sp. BY112LC	Bacillus cereus s.l.	5757243	Contig	5	JAQFOW010000019.1	MDA1876390.1	PDLC02331	AbiGi	AbiGi	6.2e-105	7.6e-105	0.946	0.988	13281	14120	+	abortive infection system antitoxin AbiGi family protein [Bacillus cereus group sp. BY112LC]	11	92	PDLC02331,AbiGi, 1, 7.6e-105, 0.946, 0.988	PDLC02331, AbiGi, 7.6e-105, 0.946, 0.988
AbiG	AbiG	AbiG	Abi	GCA_027713685.1	ASM2771368v1	Bacillus cereus group sp. Bc238	Bacillus cereus s.l.	5720408	Contig	8	JAQFRE010000012.1	MDA2194730.1	PDLC02331	AbiGi	AbiGi	5.4e-105	6.5e-105	0.946	0.988	91652	92491	-	abortive infection system antitoxin AbiGi family protein [Bacillus cereus group sp. Bc238]	83	150	PDLC02331,AbiGi, 1, 6.5e-105, 0.946, 0.988	PDLC02331, AbiGi, 6.5e-105, 0.946, 0.988
AbiG	AbiG	AbiG	Abi	GCA_027715765.1	ASM2771576v1	Bacillus cereus group sp. Bc065	Bacillus cereus s.l.	5349448	Contig	1	JAQFTW010000001.1	MDA2589954.1	PDLC02332	AbiGii	AbiGii	3.1e-124	3.5e-124	0.998	0.992	1299146	1300348	-	abortive infection system toxin AbiGii family protein [Bacillus cereus group sp. Bc065]	1343	1731	PDLC02332,AbiGii, 1, 3.5e-124, 0.998, 0.992	PDLC02332, AbiGii, 3.5e-124, 0.998, 0.992
AbiG	AbiG	AbiG	Abi	GCA_027712745.1	ASM2771274v1	Bacillus cereus group sp. Bcc02	Bacillus cereus s.l.	5591897	Contig	6	JAQFQA010000016.1	MDA2034199.1	PDLC02332	AbiGii	AbiGii	1.2e-123	1.3e-123	0.993	0.995	16226	17443	+	abortive infection system toxin AbiGii family protein [Bacillus cereus group sp. Bcc02]	17	95	PDLC02332,AbiGii, 1, 1.3e-123, 0.993, 0.995	PDLC02332, AbiGii, 1.3e-123, 0.993, 0.995
AbiG	AbiG	AbiG	Abi	GCA_009647275.1	ASM964727v1	Bacillus thuringiensis	Bacillus thuringiensis	5469427	Contig	4	WJDQ01000004.1	MRC96628.1	PDLC02331	AbiGi	AbiGi	9.8e-103	1.1e-102	0.931	0.973	294029	294859	-	hypothetical protein GH856_11060 [Bacillus thuringiensis]	325	364	PDLC02331,AbiGi, 1, 1.1e-102, 0.931, 0.973	PDLC02331, AbiGi, 1.1e-102, 0.931, 0.973
AbiG	AbiG	AbiG	Abi	GCA_036851675.1	ASM3685167v1	Bacillus paranthracis	Bacillus paranthracis	5700472	Contig	1	JAFLPA010000001.1	MEG7908706.1	PDLC02331	AbiGi	AbiGi	1.9e-102	2.3e-102	0.91	0.981	2709059	2709925	-	hypothetical protein J0812_14025 [Bacillus paranthracis]	2693	5452	PDLC02331,AbiGi, 1, 2.3e-102, 0.91, 0.981	PDLC02331, AbiGi, 2.3e-102, 0.91, 0.981
AbiG	AbiG	AbiG	Abi	GCA_033842315.1	ASM3384231v1	Bacillus cereus group sp. BfR-BA-00287	Bacillus cereus s.l.	5675961	Contig	1	JAWXWA010000001.1	MDX5970885.1	PDLC02331	AbiGi	AbiGi	1.9e-102	2.3e-102	0.91	0.981	649360	650226	-	abortive infection system antitoxin AbiGi family protein [Bacillus cereus group sp. BfR-BA-00287]	708	992	PDLC02331,AbiGi, 1, 2.3e-102, 0.91, 0.981	PDLC02331, AbiGi, 2.3e-102, 0.91, 0.981
AbiG	AbiG	AbiG	Abi	GCA_033842315.1	ASM3384231v1	Bacillus cereus group sp. BfR-BA-00287	Bacillus cereus s.l.	5675961	Contig	1	JAWXWA010000001.1	MDX5970884.1	PDLC02332	AbiGii	AbiGii	1.5e-128	1.7e-128	0.983	0.995	648135	649355	-	abortive infection system toxin AbiGii family protein [Bacillus cereus group sp. BfR-BA-00287]	707	992	PDLC02332,AbiGii, 1, 1.7e-128, 0.983, 0.995	PDLC02332, AbiGii, 1.7e-128, 0.983, 0.995
AbiG	AbiG	AbiG	Abi	GCA_001044475.1	ASM104447v1	Bacillus cereus	Bacillus cereus	5477362	Scaffold	9	LABW01000044.1	KMP15544.1	PDLC02331	AbiGi	AbiGi	4e-104	4.3e-104	0.963	0.977	130499	131308	+	hypothetical protein TU49_24850 [Bacillus cereus]	129	499	PDLC02331,AbiGi, 1, 4.3e-104, 0.963, 0.977	PDLC02331, AbiGi, 4.3e-104, 0.963, 0.977
AbiG	AbiG	AbiG	Abi	GCA_036209905.1	ASM3620990v1	Bacillus paramycoides	Bacillus paramycoides	5483749	Scaffold	6	JARLYQ010000066.1	MED1094005.1	PDLC02331	AbiGi	AbiGi	9.1e-104	1.1e-103	0.931	0.973	20645	21475	+	abortive infection system antitoxin AbiGi family protein [Bacillus paramycoides]	23	25	PDLC02331,AbiGi, 1, 1.1e-103, 0.931, 0.973	PDLC02331, AbiGi, 1.1e-103, 0.931, 0.973
AbiG	AbiG	AbiG	Abi	GCA_030222715.1	ASM3022271v1	Bacillus paranthracis	Bacillus paranthracis	5449375	Contig	6	JAPNPM010000007.1	MDK7490901.1	PDLC02332	AbiGii	AbiGii	1.1e-123	1.3e-123	0.993	0.995	68517	69734	+	abortive infection system toxin AbiGii family protein [Bacillus paranthracis]	68	241	PDLC02332,AbiGii, 1, 1.3e-123, 0.993, 0.995	PDLC02332, AbiGii, 1.3e-123, 0.993, 0.995
AbiG	AbiG	AbiG	Abi	GCA_036211965.1	ASM3621196v1	Bacillus pacificus	Bacillus pacificus	5409894	Scaffold	11	JARMCR010000014.1	MED1585709.1	PDLC02331	AbiGi	AbiGi	5.1e-105	6.2e-105	0.946	0.988	58588	59427	-	abortive infection system antitoxin AbiGi family protein [Bacillus pacificus]	54	188	PDLC02331,AbiGi, 1, 6.2e-105, 0.946, 0.988	PDLC02331, AbiGi, 6.2e-105, 0.946, 0.988
AbiG	AbiG	AbiG	Abi	GCA_029536475.1	ASM2953647v1	Bacillus paranthracis	Bacillus paranthracis	5673933	Contig	1	JARPRV010000002.1	MDG0940690.1	PDLC02332	AbiGii	AbiGii	1.5e-128	1.7e-128	0.983	0.995	260114	261334	+	abortive infection system toxin AbiGii family protein [Bacillus paranthracis]	290	531	PDLC02332,AbiGii, 1, 1.7e-128, 0.983, 0.995	PDLC02332, AbiGii, 1.7e-128, 0.983, 0.995
AbiG	AbiG	AbiG	Abi	GCA_033841565.1	ASM3384156v1	Bacillus cereus group sp. BfR-BA-02730	Bacillus cereus s.l.	6084816	Contig	1	JAWXXC010000001.1	MDX5807813.1	PDLC02331	AbiGi	AbiGi	2.1e-102	2.5e-102	0.91	0.981	648634	649500	-	abortive infection system antitoxin AbiGi family protein [Bacillus cereus group sp. BfR-BA-02730]	706	1075	PDLC02331,AbiGi, 1, 2.5e-102, 0.91, 0.981	PDLC02331, AbiGi, 2.5e-102, 0.91, 0.981
AbiG	AbiG	AbiG	Abi	GCA_016758615.1	ASM1675861v1	Bacillus cereus	Bacillus cereus	5355203	Contig	6	JADNPZ010000012.1	MBL3856460.1	PDLC02332	AbiGii	AbiGii	1.1e-123	1.3e-123	0.993	0.995	61921	63138	-	hypothetical protein IRV20_11515 [Bacillus cereus]	55	119	PDLC02332,AbiGii, 1, 1.3e-123, 0.993, 0.995	PDLC02332, AbiGii, 1.3e-123, 0.993, 0.995
AbiG	AbiG	AbiG	Abi	GCA_001583875.1	ASM158387v1	Bacillus cereus	Bacillus cereus	5860633	Contig	1	LOQA01000001.1	KXY66856.1	PDLC02331	AbiGi	AbiGi	1e-102	1.2e-102	0.931	0.973	2838	3668	-	hypothetical protein AT278_25335 [Bacillus cereus]	3	864	PDLC02331,AbiGi, 1, 1.2e-102, 0.931, 0.973	PDLC02331, AbiGi, 1.2e-102, 0.931, 0.973
AbiG	AbiG	AbiG	Abi	GCA_009865315.1	ASM986531v1	Bacillus thuringiensis	Bacillus thuringiensis	5749585	Contig	5	WWJQ01000032.1	MYW23888.1	PDLC02332	AbiGii	AbiGii	6.1e-131	6.8e-131	0.997	0.992	94460	95659	+	abortive phage resistance protein [Bacillus thuringiensis]	101	206	PDLC02332,AbiGii, 1, 6.8e-131, 0.997, 0.992	PDLC02332, AbiGii, 6.8e-131, 0.997, 0.992
AbiG	AbiG	AbiG	Abi	GCA_033841575.1	ASM3384157v1	Bacillus cereus group sp. BfR-BA-02679	Bacillus cereus s.l.	5594959	Contig	1	JAWXXB010000004.1	MDX5752201.1	PDLC02332	AbiGii	AbiGii	1.5e-128	1.7e-128	0.983	0.995	2477	3697	+	abortive infection system toxin AbiGii family protein [Bacillus cereus group sp. BfR-BA-02679]	5	391	PDLC02332,AbiGii, 1, 1.7e-128, 0.983, 0.995	PDLC02332, AbiGii, 1.7e-128, 0.983, 0.995
AbiG	AbiG	AbiG	Abi	GCA_027713705.1	ASM2771370v1	Bacillus cereus group sp. Bc237	Bacillus cereus s.l.	5745555	Contig	7	JAQFRF010000011.1	MDA2200380.1	PDLC02332	AbiGii	AbiGii	1.2e-123	1.4e-123	0.993	0.995	90432	91649	-	abortive infection system toxin AbiGii family protein [Bacillus cereus group sp. Bc237]	82	152	PDLC02332,AbiGii, 1, 1.4e-123, 0.993, 0.995	PDLC02332, AbiGii, 1.4e-123, 0.993, 0.995
AbiG	AbiG	AbiG	Abi	GCA_002583125.1	ASM258312v1	Bacillus cereus	Bacillus cereus	5835162	Scaffold	2	NUOR01000004.1	PGX88645.1	PDLC02332	AbiGii	AbiGii	4.4e-125	4.9e-125	0.998	0.992	3874	5076	+	abortive phage resistance protein [Bacillus cereus]	5	130	PDLC02332,AbiGii, 1, 4.9e-125, 0.998, 0.992	PDLC02332, AbiGii, 4.9e-125, 0.998, 0.992
AbiG	AbiG	AbiG	Abi	GCA_025517165.1	ASM2551716v1	Bacillus paranthracis	Bacillus paranthracis	5458980	Scaffold	1	JAOPRE010000001.1	MCU5133035.1	PDLC02332	AbiGii	AbiGii	1.5e-128	1.7e-128	0.983	0.995	260078	261298	+	abortive infection system toxin AbiGii family protein [Bacillus paranthracis]	290	1005	PDLC02332,AbiGii, 1, 1.7e-128, 0.983, 0.995	PDLC02332, AbiGii, 1.7e-128, 0.983, 0.995
AbiG	AbiG	AbiG	Abi	GCF_035618515.1	ASM3561851v1	Bacillus pacificus	Bacillus pacificus	5465328	Contig	6	NZ_JAYGBW010000044.1	WP_046648609.1	PDLC02332	AbiGii	AbiGii	1.1e-123	1.3e-123	0.993	0.995	30636	31853	-	abortive infection system toxin AbiGii family protein [Bacillus]	30	65	PDLC02332,AbiGii, 1, 1.3e-123, 0.993, 0.995	PDLC02332, AbiGii, 1.3e-123, 0.993, 0.995
AbiG	AbiG	AbiG	Abi	GCF_035618335.1	ASM3561833v1	Bacillus paranthracis	Bacillus paranthracis	5772710	Contig	1	NZ_JAYGBT010000002.1	WP_000509421.1	PDLC02331	AbiGi	AbiGi	1.9e-102	2.3e-102	0.91	0.981	245122	245988	+	abortive infection system antitoxin AbiGi family protein [Bacillus cereus group]	274	980	PDLC02331,AbiGi, 1, 2.3e-102, 0.91, 0.981	PDLC02331, AbiGi, 2.3e-102, 0.91, 0.981
AbiG	AbiG	AbiG	Abi	GCA_009865315.1	ASM986531v1	Bacillus thuringiensis	Bacillus thuringiensis	5749585	Contig	5	WWJQ01000032.1	MYW23887.1	PDLC02331	AbiGi	AbiGi	1.1e-102	1.3e-102	0.931	0.973	93625	94455	+	hypothetical protein GTY48_09435 [Bacillus thuringiensis]	100	206	PDLC02331,AbiGi, 1, 1.3e-102, 0.931, 0.973	PDLC02331, AbiGi, 1.3e-102, 0.931, 0.973
AbiG	AbiG	AbiG	Abi	GCA_029708835.1	PDT001182235.1	Bacillus mycoides	Bacillus mycoides	5895559	Contig	3	DAOJEK010000003.1	HDR7627423.1	PDLC02332	AbiGii	AbiGii	3.8e-117	4.3e-117	0.998	0.992	173851	175053	-	TPA: abortive phage resistance protein [Bacillus mycoides]	172	619	PDLC02332,AbiGii, 1, 4.3e-117, 0.998, 0.992	PDLC02332, AbiGii, 4.3e-117, 0.998, 0.992
AbiG	AbiG	AbiG	Abi	GCA_036851635.1	ASM3685163v1	Bacillus paranthracis	Bacillus paranthracis	5624123	Contig	1	JAFLOZ010000001.1	MEG7810229.1	PDLC02331	AbiGi	AbiGi	1.8e-102	2.2e-102	0.91	0.981	2699250	2700116	-	hypothetical protein J0807_13965 [Bacillus paranthracis]	2682	5309	PDLC02331,AbiGi, 1, 2.2e-102, 0.91, 0.981	PDLC02331, AbiGi, 2.2e-102, 0.91, 0.981
AbiG	AbiG	AbiG	Abi	GCA_036851635.1	ASM3685163v1	Bacillus paranthracis	Bacillus paranthracis	5624123	Contig	1	JAFLOZ010000001.1	MEG7810228.1	PDLC02332	AbiGii	AbiGii	1.5e-128	1.7e-128	0.983	0.995	2698025	2699245	-	abortive phage resistance protein [Bacillus paranthracis]	2681	5309	PDLC02332,AbiGii, 1, 1.7e-128, 0.983, 0.995	PDLC02332, AbiGii, 1.7e-128, 0.983, 0.995
AbiG	AbiG	AbiG	Abi	GCA_001044475.1	ASM104447v1	Bacillus cereus	Bacillus cereus	5477362	Scaffold	9	LABW01000044.1	KMP15172.1	PDLC02332	AbiGii	AbiGii	3.2e-124	3.5e-124	0.998	0.992	131313	132515	+	hypothetical protein TU49_24855 [Bacillus cereus]	130	499	PDLC02332,AbiGii, 1, 3.5e-124, 0.998, 0.992	PDLC02332, AbiGii, 3.5e-124, 0.998, 0.992
AbiG	AbiG	AbiG	Abi	GCA_900176985.1	Bcereus.16-00193	Bacillus paranthracis	Bacillus paranthracis	5346054	Scaffold	1	FWZA01000014.1	SMD64551.1	PDLC02331	AbiGi	AbiGi	5.2e-105	6.3e-105	0.946	0.988	45476	46315	+	hypothetical protein BACERE00193_00298 [Bacillus paranthracis]	49	114	PDLC02331,AbiGi, 1, 6.3e-105, 0.946, 0.988	PDLC02331, AbiGi, 6.3e-105, 0.946, 0.988
AbiG	AbiG	AbiG	Abi	GCA_035813895.1	ASM3581389v1	Bacillus cereus	Bacillus cereus	5888030	Scaffold	13	JARSRD010000175.1	MEC2302227.1	PDLC02331	AbiGi	AbiGi	6.6e-67	7.3e-67	0.995	0.7	24938	25510	+	abortive infection system antitoxin AbiGi family protein [Bacillus cereus]	27	38	PDLC02331,AbiGi, 1, 7.3e-67, 0.995, 0.7	PDLC02331, AbiGi, 7.3e-67, 0.995, 0.7
AbiG	AbiG	AbiG	Abi	GCA_029693405.1	PDT001182147.3	Bacillus paranthracis	Bacillus paranthracis	5750609	Contig	5	DAOIEB010000008.1	HDR3661695.1	PDLC02331	AbiGi	AbiGi	5.5e-105	6.6e-105	0.946	0.988	104506	105345	-	TPA: hypothetical protein QCO24_002605 [Bacillus paranthracis]	77	139	PDLC02331,AbiGi, 1, 6.6e-105, 0.946, 0.988	PDLC02331, AbiGi, 6.6e-105, 0.946, 0.988
AbiG	AbiG	AbiG	Abi	GCA_033842255.1	ASM3384225v1	Bacillus cereus group sp. BfR-BA-00415	Bacillus cereus s.l.	5536965	Contig	1	JAWXWC010000001.1	MDX5937174.1	PDLC02331	AbiGi	AbiGi	1.8e-102	2.2e-102	0.91	0.981	259191	260057	+	abortive infection system antitoxin AbiGi family protein [Bacillus cereus group sp. BfR-BA-00415]	289	1221	PDLC02331,AbiGi, 1, 2.2e-102, 0.91, 0.981	PDLC02331, AbiGi, 2.2e-102, 0.91, 0.981
AbiG	AbiG	AbiG	Abi	GCF_002911875.1	ASM291187v1	Bacillus thuringiensis serovar malayensis	Bacillus thuringiensis	5892111	Contig	5	NZ_PGDW01000179.1	WP_046648609.1	PDLC02332	AbiGii	AbiGii	1.2e-123	1.4e-123	0.993	0.995	294	1511	-	abortive infection system toxin AbiGii family protein [Bacillus]	1	4	PDLC02332,AbiGii, 1, 1.4e-123, 0.993, 0.995	PDLC02332, AbiGii, 1.4e-123, 0.993, 0.995
AbiG	AbiG	AbiG	Abi	GCA_001583765.1	ASM158376v1	Bacillus cereus	Bacillus cereus	5338258	Contig	2	LOMV01000043.1	KXX95088.1	PDLC02331	AbiGi	AbiGi	5.1e-105	6.1e-105	0.946	0.988	70222	71061	-	hypothetical protein AT277_09495 [Bacillus cereus]	57	71	PDLC02331,AbiGi, 1, 6.1e-105, 0.946, 0.988	PDLC02331, AbiGi, 6.1e-105, 0.946, 0.988
AbiG	AbiG	AbiG	Abi	GCA_036851795.1	ASM3685179v1	Bacillus paranthracis	Bacillus paranthracis	5496002	Contig	1	JAFLPI010000001.1	MEG8010147.1	PDLC02331	AbiGi	AbiGi	1.8e-102	2.2e-102	0.91	0.981	2735809	2736675	-	hypothetical protein J0800_14165 [Bacillus paranthracis]	2722	5445	PDLC02331,AbiGi, 1, 2.2e-102, 0.91, 0.981	PDLC02331, AbiGi, 2.2e-102, 0.91, 0.981
AbiG	AbiG	AbiG	Abi	GCA_035818035.1	ASM3581803v1	Bacillus cereus	Bacillus cereus	6640345	Scaffold	1	JARSZV010000002.1	MEC3428251.1	PDLC02331	AbiGi	AbiGi	1.3e-102	1.5e-102	0.931	0.973	15058	15888	-	abortive infection system antitoxin AbiGi family protein [Bacillus cereus]	17	24	PDLC02331,AbiGi, 1, 1.5e-102, 0.931, 0.973	PDLC02331, AbiGi, 1.5e-102, 0.931, 0.973
AbiG	AbiG	AbiG	Abi	GCA_002146465.1	ASM214646v1	Bacillus thuringiensis serovar nigeriensis	Bacillus thuringiensis	5367473	Scaffold	6	NFCV01000035.1	OTX18036.1	PDLC02331	AbiGi	AbiGi	9.8e-103	1.1e-102	0.931	0.973	34279	35109	+	hypothetical protein BK721_17385 [Bacillus thuringiensis serovar nigeriensis]	43	509	PDLC02331,AbiGi, 1, 1.1e-102, 0.931, 0.973	PDLC02331, AbiGi, 1.1e-102, 0.931, 0.973
AbiG	AbiG	AbiG	Abi	GCA_015334865.1	ASM1533486v1	Bacillus paranthracis	Bacillus paranthracis	5837393	Chromosome	1	CP064079.1	QPA36624.1	PDLC02332	AbiGii	AbiGii	1.6e-128	1.7e-128	0.983	0.995	2679010	2680230	-	abortive phage resistance protein [Bacillus paranthracis]	2666	5369	PDLC02332,AbiGii, 1, 1.7e-128, 0.983, 0.995	PDLC02332, AbiGii, 1.7e-128, 0.983, 0.995
AbiG	AbiG	AbiG	Abi	GCA_002552535.1	ASM255253v1	Bacillus anthracis	Bacillus anthracis	5561922	Scaffold	8	NVMT01000017.1	PED55441.1	PDLC02331	AbiGi	AbiGi	3e-101	3.6e-101	0.906	0.977	109990	110856	+	hypothetical protein CON50_08905 [Bacillus anthracis]	129	629	PDLC02331,AbiGi, 1, 3.6e-101, 0.906, 0.977	PDLC02331, AbiGi, 3.6e-101, 0.906, 0.977
AbiG	AbiG	AbiG	Abi	GCA_020685945.1	ASM2068594v1	Bacillus paranthracis	Bacillus paranthracis	5552355	Scaffold	6	JAJESO010000044.1	MCC2520000.1	PDLC02332	AbiGii	AbiGii	1.5e-128	1.7e-128	0.983	0.995	24118	25338	+	abortive phage resistance protein [Bacillus paranthracis]	28	39	PDLC02332,AbiGii, 1, 1.7e-128, 0.983, 0.995	PDLC02332, AbiGii, 1.7e-128, 0.983, 0.995
AbiG	AbiG	AbiG	Abi	GCA_009873395.1	ASM987339v1	Bacillus paranthracis	Bacillus paranthracis	5114935	Complete Genome	1	CP041750.1	QHG35413.1	PDLC02331	AbiGi	AbiGi	1.6e-102	1.9e-102	0.91	0.981	2680314	2681180	-	hypothetical protein FOW48_13965 [Bacillus paranthracis]	2681	5150	PDLC02331,AbiGi, 1, 1.9e-102, 0.91, 0.981	PDLC02331, AbiGi, 1.9e-102, 0.91, 0.981
AbiG	AbiG	AbiG	Abi	GCA_009873395.1	ASM987339v1	Bacillus paranthracis	Bacillus paranthracis	5114935	Complete Genome	1	CP041750.1	QHG35412.1	PDLC02332	AbiGii	AbiGii	1.3e-128	1.4e-128	0.983	0.995	2679089	2680309	-	abortive phage resistance protein [Bacillus paranthracis]	2680	5150	PDLC02332,AbiGii, 1, 1.4e-128, 0.983, 0.995	PDLC02332, AbiGii, 1.4e-128, 0.983, 0.995
AbiG	AbiG	AbiG	Abi	GCA_029537635.1	ASM2953763v1	Bacillus paranthracis	Bacillus paranthracis	5664554	Contig	2	JARPVR010000006.1	MDG1625520.1	PDLC02332	AbiGii	AbiGii	1.5e-128	1.7e-128	0.983	0.995	260114	261334	+	abortive infection system toxin AbiGii family protein [Bacillus paranthracis]	290	301	PDLC02332,AbiGii, 1, 1.7e-128, 0.983, 0.995	PDLC02332, AbiGii, 1.7e-128, 0.983, 0.995
AbiG	AbiG	AbiG	Abi	GCA_001982885.1	ASM198288v1	Bacillus cereus	Bacillus cereus	5982997	Scaffold	5	MLKF01000089.1	ONG69074.1	PDLC02331	AbiGi	AbiGi	5.7e-105	6.9e-105	0.946	0.988	3509	4348	+	hypothetical protein BKK44_15845 [Bacillus cereus]	3	4	PDLC02331,AbiGi, 1, 6.9e-105, 0.946, 0.988	PDLC02331, AbiGi, 6.9e-105, 0.946, 0.988
AbiG	AbiG	AbiG	Abi	GCA_027710685.1	ASM2771068v1	Bacillus cereus group sp. TH147LC	Bacillus cereus s.l.	5438397	Contig	7	JAQFNN010000016.1	MDA1690006.1	PDLC02332	AbiGii	AbiGii	1.1e-123	1.3e-123	0.993	0.995	16226	17443	+	abortive infection system toxin AbiGii family protein [Bacillus cereus group sp. TH147LC]	17	96	PDLC02332,AbiGii, 1, 1.3e-123, 0.993, 0.995	PDLC02332, AbiGii, 1.3e-123, 0.993, 0.995
AbiG	AbiG	AbiG	Abi	GCA_036688425.1	ASM3668842v1	Bacillus paranthracis	Bacillus paranthracis	5130571	Contig	3	JBAFUI010000004.1	MEG3529004.1	PDLC02332	AbiGii	AbiGii	2.9e-124	3.2e-124	0.998	0.992	233641	234843	-	abortive infection system toxin AbiGii family protein [Bacillus paranthracis]	264	403	PDLC02332,AbiGii, 1, 3.2e-124, 0.998, 0.992	PDLC02332, AbiGii, 3.2e-124, 0.998, 0.992
AbiG	AbiG	AbiG	Abi	GCA_002585165.1	ASM258516v1	Bacillus cereus	Bacillus cereus	6011995	Scaffold	14	NUNB01000271.1	PGV17766.1	PDLC02332	AbiGii	AbiGii	4.5e-125	5e-125	0.998	0.992	4186	5388	-	abortive phage resistance protein [Bacillus cereus]	4	8	PDLC02332,AbiGii, 1, 5e-125, 0.998, 0.992	PDLC02332, AbiGii, 5e-125, 0.998, 0.992
AbiG	AbiG	AbiG	Abi	GCA_034105455.1	ASM3410545v1	Bacillus paranthracis	Bacillus paranthracis	5887532	Scaffold	3	JAXGFL010000003.1	MDY4266955.1	PDLC02331	AbiGi	AbiGi	1.9e-102	2.4e-102	0.91	0.981	260129	260995	+	abortive infection system antitoxin AbiGi family protein [Bacillus paranthracis]	290	503	PDLC02331,AbiGi, 1, 2.4e-102, 0.91, 0.981	PDLC02331, AbiGi, 2.4e-102, 0.91, 0.981
AbiG	AbiG	AbiG	Abi	GCA_026275395.1	ASM2627539v1	Bacillus pacificus	Bacillus pacificus	5651128	Contig	4	JAPJTS010000013.1	MCX3301864.1	PDLC02331	AbiGi	AbiGi	5.5e-105	6.6e-105	0.946	0.988	104585	105424	-	abortive infection system antitoxin AbiGi family protein [Bacillus pacificus]	80	95	PDLC02331,AbiGi, 1, 6.6e-105, 0.946, 0.988	PDLC02331, AbiGi, 6.6e-105, 0.946, 0.988
AbiG	AbiG	AbiG	Abi	GCA_002583285.1	ASM258328v1	Bacillus thuringiensis	Bacillus thuringiensis	6059645	Scaffold	6	NUPE01000012.1	PGY59568.1	PDLC02331	AbiGi	AbiGi	1.4e-102	1.6e-102	0.932	0.973	1982	2821	+	hypothetical protein COE24_10720 [Bacillus thuringiensis]	4	99	PDLC02331,AbiGi, 1, 1.6e-102, 0.932, 0.973	PDLC02331, AbiGi, 1.6e-102, 0.932, 0.973
AbiG	AbiG	AbiG	Abi	GCA_034360825.1	PDT002027895.1	Bacillus cytotoxicus	Bacillus cytotoxicus	4400615	Contig	2	ABPLAZ010000005.1	EMA6342834.1	PDLC02332	AbiGii	AbiGii	2.4e-117	2.7e-117	0.997	0.992	6065	7264	+	abortive phage resistance protein [Bacillus cytotoxicus]	7	236	PDLC02332,AbiGii, 1, 2.7e-117, 0.997, 0.992	PDLC02332, AbiGii, 2.7e-117, 0.997, 0.992
AbiG	AbiG	AbiG	Abi	GCA_020861345.1	ASM2086134v1	Bacillus pacificus	Bacillus pacificus	5594640	Complete Genome	18	CP086329.1	UEP97802.1	PDLC02331	AbiGi	AbiGi	5.1e-105	6.2e-105	0.946	0.988	134326	135165	+	abortive infection system antitoxin AbiGi family protein (plasmid) [Bacillus pacificus]	137	310	PDLC02331,AbiGi, 1, 6.2e-105, 0.946, 0.988	PDLC02331, AbiGi, 6.2e-105, 0.946, 0.988
AbiG	AbiG	AbiG	Abi	GCA_033841705.1	ASM3384170v1	Bacillus cereus group sp. BfR-BA-02147	Bacillus cereus s.l.	5617100	Contig	1	JAWXWW010000001.1	MDX5824908.1	PDLC02331	AbiGi	AbiGi	1.9e-102	2.3e-102	0.91	0.981	343078	343944	-	abortive infection system antitoxin AbiGi family protein [Bacillus cereus group sp. BfR-BA-02147]	389	677	PDLC02331,AbiGi, 1, 2.3e-102, 0.91, 0.981	PDLC02331, AbiGi, 2.3e-102, 0.91, 0.981
AbiG	AbiG	AbiG	Abi	GCA_030222555.1	ASM3022255v1	Bacillus pacificus	Bacillus pacificus	5431526	Contig	8	JAPNPF010000051.1	MDK7400505.1	PDLC02332	AbiGii	AbiGii	1.1e-123	1.3e-123	0.993	0.995	9656	10873	+	abortive infection system toxin AbiGii family protein [Bacillus pacificus]	11	11	PDLC02332,AbiGii, 1, 1.3e-123, 0.993, 0.995	PDLC02332, AbiGii, 1.3e-123, 0.993, 0.995
AbiG	AbiG	AbiG	Abi	GCA_001566375.1	ASM156637v1	Bacillus cereus	Bacillus cereus	5620250	Contig	7	LQZM01000176.1	KXI58417.1	PDLC02332	AbiGii	AbiGii	1.5e-128	1.7e-128	0.983	0.995	119916	121136	+	abortive phage resistance protein [Bacillus cereus]	141	151	PDLC02332,AbiGii, 1, 1.7e-128, 0.983, 0.995	PDLC02332, AbiGii, 1.7e-128, 0.983, 0.995
AbiG	AbiG	AbiG	Abi	GCA_035803495.1	ASM3580349v1	Bacillus cereus	Bacillus cereus	5947973	Scaffold	13	JARLFT010000245.1	MEC0166592.1	PDLC02332	AbiGii	AbiGii	1.5e-129	1.7e-129	0.997	0.992	1360	2559	+	abortive infection system toxin AbiGii family protein [Bacillus cereus]	4	5	PDLC02332,AbiGii, 1, 1.7e-129, 0.997, 0.992	PDLC02332, AbiGii, 1.7e-129, 0.997, 0.992
AbiG	AbiG	AbiG	Abi	GCA_020686265.1	ASM2068626v1	Bacillus paranthracis	Bacillus paranthracis	5559651	Contig	1	JAJERU010000001.1	MCC2403290.1	PDLC02332	AbiGii	AbiGii	1.5e-128	1.7e-128	0.983	0.995	121285	122505	+	abortive phage resistance protein [Bacillus paranthracis]	149	532	PDLC02332,AbiGii, 1, 1.7e-128, 0.983, 0.995	PDLC02332, AbiGii, 1.7e-128, 0.983, 0.995
AbiG	AbiG	AbiG	Abi	GCA_031941795.1	PDT001839174.1	Bacillus cereus	Bacillus cereus	5760058	Contig	2	DAPQPG010000002.1	HDX9667903.1	PDLC02332	AbiGii	AbiGii	3.2e-126	3.6e-126	0.997	0.992	144335	145531	+	TPA: abortive phage resistance protein [Bacillus cereus]	153	437	PDLC02332,AbiGii, 1, 3.6e-126, 0.997, 0.992	PDLC02332, AbiGii, 3.6e-126, 0.997, 0.992
AbiG	AbiG	AbiG	Abi	GCA_000291235.1	Baci_cere_MSX-A12_V1	Bacillus cereus MSX-A12	Bacillus cereus	5778906	Scaffold	1	JH792029.1	EJR17291.1	PDLC02331	AbiGi	AbiGi	2e-102	2.4e-102	0.91	0.981	1442542	1443408	+	hypothetical protein II7_01475 [Bacillus cereus MSX-A12]	1475	2149	PDLC02331,AbiGi, 1, 2.4e-102, 0.91, 0.981	PDLC02331, AbiGi, 2.4e-102, 0.91, 0.981
AbiG	AbiG	AbiG	Abi	GCA_002530625.1	ASM253062v1	Bacillus cereus	Bacillus cereus	5711934	Contig	9	NTMN01000034.1	PDR91268.1	PDLC02331	AbiGi	AbiGi	2e-102	2.4e-102	0.91	0.981	22703	23569	+	hypothetical protein CNQ78_28380 [Bacillus cereus]	26	45	PDLC02331,AbiGi, 1, 2.4e-102, 0.91, 0.981	PDLC02331, AbiGi, 2.4e-102, 0.91, 0.981
AbiG	AbiG	AbiG	Abi	GCA_002583125.1	ASM258312v1	Bacillus cereus	Bacillus cereus	5835162	Scaffold	2	NUOR01000004.1	PGX88644.1	PDLC02331	AbiGi	AbiGi	3.5e-104	4.3e-104	0.935	0.977	3036	3869	+	hypothetical protein COE28_01945 [Bacillus cereus]	4	130	PDLC02331,AbiGi, 1, 4.3e-104, 0.935, 0.977	PDLC02331, AbiGi, 4.3e-104, 0.935, 0.977
AbiG	AbiG	AbiG	Abi	GCA_002552395.1	ASM255239v1	Bacillus thuringiensis	Bacillus thuringiensis	6302729	Scaffold	12	NVMD01000029.1	PED11820.1	PDLC02332	AbiGii	AbiGii	2e-128	2.2e-128	0.998	0.992	107959	109161	-	abortive phage resistance protein [Bacillus thuringiensis]	85	123	PDLC02332,AbiGii, 1, 2.2e-128, 0.998, 0.992	PDLC02332, AbiGii, 2.2e-128, 0.998, 0.992
AbiG	AbiG	AbiG	Abi	GCA_033841645.1	ASM3384164v1	Bacillus cereus group sp. BfR-BA-02570	Bacillus cereus s.l.	5694438	Contig	1	JAWXWZ010000004.1	MDX5743229.1	PDLC02332	AbiGii	AbiGii	1.5e-128	1.7e-128	0.983	0.995	341874	343094	-	abortive infection system toxin AbiGii family protein [Bacillus cereus group sp. BfR-BA-02570]	388	392	PDLC02332,AbiGii, 1, 1.7e-128, 0.983, 0.995	PDLC02332, AbiGii, 1.7e-128, 0.983, 0.995
AbiG	AbiG	AbiG	Abi	GCA_036851715.1	ASM3685171v1	Bacillus pacificus	Bacillus pacificus	5521770	Contig	7	JAFLPB010000002.1	MEG7857318.1	PDLC02332	AbiGii	AbiGii	1.1e-123	1.3e-123	0.993	0.995	129613	130830	-	hypothetical protein J0805_27305 [Bacillus pacificus]	103	269	PDLC02332,AbiGii, 1, 1.3e-123, 0.993, 0.995	PDLC02332, AbiGii, 1.3e-123, 0.993, 0.995
AbiG	AbiG	AbiG	Abi	GCA_029709715.1	PDT001182161.1	Bacillus pacificus	Bacillus pacificus	5525197	Contig	10	DAOJGE010000037.1	HDR7897628.1	PDLC02331	AbiGi	AbiGi	5.2e-105	6.3e-105	0.946	0.988	49097	49936	-	TPA: hypothetical protein QCY27_004143 [Bacillus pacificus]	47	47	PDLC02331,AbiGi, 1, 6.3e-105, 0.946, 0.988	PDLC02331, AbiGi, 6.3e-105, 0.946, 0.988
AbiG	AbiG	AbiG	Abi	GCF_035618215.1	ASM3561821v1	Bacillus pacificus	Bacillus pacificus	5581721	Contig	16	NZ_JAYGBL010000002.1	WP_046648607.1	PDLC02331	AbiGi	AbiGi	5.1e-105	6.1e-105	0.946	0.988	253014	253853	-	abortive infection system antitoxin AbiGi family protein [Bacillus]	229	283	PDLC02331,AbiGi, 1, 6.1e-105, 0.946, 0.988	PDLC02331, AbiGi, 6.1e-105, 0.946, 0.988
AbiG	AbiG	AbiG	Abi	GCA_029536275.1	ASM2953627v1	Bacillus paranthracis	Bacillus paranthracis	5652319	Contig	1	JARPRU010000002.1	MDG0923404.1	PDLC02331	AbiGi	AbiGi	1.9e-102	2.3e-102	0.91	0.981	250813	251679	+	abortive infection system antitoxin AbiGi family protein [Bacillus paranthracis]	278	665	PDLC02331,AbiGi, 1, 2.3e-102, 0.91, 0.981	PDLC02331, AbiGi, 2.3e-102, 0.91, 0.981
AbiG	AbiG	AbiG	Abi	GCA_027715765.1	ASM2771576v1	Bacillus cereus group sp. Bc065	Bacillus cereus s.l.	5349448	Contig	1	JAQFTW010000001.1	MDA2589955.1	PDLC02331	AbiGi	AbiGi	5.8e-104	7e-104	0.935	0.977	1300353	1301186	-	abortive infection system antitoxin AbiGi family protein [Bacillus cereus group sp. Bc065]	1344	1731	PDLC02331,AbiGi, 1, 7e-104, 0.935, 0.977	PDLC02331, AbiGi, 7e-104, 0.935, 0.977
AbiG	AbiG	AbiG	Abi	GCF_001901905.1	ASM190190v1	Bacillus cereus	Bacillus cereus	5504580	Scaffold	10	NZ_MIFC01000043.1	WP_046648609.1	PDLC02332	AbiGii	AbiGii	1.1e-123	1.3e-123	0.993	0.995	33274	34491	+	abortive infection system toxin AbiGii family protein [Bacillus]	38	62	PDLC02332,AbiGii, 1, 1.3e-123, 0.993, 0.995	PDLC02332, AbiGii, 1.3e-123, 0.993, 0.995
AbiG	AbiG	AbiG	Abi	GCA_033841705.1	ASM3384170v1	Bacillus cereus group sp. BfR-BA-02147	Bacillus cereus s.l.	5617100	Contig	1	JAWXWW010000001.1	MDX5824907.1	PDLC02332	AbiGii	AbiGii	1.5e-128	1.7e-128	0.983	0.995	341853	343073	-	abortive infection system toxin AbiGii family protein [Bacillus cereus group sp. BfR-BA-02147]	388	677	PDLC02332,AbiGii, 1, 1.7e-128, 0.983, 0.995	PDLC02332, AbiGii, 1.7e-128, 0.983, 0.995
AbiG	AbiG	AbiG	Abi	GCF_000987785.1	ASM98778v1	Bacillus cereus	Bacillus cereus	5467646	Contig	6	NZ_LBBY01000078.1	WP_046648609.1	PDLC02332	AbiGii	AbiGii	1.1e-123	1.3e-123	0.993	0.995	9617	10834	+	abortive infection system toxin AbiGii family protein [Bacillus]	11	63	PDLC02332,AbiGii, 1, 1.3e-123, 0.993, 0.995	PDLC02332, AbiGii, 1.3e-123, 0.993, 0.995
AbiG	AbiG	AbiG	Abi	GCA_030062175.1	ASM3006217v1	Bacillus bombysepticus	Bacillus bombysepticus	5968101	Scaffold	3	JASDAR010000003.1	MDJ0300303.1	PDLC02332	AbiGii	AbiGii	1.5e-129	1.7e-129	0.997	0.992	28586	29785	-	abortive infection system toxin AbiGii family protein [Bacillus bombysepticus]	38	483	PDLC02332,AbiGii, 1, 1.7e-129, 0.997, 0.992	PDLC02332, AbiGii, 1.7e-129, 0.997, 0.992
AbiG	AbiG	AbiG	Abi	GCA_025516145.1	ASM2551614v1	Bacillus paranthracis	Bacillus paranthracis	5560303	Scaffold	1	JAOPQS010000002.1	MCU4887377.1	PDLC02332	AbiGii	AbiGii	1.5e-128	1.7e-128	0.983	0.995	344197	345417	-	abortive infection system toxin AbiGii family protein [Bacillus paranthracis]	391	681	PDLC02332,AbiGii, 1, 1.7e-128, 0.983, 0.995	PDLC02332, AbiGii, 1.7e-128, 0.983, 0.995
AbiG	AbiG	AbiG	Abi	GCA_030222535.1	ASM3022253v1	Bacillus pacificus	Bacillus pacificus	5430628	Contig	8	JAPNPD010000018.1	MDK7389228.1	PDLC02332	AbiGii	AbiGii	1.1e-123	1.3e-123	0.993	0.995	46679	47896	+	abortive infection system toxin AbiGii family protein [Bacillus pacificus]	50	74	PDLC02332,AbiGii, 1, 1.3e-123, 0.993, 0.995	PDLC02332, AbiGii, 1.3e-123, 0.993, 0.995
AbiG	AbiG	AbiG	Abi	GCA_030222875.1	ASM3022287v1	Bacillus paranthracis	Bacillus paranthracis	5543114	Contig	3	JAPNPU010000002.1	MDK7456455.1	PDLC02331	AbiGi	AbiGi	5.9e-104	7.1e-104	0.935	0.977	441595	442428	-	abortive infection system antitoxin AbiGi family protein [Bacillus paranthracis]	480	615	PDLC02331,AbiGi, 1, 7.1e-104, 0.935, 0.977	PDLC02331, AbiGi, 7.1e-104, 0.935, 0.977
AbiG	AbiG	AbiG	Abi	GCA_009647275.1	ASM964727v1	Bacillus thuringiensis	Bacillus thuringiensis	5469427	Contig	4	WJDQ01000004.1	MRC96627.1	PDLC02332	AbiGii	AbiGii	4.8e-132	5.3e-132	0.997	0.992	292825	294024	-	abortive phage resistance protein [Bacillus thuringiensis]	324	364	PDLC02332,AbiGii, 1, 5.3e-132, 0.997, 0.992	PDLC02332, AbiGii, 5.3e-132, 0.997, 0.992
AbiG	AbiG	AbiG	Abi	GCA_900176925.1	Bcereus.16-00174	Bacillus paranthracis	Bacillus paranthracis	5584998	Scaffold	7	FWYW01000092.1	SME39016.1	PDLC02331	AbiGi	AbiGi	1.9e-102	2.3e-102	0.91	0.981	418353	419219	-	hypothetical protein BACERE00174_05152 [Bacillus paranthracis]	459	743	PDLC02331,AbiGi, 1, 2.3e-102, 0.91, 0.981	PDLC02331, AbiGi, 2.3e-102, 0.91, 0.981
AbiG	AbiG	AbiG	Abi	GCF_002911835.1	ASM291183v1	Bacillus thuringiensis serovar kyushuensis	Bacillus thuringiensis	6569850	Contig	6	NZ_PGEE01000042.1	WP_103591709.1	PDLC02331	AbiGi	AbiGi	3.9e-104	4.7e-104	0.946	0.988	36032	36871	+	abortive infection system antitoxin AbiGi family protein [Bacillus thuringiensis]	33	78	PDLC02331,AbiGi, 1, 4.7e-104, 0.946, 0.988	PDLC02331, AbiGi, 4.7e-104, 0.946, 0.988
AbiG	AbiG	AbiG	Abi	GCA_036543265.1	ASM3654326v1	Bacillus pacificus	Bacillus pacificus	5285402	Contig	9	JAZHPJ010000012.1	MEF2480542.1	PDLC02332	AbiGii	AbiGii	1.1e-123	1.2e-123	0.993	0.995	46297	47514	+	abortive infection system toxin AbiGii family protein [Bacillus pacificus]	50	153	PDLC02332,AbiGii, 1, 1.2e-123, 0.993, 0.995	PDLC02332, AbiGii, 1.2e-123, 0.993, 0.995
AbiG	AbiG	AbiG	Abi	GCA_034105465.1	ASM3410546v1	Bacillus paranthracis	Bacillus paranthracis	5722855	Scaffold	1	JAXGFJ010000002.1	MDY4289313.1	PDLC02332	AbiGii	AbiGii	1.7e-128	1.9e-128	0.961	0.995	261117	262364	+	abortive infection system toxin AbiGii family protein [Bacillus paranthracis]	290	502	PDLC02332,AbiGii, 1, 1.9e-128, 0.961, 0.995	PDLC02332, AbiGii, 1.9e-128, 0.961, 0.995
AbiG	AbiG	AbiG	Abi	GCF_002200125.1	ASM220012v1	Bacillus cereus	Bacillus cereus	5700422	Scaffold	6	NZ_NIRE01000080.1	WP_000509421.1	PDLC02331	AbiGi	AbiGi	1.9e-102	2.3e-102	0.91	0.981	46990	47856	+	abortive infection system antitoxin AbiGi family protein [Bacillus cereus group]	61	73	PDLC02331,AbiGi, 1, 2.3e-102, 0.91, 0.981	PDLC02331, AbiGi, 2.3e-102, 0.91, 0.981
AbiG	AbiG	AbiG	Abi	GCF_000987785.1	ASM98778v1	Bacillus cereus	Bacillus cereus	5467646	Contig	6	NZ_LBBY01000078.1	WP_046648607.1	PDLC02331	AbiGi	AbiGi	5.2e-105	6.2e-105	0.946	0.988	8775	9614	+	abortive infection system antitoxin AbiGi family protein [Bacillus]	10	63	PDLC02331,AbiGi, 1, 6.2e-105, 0.946, 0.988	PDLC02331, AbiGi, 6.2e-105, 0.946, 0.988
AbiG	AbiG	AbiG	Abi	GCA_034105505.1	ASM3410550v1	Bacillus paranthracis	Bacillus paranthracis	5809754	Scaffold	3	JAXGFK010000002.1	MDY4272267.1	PDLC02332	AbiGii	AbiGii	1.6e-128	1.8e-128	0.983	0.995	261108	262328	+	abortive infection system toxin AbiGii family protein [Bacillus paranthracis]	290	502	PDLC02332,AbiGii, 1, 1.8e-128, 0.983, 0.995	PDLC02332, AbiGii, 1.8e-128, 0.983, 0.995
AbiG	AbiG	AbiG	Abi	GCF_002807505.1	ASM280750v1	Bacillus cereus	Bacillus cereus	5701559	Scaffold	1	NZ_NMYI01000005.1	WP_046648607.1	PDLC02331	AbiGi	AbiGi	5e-105	6e-105	0.946	0.988	104620	105459	-	abortive infection system antitoxin AbiGi family protein [Bacillus]	80	115	PDLC02331,AbiGi, 1, 6e-105, 0.946, 0.988	PDLC02331, AbiGi, 6e-105, 0.946, 0.988
AbiG	AbiG	AbiG	Abi	GCA_900176875.1	Bcereus.16-00191	Bacillus pacificus	Bacillus pacificus	5357971	Scaffold	1	FWZB01000033.1	SMD86233.1	PDLC02331	AbiGi	AbiGi	5.2e-105	6.3e-105	0.946	0.988	42837	43676	+	hypothetical protein BACERE00191_01602 [Bacillus pacificus]	47	130	PDLC02331,AbiGi, 1, 6.3e-105, 0.946, 0.988	PDLC02331, AbiGi, 6.3e-105, 0.946, 0.988
AbiG	AbiG	AbiG	Abi	GCA_004006495.1	ASM400649v1	Bacillus cereus	Bacillus cereus	5466652	Complete Genome	1	CP030982.1	AZV66506.1	PDLC02332	AbiGii	AbiGii	4.4e-120	4.9e-120	0.998	0.992	2515921	2517138	+	hypothetical protein DT426_12800 [Bacillus cereus]	2470	5494	PDLC02332,AbiGii, 1, 4.9e-120, 0.998, 0.992	PDLC02332, AbiGii, 4.9e-120, 0.998, 0.992
AbiG	AbiG	AbiG	Abi	GCA_001044555.1	ASM104455v1	Bacillus cereus	Bacillus cereus	5565414	Scaffold	6	JZEV01000076.1	KMQ27009.1	PDLC02331	AbiGi	AbiGi	5.3e-105	6.4e-105	0.946	0.988	106908	107747	-	hypothetical protein TU53_28290 [Bacillus cereus]	74	117	PDLC02331,AbiGi, 1, 6.4e-105, 0.946, 0.988	PDLC02331, AbiGi, 6.4e-105, 0.946, 0.988
AbiG	AbiG	AbiG	Abi	GCA_033841845.1	ASM3384184v1	Bacillus cereus group sp. BfR-BA-01247	Bacillus cereus s.l.	5593244	Contig	1	JAWXWP010000001.1	MDX5847916.1	PDLC02332	AbiGii	AbiGii	1.5e-128	1.7e-128	0.983	0.995	942478	943698	-	abortive infection system toxin AbiGii family protein [Bacillus cereus group sp. BfR-BA-01247]	1009	1133	PDLC02332,AbiGii, 1, 1.7e-128, 0.983, 0.995	PDLC02332, AbiGii, 1.7e-128, 0.983, 0.995
AbiG	AbiG	AbiG	Abi	GCA_030376635.1	ASM3037663v1	Bacillus thuringiensis	Bacillus thuringiensis	6379955	Contig	1	JARTVI010000001.1	MDM8362511.1	PDLC02332	AbiGii	AbiGii	1.1e-128	1.3e-128	0.997	0.992	2778825	2780024	+	abortive infection system toxin AbiGii family protein [Bacillus thuringiensis]	2856	4607	PDLC02332,AbiGii, 1, 1.3e-128, 0.997, 0.992	PDLC02332, AbiGii, 1.3e-128, 0.997, 0.992
AbiG	AbiG	AbiG	Abi	GCF_002807505.1	ASM280750v1	Bacillus cereus	Bacillus cereus	5701559	Scaffold	1	NZ_NMYI01000005.1	WP_046648609.1	PDLC02332	AbiGii	AbiGii	1.1e-123	1.2e-123	0.993	0.995	103400	104617	-	abortive infection system toxin AbiGii family protein [Bacillus]	79	115	PDLC02332,AbiGii, 1, 1.2e-123, 0.993, 0.995	PDLC02332, AbiGii, 1.2e-123, 0.993, 0.995
AbiG	AbiG	AbiG	Abi	GCA_029693405.1	PDT001182147.3	Bacillus paranthracis	Bacillus paranthracis	5750609	Contig	5	DAOIEB010000008.1	HDR3661694.1	PDLC02332	AbiGii	AbiGii	1.2e-123	1.4e-123	0.993	0.995	103286	104503	-	TPA: hypothetical protein QCO24_002604 [Bacillus paranthracis]	76	139	PDLC02332,AbiGii, 1, 1.4e-123, 0.993, 0.995	PDLC02332, AbiGii, 1.4e-123, 0.993, 0.995
AbiG	AbiG	AbiG	Abi	GCA_018916635.1	ASM1891663v1	Bacillus albus	Bacillus albus	6043853	Contig	7	JAHLND010000014.1	MBU5219421.1	PDLC02332	AbiGii	AbiGii	1.7e-120	1.8e-120	0.993	0.995	24137	25351	+	hypothetical protein KQI67_22385 [Bacillus albus]	20	101	PDLC02332,AbiGii, 1, 1.8e-120, 0.993, 0.995	PDLC02332, AbiGii, 1.8e-120, 0.993, 0.995
AbiI	AbiI	AbiI	Abi	GCA_002574325.1	ASM257432v1	Bacillus thuringiensis	Bacillus thuringiensis	6153481	Scaffold	1	NUGB01000006.1	PGK70115.1	PDLC02346	AbiI	AbiI	1.9e-58	2.2e-58	0.866	0.868	1336	2235	+	hypothetical protein CN929_06185 [Bacillus thuringiensis]	2	19	PDLC02346,AbiI, 1, 2.2e-58, 0.866, 0.868	PDLC02346, AbiI, 2.2e-58, 0.866, 0.868
AbiI	AbiI	AbiI	Abi	GCA_019192765.1	ASM1919276v1	Bacillus thuringiensis	Bacillus thuringiensis	5643104	Contig	9	JAHTKZ010000007.1	MBV6679824.1	PDLC02346	AbiI	AbiI	1.7e-58	2e-58	0.866	0.868	179643	180542	+	hypothetical protein KV563_16590 [Bacillus thuringiensis]	190	270	PDLC02346,AbiI, 1, 2e-58, 0.866, 0.868	PDLC02346, AbiI, 2e-58, 0.866, 0.868
AbiJ	AbiJ	AbiJ	Abi	GCA_035801615.1	ASM3580161v1	Bacillus anthracis	Bacillus anthracis	5538082	Scaffold	10	JARLBV010000038.1	MEB9507281.1	PDLC02347	AbiJ	AbiJ	4.5e-34	2.6e-33	0.929	0.94	45107	45952	+	abortive infection family protein [Bacillus anthracis]	52	52	PDLC02347,AbiJ, 1, 2.6e-33, 0.929, 0.94	PDLC02347, AbiJ, 2.6e-33, 0.929, 0.94
AbiJ	AbiJ	AbiJ	Abi	GCA_002568725.1	ASM256872v1	Bacillus toyonensis	Bacillus toyonensis	6016938	Scaffold	1	NVFM01000002.1	PFY25752.1	PDLC02347	AbiJ	AbiJ	2.2e-32	7.1e-32	0.876	0.897	9260	10111	-	hypothetical protein COL47_00290 [Bacillus toyonensis]	15	62	PDLC02347,AbiJ, 1, 7.1e-32, 0.876, 0.897	PDLC02347, AbiJ, 7.1e-32, 0.876, 0.897
AbiJ	AbiJ	AbiJ	Abi	GCA_002562255.1	ASM256225v1	Bacillus cereus	Bacillus cereus	5736573	Scaffold	4	NTWK01000052.1	PEW44074.1	PDLC02347	AbiJ	AbiJ	4.6e-35	4.8e-34	0.914	0.929	180201	181040	+	hypothetical protein CN431_13435 [Bacillus cereus]	214	249	PDLC02347,AbiJ, 1, 4.8e-34, 0.914, 0.929	PDLC02347, AbiJ, 4.8e-34, 0.914, 0.929
AbiJ	AbiJ	AbiJ	Abi	GCA_025517715.1	ASM2551771v1	Bacillus paranthracis	Bacillus paranthracis	5116396	Scaffold	8	JAOPRP010000024.1	MCU5231310.1	PDLC02347	AbiJ	AbiJ	7.3e-35	3.5e-34	0.929	0.94	65170	66015	+	abortive infection family protein [Bacillus paranthracis]	77	83	PDLC02347,AbiJ, 1, 3.5e-34, 0.929, 0.94	PDLC02347, AbiJ, 3.5e-34, 0.929, 0.94
AbiJ	AbiJ	AbiJ	Abi	GCA_002558375.1	ASM255837v1	Bacillus cereus	Bacillus cereus	5770616	Scaffold	1	NTXS01000003.1	PEQ65679.1	PDLC02347	AbiJ	AbiJ	1.1e-33	4.3e-33	0.907	0.929	127590	128435	+	hypothetical protein CN470_00915 [Bacillus cereus]	132	358	PDLC02347,AbiJ, 1, 4.3e-33, 0.907, 0.929	PDLC02347, AbiJ, 4.3e-33, 0.907, 0.929
AbiJ	AbiJ	AbiJ	Abi	GCA_002566085.1	ASM256608v1	Bacillus anthracis	Bacillus anthracis	5738003	Scaffold	8	NUVW01000038.1	PFJ24559.1	PDLC02347	AbiJ	AbiJ	3.9e-33	1.5e-32	0.944	0.975	31611	32474	+	hypothetical protein COI92_23870 [Bacillus anthracis]	32	107	PDLC02347,AbiJ, 1, 1.5e-32, 0.944, 0.975	PDLC02347, AbiJ, 1.5e-32, 0.944, 0.975
AbiJ	AbiJ	AbiJ	Abi	GCA_005048915.1	ASM504891v1	Bacillus thuringiensis	Bacillus thuringiensis	5935630	Contig	1	SUPP01000001.1	TKA07948.1	PDLC02347	AbiJ	AbiJ	1.3e-32	4.5e-32	0.907	0.929	1256065	1256910	+	hypothetical protein FA950_06555 [Bacillus thuringiensis]	1307	1396	PDLC02347,AbiJ, 1, 4.5e-32, 0.907, 0.929	PDLC02347, AbiJ, 4.5e-32, 0.907, 0.929
AbiJ	AbiJ	AbiJ	Abi	GCA_035871995.1	ASM3587199v1	Bacillus paranthracis	Bacillus paranthracis	5155538	Scaffold	8	JAYSGS010000004.1	MEC4604785.1	PDLC02347	AbiJ	AbiJ	7.4e-35	3.5e-34	0.929	0.94	580897	581742	+	abortive infection family protein [Bacillus paranthracis]	591	671	PDLC02347,AbiJ, 1, 3.5e-34, 0.929, 0.94	PDLC02347, AbiJ, 3.5e-34, 0.929, 0.94
AbiJ	AbiJ	AbiJ	Abi	GCA_024497995.1	ASM2449799v1	Bacillus paranthracis	Bacillus paranthracis	5476267	Contig	1	JANHMW010000002.1	MCQ6520975.1	PDLC02347	AbiJ	AbiJ	7.8e-35	3.7e-34	0.929	0.94	399840	400685	+	abortive infection family protein [Bacillus paranthracis]	413	590	PDLC02347,AbiJ, 1, 3.7e-34, 0.929, 0.94	PDLC02347, AbiJ, 3.7e-34, 0.929, 0.94
AbiJ	AbiJ	AbiJ	Abi	GCA_029705715.1	PDT001182607.1	Bacillus thuringiensis	Bacillus thuringiensis	6708908	Contig	16	DAOIZD010000177.1	HDR6822684.1	PDLC02347	AbiJ	AbiJ	5e-34	2e-33	0.914	0.929	5853	6692	+	TPA: abortive infection family protein [Bacillus thuringiensis]	7	9	PDLC02347,AbiJ, 1, 2e-33, 0.914, 0.929	PDLC02347, AbiJ, 2e-33, 0.914, 0.929
AbiL	AbiL	AbiL	Abi	GCF_027663175.1	ASM2766317v1	Bacillus paranthracis	Bacillus paranthracis	5696784	Scaffold	10	NZ_JAQDII010000120.1	WP_000010059.1	PDLC02337	AbiLii-1	AbiLii	3.7e-12	4.4e-12	0.927	0.353	13330	14199	-	RloB domain-containing protein [Bacillus cereus group]	28	30	PDLC02337,AbiLii-1, 1, 4.4e-12, 0.927, 0.353	PDLC02337, AbiLii-1, 4.4e-12, 0.927, 0.353
AbiL	AbiL	AbiL	Abi	GCA_002558365.1	ASM255836v1	Bacillus cereus	Bacillus cereus	5860592	Scaffold	9	NTXQ01000093.1	PEQ58216.1	PDLC02335	AbiLi-1	AbiLi	2e-78	2.3e-78	0.991	0.752	50870	52219	+	transporter [Bacillus cereus]	49	53	PDLC02335,AbiLi-1, 1, 2.3e-78, 0.991, 0.752	PDLC02335, AbiLi-1, 2.3e-78, 0.991, 0.752
AbiL	AbiL	AbiL	Abi	GCA_002574645.1	ASM257464v1	Bacillus thuringiensis	Bacillus thuringiensis	5961006	Scaffold	11	NUGU01000171.1	PGL72907.1	PDLC02335	AbiLi-1	AbiLi	4.7e-76	5.5e-76	0.964	0.758	13863	15203	-	hypothetical protein CN944_29445 [Bacillus thuringiensis]	24	28	PDLC02335,AbiLi-1, 1, 5.5e-76, 0.964, 0.758 | PDLC02336,AbiLi-2, 1, 640, 0.031, 0.041 | PDLC02336,AbiLi-2, 2, 0.0052, 0.451, 0.568 | PDLC02336,AbiLi-2, 3, 0.0014, 0.146, 0.185	PDLC02335, AbiLi-1, 5.5e-76, 0.964, 0.758 | PDLC02336, AbiLi-2, 0.0014, 0.146, 0.185
AbiL	AbiL	AbiL	Abi	GCF_019389855.1	ASM1938985v1	Bacillus mycoides	Bacillus mycoides	4918214	Contig	4	NZ_QKKB01000029.1	WP_219363672.1	PDLC02335	AbiLi-1	AbiLi	8.7e-74	9.7e-74	0.976	0.755	26943	28220	-	ATP-binding protein [Bacillus mycoides]	19	39	PDLC02335,AbiLi-1, 1, 9.7e-74, 0.976, 0.755 | PDLC02336,AbiLi-2, 1, 6.5e-10, 0.784, 0.862	PDLC02335, AbiLi-1, 9.7e-74, 0.976, 0.755 | PDLC02336, AbiLi-2, 6.5e-10, 0.784, 0.862
AbiL	AbiL	AbiL	Abi	GCA_027716265.1	ASM2771626v1	Bacillus cereus group sp. Bc031	Bacillus cereus s.l.	5563514	Contig	10	JAQFUL010000102.1	MDA2677252.1	PDLC02335	AbiLi-1	AbiLi	2.5e-77	2.8e-77	0.989	0.752	1227	2579	+	ATP-binding protein [Bacillus cereus group sp. Bc031]	2	27	PDLC02335,AbiLi-1, 1, 2.8e-77, 0.989, 0.752	PDLC02335, AbiLi-1, 2.8e-77, 0.989, 0.752
AbiL	AbiL	AbiL	Abi	GCA_004771155.1	ASM477115v1	Bacillus cereus	Bacillus cereus	5330209	Complete Genome	1	CP028516.1	QBZ23586.1	PDLC02335	AbiLi-1	AbiLi	6.6e-82	7.3e-82	0.989	0.742	610610	611953	+	hypothetical protein FORC085_516 [Bacillus cereus]	514	5425	PDLC02335,AbiLi-1, 1, 7.3e-82, 0.989, 0.742	PDLC02335, AbiLi-1, 7.3e-82, 0.989, 0.742
AbiL	AbiL	AbiL	Abi	GCA_002558365.1	ASM255836v1	Bacillus cereus	Bacillus cereus	5860592	Scaffold	9	NTXQ01000093.1	PEQ58217.1	PDLC02337	AbiLii-1	AbiLii	1.6e-12	2e-12	0.896	0.306	52237	53106	+	hypothetical protein CN469_23030 [Bacillus cereus]	50	53	PDLC02337,AbiLii-1, 1, 2e-12, 0.896, 0.306	PDLC02337, AbiLii-1, 2e-12, 0.896, 0.306
AbiL	AbiL	AbiL	Abi	GCA_005217685.1	ASM521768v1	Bacillus mycoides	Bacillus mycoides	5984477	Scaffold	1	SZOC01000054.1	TKI46917.1	PDLC02335	AbiLi-1	AbiLi	6e-75	7.1e-75	0.966	0.755	4916	6250	-	hypothetical protein FC700_08180 [Bacillus mycoides]	5	36	PDLC02335,AbiLi-1, 1, 7.1e-75, 0.966, 0.755	PDLC02335, AbiLi-1, 7.1e-75, 0.966, 0.755
AbiL	AbiL	AbiL	Abi	GCA_027716625.1	ASM2771662v1	Bacillus cereus group sp. Bc011	Bacillus cereus s.l.	5619553	Contig	10	JAQFUX010000104.1	MDA2743717.1	PDLC02337	AbiLii-1	AbiLii	3.7e-12	4.4e-12	0.927	0.353	2595	3464	+	RloB domain-containing protein [Bacillus cereus group sp. Bc011]	3	27	PDLC02337,AbiLii-1, 1, 4.4e-12, 0.927, 0.353	PDLC02337, AbiLii-1, 4.4e-12, 0.927, 0.353
AbiL	AbiL	AbiL	Abi	GCA_027716845.1	ASM2771684v1	Bacillus cereus group sp. Bc009	Bacillus cereus s.l.	5564307	Contig	10	JAQFUZ010000102.1	MDA2749172.1	PDLC02335	AbiLi-1	AbiLi	2.5e-77	2.8e-77	0.989	0.752	1227	2579	+	ATP-binding protein [Bacillus cereus group sp. Bc009]	2	27	PDLC02335,AbiLi-1, 1, 2.8e-77, 0.989, 0.752	PDLC02335, AbiLi-1, 2.8e-77, 0.989, 0.752
AbiL	AbiL	AbiL	Abi	GCA_000160955.1	ASM16095v1	Bacillus wiedmannii	Bacillus wiedmannii	5547057	Chromosome	1	CM000718.1	EEK64299.1	PDLC02337	AbiLii-1	AbiLii	3.7e-12	4.4e-12	0.927	0.353	5509005	5509874	+	Abortive phage resistance protein [Bacillus wiedmannii]	5508	5553	PDLC02337,AbiLii-1, 1, 4.4e-12, 0.927, 0.353	PDLC02337, AbiLii-1, 4.4e-12, 0.927, 0.353
AbiL	AbiL	AbiL	Abi	GCA_027716325.1	ASM2771632v1	Bacillus cereus group sp. Bc029	Bacillus cereus s.l.	5610604	Contig	10	JAQFUN010000104.1	MDA2682772.1	PDLC02335	AbiLi-1	AbiLi	2.5e-77	2.8e-77	0.989	0.752	12889	14241	-	ATP-binding protein [Bacillus cereus group sp. Bc029]	26	27	PDLC02335,AbiLi-1, 1, 2.8e-77, 0.989, 0.752	PDLC02335, AbiLi-1, 2.8e-77, 0.989, 0.752
AbiL	AbiL	AbiL	Abi	GCF_000520915.1	ASM52091v1	Bacillus cereus	Bacillus cereus	5313924	Contig	7	NZ_AZNI01000022.1	WP_025710225.1	PDLC02337	AbiLii-1	AbiLii	5.8e-22	6.2e-22	0.932	0.388	50837	51502	-	RloB family protein [Bacillus cereus]	42	59	PDLC02337,AbiLii-1, 1, 6.2e-22, 0.932, 0.388	PDLC02337, AbiLii-1, 6.2e-22, 0.932, 0.388
AbiL	AbiL	AbiL	Abi	GCA_000399445.1	Baci_cere_VD214_V1	Bacillus toyonensis	Bacillus toyonensis	5690152	Scaffold	1	KB976695.1	EOP40059.1	PDLC02335	AbiLi-1	AbiLi	3.8e-75	4.7e-75	0.966	0.755	2843198	2844532	-	hypothetical protein IKI_02904 [Bacillus toyonensis]	2882	4666	PDLC02335,AbiLi-1, 1, 4.7e-75, 0.966, 0.755 | PDLC02336,AbiLi-2, 1, 1800, 0.027, 0.035 | PDLC02336,AbiLi-2, 2, 0.41, 0.457, 0.574 | PDLC02336,AbiLi-2, 3, 0.0022, 0.144, 0.182	PDLC02335, AbiLi-1, 4.7e-75, 0.966, 0.755 | PDLC02336, AbiLi-2, 0.0022, 0.144, 0.182
AbiL	AbiL	AbiL	Abi	GCA_004116085.1	ASM411608v1	Bacillus albus	Bacillus albus	5895808	Contig	5	SDFQ01000004.1	RXJ30026.1	PDLC02337	AbiLii-1	AbiLii	7.1e-06	8.1e-06	0.965	0.312	461748	462428	+	hypothetical protein ETJ76_15495 [Bacillus albus]	476	545	PDLC02337,AbiLii-1, 1, 8.1e-06, 0.965, 0.312	PDLC02337, AbiLii-1, 8.1e-06, 0.965, 0.312
AbiL	AbiL	AbiL	Abi	GCA_002214705.1	ASM221470v1	Bacillus cereus	Bacillus cereus	5369104	Complete Genome	1	CP016315.1	ASI75656.1	PDLC02337	AbiLii-1	AbiLii	6.6e-22	7.3e-22	0.958	0.388	614195	614842	+	hypothetical protein BA203_02915 [Bacillus cereus]	491	5180	PDLC02337,AbiLii-1, 1, 7.3e-22, 0.958, 0.388	PDLC02337, AbiLii-1, 7.3e-22, 0.958, 0.388
AbiL	AbiL	AbiL	Abi	GCF_027663165.1	ASM2766316v1	Bacillus paranthracis	Bacillus paranthracis	5678525	Scaffold	10	NZ_JAQDIH010000108.1	WP_000010059.1	PDLC02337	AbiLii-1	AbiLii	3.6e-12	4.4e-12	0.927	0.353	13330	14199	-	RloB domain-containing protein [Bacillus cereus group]	28	30	PDLC02337,AbiLii-1, 1, 4.4e-12, 0.927, 0.353	PDLC02337, AbiLii-1, 4.4e-12, 0.927, 0.353
AbiL	AbiL	AbiL	Abi	GCA_004116085.1	ASM411608v1	Bacillus albus	Bacillus albus	5895808	Contig	5	SDFQ01000004.1	RXJ30025.1	PDLC02335	AbiLi-1	AbiLi	6.6e-19	8.2e-19	0.927	0.623	460606	461751	+	ATP-binding protein [Bacillus albus]	475	545	PDLC02335,AbiLi-1, 1, 8.2e-19, 0.927, 0.623	PDLC02335, AbiLi-1, 8.2e-19, 0.927, 0.623
AbiL	AbiL	AbiL	Abi	GCA_004116065.1	ASM411606v1	Bacillus albus	Bacillus albus	5893508	Contig	1	SDFO01000001.1	RXJ59769.1	PDLC02335	AbiLi-1	AbiLi	6.6e-19	8.2e-19	0.927	0.623	1602193	1603338	+	ATP-binding protein [Bacillus albus]	1650	1769	PDLC02335,AbiLi-1, 1, 8.2e-19, 0.927, 0.623	PDLC02335, AbiLi-1, 8.2e-19, 0.927, 0.623
AbiL	AbiL	AbiL	Abi	GCA_027716265.1	ASM2771626v1	Bacillus cereus group sp. Bc031	Bacillus cereus s.l.	5563514	Contig	10	JAQFUL010000102.1	MDA2677253.1	PDLC02337	AbiLii-1	AbiLii	3.6e-12	4.3e-12	0.927	0.353	2595	3464	+	RloB domain-containing protein [Bacillus cereus group sp. Bc031]	3	27	PDLC02337,AbiLii-1, 1, 4.3e-12, 0.927, 0.353	PDLC02337, AbiLii-1, 4.3e-12, 0.927, 0.353
AbiL	AbiL	AbiL	Abi	GCA_037120745.1	ASM3712074v1	Bacillus albus	Bacillus albus	6039072	Contig	3	JBBAGX010000005.1	MEI5946519.1	PDLC02335	AbiLi-1	AbiLi	8.2e-19	1.1e-18	0.939	0.623	49477	50607	-	AAA family ATPase [Bacillus albus]	74	382	PDLC02335,AbiLi-1, 1, 1.1e-18, 0.939, 0.623	PDLC02335, AbiLi-1, 1.1e-18, 0.939, 0.623
AbiL	AbiL	AbiL	Abi	GCA_034399095.1	ASM3439909v1	Bacillus cereus	Bacillus cereus	5365474	Scaffold	9	JAPJLZ010000021.1	MDZ4556631.1	PDLC02335	AbiLi-1	AbiLi	6.4e-82	7.2e-82	0.989	0.742	19010	20353	+	ATP-binding protein [Bacillus cereus]	17	18	PDLC02335,AbiLi-1, 1, 7.2e-82, 0.989, 0.742	PDLC02335, AbiLi-1, 7.2e-82, 0.989, 0.742
AbiL	AbiL	AbiL	Abi	GCA_027716205.1	ASM2771620v1	Bacillus cereus group sp. Bc030	Bacillus cereus s.l.	5565427	Contig	10	JAQFUM010000102.1	MDA2688218.1	PDLC02337	AbiLii-1	AbiLii	3.6e-12	4.3e-12	0.927	0.353	12004	12873	-	RloB domain-containing protein [Bacillus cereus group sp. Bc030]	25	27	PDLC02337,AbiLii-1, 1, 4.3e-12, 0.927, 0.353	PDLC02337, AbiLii-1, 4.3e-12, 0.927, 0.353
AbiL	AbiL	AbiL	Abi	GCA_027716625.1	ASM2771662v1	Bacillus cereus group sp. Bc011	Bacillus cereus s.l.	5619553	Contig	10	JAQFUX010000104.1	MDA2743716.1	PDLC02335	AbiLi-1	AbiLi	2.5e-77	2.8e-77	0.989	0.752	1227	2579	+	ATP-binding protein [Bacillus cereus group sp. Bc011]	2	27	PDLC02335,AbiLi-1, 1, 2.8e-77, 0.989, 0.752	PDLC02335, AbiLi-1, 2.8e-77, 0.989, 0.752
AbiL	AbiL	AbiL	Abi	GCA_002564405.1	ASM256440v1	Bacillus thuringiensis	Bacillus thuringiensis	5958485	Scaffold	6	NUUT01000039.1	PFH69635.1	PDLC02335	AbiLi-1	AbiLi	4.7e-76	5.5e-76	0.964	0.758	3612	4952	+	hypothetical protein COI56_22075 [Bacillus thuringiensis]	5	28	PDLC02335,AbiLi-1, 1, 5.5e-76, 0.964, 0.758 | PDLC02336,AbiLi-2, 1, 640, 0.031, 0.041 | PDLC02336,AbiLi-2, 2, 0.0052, 0.451, 0.568 | PDLC02336,AbiLi-2, 3, 0.0014, 0.146, 0.185	PDLC02335, AbiLi-1, 5.5e-76, 0.964, 0.758 | PDLC02336, AbiLi-2, 0.0014, 0.146, 0.185
AbiL	AbiL	AbiL	Abi	GCA_004023375.1	ASM402337v1	Bacillus mycoides	Bacillus mycoides	5331682	Scaffold	7	RXPJ01000013.1	RWS40115.1	PDLC02337	AbiLii-1	AbiLii	1.6e-22	1.8e-22	0.891	0.376	23611	24246	+	RloB domain-containing protein [Bacillus mycoides]	36	91	PDLC02337,AbiLii-1, 1, 1.8e-22, 0.891, 0.376	PDLC02337, AbiLii-1, 1.8e-22, 0.891, 0.376
AbiL	AbiL	AbiL	Abi	GCA_031941325.1	PDT001839201.1	Bacillus thuringiensis	Bacillus thuringiensis	5958881	Contig	13	DAPQOL010000024.1	HDX9529695.1	PDLC02337	AbiLii-1	AbiLii	1.7e-12	2e-12	0.896	0.306	49588	50457	+	TPA: RloB domain-containing protein [Bacillus thuringiensis]	45	70	PDLC02337,AbiLii-1, 1, 2e-12, 0.896, 0.306	PDLC02337, AbiLii-1, 2e-12, 0.896, 0.306
AbiL	AbiL	AbiL	Abi	GCF_022663115.1	ASM2266311v1	Bacillus cereus group sp. BfR-BA-01430	Bacillus cereus s.l.	4345875	Contig	9	NZ_JAKUEW010000004.1	WP_242143902.1	PDLC02337	AbiLii-1	AbiLii	1.9e-13	2.5e-13	0.789	0.441	63419	64276	+	RloB domain-containing protein [unclassified Bacillus cereus group]	67	258	PDLC02337,AbiLii-1, 1, 2.5e-13, 0.789, 0.441	PDLC02337, AbiLii-1, 2.5e-13, 0.789, 0.441
AbiL	AbiL	AbiL	Abi	GCF_022663115.1	ASM2266311v1	Bacillus cereus group sp. BfR-BA-01430	Bacillus cereus s.l.	4345875	Contig	9	NZ_JAKUEW010000004.1	WP_242143901.1	PDLC02335	AbiLi-1	AbiLi	1.2e-75	1.3e-75	0.991	0.752	62051	63400	+	AAA family ATPase [unclassified Bacillus cereus group]	66	258	PDLC02335,AbiLi-1, 1, 1.3e-75, 0.991, 0.752 | PDLC02336,AbiLi-2, 1, 0.0025, 0.53, 0.659	PDLC02335, AbiLi-1, 1.3e-75, 0.991, 0.752 | PDLC02336, AbiLi-2, 0.0025, 0.53, 0.659
AbiL	AbiL	AbiL	Abi	GCA_037120745.1	ASM3712074v1	Bacillus albus	Bacillus albus	6039072	Contig	3	JBBAGX010000005.1	MEI5946518.1	PDLC02337	AbiLii-1	AbiLii	7.3e-06	8.3e-06	0.965	0.312	48800	49480	-	hypothetical protein WBS58_14235 [Bacillus albus]	73	382	PDLC02337,AbiLii-1, 1, 8.3e-06, 0.965, 0.312	PDLC02337, AbiLii-1, 8.3e-06, 0.965, 0.312
AbiL	AbiL	AbiL	Abi	GCA_027716845.1	ASM2771684v1	Bacillus cereus group sp. Bc009	Bacillus cereus s.l.	5564307	Contig	10	JAQFUZ010000102.1	MDA2749173.1	PDLC02337	AbiLii-1	AbiLii	3.6e-12	4.3e-12	0.927	0.353	2595	3464	+	RloB domain-containing protein [Bacillus cereus group sp. Bc009]	3	27	PDLC02337,AbiLii-1, 1, 4.3e-12, 0.927, 0.353	PDLC02337, AbiLii-1, 4.3e-12, 0.927, 0.353
AbiL	AbiL	AbiL	Abi	GCA_004116025.1	ASM411602v1	Bacillus albus	Bacillus albus	5894466	Contig	1	SDFS01000001.1	RXJ19898.1	PDLC02335	AbiLi-1	AbiLi	6.6e-19	8.2e-19	0.927	0.623	101053	102198	-	ATP-binding protein [Bacillus albus]	120	1768	PDLC02335,AbiLi-1, 1, 8.2e-19, 0.927, 0.623	PDLC02335, AbiLi-1, 8.2e-19, 0.927, 0.623
AbiL	AbiL	AbiL	Abi	GCF_027663175.1	ASM2766317v1	Bacillus paranthracis	Bacillus paranthracis	5696784	Scaffold	10	NZ_JAQDII010000120.1	WP_000960800.1	PDLC02335	AbiLi-1	AbiLi	2.5e-77	2.8e-77	0.989	0.752	14215	15567	-	ATP-binding protein [Bacillus cereus group]	29	30	PDLC02335,AbiLi-1, 1, 2.8e-77, 0.989, 0.752	PDLC02335, AbiLi-1, 2.8e-77, 0.989, 0.752
AbiL	AbiL	AbiL	Abi	GCA_027716205.1	ASM2771620v1	Bacillus cereus group sp. Bc030	Bacillus cereus s.l.	5565427	Contig	10	JAQFUM010000102.1	MDA2688219.1	PDLC02335	AbiLi-1	AbiLi	2.5e-77	2.8e-77	0.989	0.752	12889	14241	-	ATP-binding protein [Bacillus cereus group sp. Bc030]	26	27	PDLC02335,AbiLi-1, 1, 2.8e-77, 0.989, 0.752	PDLC02335, AbiLi-1, 2.8e-77, 0.989, 0.752
AbiL	AbiL	AbiL	Abi	GCA_000160955.1	ASM16095v1	Bacillus wiedmannii	Bacillus wiedmannii	5547057	Chromosome	1	CM000718.1	EEK64298.1	PDLC02335	AbiLi-1	AbiLi	3.1e-70	3.7e-70	0.96	0.699	5507697	5508989	+	Abortive phage resistance protein [Bacillus wiedmannii]	5507	5553	PDLC02335,AbiLi-1, 1, 3.7e-70, 0.96, 0.699	PDLC02335, AbiLi-1, 3.7e-70, 0.96, 0.699
AbiL	AbiL	AbiL	Abi	GCA_027716165.1	ASM2771616v1	Bacillus cereus group sp. Bc032	Bacillus cereus s.l.	5581965	Contig	10	JAQFUK010000103.1	MDA2666563.1	PDLC02337	AbiLii-1	AbiLii	3.6e-12	4.4e-12	0.927	0.353	12004	12873	-	RloB domain-containing protein [Bacillus cereus group sp. Bc032]	25	27	PDLC02337,AbiLii-1, 1, 4.4e-12, 0.927, 0.353	PDLC02337, AbiLii-1, 4.4e-12, 0.927, 0.353
AbiL	AbiL	AbiL	Abi	GCF_020524665.1	ASM2052466v1	Bacillus tropicus	Bacillus tropicus	5226525	Contig	6	NZ_JAIWKC010000018.1	WP_226641187.1	PDLC02335	AbiLi-1	AbiLi	1.7e-77	1.9e-77	0.989	0.752	11075	12427	+	AAA family ATPase [Bacillus tropicus]	15	105	PDLC02335,AbiLi-1, 1, 1.9e-77, 0.989, 0.752	PDLC02335, AbiLi-1, 1.9e-77, 0.989, 0.752
AbiL	AbiL	AbiL	Abi	GCA_002564405.1	ASM256440v1	Bacillus thuringiensis	Bacillus thuringiensis	5958485	Scaffold	6	NUUT01000039.1	PFH69636.1	PDLC02337	AbiLii-1	AbiLii	7e-22	8.2e-22	0.895	0.371	4885	5514	+	hypothetical protein COI56_22080 [Bacillus thuringiensis]	6	28	PDLC02337,AbiLii-1, 1, 8.2e-22, 0.895, 0.371	PDLC02337, AbiLii-1, 8.2e-22, 0.895, 0.371
AbiL	AbiL	AbiL	Abi	GCA_027716325.1	ASM2771632v1	Bacillus cereus group sp. Bc029	Bacillus cereus s.l.	5610604	Contig	10	JAQFUN010000104.1	MDA2682771.1	PDLC02337	AbiLii-1	AbiLii	3.7e-12	4.4e-12	0.927	0.353	12004	12873	-	RloB domain-containing protein [Bacillus cereus group sp. Bc029]	25	27	PDLC02337,AbiLii-1, 1, 4.4e-12, 0.927, 0.353	PDLC02337, AbiLii-1, 4.4e-12, 0.927, 0.353
AbiL	AbiL	AbiL	Abi	GCA_004116035.1	ASM411603v1	Bacillus albus	Bacillus albus	5895657	Contig	1	SDFP01000001.1	RXJ42842.1	PDLC02337	AbiLii-1	AbiLii	7.1e-06	8.1e-06	0.965	0.312	1603443	1604123	+	hypothetical protein ETJ89_08275 [Bacillus albus]	1652	1721	PDLC02337,AbiLii-1, 1, 8.1e-06, 0.965, 0.312	PDLC02337, AbiLii-1, 8.1e-06, 0.965, 0.312
AbiL	AbiL	AbiL	Abi	GCA_004023375.1	ASM402337v1	Bacillus mycoides	Bacillus mycoides	5331682	Scaffold	7	RXPJ01000013.1	RWS40114.1	PDLC02335	AbiLi-1	AbiLi	1.5e-75	1.8e-75	0.964	0.758	22344	23684	+	hypothetical protein EKA14_24460 [Bacillus mycoides]	35	91	PDLC02335,AbiLi-1, 1, 1.8e-75, 0.964, 0.758 | PDLC02336,AbiLi-2, 1, 590, 0.031, 0.041 | PDLC02336,AbiLi-2, 2, 0.0058, 0.453, 0.571 | PDLC02336,AbiLi-2, 3, 0.0014, 0.146, 0.185	PDLC02335, AbiLi-1, 1.8e-75, 0.964, 0.758 | PDLC02336, AbiLi-2, 0.0014, 0.146, 0.185
AbiL	AbiL	AbiL	Abi	GCA_036246105.1	ASM3624610v1	Bacillus anthracis	Bacillus anthracis	5697282	Scaffold	7	BLEY01000065.1	GEU13751.1	PDLC02335	AbiLi-1	AbiLi	9.7e-72	1.1e-71	0.986	0.755	15216	16511	+	abortive infection protein [Bacillus anthracis]	8	23	PDLC02335,AbiLi-1, 1, 1.1e-71, 0.986, 0.755	PDLC02335, AbiLi-1, 1.1e-71, 0.986, 0.755
AbiL	AbiL	AbiL	Abi	GCF_022663135.1	ASM2266313v1	Bacillus cereus group sp. BfR-BA-01431	Bacillus cereus s.l.	4273648	Contig	8	NZ_JAKUEV010000005.1	WP_242143902.1	PDLC02337	AbiLii-1	AbiLii	1.9e-13	2.4e-13	0.789	0.441	175639	176496	-	RloB domain-containing protein [unclassified Bacillus cereus group]	190	256	PDLC02337,AbiLii-1, 1, 2.4e-13, 0.789, 0.441	PDLC02337, AbiLii-1, 2.4e-13, 0.789, 0.441
AbiL	AbiL	AbiL	Abi	GCA_002969075.2	ASM296907v2	Bacillus thuringiensis	Bacillus thuringiensis	6113005	Scaffold	11	PUWY01000082.1	PQQ47017.1	PDLC02337	AbiLii-1	AbiLii	2.1e-27	2.3e-27	0.949	0.4	1638	2288	-	hypothetical protein C6A34_13540 (plasmid) [Bacillus thuringiensis]	2	30	PDLC02337,AbiLii-1, 1, 2.3e-27, 0.949, 0.4	PDLC02337, AbiLii-1, 2.3e-27, 0.949, 0.4
AbiL	AbiL	AbiL	Abi	GCF_027663165.1	ASM2766316v1	Bacillus paranthracis	Bacillus paranthracis	5678525	Scaffold	10	NZ_JAQDIH010000108.1	WP_000960800.1	PDLC02335	AbiLi-1	AbiLi	2.5e-77	2.8e-77	0.989	0.752	14215	15567	-	ATP-binding protein [Bacillus cereus group]	29	30	PDLC02335,AbiLi-1, 1, 2.8e-77, 0.989, 0.752	PDLC02335, AbiLi-1, 2.8e-77, 0.989, 0.752
AbiL	AbiL	AbiL	Abi	GCA_004116415.1	ASM411641v1	Bacillus albus	Bacillus albus	5895319	Contig	1	SDFR01000001.1	RXJ31618.1	PDLC02337	AbiLii-1	AbiLii	7.1e-06	8e-06	0.965	0.312	1603443	1604123	+	hypothetical protein ETJ90_08270 [Bacillus albus]	1651	1719	PDLC02337,AbiLii-1, 1, 8e-06, 0.965, 0.312	PDLC02337, AbiLii-1, 8e-06, 0.965, 0.312
AbiL	AbiL	AbiL	Abi	GCA_004116065.1	ASM411606v1	Bacillus albus	Bacillus albus	5893508	Contig	1	SDFO01000001.1	RXJ59770.1	PDLC02337	AbiLii-1	AbiLii	7.1e-06	8e-06	0.965	0.312	1603335	1604015	+	hypothetical protein ETJ66_08270 [Bacillus albus]	1651	1769	PDLC02337,AbiLii-1, 1, 8e-06, 0.965, 0.312	PDLC02337, AbiLii-1, 8e-06, 0.965, 0.312
AbiL	AbiL	AbiL	Abi	GCA_005217685.1	ASM521768v1	Bacillus mycoides	Bacillus mycoides	5984477	Scaffold	1	SZOC01000054.1	TKI46916.1	PDLC02337	AbiLii-1	AbiLii	3.7e-22	4e-22	0.943	0.347	4354	4938	-	RloB domain-containing protein [Bacillus mycoides]	4	36	PDLC02337,AbiLii-1, 1, 4e-22, 0.943, 0.347	PDLC02337, AbiLii-1, 4e-22, 0.943, 0.347
AbiL	AbiL	AbiL	Abi	GCA_004116025.1	ASM411602v1	Bacillus albus	Bacillus albus	5894466	Contig	1	SDFS01000001.1	RXJ19897.1	PDLC02337	AbiLii-1	AbiLii	7.1e-06	8.1e-06	0.965	0.312	100376	101056	-	hypothetical protein ETJ91_00595 [Bacillus albus]	119	1768	PDLC02337,AbiLii-1, 1, 8.1e-06, 0.965, 0.312	PDLC02337, AbiLii-1, 8.1e-06, 0.965, 0.312
AbiL	AbiL	AbiL	Abi	GCF_000520915.1	ASM52091v1	Bacillus cereus	Bacillus cereus	5313924	Contig	7	NZ_AZNI01000022.1	WP_025710226.1	PDLC02335	AbiLi-1	AbiLi	6.3e-82	7e-82	0.989	0.742	51504	52847	-	ATP-binding protein [Bacillus cereus]	43	59	PDLC02335,AbiLi-1, 1, 7e-82, 0.989, 0.742	PDLC02335, AbiLi-1, 7e-82, 0.989, 0.742
AbiL	AbiL	AbiL	Abi	GCA_014932865.1	ASM1493286v1	Bacillus thuringiensis	Bacillus thuringiensis	4729202	Scaffold	9	JACYOE010000013.1	MBE5084877.1	PDLC02337	AbiLii-1	AbiLii	4.8e-26	5.3e-26	0.974	0.371	148277	148852	+	RloB domain-containing protein [Bacillus thuringiensis]	141	665	PDLC02337,AbiLii-1, 1, 5.3e-26, 0.974, 0.371	PDLC02337, AbiLii-1, 5.3e-26, 0.974, 0.371
AbiL	AbiL	AbiL	Abi	GCA_034399095.1	ASM3439909v1	Bacillus cereus	Bacillus cereus	5365474	Scaffold	9	JAPJLZ010000021.1	MDZ4556632.1	PDLC02337	AbiLii-1	AbiLii	5.9e-22	6.3e-22	0.932	0.388	20355	21020	+	RloB family protein [Bacillus cereus]	18	18	PDLC02337,AbiLii-1, 1, 6.3e-22, 0.932, 0.388	PDLC02337, AbiLii-1, 6.3e-22, 0.932, 0.388
AbiL	AbiL	AbiL	Abi	GCA_004116035.1	ASM411603v1	Bacillus albus	Bacillus albus	5895657	Contig	1	SDFP01000001.1	RXJ42841.1	PDLC02335	AbiLi-1	AbiLi	6.6e-19	8.2e-19	0.927	0.623	1602301	1603446	+	ATP-binding protein [Bacillus albus]	1651	1721	PDLC02335,AbiLi-1, 1, 8.2e-19, 0.927, 0.623	PDLC02335, AbiLi-1, 8.2e-19, 0.927, 0.623
AbiL	AbiL	AbiL	Abi	GCA_031941325.1	PDT001839201.1	Bacillus thuringiensis	Bacillus thuringiensis	5958881	Contig	13	DAPQOL010000024.1	HDX9529694.1	PDLC02335	AbiLi-1	AbiLi	2e-78	2.2e-78	0.991	0.752	48221	49570	+	TPA: ATP-binding protein [Bacillus thuringiensis]	44	70	PDLC02335,AbiLi-1, 1, 2.2e-78, 0.991, 0.752	PDLC02335, AbiLi-1, 2.2e-78, 0.991, 0.752
AbiL	AbiL	AbiL	Abi	GCA_000399445.1	Baci_cere_VD214_V1	Bacillus toyonensis	Bacillus toyonensis	5690152	Scaffold	1	KB976695.1	EOP40058.1	PDLC02337	AbiLii-1	AbiLii	4.6e-23	5.5e-23	0.948	0.359	2842630	2843214	-	hypothetical protein IKI_02903 [Bacillus toyonensis]	2881	4666	PDLC02337,AbiLii-1, 1, 5.5e-23, 0.948, 0.359	PDLC02337, AbiLii-1, 5.5e-23, 0.948, 0.359
AbiL	AbiL	AbiL	Abi	GCA_014932865.1	ASM1493286v1	Bacillus thuringiensis	Bacillus thuringiensis	4729202	Scaffold	9	JACYOE010000013.1	MBE5084876.1	PDLC02335	AbiLi-1	AbiLi	2.8e-75	3.4e-75	0.968	0.764	146976	148280	+	ATP-binding protein [Bacillus thuringiensis]	140	665	PDLC02335,AbiLi-1, 1, 3.4e-75, 0.968, 0.764 | PDLC02336,AbiLi-2, 1, 7.6e-09, 0.707, 0.791	PDLC02335, AbiLi-1, 3.4e-75, 0.968, 0.764 | PDLC02336, AbiLi-2, 7.6e-09, 0.707, 0.791
AbiL	AbiL	AbiL	Abi	GCA_004116415.1	ASM411641v1	Bacillus albus	Bacillus albus	5895319	Contig	1	SDFR01000001.1	RXJ31617.1	PDLC02335	AbiLi-1	AbiLi	6.6e-19	8.2e-19	0.927	0.623	1602301	1603446	+	ATP-binding protein [Bacillus albus]	1650	1719	PDLC02335,AbiLi-1, 1, 8.2e-19, 0.927, 0.623	PDLC02335, AbiLi-1, 8.2e-19, 0.927, 0.623
AbiL	AbiL	AbiL	Abi	GCA_027716165.1	ASM2771616v1	Bacillus cereus group sp. Bc032	Bacillus cereus s.l.	5581965	Contig	10	JAQFUK010000103.1	MDA2666564.1	PDLC02335	AbiLi-1	AbiLi	2.5e-77	2.8e-77	0.989	0.752	12889	14241	-	ATP-binding protein [Bacillus cereus group sp. Bc032]	26	27	PDLC02335,AbiLi-1, 1, 2.8e-77, 0.989, 0.752	PDLC02335, AbiLi-1, 2.8e-77, 0.989, 0.752
AbiL	AbiL	AbiL	Abi	GCA_002969075.2	ASM296907v2	Bacillus thuringiensis	Bacillus thuringiensis	6113005	Scaffold	11	PUWY01000082.1	PQQ47018.1	PDLC02335	AbiLi-1	AbiLi	2.3e-93	2.8e-93	0.972	0.739	2267	3550	-	hypothetical protein C6A34_13545 (plasmid) [Bacillus thuringiensis]	3	30	PDLC02335,AbiLi-1, 1, 2.8e-93, 0.972, 0.739 | PDLC02336,AbiLi-2, 1, 2.1, 0.042, 0.053 | PDLC02336,AbiLi-2, 2, 5.6e-06, 0.15, 0.185	PDLC02335, AbiLi-1, 2.8e-93, 0.972, 0.739 | PDLC02336, AbiLi-2, 5.6e-06, 0.15, 0.185
AbiL	AbiL	AbiL	Abi	GCA_004771155.1	ASM477115v1	Bacillus cereus	Bacillus cereus	5330209	Complete Genome	1	CP028516.1	QBZ23587.1	PDLC02337	AbiLii-1	AbiLii	6e-22	6.5e-22	0.932	0.388	611955	612620	+	hypothetical protein FORC085_517 [Bacillus cereus]	515	5425	PDLC02337,AbiLii-1, 1, 6.5e-22, 0.932, 0.388	PDLC02337, AbiLii-1, 6.5e-22, 0.932, 0.388
AbiL	AbiL	AbiL	Abi	GCF_019389855.1	ASM1938985v1	Bacillus mycoides	Bacillus mycoides	4918214	Contig	4	NZ_QKKB01000029.1	WP_219363671.1	PDLC02337	AbiLii-1	AbiLii	2.7e-25	3e-25	0.974	0.371	26371	26946	-	RloB family protein [Bacillus mycoides]	18	39	PDLC02337,AbiLii-1, 1, 3e-25, 0.974, 0.371	PDLC02337, AbiLii-1, 3e-25, 0.974, 0.371
AbiL	AbiL	AbiL	Abi	GCA_036246105.1	ASM3624610v1	Bacillus anthracis	Bacillus anthracis	5697282	Scaffold	7	BLEY01000065.1	GEU13754.1	PDLC02337	AbiLii-1	AbiLii	5.8e-21	6.5e-21	0.919	0.347	16520	17152	+	abortive infection protein [Bacillus anthracis]	9	23	PDLC02337,AbiLii-1, 1, 6.5e-21, 0.919, 0.347	PDLC02337, AbiLii-1, 6.5e-21, 0.919, 0.347
AbiL	AbiL	AbiL	Abi	GCA_002574645.1	ASM257464v1	Bacillus thuringiensis	Bacillus thuringiensis	5961006	Scaffold	11	NUGU01000171.1	PGL72906.1	PDLC02337	AbiLii-1	AbiLii	7e-22	8.2e-22	0.895	0.371	13301	13930	-	hypothetical protein CN944_29440 [Bacillus thuringiensis]	23	28	PDLC02337,AbiLii-1, 1, 8.2e-22, 0.895, 0.371	PDLC02337, AbiLii-1, 8.2e-22, 0.895, 0.371
AbiL	AbiL	AbiL	Abi	GCA_002214705.1	ASM221470v1	Bacillus cereus	Bacillus cereus	5369104	Complete Genome	1	CP016315.1	ASI71161.1	PDLC02335	AbiLi-1	AbiLi	6.1e-82	6.9e-82	0.989	0.742	612832	614175	+	hypothetical protein BA203_02910 [Bacillus cereus]	490	5180	PDLC02335,AbiLi-1, 1, 6.9e-82, 0.989, 0.742	PDLC02335, AbiLi-1, 6.9e-82, 0.989, 0.742
AbiL	AbiL	AbiL	Abi	GCF_020524665.1	ASM2052466v1	Bacillus tropicus	Bacillus tropicus	5226525	Contig	6	NZ_JAIWKC010000018.1	WP_226641188.1	PDLC02337	AbiLii-1	AbiLii	3.2e-12	3.8e-12	0.927	0.353	12443	13312	+	RloB domain-containing protein [Bacillus tropicus]	16	105	PDLC02337,AbiLii-1, 1, 3.8e-12, 0.927, 0.353	PDLC02337, AbiLii-1, 3.8e-12, 0.927, 0.353
AbiL	AbiL	AbiL	Abi	GCF_022663135.1	ASM2266313v1	Bacillus cereus group sp. BfR-BA-01431	Bacillus cereus s.l.	4273648	Contig	8	NZ_JAKUEV010000005.1	WP_242143901.1	PDLC02335	AbiLi-1	AbiLi	1.1e-75	1.3e-75	0.991	0.752	176515	177864	-	AAA family ATPase [unclassified Bacillus cereus group]	191	256	PDLC02335,AbiLi-1, 1, 1.3e-75, 0.991, 0.752 | PDLC02336,AbiLi-2, 1, 0.0024, 0.53, 0.659	PDLC02335, AbiLi-1, 1.3e-75, 0.991, 0.752 | PDLC02336, AbiLi-2, 0.0024, 0.53, 0.659
AbiO-Nhi_family	AbiO-Nhi	AbiO-Nhi	Possible abi /non-abi	GCA_029707245.1	PDT001182333.1	Bacillus cereus	Bacillus cereus	6411714	Contig	11	DAOJBP010000101.1	HDR7231347.1	PDLC02350	AbiO	AbiO	4.3e-144	4.8e-144	0.983	0.814	4582	5805	-	TPA: ATP-binding protein [Bacillus cereus]	8	22	PDLC02372,Nhi, 1, 2.4e-141, 0.983, 0.821 | PDLC02350,AbiO, 1, 4.8e-144, 0.983, 0.814	PDLC02350, AbiO, 4.8e-144, 0.983, 0.814 | PDLC02372, Nhi, 2.4e-141, 0.983, 0.821
AbiO-Nhi_family	AbiO-Nhi	AbiO-Nhi	Possible abi /non-abi	GCA_002893605.1	ASM289360v1	Bacillus thuringiensis	Bacillus thuringiensis	6343692	Contig	13	NHNQ01000156.1	PNK41572.1	PDLC02350	AbiO	AbiO	4.4e-144	4.9e-144	0.983	0.814	4682	5905	-	ATP-binding protein [Bacillus thuringiensis]	8	11	PDLC02372,Nhi, 1, 2.4e-141, 0.983, 0.821 | PDLC02350,AbiO, 1, 4.9e-144, 0.983, 0.814	PDLC02350, AbiO, 4.9e-144, 0.983, 0.814 | PDLC02372, Nhi, 2.4e-141, 0.983, 0.821
AbiO-Nhi_family	AbiO-Nhi	AbiO-Nhi	Possible abi /non-abi	GCF_001276195.1	ASM127619v1	Bacillus thuringiensis	Bacillus thuringiensis	6719392	Scaffold	7	NZ_LDEU01000043.1	WP_000802626.1	PDLC02350	AbiO	AbiO	1.4e-182	1.6e-182	0.982	0.996	3057	4547	-	DNA/RNA helicase domain-containing protein [Bacillus cereus group]	3	8	PDLC02372,Nhi, 1, 3.8e-175, 0.982, 0.996 | PDLC02350,AbiO, 1, 1.6e-182, 0.982, 0.996	PDLC02350, AbiO, 1.6e-182, 0.982, 0.996 | PDLC02372, Nhi, 3.8e-175, 0.982, 0.996
AbiO-Nhi_family	AbiO-Nhi	AbiO-Nhi	Possible abi /non-abi	GCA_002896665.1	ASM289666v1	Bacillus anthracis	Bacillus anthracis	5479113	Contig	5	PPER01000019.1	PNS47293.1	PDLC02372	Nhi	Nhi	2.9e-169	3.5e-169	0.988	0.994	6219	7676	-	ATP-binding protein [Bacillus anthracis]	8	67	PDLC02372,Nhi, 1, 3.5e-169, 0.988, 0.994 | PDLC02350,AbiO, 1, 8.1e-165, 0.988, 0.994	PDLC02372, Nhi, 3.5e-169, 0.988, 0.994 | PDLC02350, AbiO, 8.1e-165, 0.988, 0.994
AbiO-Nhi_family	AbiO-Nhi	AbiO-Nhi	Possible abi /non-abi	GCA_020775875.1	ASM2077587v1	Bacillus thuringiensis	Bacillus thuringiensis	6455274	Contig	17	JAIVBV010000102.1	MCC3957898.1	PDLC02350	AbiO	AbiO	1.4e-182	1.6e-182	0.982	0.996	8829	10319	-	DUF2075 domain-containing protein [Bacillus thuringiensis]	13	18	PDLC02372,Nhi, 1, 3.9e-175, 0.982, 0.996 | PDLC02350,AbiO, 1, 1.6e-182, 0.982, 0.996	PDLC02350, AbiO, 1.6e-182, 0.982, 0.996 | PDLC02372, Nhi, 3.9e-175, 0.982, 0.996
AbiO-Nhi_family	AbiO-Nhi	AbiO-Nhi	Possible abi /non-abi	GCA_035798955.1	ASM3579895v1	Bacillus cereus	Bacillus cereus	6328728	Scaffold	11	JARKWT010000121.1	MEB8872198.1	PDLC02350	AbiO	AbiO	1.4e-182	1.6e-182	0.982	0.996	1418	2908	-	DUF2075 domain-containing protein [Bacillus cereus]	2	16	PDLC02372,Nhi, 1, 3.9e-175, 0.982, 0.996 | PDLC02350,AbiO, 1, 1.6e-182, 0.982, 0.996	PDLC02350, AbiO, 1.6e-182, 0.982, 0.996 | PDLC02372, Nhi, 3.9e-175, 0.982, 0.996
AbiO-Nhi_family	AbiO-Nhi	AbiO-Nhi	Possible abi /non-abi	GCA_036216685.1	ASM3621668v1	Bacillus thuringiensis	Bacillus thuringiensis	6290026	Scaffold	1	JARMLZ010000011.1	MED2819789.1	PDLC02372	Nhi	Nhi	1.6e-168	1.9e-168	0.982	0.996	39993	41462	+	ATP-binding protein [Bacillus thuringiensis]	44	55	PDLC02372,Nhi, 1, 1.9e-168, 0.982, 0.996 | PDLC02350,AbiO, 1, 1.2e-164, 0.982, 0.996	PDLC02372, Nhi, 1.9e-168, 0.982, 0.996 | PDLC02350, AbiO, 1.2e-164, 0.982, 0.996
AbiO-Nhi_family	AbiO-Nhi	AbiO-Nhi	Possible abi /non-abi	GCA_003335125.1	ASM333512v1	Bacillus anthracis	Bacillus anthracis	5366275	Contig	6	QPEZ01000010.1	RCS35454.1	PDLC02372	Nhi	Nhi	2.7e-169	3.2e-169	0.988	0.994	6057	7514	-	DUF2075 domain-containing protein [Bacillus anthracis]	7	66	PDLC02372,Nhi, 1, 3.2e-169, 0.988, 0.994 | PDLC02350,AbiO, 1, 7.5e-165, 0.988, 0.994	PDLC02372, Nhi, 3.2e-169, 0.988, 0.994 | PDLC02350, AbiO, 7.5e-165, 0.988, 0.994
AbiO-Nhi_family	AbiO-Nhi	AbiO-Nhi	Possible abi /non-abi	GCA_029692525.1	PDT001666780.1	Bacillus anthracis	Bacillus anthracis	5827150	Contig	7	DAOICO010000017.1	HDR3464644.1	PDLC02372	Nhi	Nhi	2.9e-169	3.5e-169	0.988	0.994	6328	7785	-	TPA: ATP-binding protein [Bacillus anthracis]	7	58	PDLC02372,Nhi, 1, 3.5e-169, 0.988, 0.994 | PDLC02350,AbiO, 1, 8.2e-165, 0.988, 0.994	PDLC02372, Nhi, 3.5e-169, 0.988, 0.994 | PDLC02350, AbiO, 8.2e-165, 0.988, 0.994
AbiO-Nhi_family	AbiO-Nhi	AbiO-Nhi	Possible abi /non-abi	GCA_000181995.1	ASM18199v1	Bacillus anthracis str. A0465	Bacillus anthracis	5407149	Scaffold	5	ABLH01000056.1	EDT17011.1	PDLC02372	Nhi	Nhi	2.7e-169	3.2e-169	0.988	0.994	109752	111209	+	pXO1-133 (plasmid) [Bacillus anthracis str. A0465]	116	180	PDLC02372,Nhi, 1, 3.2e-169, 0.988, 0.994 | PDLC02350,AbiO, 1, 7.5e-165, 0.988, 0.994	PDLC02372, Nhi, 3.2e-169, 0.988, 0.994 | PDLC02350, AbiO, 7.5e-165, 0.988, 0.994
AbiO-Nhi_family	AbiO-Nhi	AbiO-Nhi	Possible abi /non-abi	GCA_035815075.1	ASM3581507v1	Bacillus cereus	Bacillus cereus	6188280	Scaffold	14	JARSUB010000204.1	MEC2602428.1	PDLC02350	AbiO	AbiO	1.4e-182	1.6e-182	0.982	0.996	1563	3053	-	DUF2075 domain-containing protein [Bacillus cereus]	2	16	PDLC02372,Nhi, 1, 3.8e-175, 0.982, 0.996 | PDLC02350,AbiO, 1, 1.6e-182, 0.982, 0.996	PDLC02350, AbiO, 1.6e-182, 0.982, 0.996 | PDLC02372, Nhi, 3.8e-175, 0.982, 0.996
AbiO-Nhi_family	AbiO-Nhi	AbiO-Nhi	Possible abi /non-abi	GCA_022220945.1	ASM2222094v1	Bacillus anthracis	Bacillus anthracis	5505780	Complete Genome	6	CP076168.1	UKX22926.1	PDLC02372	Nhi	Nhi	2.7e-169	3.3e-169	0.988	0.994	169400	170857	-	ATP-binding protein (plasmid) [Bacillus anthracis]	152	165	PDLC02372,Nhi, 1, 3.3e-169, 0.988, 0.994 | PDLC02350,AbiO, 1, 7.6e-165, 0.988, 0.994	PDLC02372, Nhi, 3.3e-169, 0.988, 0.994 | PDLC02350, AbiO, 7.6e-165, 0.988, 0.994
AbiO-Nhi_family	AbiO-Nhi	AbiO-Nhi	Possible abi /non-abi	GCA_035816455.1	ASM3581645v1	Bacillus thuringiensis	Bacillus thuringiensis	7147960	Scaffold	19	JARSWV010000075.1	MEC3120896.1	PDLC02350	AbiO	AbiO	1.6e-182	1.9e-182	0.982	0.996	11133	12623	+	DUF2075 domain-containing protein [Bacillus thuringiensis]	15	16	PDLC02372,Nhi, 1, 4.5e-175, 0.982, 0.996 | PDLC02350,AbiO, 1, 1.9e-182, 0.982, 0.996	PDLC02350, AbiO, 1.9e-182, 0.982, 0.996 | PDLC02372, Nhi, 4.5e-175, 0.982, 0.996
AbiO-Nhi_family	AbiO-Nhi	AbiO-Nhi	Possible abi /non-abi	GCA_000783195.1	ASM78319v1	Bacillus anthracis	Bacillus anthracis	5433205	Scaffold	3	JTAE01000007.1	KHA36777.1	PDLC02372	Nhi	Nhi	2.8e-169	3.4e-169	0.988	0.994	6012	7469	-	hypothetical protein OY38_01510 [Bacillus anthracis]	5	31	PDLC02372,Nhi, 1, 3.4e-169, 0.988, 0.994 | PDLC02350,AbiO, 1, 7.9e-165, 0.988, 0.994	PDLC02372, Nhi, 3.4e-169, 0.988, 0.994 | PDLC02350, AbiO, 7.9e-165, 0.988, 0.994
AbiO-Nhi_family	AbiO-Nhi	AbiO-Nhi	Possible abi /non-abi	GCA_000468975.2	Leapi01 second assembly version	Bacillus thuringiensis serovar aizawai str. Leapi01	Bacillus thuringiensis	6156720	Scaffold	8	AMXS02000127.1	ETE91807.1	PDLC02350	AbiO	AbiO	4.2e-144	4.6e-144	0.983	0.814	12714	13937	+	hypothetical protein C621_0217050 [Bacillus thuringiensis serovar aizawai str. Leapi01]	15	22	PDLC02372,Nhi, 1, 2.3e-141, 0.983, 0.821 | PDLC02350,AbiO, 1, 4.6e-144, 0.983, 0.814	PDLC02350, AbiO, 4.6e-144, 0.983, 0.814 | PDLC02372, Nhi, 2.3e-141, 0.983, 0.821
AbiO-Nhi_family	AbiO-Nhi	AbiO-Nhi	Possible abi /non-abi	GCA_035799075.1	ASM3579907v1	Bacillus cereus	Bacillus cereus	5619514	Scaffold	11	JARKWZ010000231.1	MEB8722511.1	PDLC02350	AbiO	AbiO	1.3e-182	1.5e-182	0.982	0.996	4896	6386	-	DUF2075 domain-containing protein [Bacillus cereus]	7	13	PDLC02372,Nhi, 1, 3.5e-175, 0.982, 0.996 | PDLC02350,AbiO, 1, 1.5e-182, 0.982, 0.996	PDLC02350, AbiO, 1.5e-182, 0.982, 0.996 | PDLC02372, Nhi, 3.5e-175, 0.982, 0.996
AbiO-Nhi_family	AbiO-Nhi	AbiO-Nhi	Possible abi /non-abi	GCA_035817095.1	ASM3581709v1	Bacillus thuringiensis	Bacillus thuringiensis	6324395	Scaffold	8	JARSXZ010000062.1	MEC3515728.1	PDLC02372	Nhi	Nhi	1.6e-168	1.9e-168	0.982	0.996	4882	6351	+	ATP-binding protein [Bacillus thuringiensis]	9	50	PDLC02372,Nhi, 1, 1.9e-168, 0.982, 0.996 | PDLC02350,AbiO, 1, 1.2e-164, 0.982, 0.996	PDLC02372, Nhi, 1.9e-168, 0.982, 0.996 | PDLC02350, AbiO, 1.2e-164, 0.982, 0.996
AbiO-Nhi_family	AbiO-Nhi	AbiO-Nhi	Possible abi /non-abi	GCA_029698385.1	PDT001189171.1	Bacillus anthracis	Bacillus anthracis	5544276	Contig	6	DAOINE010000021.1	HDR4972153.1	PDLC02372	Nhi	Nhi	2.8e-169	3.3e-169	0.988	0.994	6378	7835	-	TPA: ATP-binding protein [Bacillus anthracis]	7	59	PDLC02372,Nhi, 1, 3.3e-169, 0.988, 0.994 | PDLC02350,AbiO, 1, 7.8e-165, 0.988, 0.994	PDLC02372, Nhi, 3.3e-169, 0.988, 0.994 | PDLC02350, AbiO, 7.8e-165, 0.988, 0.994
AbiO-Nhi_family	AbiO-Nhi	AbiO-Nhi	Possible abi /non-abi	GCA_029477285.1	ASM2947728v1	Bacillus cereus	Bacillus cereus	6144462	Contig	7	JARPPA010000013.1	MDF9563095.1	PDLC02372	Nhi	Nhi	5.5e-169	6.8e-169	0.988	0.994	71859	73316	+	ATP-binding protein [Bacillus cereus]	87	179	PDLC02372,Nhi, 1, 6.8e-169, 0.988, 0.994 | PDLC02350,AbiO, 1, 1.9e-164, 0.988, 0.994	PDLC02372, Nhi, 6.8e-169, 0.988, 0.994 | PDLC02350, AbiO, 1.9e-164, 0.988, 0.994
AbiO-Nhi_family	AbiO-Nhi	AbiO-Nhi	Possible abi /non-abi	GCA_000219895.1	ASM21989v1	Bacillus anthracis str. A0389	Bacillus anthracis	5420403	Contig	6	ABLB01000067.1	EDS94524.1	PDLC02372	Nhi	Nhi	2.7e-169	3.2e-169	0.988	0.994	70175	71632	-	pXO1-133 (plasmid) [Bacillus anthracis str. A0389]	65	183	PDLC02372,Nhi, 1, 3.2e-169, 0.988, 0.994 | PDLC02350,AbiO, 1, 7.5e-165, 0.988, 0.994	PDLC02372, Nhi, 3.2e-169, 0.988, 0.994 | PDLC02350, AbiO, 7.5e-165, 0.988, 0.994
AbiO-Nhi_family	AbiO-Nhi	AbiO-Nhi	Possible abi /non-abi	GCA_031317505.1	ASM3131750v1	Bacillus anthracis	Bacillus anthracis	5330319	Scaffold	1	VLYC01000004.1	MDR4342051.1	PDLC02372	Nhi	Nhi	2.7e-169	3.3e-169	0.988	0.994	53380	54837	+	ATP-binding protein [Bacillus anthracis]	60	68	PDLC02372,Nhi, 1, 3.3e-169, 0.988, 0.994 | PDLC02350,AbiO, 1, 7.7e-165, 0.988, 0.994	PDLC02372, Nhi, 3.3e-169, 0.988, 0.994 | PDLC02350, AbiO, 7.7e-165, 0.988, 0.994
AbiO-Nhi_family	AbiO-Nhi	AbiO-Nhi	Possible abi /non-abi	GCA_034398615.1	ASM3439861v1	Bacillus cereus	Bacillus cereus	5692720	Scaffold	3	JAPJLC010000014.1	MDZ4452825.1	PDLC02350	AbiO	AbiO	2.7e-177	3.1e-177	0.972	0.994	31075	32577	+	DUF2075 domain-containing protein [Bacillus cereus]	36	69	PDLC02372,Nhi, 1, 2.6e-171, 0.972, 0.994 | PDLC02350,AbiO, 1, 3.1e-177, 0.972, 0.994	PDLC02350, AbiO, 3.1e-177, 0.972, 0.994 | PDLC02372, Nhi, 2.6e-171, 0.972, 0.994
AbiO-Nhi_family	AbiO-Nhi	AbiO-Nhi	Possible abi /non-abi	GCA_006742565.1	ASM674256v1	Bacillus anthracis	Bacillus anthracis	5486226	Complete Genome	6	AP019732.1	BBK99489.1	PDLC02372	Nhi	Nhi	3.1e-169	3.6e-169	0.982	0.994	29845	31311	+	hypothetical protein BAPCR_pXO1-00037 (plasmid) [Bacillus anthracis]	37	203	PDLC02372,Nhi, 1, 3.6e-169, 0.982, 0.994 | PDLC02350,AbiO, 1, 9.2e-165, 0.982, 0.994	PDLC02372, Nhi, 3.6e-169, 0.982, 0.994 | PDLC02350, AbiO, 9.2e-165, 0.982, 0.994
AbiO-Nhi_family	AbiO-Nhi	AbiO-Nhi	Possible abi /non-abi	GCA_000793545.1	ASM79354v1	Bacillus anthracis	Bacillus anthracis	5449259	Scaffold	1	JSZX01000003.1	KHG60427.1	PDLC02372	Nhi	Nhi	2.8e-169	3.4e-169	0.988	0.994	6040	7497	-	hypothetical protein OY31_00785 [Bacillus anthracis]	5	8	PDLC02372,Nhi, 1, 3.4e-169, 0.988, 0.994 | PDLC02350,AbiO, 1, 7.9e-165, 0.988, 0.994	PDLC02372, Nhi, 3.4e-169, 0.988, 0.994 | PDLC02350, AbiO, 7.9e-165, 0.988, 0.994
AbiO-Nhi_family	AbiO-Nhi	AbiO-Nhi	Possible abi /non-abi	GCA_035815935.1	ASM3581593v1	Bacillus thuringiensis	Bacillus thuringiensis	5977339	Scaffold	13	JARSVT010000084.1	MEC2911042.1	PDLC02372	Nhi	Nhi	6.5e-136	7.2e-136	0.997	0.785	13705	14857	+	ATP-binding protein partial [Bacillus thuringiensis]	17	17	PDLC02372,Nhi, 1, 7.2e-136, 0.997, 0.785 | PDLC02350,AbiO, 1, 9.3e-141, 0.997, 0.78	PDLC02350, AbiO, 9.3e-141, 0.997, 0.78 | PDLC02372, Nhi, 7.2e-136, 0.997, 0.785
AbiO-Nhi_family	AbiO-Nhi	AbiO-Nhi	Possible abi /non-abi	GCF_000697515.2	ASM69751v2	Bacillus anthracis	Bacillus anthracis	5440708	Scaffold	7	NZ_JHCB02000027.1	WP_000742890.1	PDLC02372	Nhi	Nhi	2.7e-169	3.2e-169	0.988	0.994	6411	7868	-	ATP-binding protein [Bacillus cereus group]	7	59	PDLC02372,Nhi, 1, 3.2e-169, 0.988, 0.994 | PDLC02350,AbiO, 1, 7.4e-165, 0.988, 0.994	PDLC02372, Nhi, 3.2e-169, 0.988, 0.994 | PDLC02350, AbiO, 7.4e-165, 0.988, 0.994
AbiO-Nhi_family	AbiO-Nhi	AbiO-Nhi	Possible abi /non-abi	GCA_035816975.1	ASM3581697v1	Bacillus cereus	Bacillus cereus	6395886	Scaffold	13	JARSXS010000145.1	MEC3165784.1	PDLC02350	AbiO	AbiO	1.4e-182	1.6e-182	0.982	0.996	63104	64594	-	DUF2075 domain-containing protein [Bacillus cereus]	51	64	PDLC02372,Nhi, 1, 3.9e-175, 0.982, 0.996 | PDLC02350,AbiO, 1, 1.6e-182, 0.982, 0.996	PDLC02350, AbiO, 1.6e-182, 0.982, 0.996 | PDLC02372, Nhi, 3.9e-175, 0.982, 0.996
AbiO-Nhi_family	AbiO-Nhi	AbiO-Nhi	Possible abi /non-abi	GCA_003063965.1	ASM306396v1	Bacillus anthracis	Bacillus anthracis	5458450	Scaffold	6	QAEI01000007.1	PTR51244.1	PDLC02372	Nhi	Nhi	2.9e-169	3.5e-169	0.988	0.994	53488	54945	+	ATP-binding protein [Bacillus anthracis]	60	176	PDLC02372,Nhi, 1, 3.5e-169, 0.988, 0.994 | PDLC02350,AbiO, 1, 8.1e-165, 0.988, 0.994	PDLC02372, Nhi, 3.5e-169, 0.988, 0.994 | PDLC02350, AbiO, 8.1e-165, 0.988, 0.994
AbiO-Nhi_family	AbiO-Nhi	AbiO-Nhi	Possible abi /non-abi	GCA_035815115.1	ASM3581511v1	Bacillus cereus	Bacillus cereus	6036725	Scaffold	11	JARSUF010000118.1	MEC2608679.1	PDLC02350	AbiO	AbiO	1.4e-182	1.6e-182	0.982	0.996	12229	13719	+	DUF2075 domain-containing protein [Bacillus cereus]	16	17	PDLC02372,Nhi, 1, 3.7e-175, 0.982, 0.996 | PDLC02350,AbiO, 1, 1.6e-182, 0.982, 0.996	PDLC02350, AbiO, 1.6e-182, 0.982, 0.996 | PDLC02372, Nhi, 3.7e-175, 0.982, 0.996
AbiO-Nhi_family	AbiO-Nhi	AbiO-Nhi	Possible abi /non-abi	GCA_029703515.1	PDT001182691.1	Bacillus thuringiensis	Bacillus thuringiensis	6406641	Contig	14	DAOIWD010000108.1	HDR6325147.1	PDLC02350	AbiO	AbiO	1.5e-182	1.7e-182	0.982	0.996	11492	12982	+	TPA: DUF2075 domain-containing protein [Bacillus thuringiensis]	14	15	PDLC02372,Nhi, 1, 4e-175, 0.982, 0.996 | PDLC02350,AbiO, 1, 1.7e-182, 0.982, 0.996	PDLC02350, AbiO, 1.7e-182, 0.982, 0.996 | PDLC02372, Nhi, 4e-175, 0.982, 0.996
AbiO-Nhi_family	AbiO-Nhi	AbiO-Nhi	Possible abi /non-abi	GCA_031317275.1	ASM3131727v1	Bacillus anthracis	Bacillus anthracis	5456763	Contig	7	VLYO01000011.1	MDR4374919.1	PDLC02372	Nhi	Nhi	2.7e-169	3.3e-169	0.988	0.994	53470	54927	+	ATP-binding protein [Bacillus anthracis]	60	68	PDLC02372,Nhi, 1, 3.3e-169, 0.988, 0.994 | PDLC02350,AbiO, 1, 7.6e-165, 0.988, 0.994	PDLC02372, Nhi, 3.3e-169, 0.988, 0.994 | PDLC02350, AbiO, 7.6e-165, 0.988, 0.994
AbiO-Nhi_family	AbiO-Nhi	AbiO-Nhi	Possible abi /non-abi	GCA_002525775.1	ASM252577v1	Bacillus anthracis	Bacillus anthracis	5357360	Contig	6	NRJA01000015.1	PDP18036.1	PDLC02372	Nhi	Nhi	2.9e-169	3.4e-169	0.988	0.994	6457	7914	-	ATP-binding protein [Bacillus anthracis]	10	68	PDLC02372,Nhi, 1, 3.4e-169, 0.988, 0.994 | PDLC02350,AbiO, 1, 8e-165, 0.988, 0.994	PDLC02372, Nhi, 3.4e-169, 0.988, 0.994 | PDLC02350, AbiO, 8e-165, 0.988, 0.994
AbiO-Nhi_family	AbiO-Nhi	AbiO-Nhi	Possible abi /non-abi	GCA_002525715.1	ASM252571v1	Bacillus anthracis	Bacillus anthracis	5364310	Contig	6	NRIV01000017.1	PDO95696.1	PDLC02372	Nhi	Nhi	2.9e-169	3.4e-169	0.988	0.994	6456	7913	-	ATP-binding protein [Bacillus anthracis]	10	68	PDLC02372,Nhi, 1, 3.4e-169, 0.988, 0.994 | PDLC02350,AbiO, 1, 8e-165, 0.988, 0.994	PDLC02372, Nhi, 3.4e-169, 0.988, 0.994 | PDLC02350, AbiO, 8e-165, 0.988, 0.994
AbiO-Nhi_family	AbiO-Nhi	AbiO-Nhi	Possible abi /non-abi	GCA_000783215.1	ASM78321v1	Bacillus anthracis	Bacillus anthracis	5443959	Scaffold	1	JTAF01000002.1	KHA44829.1	PDLC02372	Nhi	Nhi	2.8e-169	3.4e-169	0.988	0.994	6040	7497	-	hypothetical protein OY39_00485 [Bacillus anthracis]	5	55	PDLC02372,Nhi, 1, 3.4e-169, 0.988, 0.994 | PDLC02350,AbiO, 1, 7.9e-165, 0.988, 0.994	PDLC02372, Nhi, 3.4e-169, 0.988, 0.994 | PDLC02350, AbiO, 7.9e-165, 0.988, 0.994
AbiO-Nhi_family	AbiO-Nhi	AbiO-Nhi	Possible abi /non-abi	GCA_020775295.1	ASM2077529v1	Bacillus thuringiensis serovar kurstaki	Bacillus thuringiensis	6232187	Contig	14	JAJBJG010000115.1	MCC3982747.1	PDLC02350	AbiO	AbiO	1.4e-182	1.6e-182	0.982	0.996	1511	3001	-	DUF2075 domain-containing protein [Bacillus thuringiensis serovar kurstaki]	2	15	PDLC02372,Nhi, 1, 3.8e-175, 0.982, 0.996 | PDLC02350,AbiO, 1, 1.6e-182, 0.982, 0.996	PDLC02350, AbiO, 1.6e-182, 0.982, 0.996 | PDLC02372, Nhi, 3.8e-175, 0.982, 0.996
AbiO-Nhi_family	AbiO-Nhi	AbiO-Nhi	Possible abi /non-abi	GCA_002147575.1	ASM214757v1	Bacillus thuringiensis serovar aizawai	Bacillus thuringiensis	6815382	Contig	5	NFEO01000028.1	OUA29700.1	PDLC02350	AbiO	AbiO	4.5e-144	5e-144	0.983	0.814	2940	4163	+	ATP-binding protein [Bacillus thuringiensis serovar aizawai]	4	14	PDLC02372,Nhi, 1, 2.5e-141, 0.983, 0.821 | PDLC02350,AbiO, 1, 5e-144, 0.983, 0.814	PDLC02350, AbiO, 5e-144, 0.983, 0.814 | PDLC02372, Nhi, 2.5e-141, 0.983, 0.821
AbiO-Nhi_family	AbiO-Nhi	AbiO-Nhi	Possible abi /non-abi	GCA_029700885.1	PDT001183786.1	Bacillus anthracis	Bacillus anthracis	5514928	Contig	5	DAOISA010000022.1	HDR5699946.1	PDLC02372	Nhi	Nhi	2.8e-169	3.3e-169	0.988	0.994	6379	7836	-	TPA: ATP-binding protein [Bacillus anthracis]	7	59	PDLC02372,Nhi, 1, 3.3e-169, 0.988, 0.994 | PDLC02350,AbiO, 1, 7.8e-165, 0.988, 0.994	PDLC02372, Nhi, 3.3e-169, 0.988, 0.994 | PDLC02350, AbiO, 7.8e-165, 0.988, 0.994
AbiO-Nhi_family	AbiO-Nhi	AbiO-Nhi	Possible abi /non-abi	GCA_029694745.1	PDT001640517.1	Bacillus anthracis	Bacillus anthracis	6022991	Contig	6	DAOIGT010000014.1	HDR4037620.1	PDLC02372	Nhi	Nhi	3e-169	3.6e-169	0.988	0.994	53360	54817	+	TPA: ATP-binding protein [Bacillus anthracis]	53	59	PDLC02372,Nhi, 1, 3.6e-169, 0.988, 0.994 | PDLC02350,AbiO, 1, 8.4e-165, 0.988, 0.994	PDLC02372, Nhi, 3.6e-169, 0.988, 0.994 | PDLC02350, AbiO, 8.4e-165, 0.988, 0.994
AbiO-Nhi_family	AbiO-Nhi	AbiO-Nhi	Possible abi /non-abi	GCA_001273045.1	BANT008-SEQ-1-ASM-1	Bacillus anthracis	Bacillus anthracis	5459622	Contig	4	LFYI01000021.1	KOM77861.1	PDLC02372	Nhi	Nhi	2.8e-169	3.4e-169	0.988	0.994	53469	54926	+	hypothetical protein AB167_16545 [Bacillus anthracis]	52	58	PDLC02372,Nhi, 1, 3.4e-169, 0.988, 0.994 | PDLC02350,AbiO, 1, 7.9e-165, 0.988, 0.994	PDLC02372, Nhi, 3.4e-169, 0.988, 0.994 | PDLC02350, AbiO, 7.9e-165, 0.988, 0.994
AbiO-Nhi_family	AbiO-Nhi	AbiO-Nhi	Possible abi /non-abi	GCA_029692965.1	PDT001654489.1	Bacillus anthracis	Bacillus anthracis	5898025	Contig	7	DAOIDF010000009.1	HDR3530532.1	PDLC02372	Nhi	Nhi	2.9e-169	3.5e-169	0.988	0.994	6378	7835	-	TPA: ATP-binding protein [Bacillus anthracis]	7	59	PDLC02372,Nhi, 1, 3.5e-169, 0.988, 0.994 | PDLC02350,AbiO, 1, 8.2e-165, 0.988, 0.994	PDLC02372, Nhi, 3.5e-169, 0.988, 0.994 | PDLC02350, AbiO, 8.2e-165, 0.988, 0.994
AbiO-Nhi_family	AbiO-Nhi	AbiO-Nhi	Possible abi /non-abi	GCA_029703535.1	PDT001182690.1	Bacillus thuringiensis	Bacillus thuringiensis	6407532	Contig	14	DAOIWF010000099.1	HDR6331515.1	PDLC02350	AbiO	AbiO	4.3e-144	4.8e-144	0.983	0.814	4582	5805	-	TPA: ATP-binding protein [Bacillus thuringiensis]	8	22	PDLC02372,Nhi, 1, 2.4e-141, 0.983, 0.821 | PDLC02350,AbiO, 1, 4.8e-144, 0.983, 0.814	PDLC02350, AbiO, 4.8e-144, 0.983, 0.814 | PDLC02372, Nhi, 2.4e-141, 0.983, 0.821
AbiO-Nhi_family	AbiO-Nhi	AbiO-Nhi	Possible abi /non-abi	GCA_029707105.1	PDT001182545.1	Bacillus thuringiensis	Bacillus thuringiensis	6431521	Contig	12	DAOJBJ010000080.1	HDR7157513.1	PDLC02350	AbiO	AbiO	1.4e-182	1.6e-182	0.982	0.996	15193	16683	-	TPA: DUF2075 domain-containing protein [Bacillus thuringiensis]	19	32	PDLC02372,Nhi, 1, 3.9e-175, 0.982, 0.996 | PDLC02350,AbiO, 1, 1.6e-182, 0.982, 0.996	PDLC02350, AbiO, 1.6e-182, 0.982, 0.996 | PDLC02372, Nhi, 3.9e-175, 0.982, 0.996
AbiO-Nhi_family	AbiO-Nhi	AbiO-Nhi	Possible abi /non-abi	GCA_029695605.1	PDT001640476.1	Bacillus anthracis	Bacillus anthracis	6076117	Contig	7	DAOIID010000023.1	HDR4264988.1	PDLC02372	Nhi	Nhi	3e-169	3.6e-169	0.988	0.994	6378	7835	-	TPA: ATP-binding protein [Bacillus anthracis]	7	57	PDLC02372,Nhi, 1, 3.6e-169, 0.988, 0.994 | PDLC02350,AbiO, 1, 8.5e-165, 0.988, 0.994	PDLC02372, Nhi, 3.6e-169, 0.988, 0.994 | PDLC02350, AbiO, 8.5e-165, 0.988, 0.994
AbiO-Nhi_family	AbiO-Nhi	AbiO-Nhi	Possible abi /non-abi	GCA_035803315.1	ASM3580331v1	Bacillus cereus	Bacillus cereus	6476507	Scaffold	8	JARLFJ010000099.1	MEC0030685.1	PDLC02350	AbiO	AbiO	4.4e-144	4.8e-144	0.983	0.814	4605	5828	-	ATP-binding protein [Bacillus cereus]	9	12	PDLC02372,Nhi, 1, 2.4e-141, 0.983, 0.821 | PDLC02350,AbiO, 1, 4.8e-144, 0.983, 0.814	PDLC02350, AbiO, 4.8e-144, 0.983, 0.814 | PDLC02372, Nhi, 2.4e-141, 0.983, 0.821
AbiO-Nhi_family	AbiO-Nhi	AbiO-Nhi	Possible abi /non-abi	GCA_029695185.1	PDT001640528.1	Bacillus anthracis	Bacillus anthracis	6108870	Contig	6	DAOIHJ010000020.1	HDR4135553.1	PDLC02372	Nhi	Nhi	3e-169	3.6e-169	0.988	0.994	53361	54818	+	TPA: ATP-binding protein [Bacillus anthracis]	53	59	PDLC02372,Nhi, 1, 3.6e-169, 0.988, 0.994 | PDLC02350,AbiO, 1, 8.5e-165, 0.988, 0.994	PDLC02372, Nhi, 3.6e-169, 0.988, 0.994 | PDLC02350, AbiO, 8.5e-165, 0.988, 0.994
AbiO-Nhi_family	AbiO-Nhi	AbiO-Nhi	Possible abi /non-abi	GCF_002007005.1	ASM200700v1	Bacillus cereus	Bacillus cereus	5524740	Scaffold	9	NZ_MUBB01000033.1	WP_033692005.1	PDLC02372	Nhi	Nhi	2.4e-168	2.9e-168	0.988	0.994	50735	52192	+	ATP-binding protein [Bacillus cereus group]	50	57	PDLC02372,Nhi, 1, 2.9e-168, 0.988, 0.994 | PDLC02350,AbiO, 1, 9.9e-164, 0.988, 0.994	PDLC02372, Nhi, 2.9e-168, 0.988, 0.994 | PDLC02350, AbiO, 9.9e-164, 0.988, 0.994
AbiO-Nhi_family	AbiO-Nhi	AbiO-Nhi	Possible abi /non-abi	GCA_001272985.1	BANT005-SEQ-1-ASM-1	Bacillus anthracis	Bacillus anthracis	5460829	Contig	3	LFYF01000017.1	KOM84099.1	PDLC02372	Nhi	Nhi	2.8e-169	3.4e-169	0.988	0.994	53489	54946	+	hypothetical protein AB164_13060 [Bacillus anthracis]	51	57	PDLC02372,Nhi, 1, 3.4e-169, 0.988, 0.994 | PDLC02350,AbiO, 1, 7.9e-165, 0.988, 0.994	PDLC02372, Nhi, 3.4e-169, 0.988, 0.994 | PDLC02350, AbiO, 7.9e-165, 0.988, 0.994
AbiO-Nhi_family	AbiO-Nhi	AbiO-Nhi	Possible abi /non-abi	GCA_022220985.1	ASM2222098v1	Bacillus anthracis	Bacillus anthracis	5501188	Complete Genome	6	CP076174.1	UKX33608.1	PDLC02372	Nhi	Nhi	2.7e-169	3.2e-169	0.988	0.994	169410	170867	-	ATP-binding protein (plasmid) [Bacillus anthracis]	150	163	PDLC02372,Nhi, 1, 3.2e-169, 0.988, 0.994 | PDLC02350,AbiO, 1, 7.6e-165, 0.988, 0.994	PDLC02372, Nhi, 3.2e-169, 0.988, 0.994 | PDLC02350, AbiO, 7.6e-165, 0.988, 0.994
AbiO-Nhi_family	AbiO-Nhi	AbiO-Nhi	Possible abi /non-abi	GCA_035816395.1	ASM3581639v1	Bacillus cereus	Bacillus cereus	6389665	Scaffold	13	JARSWQ010000246.1	MEC3154197.1	PDLC02350	AbiO	AbiO	4.3e-144	4.8e-144	0.983	0.814	2870	4093	+	ATP-binding protein [Bacillus cereus]	4	12	PDLC02372,Nhi, 1, 2.3e-141, 0.983, 0.821 | PDLC02350,AbiO, 1, 4.8e-144, 0.983, 0.814	PDLC02350, AbiO, 4.8e-144, 0.983, 0.814 | PDLC02372, Nhi, 2.3e-141, 0.983, 0.821
AbiO-Nhi_family	AbiO-Nhi	AbiO-Nhi	Possible abi /non-abi	GCA_029703595.1	PDT001182689.1	Bacillus thuringiensis	Bacillus thuringiensis	6405546	Contig	13	DAOIWE010000095.1	HDR6337865.1	PDLC02350	AbiO	AbiO	4.3e-144	4.8e-144	0.983	0.814	4582	5805	-	TPA: ATP-binding protein [Bacillus thuringiensis]	8	22	PDLC02372,Nhi, 1, 2.4e-141, 0.983, 0.821 | PDLC02350,AbiO, 1, 4.8e-144, 0.983, 0.814	PDLC02350, AbiO, 4.8e-144, 0.983, 0.814 | PDLC02372, Nhi, 2.4e-141, 0.983, 0.821
AbiO-Nhi_family	AbiO-Nhi	AbiO-Nhi	Possible abi /non-abi	GCA_034365905.1	ASM3436590v1	Bacillus thuringiensis	Bacillus thuringiensis	6006255	Contig	14	JAXMPD010000090.1	MDZ3940426.1	PDLC02350	AbiO	AbiO	1.4e-182	1.6e-182	0.982	0.996	1527	3017	-	DNA/RNA helicase domain-containing protein [Bacillus thuringiensis]	2	16	PDLC02372,Nhi, 1, 3.7e-175, 0.982, 0.996 | PDLC02350,AbiO, 1, 1.6e-182, 0.982, 0.996	PDLC02350, AbiO, 1.6e-182, 0.982, 0.996 | PDLC02372, Nhi, 3.7e-175, 0.982, 0.996
AbiO-Nhi_family	AbiO-Nhi	AbiO-Nhi	Possible abi /non-abi	GCA_029695585.1	PDT001640478.1	Bacillus anthracis	Bacillus anthracis	6004006	Contig	7	DAOIIC010000024.1	HDR4253099.1	PDLC02372	Nhi	Nhi	3e-169	3.6e-169	0.988	0.994	6378	7835	-	TPA: ATP-binding protein [Bacillus anthracis]	7	57	PDLC02372,Nhi, 1, 3.6e-169, 0.988, 0.994 | PDLC02350,AbiO, 1, 8.4e-165, 0.988, 0.994	PDLC02372, Nhi, 3.6e-169, 0.988, 0.994 | PDLC02350, AbiO, 8.4e-165, 0.988, 0.994
AbiO-Nhi_family	AbiO-Nhi	AbiO-Nhi	Possible abi /non-abi	GCA_029477285.1	ASM2947728v1	Bacillus cereus	Bacillus cereus	6144462	Contig	11	JARPPA010000025.1	MDF9564420.1	PDLC02350	AbiO	AbiO	1.6e-181	1.6e-181	0.904	0.998	46790	48409	-	DUF2075 domain-containing protein [Bacillus cereus]	59	88	PDLC02372,Nhi, 1, 1.4e-175, 0.904, 0.998 | PDLC02350,AbiO, 1, 1.6e-181, 0.904, 0.998 | PDLC02350,AbiO, 2, 1100, 0.024, 0.028	PDLC02350, AbiO, 1.6e-181, 0.904, 0.998 | PDLC02372, Nhi, 1.4e-175, 0.904, 0.998
AbiO-Nhi_family	AbiO-Nhi	AbiO-Nhi	Possible abi /non-abi	GCA_035800435.1	ASM3580043v1	Bacillus cereus	Bacillus cereus	6409684	Scaffold	6	JARKZO010000070.1	MEB9253947.1	PDLC02350	AbiO	AbiO	1.4e-182	1.6e-182	0.982	0.996	1534	3024	-	DUF2075 domain-containing protein [Bacillus cereus]	2	16	PDLC02372,Nhi, 1, 3.9e-175, 0.982, 0.996 | PDLC02350,AbiO, 1, 1.6e-182, 0.982, 0.996	PDLC02350, AbiO, 1.6e-182, 0.982, 0.996 | PDLC02372, Nhi, 3.9e-175, 0.982, 0.996
AbiO-Nhi_family	AbiO-Nhi	AbiO-Nhi	Possible abi /non-abi	GCA_035801975.1	ASM3580197v1	Bacillus cereus	Bacillus cereus	6036903	Scaffold	13	JARLCQ010000148.1	MEB9601656.1	PDLC02350	AbiO	AbiO	1.4e-182	1.6e-182	0.982	0.996	12563	14053	+	DUF2075 domain-containing protein [Bacillus cereus]	16	17	PDLC02372,Nhi, 1, 3.7e-175, 0.982, 0.996 | PDLC02350,AbiO, 1, 1.6e-182, 0.982, 0.996	PDLC02350, AbiO, 1.6e-182, 0.982, 0.996 | PDLC02372, Nhi, 3.7e-175, 0.982, 0.996
AbiO-Nhi_family	AbiO-Nhi	AbiO-Nhi	Possible abi /non-abi	GCA_018791885.1	ASM1879188v1	Bacillus thuringiensis	Bacillus thuringiensis	6322230	Contig	16	JAHKEZ010000398.1	MBU0452593.1	PDLC02350	AbiO	AbiO	1.5e-182	1.7e-182	0.982	0.996	9525	11015	+	DUF2075 domain-containing protein [Bacillus thuringiensis]	12	13	PDLC02372,Nhi, 1, 4e-175, 0.982, 0.996 | PDLC02350,AbiO, 1, 1.7e-182, 0.982, 0.996	PDLC02350, AbiO, 1.7e-182, 0.982, 0.996 | PDLC02372, Nhi, 4e-175, 0.982, 0.996
AbiO-Nhi_family	AbiO-Nhi	AbiO-Nhi	Possible abi /non-abi	GCA_029694605.1	PDT001640581.1	Bacillus anthracis	Bacillus anthracis	5605575	Contig	7	DAOIGH010000036.1	HDR3981396.1	PDLC02372	Nhi	Nhi	2.8e-169	3.3e-169	0.988	0.994	27875	29332	+	TPA: ATP-binding protein [Bacillus anthracis]	31	37	PDLC02372,Nhi, 1, 3.3e-169, 0.988, 0.994 | PDLC02350,AbiO, 1, 7.8e-165, 0.988, 0.994	PDLC02372, Nhi, 3.3e-169, 0.988, 0.994 | PDLC02350, AbiO, 7.8e-165, 0.988, 0.994
AbiO-Nhi_family	AbiO-Nhi	AbiO-Nhi	Possible abi /non-abi	GCA_029705975.1	PDT001182595.1	Bacillus thuringiensis	Bacillus thuringiensis	6321846	Contig	17	DAOIZP010000135.1	HDR6899800.1	PDLC02350	AbiO	AbiO	4.2e-144	4.7e-144	0.983	0.814	4582	5805	-	TPA: ATP-binding protein [Bacillus thuringiensis]	8	11	PDLC02372,Nhi, 1, 2.3e-141, 0.983, 0.821 | PDLC02350,AbiO, 1, 4.7e-144, 0.983, 0.814	PDLC02350, AbiO, 4.7e-144, 0.983, 0.814 | PDLC02372, Nhi, 2.3e-141, 0.983, 0.821
AbiO-Nhi_family	AbiO-Nhi	AbiO-Nhi	Possible abi /non-abi	GCA_003063985.1	ASM306398v1	Bacillus anthracis	Bacillus anthracis	5673784	Contig	6	QAEJ01000009.1	PTR89165.1	PDLC02372	Nhi	Nhi	3e-169	3.6e-169	0.988	0.994	119454	120911	-	ATP-binding protein [Bacillus anthracis]	117	176	PDLC02372,Nhi, 1, 3.6e-169, 0.988, 0.994 | PDLC02350,AbiO, 1, 8.5e-165, 0.988, 0.994	PDLC02372, Nhi, 3.6e-169, 0.988, 0.994 | PDLC02350, AbiO, 8.5e-165, 0.988, 0.994
AbiO-Nhi_family	AbiO-Nhi	AbiO-Nhi	Possible abi /non-abi	GCA_036215985.1	ASM3621598v1	Bacillus thuringiensis	Bacillus thuringiensis	5966194	Scaffold	12	JARMKP010000197.1	MED2628925.1	PDLC02350	AbiO	AbiO	3.7e-179	4.1e-179	0.998	0.974	1	1436	-	DUF2075 domain-containing protein partial [Bacillus thuringiensis]	1	15	PDLC02372,Nhi, 1, 8.4e-172, 0.998, 0.974 | PDLC02350,AbiO, 1, 4.1e-179, 0.998, 0.974	PDLC02350, AbiO, 4.1e-179, 0.998, 0.974 | PDLC02372, Nhi, 8.4e-172, 0.998, 0.974
AbiO-Nhi_family	AbiO-Nhi	AbiO-Nhi	Possible abi /non-abi	GCA_036214085.1	ASM3621408v1	Bacillus thuringiensis	Bacillus thuringiensis	6961994	Scaffold	22	JARMGW010000161.1	MED2099238.1	PDLC02350	AbiO	AbiO	1.6e-182	1.8e-182	0.982	0.996	4148	5638	+	DUF2075 domain-containing protein [Bacillus thuringiensis]	6	7	PDLC02372,Nhi, 1, 4.4e-175, 0.982, 0.996 | PDLC02350,AbiO, 1, 1.8e-182, 0.982, 0.996	PDLC02350, AbiO, 1.8e-182, 0.982, 0.996 | PDLC02372, Nhi, 4.4e-175, 0.982, 0.996
AbiO-Nhi_family	AbiO-Nhi	AbiO-Nhi	Possible abi /non-abi	GCA_035800015.1	ASM3580001v1	Bacillus cereus	Bacillus cereus	6617769	Scaffold	11	JARKYT010000103.1	MEB9012920.1	PDLC02350	AbiO	AbiO	1.5e-182	1.7e-182	0.982	0.996	1420	2910	-	DUF2075 domain-containing protein [Bacillus cereus]	2	16	PDLC02372,Nhi, 1, 4.1e-175, 0.982, 0.996 | PDLC02350,AbiO, 1, 1.7e-182, 0.982, 0.996	PDLC02350, AbiO, 1.7e-182, 0.982, 0.996 | PDLC02372, Nhi, 4.1e-175, 0.982, 0.996
AbiO-Nhi_family	AbiO-Nhi	AbiO-Nhi	Possible abi /non-abi	GCA_002525765.1	ASM252576v1	Bacillus anthracis	Bacillus anthracis	5354685	Contig	6	NRJB01000015.1	PDP23648.1	PDLC02372	Nhi	Nhi	2.9e-169	3.4e-169	0.988	0.994	6457	7914	-	ATP-binding protein [Bacillus anthracis]	10	68	PDLC02372,Nhi, 1, 3.4e-169, 0.988, 0.994 | PDLC02350,AbiO, 1, 8e-165, 0.988, 0.994	PDLC02372, Nhi, 3.4e-169, 0.988, 0.994 | PDLC02350, AbiO, 8e-165, 0.988, 0.994
AbiO-Nhi_family	AbiO-Nhi	AbiO-Nhi	Possible abi /non-abi	GCA_029703815.1	PDT001182676.1	Bacillus thuringiensis	Bacillus thuringiensis	6447599	Contig	13	DAOIWS010000103.1	HDR6415089.1	PDLC02350	AbiO	AbiO	4.4e-144	4.8e-144	0.983	0.814	4585	5808	-	TPA: ATP-binding protein [Bacillus thuringiensis]	8	22	PDLC02372,Nhi, 1, 2.4e-141, 0.983, 0.821 | PDLC02350,AbiO, 1, 4.8e-144, 0.983, 0.814	PDLC02350, AbiO, 4.8e-144, 0.983, 0.814 | PDLC02372, Nhi, 2.4e-141, 0.983, 0.821
AbiO-Nhi_family	AbiO-Nhi	AbiO-Nhi	Possible abi /non-abi	GCA_002557595.1	ASM255759v1	Bacillus wiedmannii	Bacillus wiedmannii	5618543	Scaffold	6	NUCA01000008.1	PEP96717.1	PDLC02350	AbiO	AbiO	4.2e-174	4.9e-174	0.982	0.994	31889	33376	+	ATP-binding protein [Bacillus wiedmannii]	43	113	PDLC02372,Nhi, 1, 1.1e-167, 0.982, 0.994 | PDLC02350,AbiO, 1, 4.9e-174, 0.982, 0.994	PDLC02350, AbiO, 4.9e-174, 0.982, 0.994 | PDLC02372, Nhi, 1.1e-167, 0.982, 0.994
AbiO-Nhi_family	AbiO-Nhi	AbiO-Nhi	Possible abi /non-abi	GCA_036210625.1	ASM3621062v1	Bacillus paranthracis	Bacillus paranthracis	5527424	Scaffold	7	JARMAD010000135.1	MED1169798.1	PDLC02372	Nhi	Nhi	1.6e-168	2e-168	0.988	0.994	5884	7341	-	ATP-binding protein [Bacillus paranthracis]	7	23	PDLC02372,Nhi, 1, 2e-168, 0.988, 0.994 | PDLC02350,AbiO, 1, 4.7e-164, 0.988, 0.994	PDLC02372, Nhi, 2e-168, 0.988, 0.994 | PDLC02350, AbiO, 4.7e-164, 0.988, 0.994
AbiO-Nhi_family	AbiO-Nhi	AbiO-Nhi	Possible abi /non-abi	GCA_000747545.1	ASM74754v1	Bacillus thuringiensis serovar kurstaki str. YBT-1520	Bacillus thuringiensis	6520413	Complete Genome	10	CP007615.1	AIM34530.1	PDLC02350	AbiO	AbiO	1.5e-182	1.8e-182	0.982	0.996	4753	6243	-	aspartate/tyrosine/aromatic aminotransferase (plasmid) [Bacillus thuringiensis serovar kurstaki str. YBT-1520]	6	311	PDLC02372,Nhi, 1, 4.2e-175, 0.982, 0.996 | PDLC02350,AbiO, 1, 1.8e-182, 0.982, 0.996	PDLC02350, AbiO, 1.8e-182, 0.982, 0.996 | PDLC02372, Nhi, 4.2e-175, 0.982, 0.996
AbiO-Nhi_family	AbiO-Nhi	AbiO-Nhi	Possible abi /non-abi	GCA_035815035.1	ASM3581503v1	Bacillus cereus	Bacillus cereus	6274089	Scaffold	2	JARSUA010000041.1	MEC2568063.1	PDLC02350	AbiO	AbiO	1.4e-182	1.6e-182	0.982	0.996	1808	3298	-	DUF2075 domain-containing protein [Bacillus cereus]	3	17	PDLC02372,Nhi, 1, 3.8e-175, 0.982, 0.996 | PDLC02350,AbiO, 1, 1.6e-182, 0.982, 0.996	PDLC02350, AbiO, 1.6e-182, 0.982, 0.996 | PDLC02372, Nhi, 3.8e-175, 0.982, 0.996
AbiO-Nhi_family	AbiO-Nhi	AbiO-Nhi	Possible abi /non-abi	GCA_029693925.1	PDT001654438.1	Bacillus anthracis	Bacillus anthracis	5770275	Contig	6	DAOIFE010000017.1	HDR3813298.1	PDLC02372	Nhi	Nhi	2.9e-169	3.4e-169	0.988	0.994	53361	54818	+	TPA: ATP-binding protein [Bacillus anthracis]	53	59	PDLC02372,Nhi, 1, 3.4e-169, 0.988, 0.994 | PDLC02350,AbiO, 1, 8e-165, 0.988, 0.994	PDLC02372, Nhi, 3.4e-169, 0.988, 0.994 | PDLC02350, AbiO, 8e-165, 0.988, 0.994
AbiO-Nhi_family	AbiO-Nhi	AbiO-Nhi	Possible abi /non-abi	GCA_029704835.1	PDT001182641.1	Bacillus thuringiensis	Bacillus thuringiensis	6352195	Contig	16	DAOIXX010000097.1	HDR6624598.1	PDLC02350	AbiO	AbiO	4.3e-144	4.7e-144	0.983	0.814	4582	5805	-	TPA: ATP-binding protein [Bacillus thuringiensis]	8	22	PDLC02372,Nhi, 1, 2.3e-141, 0.983, 0.821 | PDLC02350,AbiO, 1, 4.7e-144, 0.983, 0.814	PDLC02350, AbiO, 4.7e-144, 0.983, 0.814 | PDLC02372, Nhi, 2.3e-141, 0.983, 0.821
AbiO-Nhi_family	AbiO-Nhi	AbiO-Nhi	Possible abi /non-abi	GCA_029700005.1	PDT001183833.1	Bacillus anthracis	Bacillus anthracis	5866408	Contig	7	DAOIQJ010000040.1	HDR5472160.1	PDLC02372	Nhi	Nhi	3e-169	3.5e-169	0.988	0.994	5979	7436	-	TPA: ATP-binding protein [Bacillus anthracis]	6	39	PDLC02372,Nhi, 1, 3.5e-169, 0.988, 0.994 | PDLC02350,AbiO, 1, 8.3e-165, 0.988, 0.994	PDLC02372, Nhi, 3.5e-169, 0.988, 0.994 | PDLC02350, AbiO, 8.3e-165, 0.988, 0.994
AbiO-Nhi_family	AbiO-Nhi	AbiO-Nhi	Possible abi /non-abi	GCA_029704795.1	PDT001182643.1	Bacillus thuringiensis	Bacillus thuringiensis	6444470	Contig	11	DAOIXT010000060.1	HDR6617256.1	PDLC02350	AbiO	AbiO	1.4e-182	1.6e-182	0.982	0.996	26053	27543	-	TPA: DUF2075 domain-containing protein [Bacillus thuringiensis]	31	44	PDLC02372,Nhi, 1, 3.9e-175, 0.982, 0.996 | PDLC02350,AbiO, 1, 1.6e-182, 0.982, 0.996	PDLC02350, AbiO, 1.6e-182, 0.982, 0.996 | PDLC02372, Nhi, 3.9e-175, 0.982, 0.996
AbiO-Nhi_family	AbiO-Nhi	AbiO-Nhi	Possible abi /non-abi	GCA_036215505.1	ASM3621550v1	Bacillus thuringiensis	Bacillus thuringiensis	7046331	Scaffold	17	JARMJQ010000056.1	MED2528436.1	PDLC02350	AbiO	AbiO	1.6e-182	1.8e-182	0.982	0.996	1420	2910	-	DUF2075 domain-containing protein [Bacillus thuringiensis]	2	16	PDLC02372,Nhi, 1, 4.4e-175, 0.982, 0.996 | PDLC02350,AbiO, 1, 1.8e-182, 0.982, 0.996	PDLC02350, AbiO, 1.8e-182, 0.982, 0.996 | PDLC02372, Nhi, 4.4e-175, 0.982, 0.996
AbiO-Nhi_family	AbiO-Nhi	AbiO-Nhi	Possible abi /non-abi	GCA_031312395.1	PDT001877625.1	Bacillus anthracis	Bacillus anthracis	6174242	Contig	7	DAPHRX010000018.1	HDV4647485.1	PDLC02372	Nhi	Nhi	3.1e-169	3.7e-169	0.988	0.994	6378	7835	-	TPA: ATP-binding protein [Bacillus anthracis]	7	58	PDLC02372,Nhi, 1, 3.7e-169, 0.988, 0.994 | PDLC02350,AbiO, 1, 8.6e-165, 0.988, 0.994	PDLC02372, Nhi, 3.7e-169, 0.988, 0.994 | PDLC02350, AbiO, 8.6e-165, 0.988, 0.994
AbiO-Nhi_family	AbiO-Nhi	AbiO-Nhi	Possible abi /non-abi	GCA_000783055.1	ASM78305v1	Bacillus anthracis	Bacillus anthracis	5449419	Scaffold	2	JSZV01000009.1	KHA05060.1	PDLC02372	Nhi	Nhi	2.8e-169	3.4e-169	0.988	0.994	6040	7497	-	hypothetical protein OY29_02620 [Bacillus anthracis]	5	45	PDLC02372,Nhi, 1, 3.4e-169, 0.988, 0.994 | PDLC02350,AbiO, 1, 7.9e-165, 0.988, 0.994	PDLC02372, Nhi, 3.4e-169, 0.988, 0.994 | PDLC02350, AbiO, 7.9e-165, 0.988, 0.994
AbiO-Nhi_family	AbiO-Nhi	AbiO-Nhi	Possible abi /non-abi	GCA_029699025.1	PDT001189128.1	Bacillus anthracis	Bacillus anthracis	5547468	Contig	7	DAOIOL010000025.1	HDR5199680.1	PDLC02372	Nhi	Nhi	2.8e-169	3.3e-169	0.988	0.994	6378	7835	-	TPA: ATP-binding protein [Bacillus anthracis]	7	58	PDLC02372,Nhi, 1, 3.3e-169, 0.988, 0.994 | PDLC02350,AbiO, 1, 7.8e-165, 0.988, 0.994	PDLC02372, Nhi, 3.3e-169, 0.988, 0.994 | PDLC02350, AbiO, 7.8e-165, 0.988, 0.994
AbiO-Nhi_family	AbiO-Nhi	AbiO-Nhi	Possible abi /non-abi	GCA_001880115.1	ASM188011v1	Bacillus thuringiensis serovar aizawai	Bacillus thuringiensis	6438270	Scaffold	9	MOXQ01000048.1	OIX17640.1	PDLC02350	AbiO	AbiO	1.4e-182	1.6e-182	0.982	0.996	8817	10307	-	hypothetical protein BMT18_21985 [Bacillus thuringiensis serovar aizawai]	13	48	PDLC02372,Nhi, 1, 3.8e-175, 0.982, 0.996 | PDLC02350,AbiO, 1, 1.6e-182, 0.982, 0.996	PDLC02350, AbiO, 1.6e-182, 0.982, 0.996 | PDLC02372, Nhi, 3.8e-175, 0.982, 0.996
AbiO-Nhi_family	AbiO-Nhi	AbiO-Nhi	Possible abi /non-abi	GCA_009669005.1	ASM966900v1	Bacillus anthracis	Bacillus anthracis	5417873	Contig	6	RXZJ01000067.1	MRR92052.1	PDLC02372	Nhi	Nhi	2.7e-169	3.2e-169	0.988	0.994	53389	54846	+	AAA family ATPase [Bacillus anthracis]	61	67	PDLC02372,Nhi, 1, 3.2e-169, 0.988, 0.994 | PDLC02350,AbiO, 1, 7.6e-165, 0.988, 0.994	PDLC02372, Nhi, 3.2e-169, 0.988, 0.994 | PDLC02350, AbiO, 7.6e-165, 0.988, 0.994
AbiO-Nhi_family	AbiO-Nhi	AbiO-Nhi	Possible abi /non-abi	GCA_016027575.1	ASM1602757v1	Bacillus tropicus	Bacillus tropicus	5716977	Complete Genome	1	CP065741.1	QPS48154.1	PDLC02372	Nhi	Nhi	2.5e-168	3e-168	0.988	0.994	16695	18152	+	ATP-binding protein (plasmid) [Bacillus tropicus]	22	170	PDLC02372,Nhi, 1, 3e-168, 0.988, 0.994 | PDLC02350,AbiO, 1, 1e-163, 0.988, 0.994	PDLC02372, Nhi, 3e-168, 0.988, 0.994 | PDLC02350, AbiO, 1e-163, 0.988, 0.994
AbiO-Nhi_family	AbiO-Nhi	AbiO-Nhi	Possible abi /non-abi	GCA_035816115.1	ASM3581611v1	Bacillus cereus	Bacillus cereus	6290274	Scaffold	7	JARSWB010000120.1	MEC3131718.1	PDLC02350	AbiO	AbiO	1.4e-182	1.6e-182	0.982	0.996	4893	6383	-	DUF2075 domain-containing protein [Bacillus cereus]	7	12	PDLC02372,Nhi, 1, 3.9e-175, 0.982, 0.996 | PDLC02350,AbiO, 1, 1.6e-182, 0.982, 0.996	PDLC02350, AbiO, 1.6e-182, 0.982, 0.996 | PDLC02372, Nhi, 3.9e-175, 0.982, 0.996
AbiO-Nhi_family	AbiO-Nhi	AbiO-Nhi	Possible abi /non-abi	GCA_029703795.1	PDT001182677.1	Bacillus thuringiensis	Bacillus thuringiensis	6398791	Contig	15	DAOIWR010000096.1	HDR6408713.1	PDLC02350	AbiO	AbiO	1.4e-182	1.6e-182	0.982	0.996	8717	10207	-	TPA: DUF2075 domain-containing protein [Bacillus thuringiensis]	13	26	PDLC02372,Nhi, 1, 3.9e-175, 0.982, 0.996 | PDLC02350,AbiO, 1, 1.6e-182, 0.982, 0.996	PDLC02350, AbiO, 1.6e-182, 0.982, 0.996 | PDLC02372, Nhi, 3.9e-175, 0.982, 0.996
AbiO-Nhi_family	AbiO-Nhi	AbiO-Nhi	Possible abi /non-abi	GCA_035798855.1	ASM3579885v1	Bacillus cereus	Bacillus cereus	6391923	Scaffold	15	JARKWO010000171.1	MEB8710354.1	PDLC02350	AbiO	AbiO	1.4e-182	1.6e-182	0.982	0.996	1420	2910	-	DUF2075 domain-containing protein [Bacillus cereus]	2	16	PDLC02372,Nhi, 1, 3.9e-175, 0.982, 0.996 | PDLC02350,AbiO, 1, 1.6e-182, 0.982, 0.996	PDLC02350, AbiO, 1.6e-182, 0.982, 0.996 | PDLC02372, Nhi, 3.9e-175, 0.982, 0.996
AbiO-Nhi_family	AbiO-Nhi	AbiO-Nhi	Possible abi /non-abi	GCA_000783235.1	ASM78323v1	Bacillus anthracis	Bacillus anthracis	5499560	Scaffold	2	JTAG01000010.1	KHA45642.1	PDLC02372	Nhi	Nhi	2.9e-169	3.4e-169	0.988	0.994	6040	7497	-	hypothetical protein OY40_01520 [Bacillus anthracis]	5	55	PDLC02372,Nhi, 1, 3.4e-169, 0.988, 0.994 | PDLC02350,AbiO, 1, 8e-165, 0.988, 0.994	PDLC02372, Nhi, 3.4e-169, 0.988, 0.994 | PDLC02350, AbiO, 8e-165, 0.988, 0.994
AbiO-Nhi_family	AbiO-Nhi	AbiO-Nhi	Possible abi /non-abi	GCA_006349695.2	ASM634969v2	Bacillus cereus	Bacillus cereus	6195299	Contig	16	VEPS02000095.1	NRD42133.1	PDLC02350	AbiO	AbiO	1.4e-182	1.6e-182	0.982	0.996	11011	12501	+	DUF2075 domain-containing protein [Bacillus cereus]	14	15	PDLC02372,Nhi, 1, 3.8e-175, 0.982, 0.996 | PDLC02350,AbiO, 1, 1.6e-182, 0.982, 0.996	PDLC02350, AbiO, 1.6e-182, 0.982, 0.996 | PDLC02372, Nhi, 3.8e-175, 0.982, 0.996
AbiO-Nhi_family	AbiO-Nhi	AbiO-Nhi	Possible abi /non-abi	GCA_035799585.1	ASM3579958v1	Bacillus cereus	Bacillus cereus	6657625	Scaffold	18	JARKXZ010000327.1	MEB8861136.1	PDLC02350	AbiO	AbiO	1.5e-182	1.7e-182	0.982	0.996	1421	2911	-	DUF2075 domain-containing protein [Bacillus cereus]	2	3	PDLC02372,Nhi, 1, 4.1e-175, 0.982, 0.996 | PDLC02350,AbiO, 1, 1.7e-182, 0.982, 0.996	PDLC02350, AbiO, 1.7e-182, 0.982, 0.996 | PDLC02372, Nhi, 4.1e-175, 0.982, 0.996
AbiO-Nhi_family	AbiO-Nhi	AbiO-Nhi	Possible abi /non-abi	GCA_029704245.1	PDT001182649.1	Bacillus thuringiensis	Bacillus thuringiensis	6697093	Contig	16	DAOIXN010000112.1	HDR6523962.1	PDLC02350	AbiO	AbiO	1.5e-182	1.7e-182	0.982	0.996	11492	12982	+	TPA: DUF2075 domain-containing protein [Bacillus thuringiensis]	15	16	PDLC02372,Nhi, 1, 4.2e-175, 0.982, 0.996 | PDLC02350,AbiO, 1, 1.7e-182, 0.982, 0.996	PDLC02350, AbiO, 1.7e-182, 0.982, 0.996 | PDLC02372, Nhi, 4.2e-175, 0.982, 0.996
AbiO-Nhi_family	AbiO-Nhi	AbiO-Nhi	Possible abi /non-abi	GCA_020775425.1	ASM2077542v1	Bacillus thuringiensis	Bacillus thuringiensis	6318668	Contig	16	JAIVBK010000087.1	MCC3882425.1	PDLC02350	AbiO	AbiO	4.2e-144	4.6e-144	0.983	0.814	4695	5918	-	ATP-binding protein [Bacillus thuringiensis]	9	23	PDLC02372,Nhi, 1, 2.3e-141, 0.983, 0.821 | PDLC02350,AbiO, 1, 4.6e-144, 0.983, 0.814	PDLC02350, AbiO, 4.6e-144, 0.983, 0.814 | PDLC02372, Nhi, 2.3e-141, 0.983, 0.821
AbiO-Nhi_family	AbiO-Nhi	AbiO-Nhi	Possible abi /non-abi	GCA_022625225.1	ASM2262522v1	Bacillus cereus	Bacillus cereus	6213840	Scaffold	2	JALBCM010000001.1	MCI0762936.1	PDLC02350	AbiO	AbiO	1.4e-182	1.6e-182	0.982	0.996	5865975	5867465	-	DUF2075 domain-containing protein [Bacillus cereus]	6064	6160	PDLC02372,Nhi, 1, 3.7e-175, 0.982, 0.996 | PDLC02350,AbiO, 1, 1.6e-182, 0.982, 0.996	PDLC02350, AbiO, 1.6e-182, 0.982, 0.996 | PDLC02372, Nhi, 3.7e-175, 0.982, 0.996
AbiO-Nhi_family	AbiO-Nhi	AbiO-Nhi	Possible abi /non-abi	GCA_029706145.1	PDT001182584.1	Bacillus thuringiensis	Bacillus thuringiensis	6463653	Contig	16	DAOIZY010000112.1	HDR6970731.1	PDLC02350	AbiO	AbiO	1.5e-182	1.7e-182	0.982	0.996	11597	13087	+	TPA: DUF2075 domain-containing protein [Bacillus thuringiensis]	15	16	PDLC02372,Nhi, 1, 4e-175, 0.982, 0.996 | PDLC02350,AbiO, 1, 1.7e-182, 0.982, 0.996	PDLC02350, AbiO, 1.7e-182, 0.982, 0.996 | PDLC02372, Nhi, 4e-175, 0.982, 0.996
AbiO-Nhi_family	AbiO-Nhi	AbiO-Nhi	Possible abi /non-abi	GCA_036851495.1	ASM3685149v1	Bacillus cereus	Bacillus cereus	5935439	Contig	16	JAFLOS010000003.1	MEG7928106.1	PDLC02350	AbiO	AbiO	2.4e-187	2.7e-187	0.984	0.998	185087	186577	+	DUF2075 domain-containing protein [Bacillus cereus]	164	170	PDLC02372,Nhi, 1, 6.8e-179, 0.984, 0.998 | PDLC02350,AbiO, 1, 2.7e-187, 0.984, 0.998	PDLC02350, AbiO, 2.7e-187, 0.984, 0.998 | PDLC02372, Nhi, 6.8e-179, 0.984, 0.998
AbiO-Nhi_family	AbiO-Nhi	AbiO-Nhi	Possible abi /non-abi	GCA_000782975.1	ASM78297v1	Bacillus anthracis	Bacillus anthracis	5449617	Scaffold	1	JSZR01000002.1	KGZ73195.1	PDLC02372	Nhi	Nhi	2.8e-169	3.4e-169	0.988	0.994	53369	54826	+	hypothetical protein OY25_00630 [Bacillus anthracis]	52	56	PDLC02372,Nhi, 1, 3.4e-169, 0.988, 0.994 | PDLC02350,AbiO, 1, 7.9e-165, 0.988, 0.994	PDLC02372, Nhi, 3.4e-169, 0.988, 0.994 | PDLC02350, AbiO, 7.9e-165, 0.988, 0.994
AbiO-Nhi_family	AbiO-Nhi	AbiO-Nhi	Possible abi /non-abi	GCA_000008445.1	ASM844v1	Bacillus anthracis str. 'Ames Ancestor'	Bacillus anthracis	5503926	Complete Genome	7	AE017336.2	AAT35490.1	PDLC02372	Nhi	Nhi	2.8e-169	3.3e-169	0.988	0.994	169299	170756	-	pXO1-133 (plasmid) [Bacillus anthracis str. 'Ames Ancestor']	162	178	PDLC02372,Nhi, 1, 3.3e-169, 0.988, 0.994 | PDLC02350,AbiO, 1, 7.8e-165, 0.988, 0.994	PDLC02372, Nhi, 3.3e-169, 0.988, 0.994 | PDLC02350, AbiO, 7.8e-165, 0.988, 0.994
AbiO-Nhi_family	AbiO-Nhi	AbiO-Nhi	Possible abi /non-abi	GCA_029479355.1	ASM2947935v1	Bacillus cereus	Bacillus cereus	6124807	Contig	13	JARPPJ010000016.1	MDF9524731.1	PDLC02350	AbiO	AbiO	1.6e-181	1.6e-181	0.904	0.998	42437	44056	+	DUF2075 domain-containing protein [Bacillus cereus]	48	88	PDLC02372,Nhi, 1, 1.4e-175, 0.904, 0.998 | PDLC02350,AbiO, 1, 1.6e-181, 0.904, 0.998 | PDLC02350,AbiO, 2, 1100, 0.024, 0.028	PDLC02350, AbiO, 1.6e-181, 0.904, 0.998 | PDLC02372, Nhi, 1.4e-175, 0.904, 0.998
AbiO-Nhi_family	AbiO-Nhi	AbiO-Nhi	Possible abi /non-abi	GCA_029704995.1	PDT001182632.1	Bacillus thuringiensis	Bacillus thuringiensis	6424793	Contig	10	DAOIYD010000056.1	HDR6660102.1	PDLC02350	AbiO	AbiO	1.5e-182	1.7e-182	0.982	0.996	26053	27543	-	TPA: DUF2075 domain-containing protein [Bacillus thuringiensis]	31	44	PDLC02372,Nhi, 1, 4e-175, 0.982, 0.996 | PDLC02350,AbiO, 1, 1.7e-182, 0.982, 0.996	PDLC02350, AbiO, 1.7e-182, 0.982, 0.996 | PDLC02372, Nhi, 4e-175, 0.982, 0.996
AbiO-Nhi_family	AbiO-Nhi	AbiO-Nhi	Possible abi /non-abi	GCF_013375565.1	ASM1337556v1	Bacillus thuringiensis	Bacillus thuringiensis	5587976	Contig	7	NZ_JABXFG010000028.1	WP_176581279.1	PDLC02350	AbiO	AbiO	4.8e-183	5.5e-183	0.982	0.996	27152	28642	+	DNA/RNA helicase domain-containing protein [Bacillus thuringiensis]	36	85	PDLC02372,Nhi, 1, 6.7e-176, 0.982, 0.996 | PDLC02350,AbiO, 1, 5.5e-183, 0.982, 0.996	PDLC02350, AbiO, 5.5e-183, 0.982, 0.996 | PDLC02372, Nhi, 6.7e-176, 0.982, 0.996
AbiO-Nhi_family	AbiO-Nhi	AbiO-Nhi	Possible abi /non-abi	GCA_009669105.1	ASM966910v1	Bacillus anthracis	Bacillus anthracis	5365636	Contig	7	RXZN01000546.1	MRR77206.1	PDLC02372	Nhi	Nhi	2.8e-169	3.3e-169	0.988	0.994	53380	54837	+	AAA family ATPase [Bacillus anthracis]	60	67	PDLC02372,Nhi, 1, 3.3e-169, 0.988, 0.994 | PDLC02350,AbiO, 1, 7.7e-165, 0.988, 0.994	PDLC02372, Nhi, 3.3e-169, 0.988, 0.994 | PDLC02350, AbiO, 7.7e-165, 0.988, 0.994
AbiO-Nhi_family	AbiO-Nhi	AbiO-Nhi	Possible abi /non-abi	GCA_000688795.1	ASM68879v1	Bacillus thuringiensis serovar kurstaki str. YBT-1520	Bacillus thuringiensis	6580536	Complete Genome	12	CP004861.1	AHZ54799.1	PDLC02350	AbiO	AbiO	1.5e-182	1.7e-182	0.982	0.996	31618	33108	-	hypothetical protein YBT1520_31506 (plasmid) [Bacillus thuringiensis serovar kurstaki str. YBT-1520]	34	276	PDLC02372,Nhi, 1, 4e-175, 0.982, 0.996 | PDLC02350,AbiO, 1, 1.7e-182, 0.982, 0.996	PDLC02350, AbiO, 1.7e-182, 0.982, 0.996 | PDLC02372, Nhi, 4e-175, 0.982, 0.996
AbiO-Nhi_family	AbiO-Nhi	AbiO-Nhi	Possible abi /non-abi	GCA_029703535.1	PDT001182690.1	Bacillus thuringiensis	Bacillus thuringiensis	6407532	Contig	7	DAOIWF010000054.1	HDR6330360.1	PDLC02350	AbiO	AbiO	1.5e-182	1.7e-182	0.982	0.996	22501	23991	-	TPA: DUF2075 domain-containing protein [Bacillus thuringiensis]	27	40	PDLC02372,Nhi, 1, 4e-175, 0.982, 0.996 | PDLC02350,AbiO, 1, 1.7e-182, 0.982, 0.996	PDLC02350, AbiO, 1.7e-182, 0.982, 0.996 | PDLC02372, Nhi, 4e-175, 0.982, 0.996
AbiO-Nhi_family	AbiO-Nhi	AbiO-Nhi	Possible abi /non-abi	GCA_002572385.1	ASM257238v1	Bacillus pseudomycoides	Bacillus pseudomycoides	5738096	Scaffold	6	NVJM01000049.1	PGE11998.1	PDLC02350	AbiO	AbiO	6.2e-178	7.1e-178	0.959	0.998	2209	3741	+	hypothetical protein COM51_24045 [Bacillus pseudomycoides]	5	27	PDLC02372,Nhi, 1, 1.8e-170, 0.959, 0.998 | PDLC02350,AbiO, 1, 7.1e-178, 0.959, 0.998	PDLC02350, AbiO, 7.1e-178, 0.959, 0.998 | PDLC02372, Nhi, 1.8e-170, 0.959, 0.998
AbiO-Nhi_family	AbiO-Nhi	AbiO-Nhi	Possible abi /non-abi	GCA_029692945.1	PDT001654490.1	Bacillus anthracis	Bacillus anthracis	5961393	Contig	7	DAOIDE010000009.1	HDR3505624.1	PDLC02372	Nhi	Nhi	3e-169	3.6e-169	0.988	0.994	6378	7835	-	TPA: ATP-binding protein [Bacillus anthracis]	7	59	PDLC02372,Nhi, 1, 3.6e-169, 0.988, 0.994 | PDLC02350,AbiO, 1, 8.3e-165, 0.988, 0.994	PDLC02372, Nhi, 3.6e-169, 0.988, 0.994 | PDLC02350, AbiO, 8.3e-165, 0.988, 0.994
AbiO-Nhi_family	AbiO-Nhi	AbiO-Nhi	Possible abi /non-abi	GCA_029705935.1	PDT001182598.1	Bacillus thuringiensis	Bacillus thuringiensis	6404904	Contig	15	DAOIZN010000093.1	HDR6892674.1	PDLC02350	AbiO	AbiO	1.4e-182	1.6e-182	0.982	0.996	8717	10207	-	TPA: DUF2075 domain-containing protein [Bacillus thuringiensis]	13	26	PDLC02372,Nhi, 1, 3.9e-175, 0.982, 0.996 | PDLC02350,AbiO, 1, 1.6e-182, 0.982, 0.996	PDLC02350, AbiO, 1.6e-182, 0.982, 0.996 | PDLC02372, Nhi, 3.9e-175, 0.982, 0.996
AbiO-Nhi_family	AbiO-Nhi	AbiO-Nhi	Possible abi /non-abi	GCA_000832425.1	ASM83242v1	Bacillus anthracis	Bacillus anthracis	5403381	Complete Genome	1	CP009324.1	AJG62415.1	PDLC02372	Nhi	Nhi	2.9e-169	3.4e-169	0.988	0.994	29321	30778	+	phoH-like family protein (plasmid) [Bacillus anthracis]	35	196	PDLC02372,Nhi, 1, 3.4e-169, 0.988, 0.994 | PDLC02350,AbiO, 1, 8e-165, 0.988, 0.994	PDLC02372, Nhi, 3.4e-169, 0.988, 0.994 | PDLC02350, AbiO, 8e-165, 0.988, 0.994
AbiO-Nhi_family	AbiO-Nhi	AbiO-Nhi	Possible abi /non-abi	GCA_002147245.1	ASM214724v1	Bacillus thuringiensis serovar tolworthi	Bacillus thuringiensis	6819280	Contig	1	NFDZ01000023.1	OTZ46393.1	PDLC02350	AbiO	AbiO	1.6e-182	1.8e-182	0.982	0.996	1921	3411	-	hypothetical protein BK760_02480 [Bacillus thuringiensis serovar tolworthi]	3	17	PDLC02372,Nhi, 1, 4.2e-175, 0.982, 0.996 | PDLC02350,AbiO, 1, 1.8e-182, 0.982, 0.996	PDLC02350, AbiO, 1.8e-182, 0.982, 0.996 | PDLC02372, Nhi, 4.2e-175, 0.982, 0.996
AbiO-Nhi_family	AbiO-Nhi	AbiO-Nhi	Possible abi /non-abi	GCF_014249775.1	ASM1424977v1	Bacillus anthracis	Bacillus anthracis	5503926	Chromosome	6	NZ_CP060195.1	WP_000742890.1	PDLC02372	Nhi	Nhi	2.7e-169	3.2e-169	0.988	0.994	169299	170756	-	ATP-binding protein [Bacillus cereus group]	155	169	PDLC02372,Nhi, 1, 3.2e-169, 0.988, 0.994 | PDLC02350,AbiO, 1, 7.4e-165, 0.988, 0.994	PDLC02372, Nhi, 3.2e-169, 0.988, 0.994 | PDLC02350, AbiO, 7.4e-165, 0.988, 0.994
AbiO-Nhi_family	AbiO-Nhi	AbiO-Nhi	Possible abi /non-abi	GCA_035801435.1	ASM3580143v1	Bacillus cereus	Bacillus cereus	5350804	Scaffold	8	JARLBJ010000182.1	MEB9302717.1	PDLC02350	AbiO	AbiO	3.8e-144	4.2e-144	0.983	0.814	2998	4221	+	ATP-binding protein [Bacillus cereus]	4	12	PDLC02372,Nhi, 1, 2.1e-141, 0.983, 0.821 | PDLC02350,AbiO, 1, 4.2e-144, 0.983, 0.814	PDLC02350, AbiO, 4.2e-144, 0.983, 0.814 | PDLC02372, Nhi, 2.1e-141, 0.983, 0.821
AbiO-Nhi_family	AbiO-Nhi	AbiO-Nhi	Possible abi /non-abi	GCA_036620995.1	ASM3662099v1	Bacillus anthracis	Bacillus anthracis	5445938	Scaffold	7	JAZICM010000016.1	MEF7555412.1	PDLC02372	Nhi	Nhi	2.7e-169	3.2e-169	0.988	0.994	53437	54894	+	ATP-binding protein [Bacillus anthracis]	53	59	PDLC02372,Nhi, 1, 3.2e-169, 0.988, 0.994 | PDLC02350,AbiO, 1, 7.5e-165, 0.988, 0.994	PDLC02372, Nhi, 3.2e-169, 0.988, 0.994 | PDLC02350, AbiO, 7.5e-165, 0.988, 0.994
AbiO-Nhi_family	AbiO-Nhi	AbiO-Nhi	Possible abi /non-abi	GCA_029695645.1	PDT001640472.1	Bacillus anthracis	Bacillus anthracis	5941462	Contig	7	DAOIIH010000021.1	HDR4282323.1	PDLC02372	Nhi	Nhi	3e-169	3.5e-169	0.988	0.994	6378	7835	-	TPA: ATP-binding protein [Bacillus anthracis]	7	57	PDLC02372,Nhi, 1, 3.5e-169, 0.988, 0.994 | PDLC02350,AbiO, 1, 8.3e-165, 0.988, 0.994	PDLC02372, Nhi, 3.5e-169, 0.988, 0.994 | PDLC02350, AbiO, 8.3e-165, 0.988, 0.994
AbiO-Nhi_family	AbiO-Nhi	AbiO-Nhi	Possible abi /non-abi	GCA_009669135.1	ASM966913v1	Bacillus anthracis	Bacillus anthracis	5402081	Contig	7	RXZO01000338.1	MRQ38529.1	PDLC02372	Nhi	Nhi	2.7e-169	3.3e-169	0.988	0.994	11485	12942	+	AAA family ATPase [Bacillus anthracis]	15	22	PDLC02372,Nhi, 1, 3.3e-169, 0.988, 0.994 | PDLC02350,AbiO, 1, 7.7e-165, 0.988, 0.994	PDLC02372, Nhi, 3.3e-169, 0.988, 0.994 | PDLC02350, AbiO, 7.7e-165, 0.988, 0.994
AbiO-Nhi_family	AbiO-Nhi	AbiO-Nhi	Possible abi /non-abi	GCA_029706785.1	PDT001182562.1	Bacillus thuringiensis	Bacillus thuringiensis	6599779	Contig	16	DAOJAS010000092.1	HDR7074113.1	PDLC02350	AbiO	AbiO	1.5e-182	1.7e-182	0.982	0.996	8717	10207	-	TPA: DUF2075 domain-containing protein [Bacillus thuringiensis]	13	26	PDLC02372,Nhi, 1, 4e-175, 0.982, 0.996 | PDLC02350,AbiO, 1, 1.7e-182, 0.982, 0.996	PDLC02350, AbiO, 1.7e-182, 0.982, 0.996 | PDLC02372, Nhi, 4e-175, 0.982, 0.996
AbiO-Nhi_family	AbiO-Nhi	AbiO-Nhi	Possible abi /non-abi	GCA_000832445.1	ASM83244v1	Bacillus anthracis	Bacillus anthracis	5506626	Complete Genome	2	CP009327.1	AJG79919.1	PDLC02372	Nhi	Nhi	2.9e-169	3.5e-169	0.988	0.994	31342	32799	-	phoH-like family protein (plasmid) [Bacillus anthracis]	35	198	PDLC02372,Nhi, 1, 3.5e-169, 0.988, 0.994 | PDLC02350,AbiO, 1, 8.2e-165, 0.988, 0.994	PDLC02372, Nhi, 3.5e-169, 0.988, 0.994 | PDLC02350, AbiO, 8.2e-165, 0.988, 0.994
AbiO-Nhi_family	AbiO-Nhi	AbiO-Nhi	Possible abi /non-abi	GCA_029693705.1	PDT001654463.1	Bacillus anthracis	Bacillus anthracis	6103801	Contig	7	DAOIER010000015.1	HDR3778916.1	PDLC02372	Nhi	Nhi	3.1e-169	3.6e-169	0.988	0.994	6378	7835	-	TPA: ATP-binding protein [Bacillus anthracis]	7	60	PDLC02372,Nhi, 1, 3.6e-169, 0.988, 0.994 | PDLC02350,AbiO, 1, 8.5e-165, 0.988, 0.994	PDLC02372, Nhi, 3.6e-169, 0.988, 0.994 | PDLC02350, AbiO, 8.5e-165, 0.988, 0.994
AbiO-Nhi_family	AbiO-Nhi	AbiO-Nhi	Possible abi /non-abi	GCA_029695665.1	PDT001640475.1	Bacillus anthracis	Bacillus anthracis	5962976	Contig	7	DAOIIG010000021.1	HDR4300019.1	PDLC02372	Nhi	Nhi	3e-169	3.6e-169	0.988	0.994	6378	7835	-	TPA: ATP-binding protein [Bacillus anthracis]	7	57	PDLC02372,Nhi, 1, 3.6e-169, 0.988, 0.994 | PDLC02350,AbiO, 1, 8.3e-165, 0.988, 0.994	PDLC02372, Nhi, 3.6e-169, 0.988, 0.994 | PDLC02350, AbiO, 8.3e-165, 0.988, 0.994
AbiO-Nhi_family	AbiO-Nhi	AbiO-Nhi	Possible abi /non-abi	GCA_029698705.1	PDT001189151.1	Bacillus anthracis	Bacillus anthracis	5598271	Contig	7	DAOINW010000013.1	HDR5100205.1	PDLC02372	Nhi	Nhi	2.8e-169	3.3e-169	0.988	0.994	6378	7835	-	TPA: ATP-binding protein [Bacillus anthracis]	7	57	PDLC02372,Nhi, 1, 3.3e-169, 0.988, 0.994 | PDLC02350,AbiO, 1, 7.8e-165, 0.988, 0.994	PDLC02372, Nhi, 3.3e-169, 0.988, 0.994 | PDLC02350, AbiO, 7.8e-165, 0.988, 0.994
AbiO-Nhi_family	AbiO-Nhi	AbiO-Nhi	Possible abi /non-abi	GCA_035816955.1	ASM3581695v1	Bacillus cereus	Bacillus cereus	6316653	Scaffold	3	JARSXT010000033.1	MEC3375612.1	PDLC02350	AbiO	AbiO	1.4e-182	1.6e-182	0.982	0.996	11510	13000	+	DUF2075 domain-containing protein [Bacillus cereus]	15	39	PDLC02372,Nhi, 1, 3.9e-175, 0.982, 0.996 | PDLC02350,AbiO, 1, 1.6e-182, 0.982, 0.996	PDLC02350, AbiO, 1.6e-182, 0.982, 0.996 | PDLC02372, Nhi, 3.9e-175, 0.982, 0.996
AbiO-Nhi_family	AbiO-Nhi	AbiO-Nhi	Possible abi /non-abi	GCA_031342435.1	ASM3134243v1	Bacillus thuringiensis	Bacillus thuringiensis	6647172	Scaffold	3	VJWJ01000042.1	MDR5045310.1	PDLC02350	AbiO	AbiO	1.4e-182	1.6e-182	0.982	0.996	11174	12664	+	DUF2075 domain-containing protein [Bacillus thuringiensis]	15	17	PDLC02372,Nhi, 1, 3.9e-175, 0.982, 0.996 | PDLC02350,AbiO, 1, 1.6e-182, 0.982, 0.996	PDLC02350, AbiO, 1.6e-182, 0.982, 0.996 | PDLC02372, Nhi, 3.9e-175, 0.982, 0.996
AbiO-Nhi_family	AbiO-Nhi	AbiO-Nhi	Possible abi /non-abi	GCA_029699805.1	PDT001183842.1	Bacillus anthracis	Bacillus anthracis	6030809	Contig	7	DAOIPZ010000021.1	HDR5420134.1	PDLC02372	Nhi	Nhi	2.3e-169	2.7e-169	0.988	0.994	6950	8407	-	TPA: ATP-binding protein [Bacillus anthracis]	8	58	PDLC02372,Nhi, 1, 2.7e-169, 0.988, 0.994 | PDLC02350,AbiO, 1, 6.4e-165, 0.988, 0.994	PDLC02372, Nhi, 2.7e-169, 0.988, 0.994 | PDLC02350, AbiO, 6.4e-165, 0.988, 0.994
AbiO-Nhi_family	AbiO-Nhi	AbiO-Nhi	Possible abi /non-abi	GCA_029700425.1	PDT001183810.1	Bacillus anthracis	Bacillus anthracis	5701269	Contig	7	DAOIRF010000019.1	HDR5611295.1	PDLC02372	Nhi	Nhi	2.9e-169	3.4e-169	0.988	0.994	38977	40434	-	TPA: ATP-binding protein [Bacillus anthracis]	32	84	PDLC02372,Nhi, 1, 3.4e-169, 0.988, 0.994 | PDLC02350,AbiO, 1, 8e-165, 0.988, 0.994	PDLC02372, Nhi, 3.4e-169, 0.988, 0.994 | PDLC02350, AbiO, 8e-165, 0.988, 0.994
AbiO-Nhi_family	AbiO-Nhi	AbiO-Nhi	Possible abi /non-abi	GCA_000743825.1	BHY_1	Bacillus anthracis	Bacillus anthracis	5487716	Scaffold	6	KN050652.1	KFL76303.1	PDLC02372	Nhi	Nhi	2.9e-169	3.5e-169	0.988	0.994	56055	57512	+	phoH-like family protein [Bacillus anthracis]	64	194	PDLC02372,Nhi, 1, 3.5e-169, 0.988, 0.994 | PDLC02350,AbiO, 1, 8.2e-165, 0.988, 0.994	PDLC02372, Nhi, 3.5e-169, 0.988, 0.994 | PDLC02350, AbiO, 8.2e-165, 0.988, 0.994
AbiO-Nhi_family	AbiO-Nhi	AbiO-Nhi	Possible abi /non-abi	GCA_035816295.1	ASM3581629v1	Bacillus cereus	Bacillus cereus	6410283	Scaffold	17	JARSWL010000162.1	MEC2995860.1	PDLC02350	AbiO	AbiO	4.3e-144	4.7e-144	0.983	0.814	4604	5827	-	ATP-binding protein [Bacillus cereus]	9	24	PDLC02372,Nhi, 1, 2.3e-141, 0.983, 0.821 | PDLC02350,AbiO, 1, 4.7e-144, 0.983, 0.814	PDLC02350, AbiO, 4.7e-144, 0.983, 0.814 | PDLC02372, Nhi, 2.3e-141, 0.983, 0.821
AbiO-Nhi_family	AbiO-Nhi	AbiO-Nhi	Possible abi /non-abi	GCA_029707065.1	PDT001182547.1	Bacillus thuringiensis	Bacillus thuringiensis	6360685	Contig	14	DAOJBK010000153.1	HDR7151831.1	PDLC02350	AbiO	AbiO	4.3e-144	4.8e-144	0.983	0.814	4582	5805	-	TPA: ATP-binding protein [Bacillus thuringiensis]	8	11	PDLC02372,Nhi, 1, 2.4e-141, 0.983, 0.821 | PDLC02350,AbiO, 1, 4.8e-144, 0.983, 0.814	PDLC02350, AbiO, 4.8e-144, 0.983, 0.814 | PDLC02372, Nhi, 2.4e-141, 0.983, 0.821
AbiO-Nhi_family	AbiO-Nhi	AbiO-Nhi	Possible abi /non-abi	GCA_035799035.1	ASM3579903v1	Bacillus cereus	Bacillus cereus	6288895	Scaffold	2	JARKWW010000027.1	MEB8712476.1	PDLC02350	AbiO	AbiO	1.4e-182	1.6e-182	0.982	0.996	1421	2911	-	DUF2075 domain-containing protein [Bacillus cereus]	2	17	PDLC02372,Nhi, 1, 3.9e-175, 0.982, 0.996 | PDLC02350,AbiO, 1, 1.6e-182, 0.982, 0.996	PDLC02350, AbiO, 1.6e-182, 0.982, 0.996 | PDLC02372, Nhi, 3.9e-175, 0.982, 0.996
AbiO-Nhi_family	AbiO-Nhi	AbiO-Nhi	Possible abi /non-abi	GCA_029702855.1	PDT001182833.1	Bacillus cereus biovar anthracis	Bacillus cereus	5857479	Contig	6	DAOIVO010000011.1	HDR6228759.1	PDLC02372	Nhi	Nhi	3e-169	3.5e-169	0.988	0.994	51482	52939	+	TPA: ATP-binding protein [Bacillus cereus biovar anthracis]	48	156	PDLC02372,Nhi, 1, 3.5e-169, 0.988, 0.994 | PDLC02350,AbiO, 1, 8.2e-165, 0.988, 0.994	PDLC02372, Nhi, 3.5e-169, 0.988, 0.994 | PDLC02350, AbiO, 8.2e-165, 0.988, 0.994
AbiO-Nhi_family	AbiO-Nhi	AbiO-Nhi	Possible abi /non-abi	GCA_000743805.1	BDQ	Bacillus anthracis	Bacillus anthracis	5460923	Scaffold	6	KN050649.1	KFL80035.1	PDLC02372	Nhi	Nhi	3e-169	3.5e-169	0.988	0.994	127667	129124	+	phoH-like family protein [Bacillus anthracis]	141	205	PDLC02372,Nhi, 1, 3.5e-169, 0.988, 0.994 | PDLC02350,AbiO, 1, 8.2e-165, 0.988, 0.994	PDLC02372, Nhi, 3.5e-169, 0.988, 0.994 | PDLC02350, AbiO, 8.2e-165, 0.988, 0.994
AbiO-Nhi_family	AbiO-Nhi	AbiO-Nhi	Possible abi /non-abi	GCA_009669205.1	ASM966920v1	Bacillus anthracis	Bacillus anthracis	5350330	Scaffold	6	RXZS01000166.1	MRQ21384.1	PDLC02372	Nhi	Nhi	2.7e-169	3.2e-169	0.988	0.994	53381	54838	+	AAA family ATPase [Bacillus anthracis]	60	67	PDLC02372,Nhi, 1, 3.2e-169, 0.988, 0.994 | PDLC02350,AbiO, 1, 7.5e-165, 0.988, 0.994	PDLC02372, Nhi, 3.2e-169, 0.988, 0.994 | PDLC02350, AbiO, 7.5e-165, 0.988, 0.994
AbiO-Nhi_family	AbiO-Nhi	AbiO-Nhi	Possible abi /non-abi	GCA_000181835.1	ASM18183v1	Bacillus anthracis str. A0488	Bacillus anthracis	5392168	Scaffold	6	ABJC01000062.1	EDR16479.1	PDLC02372	Nhi	Nhi	2.7e-169	3.2e-169	0.988	0.994	31022	32479	+	pXO1-133 (plasmid) [Bacillus anthracis str. A0488]	40	178	PDLC02372,Nhi, 1, 3.2e-169, 0.988, 0.994 | PDLC02350,AbiO, 1, 7.5e-165, 0.988, 0.994	PDLC02372, Nhi, 3.2e-169, 0.988, 0.994 | PDLC02350, AbiO, 7.5e-165, 0.988, 0.994
AbiO-Nhi_family	AbiO-Nhi	AbiO-Nhi	Possible abi /non-abi	GCA_029705995.1	PDT001182592.1	Bacillus thuringiensis	Bacillus thuringiensis	6504575	Contig	17	DAOIZR010000190.1	HDR6905995.1	PDLC02350	AbiO	AbiO	4.4e-144	4.9e-144	0.983	0.814	4582	5805	-	TPA: ATP-binding protein [Bacillus thuringiensis]	8	11	PDLC02372,Nhi, 1, 2.4e-141, 0.983, 0.821 | PDLC02350,AbiO, 1, 4.9e-144, 0.983, 0.814	PDLC02350, AbiO, 4.9e-144, 0.983, 0.814 | PDLC02372, Nhi, 2.4e-141, 0.983, 0.821
AbiO-Nhi_family	AbiO-Nhi	AbiO-Nhi	Possible abi /non-abi	GCA_029704775.1	PDT001182645.1	Bacillus thuringiensis	Bacillus thuringiensis	6409328	Contig	17	DAOIXU010000143.1	HDR6587453.1	PDLC02350	AbiO	AbiO	4.3e-144	4.8e-144	0.983	0.814	4582	5805	-	TPA: ATP-binding protein [Bacillus thuringiensis]	8	11	PDLC02372,Nhi, 1, 2.4e-141, 0.983, 0.821 | PDLC02350,AbiO, 1, 4.8e-144, 0.983, 0.814	PDLC02350, AbiO, 4.8e-144, 0.983, 0.814 | PDLC02372, Nhi, 2.4e-141, 0.983, 0.821
AbiO-Nhi_family	AbiO-Nhi	AbiO-Nhi	Possible abi /non-abi	GCF_022664135.1	ASM2266413v1	Bacillus cereus group sp. BfR-BA-01317	Bacillus cereus s.l.	7056482	Contig	20	NZ_JAKUGW010000060.1	WP_000802626.1	PDLC02350	AbiO	AbiO	1.6e-182	1.8e-182	0.982	0.996	11122	12612	+	DUF2075 domain-containing protein [Bacillus cereus group]	15	16	PDLC02372,Nhi, 1, 4.4e-175, 0.982, 0.996 | PDLC02350,AbiO, 1, 1.8e-182, 0.982, 0.996	PDLC02350, AbiO, 1.8e-182, 0.982, 0.996 | PDLC02372, Nhi, 4.4e-175, 0.982, 0.996
AbiO-Nhi_family	AbiO-Nhi	AbiO-Nhi	Possible abi /non-abi	GCA_029706705.1	PDT001182567.1	Bacillus thuringiensis	Bacillus thuringiensis	6375554	Contig	8	DAOJAR010000054.1	HDR7079259.1	PDLC02350	AbiO	AbiO	1.4e-182	1.6e-182	0.982	0.996	22496	23986	-	TPA: DUF2075 domain-containing protein [Bacillus thuringiensis]	27	40	PDLC02372,Nhi, 1, 3.9e-175, 0.982, 0.996 | PDLC02350,AbiO, 1, 1.6e-182, 0.982, 0.996	PDLC02350, AbiO, 1.6e-182, 0.982, 0.996 | PDLC02372, Nhi, 3.9e-175, 0.982, 0.996
AbiO-Nhi_family	AbiO-Nhi	AbiO-Nhi	Possible abi /non-abi	GCA_029695825.1	PDT001640445.1	Bacillus anthracis	Bacillus anthracis	5489318	Contig	7	DAOIIP010000012.1	HDR4327749.1	PDLC02372	Nhi	Nhi	2.8e-169	3.3e-169	0.988	0.994	6378	7835	-	TPA: ATP-binding protein [Bacillus anthracis]	7	57	PDLC02372,Nhi, 1, 3.3e-169, 0.988, 0.994 | PDLC02350,AbiO, 1, 7.7e-165, 0.988, 0.994	PDLC02372, Nhi, 3.3e-169, 0.988, 0.994 | PDLC02350, AbiO, 7.7e-165, 0.988, 0.994
AbiO-Nhi_family	AbiO-Nhi	AbiO-Nhi	Possible abi /non-abi	GCA_029707065.1	PDT001182547.1	Bacillus thuringiensis	Bacillus thuringiensis	6360685	Contig	12	DAOJBK010000090.1	HDR7150967.1	PDLC02350	AbiO	AbiO	1.4e-182	1.6e-182	0.982	0.996	8717	10207	-	TPA: DUF2075 domain-containing protein [Bacillus thuringiensis]	13	26	PDLC02372,Nhi, 1, 3.9e-175, 0.982, 0.996 | PDLC02350,AbiO, 1, 1.6e-182, 0.982, 0.996	PDLC02350, AbiO, 1.6e-182, 0.982, 0.996 | PDLC02372, Nhi, 3.9e-175, 0.982, 0.996
AbiO-Nhi_family	AbiO-Nhi	AbiO-Nhi	Possible abi /non-abi	GCA_002525695.1	ASM252569v1	Bacillus anthracis	Bacillus anthracis	5345676	Contig	6	NRIY01000012.1	PDP06851.1	PDLC02372	Nhi	Nhi	2.8e-169	3.4e-169	0.988	0.994	6457	7914	-	ATP-binding protein [Bacillus anthracis]	10	68	PDLC02372,Nhi, 1, 3.4e-169, 0.988, 0.994 | PDLC02350,AbiO, 1, 7.9e-165, 0.988, 0.994	PDLC02372, Nhi, 3.4e-169, 0.988, 0.994 | PDLC02350, AbiO, 7.9e-165, 0.988, 0.994
AbiO-Nhi_family	AbiO-Nhi	AbiO-Nhi	Possible abi /non-abi	GCA_022220525.1	ASM2222052v1	Bacillus anthracis	Bacillus anthracis	5506528	Complete Genome	6	CP076142.1	UKW69994.1	PDLC02372	Nhi	Nhi	2.7e-169	3.3e-169	0.988	0.994	169392	170849	-	ATP-binding protein (plasmid) [Bacillus anthracis]	150	163	PDLC02372,Nhi, 1, 3.3e-169, 0.988, 0.994 | PDLC02350,AbiO, 1, 7.6e-165, 0.988, 0.994	PDLC02372, Nhi, 3.3e-169, 0.988, 0.994 | PDLC02350, AbiO, 7.6e-165, 0.988, 0.994
AbiO-Nhi_family	AbiO-Nhi	AbiO-Nhi	Possible abi /non-abi	GCA_035798975.1	ASM3579897v1	Bacillus cereus	Bacillus cereus	6185535	Scaffold	18	JARKWS010000231.1	MEB8824419.1	PDLC02350	AbiO	AbiO	1.4e-182	1.6e-182	0.982	0.996	1416	2906	-	DUF2075 domain-containing protein [Bacillus cereus]	2	6	PDLC02372,Nhi, 1, 3.8e-175, 0.982, 0.996 | PDLC02350,AbiO, 1, 1.6e-182, 0.982, 0.996	PDLC02350, AbiO, 1.6e-182, 0.982, 0.996 | PDLC02372, Nhi, 3.8e-175, 0.982, 0.996
AbiO-Nhi_family	AbiO-Nhi	AbiO-Nhi	Possible abi /non-abi	GCF_007673075.1	ASM767307v1	Bacillus cereus	Bacillus cereus	5736049	Scaffold	12	NZ_VDYX01000009.1	WP_098282589.1	PDLC02350	AbiO	AbiO	3.7e-188	4.2e-188	0.984	0.998	32856	34346	-	DNA/RNA helicase domain-containing protein [Bacillus cereus]	24	83	PDLC02372,Nhi, 1, 1.2e-179, 0.984, 0.998 | PDLC02350,AbiO, 1, 4.2e-188, 0.984, 0.998	PDLC02350, AbiO, 4.2e-188, 0.984, 0.998 | PDLC02372, Nhi, 1.2e-179, 0.984, 0.998
AbiO-Nhi_family	AbiO-Nhi	AbiO-Nhi	Possible abi /non-abi	GCA_032136015.1	PDT001905667.1	Bacillus anthracis	Bacillus anthracis	5712677	Contig	5	DAPUTK010000030.1	HDZ1832228.1	PDLC02372	Nhi	Nhi	2.9e-169	3.4e-169	0.988	0.994	6378	7835	-	TPA: ATP-binding protein [Bacillus anthracis]	7	59	PDLC02372,Nhi, 1, 3.4e-169, 0.988, 0.994 | PDLC02350,AbiO, 1, 8e-165, 0.988, 0.994	PDLC02372, Nhi, 3.4e-169, 0.988, 0.994 | PDLC02350, AbiO, 8e-165, 0.988, 0.994
AbiO-Nhi_family	AbiO-Nhi	AbiO-Nhi	Possible abi /non-abi	GCA_029705375.1	PDT001182621.1	Bacillus thuringiensis	Bacillus thuringiensis	6400210	Contig	13	DAOIYP010000095.1	HDR6783222.1	PDLC02350	AbiO	AbiO	1.4e-182	1.6e-182	0.982	0.996	8717	10207	-	TPA: DUF2075 domain-containing protein [Bacillus thuringiensis]	13	26	PDLC02372,Nhi, 1, 3.9e-175, 0.982, 0.996 | PDLC02350,AbiO, 1, 1.6e-182, 0.982, 0.996	PDLC02350, AbiO, 1.6e-182, 0.982, 0.996 | PDLC02372, Nhi, 3.9e-175, 0.982, 0.996
AbiO-Nhi_family	AbiO-Nhi	AbiO-Nhi	Possible abi /non-abi	GCA_000292455.1	ASM29245v1	Bacillus thuringiensis HD-771	Bacillus thuringiensis	6438373	Complete Genome	12	CP003754.1	AFQ19739.1	PDLC02372	Nhi	Nhi	1.6e-168	1.9e-168	0.982	0.996	58468	59937	+	hypothetical protein BTG_32013 (plasmid) [Bacillus thuringiensis HD-771]	66	169	PDLC02372,Nhi, 1, 1.9e-168, 0.982, 0.996 | PDLC02350,AbiO, 1, 1.2e-164, 0.982, 0.996	PDLC02372, Nhi, 1.9e-168, 0.982, 0.996 | PDLC02350, AbiO, 1.2e-164, 0.982, 0.996
AbiO-Nhi_family	AbiO-Nhi	AbiO-Nhi	Possible abi /non-abi	GCA_029699965.1	PDT001183835.1	Bacillus anthracis	Bacillus anthracis	5988898	Contig	7	DAOIQH010000020.1	HDR5454721.1	PDLC02372	Nhi	Nhi	3e-169	3.6e-169	0.988	0.994	6378	7835	-	TPA: ATP-binding protein [Bacillus anthracis]	7	59	PDLC02372,Nhi, 1, 3.6e-169, 0.988, 0.994 | PDLC02350,AbiO, 1, 8.4e-165, 0.988, 0.994	PDLC02372, Nhi, 3.6e-169, 0.988, 0.994 | PDLC02350, AbiO, 8.4e-165, 0.988, 0.994
AbiO-Nhi_family	AbiO-Nhi	AbiO-Nhi	Possible abi /non-abi	GCA_035800115.1	ASM3580011v1	Bacillus cereus	Bacillus cereus	6416052	Scaffold	17	JARKYY010000186.1	MEB9070086.1	PDLC02350	AbiO	AbiO	1.4e-182	1.6e-182	0.982	0.996	1420	2910	-	DUF2075 domain-containing protein [Bacillus cereus]	2	16	PDLC02372,Nhi, 1, 3.9e-175, 0.982, 0.996 | PDLC02350,AbiO, 1, 1.6e-182, 0.982, 0.996	PDLC02350, AbiO, 1.6e-182, 0.982, 0.996 | PDLC02372, Nhi, 3.9e-175, 0.982, 0.996
AbiO-Nhi_family	AbiO-Nhi	AbiO-Nhi	Possible abi /non-abi	GCA_029694265.1	PDT001654411.1	Bacillus anthracis	Bacillus anthracis	5498317	Contig	6	DAOIFP010000020.1	HDR3879811.1	PDLC02372	Nhi	Nhi	2.7e-169	3.3e-169	0.988	0.994	53361	54818	+	TPA: ATP-binding protein [Bacillus anthracis]	51	57	PDLC02372,Nhi, 1, 3.3e-169, 0.988, 0.994 | PDLC02350,AbiO, 1, 7.6e-165, 0.988, 0.994	PDLC02372, Nhi, 3.3e-169, 0.988, 0.994 | PDLC02350, AbiO, 7.6e-165, 0.988, 0.994
AbiO-Nhi_family	AbiO-Nhi	AbiO-Nhi	Possible abi /non-abi	GCA_002024535.1	ASM202453v1	Bacillus cereus	Bacillus cereus	5392392	Contig	7	MTAT01000011.1	OPD43745.1	PDLC02350	AbiO	AbiO	1.6e-181	1.6e-181	0.904	0.998	26390	28009	-	hypothetical protein BVG00_21655 [Bacillus cereus]	25	59	PDLC02372,Nhi, 1, 1.5e-175, 0.904, 0.998 | PDLC02350,AbiO, 1, 1.6e-181, 0.904, 0.998 | PDLC02350,AbiO, 2, 950, 0.024, 0.028	PDLC02350, AbiO, 1.6e-181, 0.904, 0.998 | PDLC02372, Nhi, 1.5e-175, 0.904, 0.998
AbiO-Nhi_family	AbiO-Nhi	AbiO-Nhi	Possible abi /non-abi	GCA_025677725.1	ASM2567772v1	Bacillus thuringiensis	Bacillus thuringiensis	6496314	Complete Genome	8	CP106948.1	UYD00459.1	PDLC02350	AbiO	AbiO	1.4e-182	1.6e-182	0.982	0.996	848086	849576	+	DUF2075 domain-containing protein (plasmid) [Bacillus thuringiensis]	762	801	PDLC02372,Nhi, 1, 3.8e-175, 0.982, 0.996 | PDLC02350,AbiO, 1, 1.6e-182, 0.982, 0.996	PDLC02350, AbiO, 1.6e-182, 0.982, 0.996 | PDLC02372, Nhi, 3.8e-175, 0.982, 0.996
AbiO-Nhi_family	AbiO-Nhi	AbiO-Nhi	Possible abi /non-abi	GCA_029706225.1	PDT001182581.1	Bacillus thuringiensis	Bacillus thuringiensis	6514755	Contig	16	DAOJAC010000107.1	HDR6983670.1	PDLC02350	AbiO	AbiO	1.5e-182	1.7e-182	0.982	0.996	11581	13071	+	TPA: DUF2075 domain-containing protein [Bacillus thuringiensis]	15	16	PDLC02372,Nhi, 1, 4e-175, 0.982, 0.996 | PDLC02350,AbiO, 1, 1.7e-182, 0.982, 0.996	PDLC02350, AbiO, 1.7e-182, 0.982, 0.996 | PDLC02372, Nhi, 4e-175, 0.982, 0.996
AbiO-Nhi_family	AbiO-Nhi	AbiO-Nhi	Possible abi /non-abi	GCA_029695745.1	PDT001640458.1	Bacillus anthracis	Bacillus anthracis	5491262	Contig	8	DAOIIN010000108.1	HDR4317037.1	PDLC02372	Nhi	Nhi	2.8e-169	3.3e-169	0.988	0.994	1422	2879	+	TPA: ATP-binding protein [Bacillus anthracis]	4	10	PDLC02372,Nhi, 1, 3.3e-169, 0.988, 0.994 | PDLC02350,AbiO, 1, 7.8e-165, 0.988, 0.994	PDLC02372, Nhi, 3.3e-169, 0.988, 0.994 | PDLC02350, AbiO, 7.8e-165, 0.988, 0.994
AbiO-Nhi_family	AbiO-Nhi	AbiO-Nhi	Possible abi /non-abi	GCA_003367985.1	ASM336798v1	Bacillus anthracis	Bacillus anthracis	5455550	Scaffold	7	QPKO01000015.1	RDV54361.1	PDLC02372	Nhi	Nhi	2.7e-169	3.3e-169	0.988	0.994	6474	7931	-	DUF2075 domain-containing protein (plasmid) [Bacillus anthracis]	9	68	PDLC02372,Nhi, 1, 3.3e-169, 0.988, 0.994 | PDLC02350,AbiO, 1, 7.6e-165, 0.988, 0.994	PDLC02372, Nhi, 3.3e-169, 0.988, 0.994 | PDLC02350, AbiO, 7.6e-165, 0.988, 0.994
AbiO-Nhi_family	AbiO-Nhi	AbiO-Nhi	Possible abi /non-abi	GCF_009935235.1	ASM993523v1	Bacillus thuringiensis	Bacillus thuringiensis	6166455	Scaffold	16	NZ_NKAR01000133.1	WP_021727950.1	PDLC02350	AbiO	AbiO	4.1e-144	4.5e-144	0.983	0.814	12037	13260	+	ATP-binding protein [Bacillus cereus group]	15	23	PDLC02372,Nhi, 1, 2.2e-141, 0.983, 0.821 | PDLC02350,AbiO, 1, 4.5e-144, 0.983, 0.814	PDLC02350, AbiO, 4.5e-144, 0.983, 0.814 | PDLC02372, Nhi, 2.2e-141, 0.983, 0.821
AbiO-Nhi_family	AbiO-Nhi	AbiO-Nhi	Possible abi /non-abi	GCA_027715485.1	ASM2771548v1	Bacillus cereus	Bacillus cereus	5404406	Contig	7	JAQFTJ010000014.1	MDA2513233.1	PDLC02372	Nhi	Nhi	1.4e-168	1.7e-168	0.988	0.994	34491	35948	-	ATP-binding protein [Bacillus cereus]	30	170	PDLC02372,Nhi, 1, 1.7e-168, 0.988, 0.994 | PDLC02350,AbiO, 1, 5.4e-164, 0.988, 0.994	PDLC02372, Nhi, 1.7e-168, 0.988, 0.994 | PDLC02350, AbiO, 5.4e-164, 0.988, 0.994
AbiO-Nhi_family	AbiO-Nhi	AbiO-Nhi	Possible abi /non-abi	GCA_000746925.1	BHP_1	Bacillus clarus	Bacillus clarus	5875917	Contig	1	JMQC01000007.1	KFN04707.1	PDLC02350	AbiO	AbiO	1.3e-188	1.5e-188	0.988	0.998	54256	55740	-	phoH-like family protein [Bacillus clarus]	64	98	PDLC02372,Nhi, 1, 1.6e-177, 0.988, 0.998 | PDLC02350,AbiO, 1, 1.5e-188, 0.988, 0.998	PDLC02350, AbiO, 1.5e-188, 0.988, 0.998 | PDLC02372, Nhi, 1.6e-177, 0.988, 0.998
AbiO-Nhi_family	AbiO-Nhi	AbiO-Nhi	Possible abi /non-abi	GCA_032136055.1	PDT001905666.1	Bacillus anthracis	Bacillus anthracis	5842015	Contig	5	DAPUTL010000023.1	HDZ1851709.1	PDLC02372	Nhi	Nhi	2.9e-169	3.5e-169	0.988	0.994	6378	7835	-	TPA: ATP-binding protein [Bacillus anthracis]	7	59	PDLC02372,Nhi, 1, 3.5e-169, 0.988, 0.994 | PDLC02350,AbiO, 1, 8.1e-165, 0.988, 0.994	PDLC02372, Nhi, 3.5e-169, 0.988, 0.994 | PDLC02350, AbiO, 8.1e-165, 0.988, 0.994
AbiO-Nhi_family	AbiO-Nhi	AbiO-Nhi	Possible abi /non-abi	GCA_029693805.1	PDT001654461.1	Bacillus anthracis	Bacillus anthracis	5877351	Contig	7	DAOIES010000020.1	HDR3744154.1	PDLC02372	Nhi	Nhi	2.9e-169	3.5e-169	0.988	0.994	6378	7835	-	TPA: ATP-binding protein [Bacillus anthracis]	7	59	PDLC02372,Nhi, 1, 3.5e-169, 0.988, 0.994 | PDLC02350,AbiO, 1, 8.2e-165, 0.988, 0.994	PDLC02372, Nhi, 3.5e-169, 0.988, 0.994 | PDLC02350, AbiO, 8.2e-165, 0.988, 0.994
AbiO-Nhi_family	AbiO-Nhi	AbiO-Nhi	Possible abi /non-abi	GCA_009669275.1	ASM966927v1	Bacillus anthracis	Bacillus anthracis	5418987	Contig	7	RXZU01000409.1	MRU13667.1	PDLC02372	Nhi	Nhi	2.8e-169	3.3e-169	0.988	0.994	54290	55747	+	AAA family ATPase [Bacillus anthracis]	60	67	PDLC02372,Nhi, 1, 3.3e-169, 0.988, 0.994 | PDLC02350,AbiO, 1, 7.7e-165, 0.988, 0.994	PDLC02372, Nhi, 3.3e-169, 0.988, 0.994 | PDLC02350, AbiO, 7.7e-165, 0.988, 0.994
AbiO-Nhi_family	AbiO-Nhi	AbiO-Nhi	Possible abi /non-abi	GCA_002570845.1	ASM257084v1	Bacillus cereus	Bacillus cereus	5754454	Scaffold	5	NVDL01000010.1	PFU74458.1	PDLC02350	AbiO	AbiO	2.9e-178	3.4e-178	0.99	0.994	10085	11560	+	ATP-binding protein [Bacillus cereus]	14	85	PDLC02372,Nhi, 1, 1.7e-173, 0.99, 0.994 | PDLC02350,AbiO, 1, 3.4e-178, 0.99, 0.994	PDLC02350, AbiO, 3.4e-178, 0.99, 0.994 | PDLC02372, Nhi, 1.7e-173, 0.99, 0.994
AbiO-Nhi_family	AbiO-Nhi	AbiO-Nhi	Possible abi /non-abi	GCA_029704835.1	PDT001182641.1	Bacillus thuringiensis	Bacillus thuringiensis	6352195	Contig	10	DAOIXX010000055.1	HDR6623469.1	PDLC02350	AbiO	AbiO	1.4e-182	1.6e-182	0.982	0.996	26053	27543	-	TPA: DUF2075 domain-containing protein [Bacillus thuringiensis]	31	44	PDLC02372,Nhi, 1, 3.9e-175, 0.982, 0.996 | PDLC02350,AbiO, 1, 1.6e-182, 0.982, 0.996	PDLC02350, AbiO, 1.6e-182, 0.982, 0.996 | PDLC02372, Nhi, 3.9e-175, 0.982, 0.996
AbiO-Nhi_family	AbiO-Nhi	AbiO-Nhi	Possible abi /non-abi	GCA_035816195.1	ASM3581619v1	Bacillus cereus	Bacillus cereus	6278730	Scaffold	8	JARSWH010000121.1	MEC2968940.1	PDLC02350	AbiO	AbiO	4.3e-144	4.7e-144	0.983	0.814	2635	3858	+	ATP-binding protein [Bacillus cereus]	4	12	PDLC02372,Nhi, 1, 2.3e-141, 0.983, 0.821 | PDLC02350,AbiO, 1, 4.7e-144, 0.983, 0.814	PDLC02350, AbiO, 4.7e-144, 0.983, 0.814 | PDLC02372, Nhi, 2.3e-141, 0.983, 0.821
AbiO-Nhi_family	AbiO-Nhi	AbiO-Nhi	Possible abi /non-abi	GCA_029912275.1	ASM2991227v1	Bacillus cereus	Bacillus cereus	5444015	Contig	9	JARJDN010000008.1	MDH8001241.1	PDLC02372	Nhi	Nhi	1.6e-168	1.9e-168	0.988	0.994	97173	98630	+	ATP-binding protein [Bacillus cereus]	100	252	PDLC02372,Nhi, 1, 1.9e-168, 0.988, 0.994 | PDLC02350,AbiO, 1, 4.5e-164, 0.988, 0.994	PDLC02372, Nhi, 1.9e-168, 0.988, 0.994 | PDLC02350, AbiO, 4.5e-164, 0.988, 0.994
AbiO-Nhi_family	AbiO-Nhi	AbiO-Nhi	Possible abi /non-abi	GCA_029694945.1	PDT001640507.1	Bacillus anthracis	Bacillus anthracis	6106101	Contig	6	DAOIGW010000014.1	HDR4054972.1	PDLC02372	Nhi	Nhi	3e-169	3.6e-169	0.988	0.994	6378	7835	-	TPA: ATP-binding protein [Bacillus anthracis]	7	57	PDLC02372,Nhi, 1, 3.6e-169, 0.988, 0.994 | PDLC02350,AbiO, 1, 8.5e-165, 0.988, 0.994	PDLC02372, Nhi, 3.6e-169, 0.988, 0.994 | PDLC02350, AbiO, 8.5e-165, 0.988, 0.994
AbiO-Nhi_family	AbiO-Nhi	AbiO-Nhi	Possible abi /non-abi	GCA_001273065.1	BANT009-SEQ-1-ASM-1	Bacillus anthracis	Bacillus anthracis	5450605	Contig	2	LFYJ01000023.1	KOM62748.1	PDLC02372	Nhi	Nhi	2.8e-169	3.4e-169	0.988	0.994	53487	54944	+	hypothetical protein AB168_08245 [Bacillus anthracis]	51	57	PDLC02372,Nhi, 1, 3.4e-169, 0.988, 0.994 | PDLC02350,AbiO, 1, 7.9e-165, 0.988, 0.994	PDLC02372, Nhi, 3.4e-169, 0.988, 0.994 | PDLC02350, AbiO, 7.9e-165, 0.988, 0.994
AbiO-Nhi_family	AbiO-Nhi	AbiO-Nhi	Possible abi /non-abi	GCA_029696885.1	PDT001375151.1	Bacillus anthracis	Bacillus anthracis	5554582	Contig	7	DAOIKI010000022.1	HDR4669091.1	PDLC02372	Nhi	Nhi	2.8e-169	3.3e-169	0.988	0.994	6378	7835	-	TPA: ATP-binding protein [Bacillus anthracis]	7	58	PDLC02372,Nhi, 1, 3.3e-169, 0.988, 0.994 | PDLC02350,AbiO, 1, 7.8e-165, 0.988, 0.994	PDLC02372, Nhi, 3.3e-169, 0.988, 0.994 | PDLC02350, AbiO, 7.8e-165, 0.988, 0.994
AbiO-Nhi_family	AbiO-Nhi	AbiO-Nhi	Possible abi /non-abi	GCA_029704715.1	PDT001182646.1	Bacillus thuringiensis	Bacillus thuringiensis	6389472	Contig	17	DAOIXR010000141.1	HDR6581129.1	PDLC02350	AbiO	AbiO	4.3e-144	4.7e-144	0.983	0.814	4582	5805	-	TPA: ATP-binding protein [Bacillus thuringiensis]	8	11	PDLC02372,Nhi, 1, 2.3e-141, 0.983, 0.821 | PDLC02350,AbiO, 1, 4.7e-144, 0.983, 0.814	PDLC02350, AbiO, 4.7e-144, 0.983, 0.814 | PDLC02372, Nhi, 2.3e-141, 0.983, 0.821
AbiO-Nhi_family	AbiO-Nhi	AbiO-Nhi	Possible abi /non-abi	GCA_029700945.1	PDT001183782.1	Bacillus anthracis	Bacillus anthracis	5784298	Contig	6	DAOISD010000028.1	HDR5768987.1	PDLC02372	Nhi	Nhi	2.9e-169	3.5e-169	0.988	0.994	6378	7835	-	TPA: ATP-binding protein [Bacillus anthracis]	7	58	PDLC02372,Nhi, 1, 3.5e-169, 0.988, 0.994 | PDLC02350,AbiO, 1, 8.1e-165, 0.988, 0.994	PDLC02372, Nhi, 3.5e-169, 0.988, 0.994 | PDLC02350, AbiO, 8.1e-165, 0.988, 0.994
AbiO-Nhi_family	AbiO-Nhi	AbiO-Nhi	Possible abi /non-abi	GCF_900014375.1	ANSES_90	Bacillus anthracis	Bacillus anthracis	5426536	Contig	5	NZ_FBXP01000009.1	WP_000742890.1	PDLC02372	Nhi	Nhi	2.7e-169	3.2e-169	0.988	0.994	6030	7487	-	ATP-binding protein [Bacillus cereus group]	6	59	PDLC02372,Nhi, 1, 3.2e-169, 0.988, 0.994 | PDLC02350,AbiO, 1, 7.5e-165, 0.988, 0.994	PDLC02372, Nhi, 3.2e-169, 0.988, 0.994 | PDLC02350, AbiO, 7.5e-165, 0.988, 0.994
AbiO-Nhi_family	AbiO-Nhi	AbiO-Nhi	Possible abi /non-abi	GCA_029701185.1	PDT001183769.1	Bacillus anthracis	Bacillus anthracis	5664390	Contig	4	DAOISN010000028.1	HDR5801113.1	PDLC02372	Nhi	Nhi	2.9e-169	3.4e-169	0.988	0.994	6378	7835	-	TPA: ATP-binding protein [Bacillus anthracis]	7	57	PDLC02372,Nhi, 1, 3.4e-169, 0.988, 0.994 | PDLC02350,AbiO, 1, 8e-165, 0.988, 0.994	PDLC02372, Nhi, 3.4e-169, 0.988, 0.994 | PDLC02350, AbiO, 8e-165, 0.988, 0.994
AbiO-Nhi_family	AbiO-Nhi	AbiO-Nhi	Possible abi /non-abi	GCA_029693005.1	PDT001654482.1	Bacillus anthracis	Bacillus anthracis	5890977	Contig	7	DAOIDH010000013.1	HDR3536311.1	PDLC02372	Nhi	Nhi	2.9e-169	3.5e-169	0.988	0.994	6378	7835	-	TPA: ATP-binding protein [Bacillus anthracis]	7	58	PDLC02372,Nhi, 1, 3.5e-169, 0.988, 0.994 | PDLC02350,AbiO, 1, 8.2e-165, 0.988, 0.994	PDLC02372, Nhi, 3.5e-169, 0.988, 0.994 | PDLC02350, AbiO, 8.2e-165, 0.988, 0.994
AbiO-Nhi_family	AbiO-Nhi	AbiO-Nhi	Possible abi /non-abi	GCA_029694465.1	PDT001646840.1	Bacillus anthracis	Bacillus anthracis	5559596	Contig	3	DAOIGC010000030.1	HDR3941589.1	PDLC02372	Nhi	Nhi	2.8e-169	3.3e-169	0.988	0.994	6378	7835	-	TPA: ATP-binding protein [Bacillus anthracis]	7	57	PDLC02372,Nhi, 1, 3.3e-169, 0.988, 0.994 | PDLC02350,AbiO, 1, 7.7e-165, 0.988, 0.994	PDLC02372, Nhi, 3.3e-169, 0.988, 0.994 | PDLC02350, AbiO, 7.7e-165, 0.988, 0.994
AbiO-Nhi_family	AbiO-Nhi	AbiO-Nhi	Possible abi /non-abi	GCA_029699725.1	PDT001183847.1	Bacillus anthracis	Bacillus anthracis	5523443	Contig	7	DAOIPV010000018.1	HDR5387331.1	PDLC02372	Nhi	Nhi	2.8e-169	3.3e-169	0.988	0.994	6377	7834	-	TPA: ATP-binding protein [Bacillus anthracis]	7	59	PDLC02372,Nhi, 1, 3.3e-169, 0.988, 0.994 | PDLC02350,AbiO, 1, 7.7e-165, 0.988, 0.994	PDLC02372, Nhi, 3.3e-169, 0.988, 0.994 | PDLC02350, AbiO, 7.7e-165, 0.988, 0.994
AbiO-Nhi_family	AbiO-Nhi	AbiO-Nhi	Possible abi /non-abi	GCA_035802295.1	ASM3580229v1	Bacillus cereus	Bacillus cereus	5988218	Scaffold	7	JARLDH010000067.1	MEB9749231.1	PDLC02350	AbiO	AbiO	1.4e-182	1.6e-182	0.982	0.996	1426	2916	-	DUF2075 domain-containing protein [Bacillus cereus]	2	20	PDLC02372,Nhi, 1, 3.7e-175, 0.982, 0.996 | PDLC02350,AbiO, 1, 1.6e-182, 0.982, 0.996	PDLC02350, AbiO, 1.6e-182, 0.982, 0.996 | PDLC02372, Nhi, 3.7e-175, 0.982, 0.996
AbiO-Nhi_family	AbiO-Nhi	AbiO-Nhi	Possible abi /non-abi	GCA_029698845.1	PDT001189140.1	Bacillus anthracis	Bacillus anthracis	5585715	Contig	7	DAOIOF010000018.1	HDR5166529.1	PDLC02372	Nhi	Nhi	2.8e-169	3.3e-169	0.988	0.994	6378	7835	-	TPA: ATP-binding protein [Bacillus anthracis]	7	57	PDLC02372,Nhi, 1, 3.3e-169, 0.988, 0.994 | PDLC02350,AbiO, 1, 7.8e-165, 0.988, 0.994	PDLC02372, Nhi, 3.3e-169, 0.988, 0.994 | PDLC02350, AbiO, 7.8e-165, 0.988, 0.994
AbiO-Nhi_family	AbiO-Nhi	AbiO-Nhi	Possible abi /non-abi	GCA_029706085.1	PDT001182588.1	Bacillus thuringiensis	Bacillus thuringiensis	6446863	Contig	16	DAOIZW010000111.1	HDR6938324.1	PDLC02350	AbiO	AbiO	1.5e-182	1.7e-182	0.982	0.996	11492	12982	+	TPA: DUF2075 domain-containing protein [Bacillus thuringiensis]	15	16	PDLC02372,Nhi, 1, 4e-175, 0.982, 0.996 | PDLC02350,AbiO, 1, 1.7e-182, 0.982, 0.996	PDLC02350, AbiO, 1.7e-182, 0.982, 0.996 | PDLC02372, Nhi, 4e-175, 0.982, 0.996
AbiO-Nhi_family	AbiO-Nhi	AbiO-Nhi	Possible abi /non-abi	GCA_002147185.1	ASM214718v1	Bacillus thuringiensis serovar aizawai	Bacillus thuringiensis	7045912	Contig	5	NFDW01000034.1	OTZ21679.1	PDLC02350	AbiO	AbiO	4.7e-144	5.2e-144	0.983	0.814	2940	4163	+	ATP-binding protein [Bacillus thuringiensis serovar aizawai]	4	14	PDLC02372,Nhi, 1, 2.6e-141, 0.983, 0.821 | PDLC02350,AbiO, 1, 5.2e-144, 0.983, 0.814	PDLC02350, AbiO, 5.2e-144, 0.983, 0.814 | PDLC02372, Nhi, 2.6e-141, 0.983, 0.821
AbiO-Nhi_family	AbiO-Nhi	AbiO-Nhi	Possible abi /non-abi	GCA_035798995.1	ASM3579899v1	Bacillus cereus	Bacillus cereus	6248587	Scaffold	10	JARKWU010000083.1	MEB8779736.1	PDLC02350	AbiO	AbiO	1.4e-182	1.6e-182	0.982	0.996	1416	2906	-	DUF2075 domain-containing protein [Bacillus cereus]	2	16	PDLC02372,Nhi, 1, 3.9e-175, 0.982, 0.996 | PDLC02350,AbiO, 1, 1.6e-182, 0.982, 0.996	PDLC02350, AbiO, 1.6e-182, 0.982, 0.996 | PDLC02372, Nhi, 3.9e-175, 0.982, 0.996
AbiO-Nhi_family	AbiO-Nhi	AbiO-Nhi	Possible abi /non-abi	GCA_035799095.1	ASM3579909v1	Bacillus cereus	Bacillus cereus	6242526	Scaffold	16	JARKXA010000214.1	MEB8818094.1	PDLC02350	AbiO	AbiO	1.4e-182	1.6e-182	0.982	0.996	1419	2909	-	DUF2075 domain-containing protein [Bacillus cereus]	2	16	PDLC02372,Nhi, 1, 3.9e-175, 0.982, 0.996 | PDLC02350,AbiO, 1, 1.6e-182, 0.982, 0.996	PDLC02350, AbiO, 1.6e-182, 0.982, 0.996 | PDLC02372, Nhi, 3.9e-175, 0.982, 0.996
AbiO-Nhi_family	AbiO-Nhi	AbiO-Nhi	Possible abi /non-abi	GCA_017814375.1	ASM1781437v1	Bacillus anthracis	Bacillus anthracis	5421914	Contig	6	JAGJCQ010000042.1	MBP0779869.1	PDLC02372	Nhi	Nhi	2.7e-169	3.3e-169	0.988	0.994	17223	18680	-	ATP-binding protein [Bacillus anthracis]	20	33	PDLC02372,Nhi, 1, 3.3e-169, 0.988, 0.994 | PDLC02350,AbiO, 1, 7.6e-165, 0.988, 0.994	PDLC02372, Nhi, 3.3e-169, 0.988, 0.994 | PDLC02350, AbiO, 7.6e-165, 0.988, 0.994
AbiO-Nhi_family	AbiO-Nhi	AbiO-Nhi	Possible abi /non-abi	GCA_031312175.1	PDT001877622.1	Bacillus anthracis	Bacillus anthracis	5955182	Contig	7	DAPHRO010000015.1	HDV4636576.1	PDLC02372	Nhi	Nhi	3e-169	3.5e-169	0.988	0.994	6378	7835	-	TPA: ATP-binding protein [Bacillus anthracis]	7	57	PDLC02372,Nhi, 1, 3.5e-169, 0.988, 0.994 | PDLC02350,AbiO, 1, 8.3e-165, 0.988, 0.994	PDLC02372, Nhi, 3.5e-169, 0.988, 0.994 | PDLC02350, AbiO, 8.3e-165, 0.988, 0.994
AbiO-Nhi_family	AbiO-Nhi	AbiO-Nhi	Possible abi /non-abi	GCA_029703995.1	PDT001182667.1	Bacillus thuringiensis	Bacillus thuringiensis	6492897	Contig	16	DAOIXA010000100.1	HDR6467198.1	PDLC02350	AbiO	AbiO	1.5e-182	1.7e-182	0.982	0.996	12750	14240	+	TPA: DUF2075 domain-containing protein [Bacillus thuringiensis]	15	16	PDLC02372,Nhi, 1, 4e-175, 0.982, 0.996 | PDLC02350,AbiO, 1, 1.7e-182, 0.982, 0.996	PDLC02350, AbiO, 1.7e-182, 0.982, 0.996 | PDLC02372, Nhi, 4e-175, 0.982, 0.996
AbiO-Nhi_family	AbiO-Nhi	AbiO-Nhi	Possible abi /non-abi	GCA_032136815.1	PDT001905671.1	Bacillus anthracis	Bacillus anthracis	5565918	Contig	7	DAPUUV010000026.1	HDZ2053681.1	PDLC02372	Nhi	Nhi	2.8e-169	3.3e-169	0.988	0.994	6378	7835	-	TPA: ATP-binding protein [Bacillus anthracis]	7	57	PDLC02372,Nhi, 1, 3.3e-169, 0.988, 0.994 | PDLC02350,AbiO, 1, 7.8e-165, 0.988, 0.994	PDLC02372, Nhi, 3.3e-169, 0.988, 0.994 | PDLC02350, AbiO, 7.8e-165, 0.988, 0.994
AbiO-Nhi_family	AbiO-Nhi	AbiO-Nhi	Possible abi /non-abi	GCA_020775915.1	ASM2077591v1	Bacillus thuringiensis	Bacillus thuringiensis	6387891	Contig	14	JAIVBY010000102.1	MCC4001564.1	PDLC02350	AbiO	AbiO	1.4e-182	1.6e-182	0.982	0.996	5282	6772	+	DUF2075 domain-containing protein [Bacillus thuringiensis]	6	18	PDLC02372,Nhi, 1, 3.9e-175, 0.982, 0.996 | PDLC02350,AbiO, 1, 1.6e-182, 0.982, 0.996	PDLC02350, AbiO, 1.6e-182, 0.982, 0.996 | PDLC02372, Nhi, 3.9e-175, 0.982, 0.996
AbiO-Nhi_family	AbiO-Nhi	AbiO-Nhi	Possible abi /non-abi	GCA_035799675.1	ASM3579967v1	Bacillus cereus	Bacillus cereus	6322920	Scaffold	15	JARKYD010000128.1	MEB8829949.1	PDLC02350	AbiO	AbiO	1.4e-182	1.6e-182	0.982	0.996	13139	14629	+	DUF2075 domain-containing protein [Bacillus cereus]	18	19	PDLC02372,Nhi, 1, 3.9e-175, 0.982, 0.996 | PDLC02350,AbiO, 1, 1.6e-182, 0.982, 0.996	PDLC02350, AbiO, 1.6e-182, 0.982, 0.996 | PDLC02372, Nhi, 3.9e-175, 0.982, 0.996
AbiO-Nhi_family	AbiO-Nhi	AbiO-Nhi	Possible abi /non-abi	GCA_002525705.1	ASM252570v1	Bacillus anthracis	Bacillus anthracis	5358909	Contig	6	NRIZ01000015.1	PDP12385.1	PDLC02372	Nhi	Nhi	2.9e-169	3.4e-169	0.988	0.994	6057	7514	-	ATP-binding protein [Bacillus anthracis]	8	66	PDLC02372,Nhi, 1, 3.4e-169, 0.988, 0.994 | PDLC02350,AbiO, 1, 8e-165, 0.988, 0.994	PDLC02372, Nhi, 3.4e-169, 0.988, 0.994 | PDLC02350, AbiO, 8e-165, 0.988, 0.994
AbiO-Nhi_family	AbiO-Nhi	AbiO-Nhi	Possible abi /non-abi	GCA_000291015.1	Baci_cere_BAG1O-2_G13159_V1	Bacillus toyonensis	Bacillus toyonensis	5585341	Scaffold	1	JH792321.1	EJS54398.1	PDLC02350	AbiO	AbiO	5.4e-189	6.2e-189	0.986	0.996	1656421	1657908	-	hypothetical protein IC9_01731 [Bacillus toyonensis]	1731	4845	PDLC02372,Nhi, 1, 1.4e-180, 0.986, 0.996 | PDLC02350,AbiO, 1, 6.2e-189, 0.986, 0.996	PDLC02350, AbiO, 6.2e-189, 0.986, 0.996 | PDLC02372, Nhi, 1.4e-180, 0.986, 0.996
AbiO-Nhi_family	AbiO-Nhi	AbiO-Nhi	Possible abi /non-abi	GCA_029706805.1	PDT001182559.1	Bacillus thuringiensis	Bacillus thuringiensis	6545997	Contig	16	DAOJAV010000104.1	HDR7100524.1	PDLC02350	AbiO	AbiO	1.5e-182	1.7e-182	0.982	0.996	12750	14240	+	TPA: DUF2075 domain-containing protein [Bacillus thuringiensis]	15	16	PDLC02372,Nhi, 1, 4.1e-175, 0.982, 0.996 | PDLC02350,AbiO, 1, 1.7e-182, 0.982, 0.996	PDLC02350, AbiO, 1.7e-182, 0.982, 0.996 | PDLC02372, Nhi, 4.1e-175, 0.982, 0.996
AbiO-Nhi_family	AbiO-Nhi	AbiO-Nhi	Possible abi /non-abi	GCA_029699765.1	PDT001183845.1	Bacillus anthracis	Bacillus anthracis	5514646	Contig	7	DAOIPX010000017.1	HDR5408991.1	PDLC02372	Nhi	Nhi	4.6e-168	5.5e-168	0.988	0.994	6378	7835	-	TPA: ATP-binding protein [Bacillus anthracis]	7	57	PDLC02372,Nhi, 1, 5.5e-168, 0.988, 0.994 | PDLC02350,AbiO, 1, 1.1e-163, 0.988, 0.994	PDLC02372, Nhi, 5.5e-168, 0.988, 0.994 | PDLC02350, AbiO, 1.1e-163, 0.988, 0.994
AbiO-Nhi_family	AbiO-Nhi	AbiO-Nhi	Possible abi /non-abi	GCA_035814635.1	ASM3581463v1	Bacillus cereus	Bacillus cereus	5420421	Scaffold	12	JARSTF010000324.1	MEC2444554.1	PDLC02350	AbiO	AbiO	1.3e-182	1.4e-182	0.982	0.996	1564	3054	+	DUF2075 domain-containing protein [Bacillus cereus]	2	8	PDLC02372,Nhi, 1, 3.5e-175, 0.982, 0.996 | PDLC02350,AbiO, 1, 1.4e-182, 0.982, 0.996	PDLC02350, AbiO, 1.4e-182, 0.982, 0.996 | PDLC02372, Nhi, 3.5e-175, 0.982, 0.996
AbiO-Nhi_family	AbiO-Nhi	AbiO-Nhi	Possible abi /non-abi	GCA_031337245.1	ASM3133724v1	Bacillus thuringiensis	Bacillus thuringiensis	6575177	Scaffold	8	VLJE01000024.1	MDR5028475.1	PDLC02350	AbiO	AbiO	1.4e-182	1.6e-182	0.982	0.996	10770	12260	+	DUF2075 domain-containing protein [Bacillus thuringiensis]	14	17	PDLC02372,Nhi, 1, 3.9e-175, 0.982, 0.996 | PDLC02350,AbiO, 1, 1.6e-182, 0.982, 0.996	PDLC02350, AbiO, 1.6e-182, 0.982, 0.996 | PDLC02372, Nhi, 3.9e-175, 0.982, 0.996
AbiO-Nhi_family	AbiO-Nhi	AbiO-Nhi	Possible abi /non-abi	GCA_000559005.1	Ba52G_1.0	Bacillus anthracis 52-G	Bacillus anthracis	5504444	Chromosome	6	CM002396.1	EVU02063.1	PDLC02372	Nhi	Nhi	2.8e-169	3.4e-169	0.988	0.994	169295	170752	-	hypothetical protein U369_29095 (plasmid) [Bacillus anthracis 52-G]	179	194	PDLC02372,Nhi, 1, 3.4e-169, 0.988, 0.994 | PDLC02350,AbiO, 1, 7.8e-165, 0.988, 0.994	PDLC02372, Nhi, 3.4e-169, 0.988, 0.994 | PDLC02350, AbiO, 7.8e-165, 0.988, 0.994
AbiO-Nhi_family	AbiO-Nhi	AbiO-Nhi	Possible abi /non-abi	GCA_029703675.1	PDT001182686.1	Bacillus thuringiensis	Bacillus thuringiensis	6292775	Contig	5	DAOIWI010000020.1	HDR6354279.1	PDLC02350	AbiO	AbiO	1.4e-182	1.6e-182	0.982	0.996	55986	57476	-	TPA: DUF2075 domain-containing protein [Bacillus thuringiensis]	55	68	PDLC02372,Nhi, 1, 3.9e-175, 0.982, 0.996 | PDLC02350,AbiO, 1, 1.6e-182, 0.982, 0.996	PDLC02350, AbiO, 1.6e-182, 0.982, 0.996 | PDLC02372, Nhi, 3.9e-175, 0.982, 0.996
AbiO-Nhi_family	AbiO-Nhi	AbiO-Nhi	Possible abi /non-abi	GCA_002569875.1	ASM256987v1	Bacillus pseudomycoides	Bacillus pseudomycoides	5550496	Scaffold	8	NVHB01000120.1	PGA56755.1	PDLC02350	AbiO	AbiO	8.8e-182	1e-181	0.957	0.996	27875	29404	+	hypothetical protein COL84_27395 [Bacillus pseudomycoides]	40	41	PDLC02372,Nhi, 1, 2.7e-174, 0.957, 0.996 | PDLC02350,AbiO, 1, 1e-181, 0.957, 0.996	PDLC02350, AbiO, 1e-181, 0.957, 0.996 | PDLC02372, Nhi, 2.7e-174, 0.957, 0.996
AbiO-Nhi_family	AbiO-Nhi	AbiO-Nhi	Possible abi /non-abi	GCA_029693905.1	PDT001654448.1	Bacillus anthracis	Bacillus anthracis	5738672	Contig	7	DAOIEY010000013.1	HDR3784927.1	PDLC02372	Nhi	Nhi	2.9e-169	3.4e-169	0.988	0.994	6378	7835	-	TPA: ATP-binding protein [Bacillus anthracis]	7	59	PDLC02372,Nhi, 1, 3.4e-169, 0.988, 0.994 | PDLC02350,AbiO, 1, 8e-165, 0.988, 0.994	PDLC02372, Nhi, 3.4e-169, 0.988, 0.994 | PDLC02350, AbiO, 8e-165, 0.988, 0.994
AbiO-Nhi_family	AbiO-Nhi	AbiO-Nhi	Possible abi /non-abi	GCA_002268645.2	ASM226864v2	Bacillus thuringiensis	Bacillus thuringiensis	6423884	Contig	11	NHPK02000109.1	PHQ18052.1	PDLC02350	AbiO	AbiO	1.5e-182	1.7e-182	0.982	0.996	8817	10307	-	hypothetical protein CCE07_029055 [Bacillus thuringiensis]	13	18	PDLC02372,Nhi, 1, 4.1e-175, 0.982, 0.996 | PDLC02350,AbiO, 1, 1.7e-182, 0.982, 0.996	PDLC02350, AbiO, 1.7e-182, 0.982, 0.996 | PDLC02372, Nhi, 4.1e-175, 0.982, 0.996
AbiO-Nhi_family	AbiO-Nhi	AbiO-Nhi	Possible abi /non-abi	GCA_029693565.1	PDT001654483.1	Bacillus anthracis	Bacillus anthracis	5941689	Contig	7	DAOIEJ010000013.1	HDR3710119.1	PDLC02372	Nhi	Nhi	3e-169	3.5e-169	0.988	0.994	6378	7835	-	TPA: ATP-binding protein [Bacillus anthracis]	7	58	PDLC02372,Nhi, 1, 3.5e-169, 0.988, 0.994 | PDLC02350,AbiO, 1, 8.2e-165, 0.988, 0.994	PDLC02372, Nhi, 3.5e-169, 0.988, 0.994 | PDLC02350, AbiO, 8.2e-165, 0.988, 0.994
AbiO-Nhi_family	AbiO-Nhi	AbiO-Nhi	Possible abi /non-abi	GCA_035801995.1	ASM3580199v1	Bacillus cereus	Bacillus cereus	6017599	Scaffold	8	JARLCR010000102.1	MEB9678847.1	PDLC02350	AbiO	AbiO	1.4e-182	1.6e-182	0.982	0.996	1511	3001	-	DUF2075 domain-containing protein [Bacillus cereus]	2	17	PDLC02372,Nhi, 1, 3.7e-175, 0.982, 0.996 | PDLC02350,AbiO, 1, 1.6e-182, 0.982, 0.996	PDLC02350, AbiO, 1.6e-182, 0.982, 0.996 | PDLC02372, Nhi, 3.7e-175, 0.982, 0.996
AbiO-Nhi_family	AbiO-Nhi	AbiO-Nhi	Possible abi /non-abi	GCA_035816655.1	ASM3581665v1	Bacillus thuringiensis	Bacillus thuringiensis	7080085	Scaffold	8	JARSXD010000050.1	MEC3145292.1	PDLC02350	AbiO	AbiO	1.6e-182	1.9e-182	0.982	0.996	1419	2909	-	DUF2075 domain-containing protein [Bacillus thuringiensis]	2	16	PDLC02372,Nhi, 1, 4.4e-175, 0.982, 0.996 | PDLC02350,AbiO, 1, 1.9e-182, 0.982, 0.996	PDLC02350, AbiO, 1.9e-182, 0.982, 0.996 | PDLC02372, Nhi, 4.4e-175, 0.982, 0.996
AbiO-Nhi_family	AbiO-Nhi	AbiO-Nhi	Possible abi /non-abi	GCA_022221025.1	ASM2222102v1	Bacillus anthracis	Bacillus anthracis	5506606	Complete Genome	6	CP076179.1	UKX44150.1	PDLC02372	Nhi	Nhi	2.7e-169	3.3e-169	0.988	0.994	169402	170859	-	ATP-binding protein (plasmid) [Bacillus anthracis]	150	163	PDLC02372,Nhi, 1, 3.3e-169, 0.988, 0.994 | PDLC02350,AbiO, 1, 7.6e-165, 0.988, 0.994	PDLC02372, Nhi, 3.3e-169, 0.988, 0.994 | PDLC02350, AbiO, 7.6e-165, 0.988, 0.994
AbiO-Nhi_family	AbiO-Nhi	AbiO-Nhi	Possible abi /non-abi	GCA_035816155.1	ASM3581615v1	Bacillus cereus	Bacillus cereus	6472729	Scaffold	17	JARSWE010000149.1	MEC2982850.1	PDLC02350	AbiO	AbiO	1.5e-182	1.7e-182	0.982	0.996	1528	3018	-	DUF2075 domain-containing protein [Bacillus cereus]	2	17	PDLC02372,Nhi, 1, 4e-175, 0.982, 0.996 | PDLC02350,AbiO, 1, 1.7e-182, 0.982, 0.996	PDLC02350, AbiO, 1.7e-182, 0.982, 0.996 | PDLC02372, Nhi, 4e-175, 0.982, 0.996
AbiO-Nhi_family	AbiO-Nhi	AbiO-Nhi	Possible abi /non-abi	GCA_029697865.1	PDT001245404.1	Bacillus cereus	Bacillus cereus	6143571	Contig	5	DAOIMF010000008.1	HDR4872017.1	PDLC02350	AbiO	AbiO	2.8e-177	3.1e-177	0.982	0.996	191512	193005	+	TPA: DUF2075 domain-containing protein [Bacillus cereus]	133	180	PDLC02372,Nhi, 1, 3e-171, 0.982, 0.996 | PDLC02350,AbiO, 1, 3.1e-177, 0.982, 0.996	PDLC02350, AbiO, 3.1e-177, 0.982, 0.996 | PDLC02372, Nhi, 3e-171, 0.982, 0.996
AbiO-Nhi_family	AbiO-Nhi	AbiO-Nhi	Possible abi /non-abi	GCA_002558645.1	ASM255864v1	Bacillus cereus	Bacillus cereus	6312137	Scaffold	3	NTYN01000014.1	PES01130.1	PDLC02350	AbiO	AbiO	1.5e-182	1.7e-182	0.982	0.996	11027	12517	+	hypothetical protein CN508_02505 [Bacillus cereus]	14	15	PDLC02372,Nhi, 1, 4e-175, 0.982, 0.996 | PDLC02350,AbiO, 1, 1.7e-182, 0.982, 0.996	PDLC02350, AbiO, 1.7e-182, 0.982, 0.996 | PDLC02372, Nhi, 4e-175, 0.982, 0.996
AbiO-Nhi_family	AbiO-Nhi	AbiO-Nhi	Possible abi /non-abi	GCA_009669045.1	ASM966904v1	Bacillus anthracis	Bacillus anthracis	5252949	Contig	2	RXZM01000350.1	MRR79560.1	PDLC02372	Nhi	Nhi	2.7e-169	3.3e-169	0.988	0.994	20897	22354	-	AAA family ATPase [Bacillus anthracis]	22	57	PDLC02372,Nhi, 1, 3.3e-169, 0.988, 0.994 | PDLC02350,AbiO, 1, 7.7e-165, 0.988, 0.994	PDLC02372, Nhi, 3.3e-169, 0.988, 0.994 | PDLC02350, AbiO, 7.7e-165, 0.988, 0.994
AbiO-Nhi_family	AbiO-Nhi	AbiO-Nhi	Possible abi /non-abi	GCA_035801875.1	ASM3580187v1	Bacillus cereus	Bacillus cereus	5855743	Scaffold	7	JARLCL010000113.1	MEB9587349.1	PDLC02350	AbiO	AbiO	1.4e-182	1.5e-182	0.982	0.996	1487	2977	-	DUF2075 domain-containing protein [Bacillus cereus]	2	19	PDLC02372,Nhi, 1, 3.7e-175, 0.982, 0.996 | PDLC02350,AbiO, 1, 1.5e-182, 0.982, 0.996	PDLC02350, AbiO, 1.5e-182, 0.982, 0.996 | PDLC02372, Nhi, 3.7e-175, 0.982, 0.996
AbiO-Nhi_family	AbiO-Nhi	AbiO-Nhi	Possible abi /non-abi	GCA_035816295.1	ASM3581629v1	Bacillus cereus	Bacillus cereus	6410283	Scaffold	7	JARSWL010000036.1	MEC2991814.1	PDLC02350	AbiO	AbiO	1.4e-182	1.6e-182	0.982	0.996	15274	16764	-	DUF2075 domain-containing protein [Bacillus cereus]	19	33	PDLC02372,Nhi, 1, 3.9e-175, 0.982, 0.996 | PDLC02350,AbiO, 1, 1.6e-182, 0.982, 0.996	PDLC02350, AbiO, 1.6e-182, 0.982, 0.996 | PDLC02372, Nhi, 3.9e-175, 0.982, 0.996
AbiO-Nhi_family	AbiO-Nhi	AbiO-Nhi	Possible abi /non-abi	GCF_022663685.1	ASM2266368v1	Bacillus cereus group sp. BfR-BA-01353	Bacillus cereus s.l.	6704104	Contig	16	NZ_JAKUGA010000092.1	WP_000802626.1	PDLC02350	AbiO	AbiO	1.5e-182	1.7e-182	0.982	0.996	8829	10319	-	DUF2075 domain-containing protein [Bacillus cereus group]	13	27	PDLC02372,Nhi, 1, 4.1e-175, 0.982, 0.996 | PDLC02350,AbiO, 1, 1.7e-182, 0.982, 0.996	PDLC02350, AbiO, 1.7e-182, 0.982, 0.996 | PDLC02372, Nhi, 4.1e-175, 0.982, 0.996
AbiO-Nhi_family	AbiO-Nhi	AbiO-Nhi	Possible abi /non-abi	GCA_029699265.1	PDT001189116.1	Bacillus anthracis	Bacillus anthracis	5570949	Contig	7	DAOIOU010000013.1	HDR5249477.1	PDLC02372	Nhi	Nhi	2.8e-169	3.3e-169	0.988	0.994	6378	7835	-	TPA: ATP-binding protein [Bacillus anthracis]	7	59	PDLC02372,Nhi, 1, 3.3e-169, 0.988, 0.994 | PDLC02350,AbiO, 1, 7.8e-165, 0.988, 0.994	PDLC02372, Nhi, 3.3e-169, 0.988, 0.994 | PDLC02350, AbiO, 7.8e-165, 0.988, 0.994
AbiO-Nhi_family	AbiO-Nhi	AbiO-Nhi	Possible abi /non-abi	GCA_029703895.1	PDT001182671.1	Bacillus thuringiensis	Bacillus thuringiensis	6388134	Contig	13	DAOIWX010000160.1	HDR6447890.1	PDLC02350	AbiO	AbiO	4.3e-144	4.8e-144	0.983	0.814	4582	5805	-	TPA: ATP-binding protein [Bacillus thuringiensis]	8	11	PDLC02372,Nhi, 1, 2.4e-141, 0.983, 0.821 | PDLC02350,AbiO, 1, 4.8e-144, 0.983, 0.814	PDLC02350, AbiO, 4.8e-144, 0.983, 0.814 | PDLC02372, Nhi, 2.4e-141, 0.983, 0.821
AbiO-Nhi_family	AbiO-Nhi	AbiO-Nhi	Possible abi /non-abi	GCA_002576485.1	ASM257648v1	Bacillus thuringiensis	Bacillus thuringiensis	5334206	Scaffold	1	NUKT01000002.1	PGR82060.1	PDLC02350	AbiO	AbiO	3.8e-191	4.3e-191	0.99	0.998	170632	172119	-	hypothetical protein COC43_03275 [Bacillus thuringiensis]	199	296	PDLC02372,Nhi, 1, 9.4e-183, 0.99, 0.998 | PDLC02350,AbiO, 1, 4.3e-191, 0.99, 0.998	PDLC02350, AbiO, 4.3e-191, 0.99, 0.998 | PDLC02372, Nhi, 9.4e-183, 0.99, 0.998
AbiO-Nhi_family	AbiO-Nhi	AbiO-Nhi	Possible abi /non-abi	GCA_029693965.1	PDT001654433.1	Bacillus anthracis	Bacillus anthracis	5656395	Contig	6	DAOIFH010000013.1	HDR3824324.1	PDLC02372	Nhi	Nhi	2.8e-169	3.4e-169	0.988	0.994	53361	54818	+	TPA: ATP-binding protein [Bacillus anthracis]	51	57	PDLC02372,Nhi, 1, 3.4e-169, 0.988, 0.994 | PDLC02350,AbiO, 1, 7.8e-165, 0.988, 0.994	PDLC02372, Nhi, 3.4e-169, 0.988, 0.994 | PDLC02350, AbiO, 7.8e-165, 0.988, 0.994
AbiO-Nhi_family	AbiO-Nhi	AbiO-Nhi	Possible abi /non-abi	GCF_009935335.1	ASM993533v1	Bacillus thuringiensis	Bacillus thuringiensis	6167185	Scaffold	5	NZ_NKAZ01000046.1	WP_000802626.1	PDLC02350	AbiO	AbiO	1.4e-182	1.5e-182	0.982	0.996	56131	57621	-	DUF2075 domain-containing protein [Bacillus cereus group]	56	72	PDLC02372,Nhi, 1, 3.7e-175, 0.982, 0.996 | PDLC02350,AbiO, 1, 1.5e-182, 0.982, 0.996	PDLC02350, AbiO, 1.5e-182, 0.982, 0.996 | PDLC02372, Nhi, 3.7e-175, 0.982, 0.996
AbiO-Nhi_family	AbiO-Nhi	AbiO-Nhi	Possible abi /non-abi	GCA_029692505.1	PDT001666782.1	Bacillus anthracis	Bacillus anthracis	5499805	Contig	7	DAOICL010000021.1	HDR3403025.1	PDLC02372	Nhi	Nhi	2.8e-169	3.3e-169	0.988	0.994	6378	7835	-	TPA: ATP-binding protein [Bacillus anthracis]	7	59	PDLC02372,Nhi, 1, 3.3e-169, 0.988, 0.994 | PDLC02350,AbiO, 1, 7.7e-165, 0.988, 0.994	PDLC02372, Nhi, 3.3e-169, 0.988, 0.994 | PDLC02350, AbiO, 7.7e-165, 0.988, 0.994
AbiO-Nhi_family	AbiO-Nhi	AbiO-Nhi	Possible abi /non-abi	GCA_029701965.1	PDT001183729.1	Bacillus anthracis	Bacillus anthracis	5666865	Contig	7	DAOIUE010000013.1	HDR6014905.1	PDLC02372	Nhi	Nhi	2.8e-169	3.4e-169	0.988	0.994	6378	7835	-	TPA: ATP-binding protein [Bacillus anthracis]	7	59	PDLC02372,Nhi, 1, 3.4e-169, 0.988, 0.994 | PDLC02350,AbiO, 1, 7.9e-165, 0.988, 0.994	PDLC02372, Nhi, 3.4e-169, 0.988, 0.994 | PDLC02350, AbiO, 7.9e-165, 0.988, 0.994
AbiO-Nhi_family	AbiO-Nhi	AbiO-Nhi	Possible abi /non-abi	GCA_029705855.1	PDT001182601.1	Bacillus thuringiensis	Bacillus thuringiensis	6373867	Contig	13	DAOIZJ010000091.1	HDR6841469.1	PDLC02350	AbiO	AbiO	1.4e-182	1.6e-182	0.982	0.996	8717	10207	-	TPA: DUF2075 domain-containing protein [Bacillus thuringiensis]	13	26	PDLC02372,Nhi, 1, 3.9e-175, 0.982, 0.996 | PDLC02350,AbiO, 1, 1.6e-182, 0.982, 0.996	PDLC02350, AbiO, 1.6e-182, 0.982, 0.996 | PDLC02372, Nhi, 3.9e-175, 0.982, 0.996
AbiO-Nhi_family	AbiO-Nhi	AbiO-Nhi	Possible abi /non-abi	GCA_029703695.1	PDT001182683.1	Bacillus thuringiensis	Bacillus thuringiensis	6265742	Contig	14	DAOIWN010000160.1	HDR6396133.1	PDLC02350	AbiO	AbiO	4.2e-144	4.7e-144	0.983	0.814	4582	5805	-	TPA: ATP-binding protein [Bacillus thuringiensis]	8	11	PDLC02372,Nhi, 1, 2.3e-141, 0.983, 0.821 | PDLC02350,AbiO, 1, 4.7e-144, 0.983, 0.814	PDLC02350, AbiO, 4.7e-144, 0.983, 0.814 | PDLC02372, Nhi, 2.3e-141, 0.983, 0.821
AbiO-Nhi_family	AbiO-Nhi	AbiO-Nhi	Possible abi /non-abi	GCA_029698965.1	PDT001189134.1	Bacillus anthracis	Bacillus anthracis	5780796	Contig	7	DAOIOK010000012.1	HDR5183184.1	PDLC02372	Nhi	Nhi	2.9e-169	3.5e-169	0.988	0.994	6378	7835	-	TPA: ATP-binding protein [Bacillus anthracis]	7	60	PDLC02372,Nhi, 1, 3.5e-169, 0.988, 0.994 | PDLC02350,AbiO, 1, 8.1e-165, 0.988, 0.994	PDLC02372, Nhi, 3.5e-169, 0.988, 0.994 | PDLC02350, AbiO, 8.1e-165, 0.988, 0.994
AbiO-Nhi_family	AbiO-Nhi	AbiO-Nhi	Possible abi /non-abi	GCA_029693865.1	PDT001654449.1	Bacillus anthracis	Bacillus anthracis	5829077	Contig	7	DAOIEX010000010.1	HDR3796290.1	PDLC02372	Nhi	Nhi	2.9e-169	3.5e-169	0.988	0.994	6378	7835	-	TPA: ATP-binding protein [Bacillus anthracis]	7	59	PDLC02372,Nhi, 1, 3.5e-169, 0.988, 0.994 | PDLC02350,AbiO, 1, 8.1e-165, 0.988, 0.994	PDLC02372, Nhi, 3.5e-169, 0.988, 0.994 | PDLC02350, AbiO, 8.1e-165, 0.988, 0.994
AbiO-Nhi_family	AbiO-Nhi	AbiO-Nhi	Possible abi /non-abi	GCA_029693525.1	PDT001654485.1	Bacillus anthracis	Bacillus anthracis	5823862	Contig	7	DAOIEH010000010.1	HDR3687093.1	PDLC02372	Nhi	Nhi	2.9e-169	3.5e-169	0.988	0.994	6378	7835	-	TPA: ATP-binding protein [Bacillus anthracis]	7	59	PDLC02372,Nhi, 1, 3.5e-169, 0.988, 0.994 | PDLC02350,AbiO, 1, 8.1e-165, 0.988, 0.994	PDLC02372, Nhi, 3.5e-169, 0.988, 0.994 | PDLC02350, AbiO, 8.1e-165, 0.988, 0.994
AbiO-Nhi_family	AbiO-Nhi	AbiO-Nhi	Possible abi /non-abi	GCA_035815995.1	ASM3581599v1	Bacillus cereus	Bacillus cereus	6585545	Scaffold	17	JARSVU010000212.1	MEC2879914.1	PDLC02350	AbiO	AbiO	1.5e-182	1.7e-182	0.982	0.996	4349	5839	+	DUF2075 domain-containing protein [Bacillus cereus]	6	7	PDLC02372,Nhi, 1, 4.1e-175, 0.982, 0.996 | PDLC02350,AbiO, 1, 1.7e-182, 0.982, 0.996	PDLC02350, AbiO, 1.7e-182, 0.982, 0.996 | PDLC02372, Nhi, 4.1e-175, 0.982, 0.996
AbiO-Nhi_family	AbiO-Nhi	AbiO-Nhi	Possible abi /non-abi	GCA_029698325.1	PDT001189172.1	Bacillus anthracis	Bacillus anthracis	5551414	Contig	7	DAOIND010000022.1	HDR4988576.1	PDLC02372	Nhi	Nhi	2.8e-169	3.3e-169	0.988	0.994	6378	7835	-	TPA: ATP-binding protein [Bacillus anthracis]	7	57	PDLC02372,Nhi, 1, 3.3e-169, 0.988, 0.994 | PDLC02350,AbiO, 1, 7.8e-165, 0.988, 0.994	PDLC02372, Nhi, 3.3e-169, 0.988, 0.994 | PDLC02350, AbiO, 7.8e-165, 0.988, 0.994
AbiO-Nhi_family	AbiO-Nhi	AbiO-Nhi	Possible abi /non-abi	GCA_020775975.1	ASM2077597v1	Bacillus thuringiensis	Bacillus thuringiensis	6390352	Contig	18	JAIVCB010000104.1	MCC3995409.1	PDLC02350	AbiO	AbiO	1.4e-182	1.6e-182	0.982	0.996	1511	3001	-	DUF2075 domain-containing protein [Bacillus thuringiensis]	2	15	PDLC02372,Nhi, 1, 3.9e-175, 0.982, 0.996 | PDLC02350,AbiO, 1, 1.6e-182, 0.982, 0.996	PDLC02350, AbiO, 1.6e-182, 0.982, 0.996 | PDLC02372, Nhi, 3.9e-175, 0.982, 0.996
AbiO-Nhi_family	AbiO-Nhi	AbiO-Nhi	Possible abi /non-abi	GCF_007682135.1	ASM768213v1	Bacillus paranthracis	Bacillus paranthracis	5500155	Scaffold	9	NZ_VEMH01000027.1	WP_073536246.1	PDLC02372	Nhi	Nhi	1.6e-168	1.9e-168	0.988	0.994	22867	24324	-	ATP-binding protein [Bacillus]	19	45	PDLC02372,Nhi, 1, 1.9e-168, 0.988, 0.994 | PDLC02350,AbiO, 1, 4.5e-164, 0.988, 0.994	PDLC02372, Nhi, 1.9e-168, 0.988, 0.994 | PDLC02350, AbiO, 4.5e-164, 0.988, 0.994
AbiO-Nhi_family	AbiO-Nhi	AbiO-Nhi	Possible abi /non-abi	GCA_029707205.1	PDT001182338.1	Bacillus cereus	Bacillus cereus	6425665	Contig	13	DAOJBS010000176.1	HDR7238193.1	PDLC02350	AbiO	AbiO	4.3e-144	4.8e-144	0.983	0.814	4582	5805	-	TPA: ATP-binding protein [Bacillus cereus]	8	11	PDLC02372,Nhi, 1, 2.4e-141, 0.983, 0.821 | PDLC02350,AbiO, 1, 4.8e-144, 0.983, 0.814	PDLC02350, AbiO, 4.8e-144, 0.983, 0.814 | PDLC02372, Nhi, 2.4e-141, 0.983, 0.821
AbiO-Nhi_family	AbiO-Nhi	AbiO-Nhi	Possible abi /non-abi	GCA_029692545.1	PDT001666783.1	Bacillus anthracis	Bacillus anthracis	5490762	Contig	7	DAOICK010000015.1	HDR3397654.1	PDLC02372	Nhi	Nhi	2.8e-169	3.3e-169	0.988	0.994	6378	7835	-	TPA: ATP-binding protein [Bacillus anthracis]	7	58	PDLC02372,Nhi, 1, 3.3e-169, 0.988, 0.994 | PDLC02350,AbiO, 1, 7.7e-165, 0.988, 0.994	PDLC02372, Nhi, 3.3e-169, 0.988, 0.994 | PDLC02350, AbiO, 7.7e-165, 0.988, 0.994
AbiO-Nhi_family	AbiO-Nhi	AbiO-Nhi	Possible abi /non-abi	GCA_029704895.1	PDT001182636.1	Bacillus thuringiensis	Bacillus thuringiensis	6234177	Contig	16	DAOIYB010000136.1	HDR6643135.1	PDLC02350	AbiO	AbiO	4.1e-144	4.6e-144	0.983	0.814	4583	5806	-	TPA: ATP-binding protein [Bacillus thuringiensis]	8	11	PDLC02372,Nhi, 1, 2.3e-141, 0.983, 0.821 | PDLC02350,AbiO, 1, 4.6e-144, 0.983, 0.814	PDLC02350, AbiO, 4.6e-144, 0.983, 0.814 | PDLC02372, Nhi, 2.3e-141, 0.983, 0.821
AbiO-Nhi_family	AbiO-Nhi	AbiO-Nhi	Possible abi /non-abi	GCA_017814225.1	ASM1781422v1	Bacillus anthracis	Bacillus anthracis	5451255	Scaffold	6	JAGJDL010000022.1	MBP0886013.1	PDLC02372	Nhi	Nhi	2.7e-169	3.3e-169	0.988	0.994	6506	7963	-	ATP-binding protein [Bacillus anthracis]	8	60	PDLC02372,Nhi, 1, 3.3e-169, 0.988, 0.994 | PDLC02350,AbiO, 1, 7.6e-165, 0.988, 0.994	PDLC02372, Nhi, 3.3e-169, 0.988, 0.994 | PDLC02350, AbiO, 7.6e-165, 0.988, 0.994
AbiO-Nhi_family	AbiO-Nhi	AbiO-Nhi	Possible abi /non-abi	GCA_017814115.1	ASM1781411v1	Bacillus anthracis	Bacillus anthracis	5450092	Contig	6	JAGJCK010000032.1	MBP0742588.1	PDLC02372	Nhi	Nhi	2.7e-169	3.3e-169	0.988	0.994	6506	7963	-	ATP-binding protein [Bacillus anthracis]	8	58	PDLC02372,Nhi, 1, 3.3e-169, 0.988, 0.994 | PDLC02350,AbiO, 1, 7.6e-165, 0.988, 0.994	PDLC02372, Nhi, 3.3e-169, 0.988, 0.994 | PDLC02350, AbiO, 7.6e-165, 0.988, 0.994
AbiO-Nhi_family	AbiO-Nhi	AbiO-Nhi	Possible abi /non-abi	GCA_035816955.1	ASM3581695v1	Bacillus cereus	Bacillus cereus	6316653	Scaffold	16	JARSXT010000253.1	MEC3379201.1	PDLC02350	AbiO	AbiO	4.3e-144	4.8e-144	0.983	0.814	3211	4434	+	ATP-binding protein [Bacillus cereus]	4	12	PDLC02372,Nhi, 1, 2.3e-141, 0.983, 0.821 | PDLC02350,AbiO, 1, 4.8e-144, 0.983, 0.814	PDLC02350, AbiO, 4.8e-144, 0.983, 0.814 | PDLC02372, Nhi, 2.3e-141, 0.983, 0.821
AbiO-Nhi_family	AbiO-Nhi	AbiO-Nhi	Possible abi /non-abi	GCA_025210105.1	ASM2521010v1	Bacillus thuringiensis	Bacillus thuringiensis	6462707	Contig	16	JAOAOW010000124.1	MCT4551108.1	PDLC02350	AbiO	AbiO	1.5e-182	1.7e-182	0.982	0.996	1477	2967	-	DUF2075 domain-containing protein [Bacillus thuringiensis]	2	14	PDLC02372,Nhi, 1, 4e-175, 0.982, 0.996 | PDLC02350,AbiO, 1, 1.7e-182, 0.982, 0.996	PDLC02350, AbiO, 1.7e-182, 0.982, 0.996 | PDLC02372, Nhi, 4e-175, 0.982, 0.996
AbiO-Nhi_family	AbiO-Nhi	AbiO-Nhi	Possible abi /non-abi	GCA_029705355.1	PDT001182612.1	Bacillus thuringiensis	Bacillus thuringiensis	6365200	Contig	14	DAOIYY010000098.1	HDR6789432.1	PDLC02350	AbiO	AbiO	4.3e-144	4.8e-144	0.983	0.814	4583	5806	-	TPA: ATP-binding protein [Bacillus thuringiensis]	8	22	PDLC02372,Nhi, 1, 2.4e-141, 0.983, 0.821 | PDLC02350,AbiO, 1, 4.8e-144, 0.983, 0.814	PDLC02350, AbiO, 4.8e-144, 0.983, 0.814 | PDLC02372, Nhi, 2.4e-141, 0.983, 0.821
AbiO-Nhi_family	AbiO-Nhi	AbiO-Nhi	Possible abi /non-abi	GCA_035816075.1	ASM3581607v1	Bacillus cereus	Bacillus cereus	6426704	Scaffold	15	JARSWA010000135.1	MEC2976590.1	PDLC02350	AbiO	AbiO	1.4e-182	1.6e-182	0.982	0.996	8741	10231	-	DUF2075 domain-containing protein [Bacillus cereus]	13	26	PDLC02372,Nhi, 1, 3.9e-175, 0.982, 0.996 | PDLC02350,AbiO, 1, 1.6e-182, 0.982, 0.996	PDLC02350, AbiO, 1.6e-182, 0.982, 0.996 | PDLC02372, Nhi, 3.9e-175, 0.982, 0.996
AbiO-Nhi_family	AbiO-Nhi	AbiO-Nhi	Possible abi /non-abi	GCA_002025345.1	ASM202534v1	Bacillus anthracis	Bacillus anthracis	5460424	Contig	7	MVKG01000022.1	OPE87356.1	PDLC02372	Nhi	Nhi	2.9e-169	3.5e-169	0.988	0.994	53481	54938	+	ATP-binding protein [Bacillus anthracis]	60	69	PDLC02372,Nhi, 1, 3.5e-169, 0.988, 0.994 | PDLC02350,AbiO, 1, 8.2e-165, 0.988, 0.994	PDLC02372, Nhi, 3.5e-169, 0.988, 0.994 | PDLC02350, AbiO, 8.2e-165, 0.988, 0.994
AbiO-Nhi_family	AbiO-Nhi	AbiO-Nhi	Possible abi /non-abi	GCA_025516585.1	ASM2551658v1	Bacillus cereus	Bacillus cereus	6279289	Scaffold	15	JAOPSF010000114.1	MCU4918710.1	PDLC02350	AbiO	AbiO	1.4e-182	1.6e-182	0.982	0.996	8773	10263	-	DUF2075 domain-containing protein [Bacillus cereus]	13	13	PDLC02372,Nhi, 1, 3.8e-175, 0.982, 0.996 | PDLC02350,AbiO, 1, 1.6e-182, 0.982, 0.996	PDLC02350, AbiO, 1.6e-182, 0.982, 0.996 | PDLC02372, Nhi, 3.8e-175, 0.982, 0.996
AbiO-Nhi_family	AbiO-Nhi	AbiO-Nhi	Possible abi /non-abi	GCA_031342455.1	ASM3134245v1	Bacillus thuringiensis	Bacillus thuringiensis	6315930	Scaffold	4	VJWI01000019.1	MDR5038651.1	PDLC02350	AbiO	AbiO	1.4e-182	1.6e-182	0.982	0.996	5371	6861	+	DUF2075 domain-containing protein [Bacillus thuringiensis]	6	18	PDLC02372,Nhi, 1, 3.8e-175, 0.982, 0.996 | PDLC02350,AbiO, 1, 1.6e-182, 0.982, 0.996	PDLC02350, AbiO, 1.6e-182, 0.982, 0.996 | PDLC02372, Nhi, 3.8e-175, 0.982, 0.996
AbiO-Nhi_family	AbiO-Nhi	AbiO-Nhi	Possible abi /non-abi	GCA_029694045.1	PDT001654423.1	Bacillus anthracis	Bacillus anthracis	5919869	Contig	6	DAOIFI010000017.1	HDR3829740.1	PDLC02372	Nhi	Nhi	3e-169	3.5e-169	0.988	0.994	53361	54818	+	TPA: ATP-binding protein [Bacillus anthracis]	53	59	PDLC02372,Nhi, 1, 3.5e-169, 0.988, 0.994 | PDLC02350,AbiO, 1, 8.2e-165, 0.988, 0.994	PDLC02372, Nhi, 3.5e-169, 0.988, 0.994 | PDLC02350, AbiO, 8.2e-165, 0.988, 0.994
AbiO-Nhi_family	AbiO-Nhi	AbiO-Nhi	Possible abi /non-abi	GCA_024495245.1	ASM2449524v1	Bacillus cereus	Bacillus cereus	6448250	Contig	17	JANHEA010000130.1	MCQ6379139.1	PDLC02350	AbiO	AbiO	1.5e-182	1.7e-182	0.982	0.996	9602	11092	+	DUF2075 domain-containing protein [Bacillus cereus]	13	14	PDLC02372,Nhi, 1, 4e-175, 0.982, 0.996 | PDLC02350,AbiO, 1, 1.7e-182, 0.982, 0.996	PDLC02350, AbiO, 1.7e-182, 0.982, 0.996 | PDLC02372, Nhi, 4e-175, 0.982, 0.996
AbiO-Nhi_family	AbiO-Nhi	AbiO-Nhi	Possible abi /non-abi	GCA_031342455.1	ASM3134245v1	Bacillus thuringiensis	Bacillus thuringiensis	6315930	Scaffold	5	VJWI01000020.1	MDR5038665.1	PDLC02350	AbiO	AbiO	4.1e-144	4.6e-144	0.983	0.814	2815	4038	+	ATP-binding protein [Bacillus thuringiensis]	4	11	PDLC02372,Nhi, 1, 2.3e-141, 0.983, 0.821 | PDLC02350,AbiO, 1, 4.6e-144, 0.983, 0.814	PDLC02350, AbiO, 4.6e-144, 0.983, 0.814 | PDLC02372, Nhi, 2.3e-141, 0.983, 0.821
AbiO-Nhi_family	AbiO-Nhi	AbiO-Nhi	Possible abi /non-abi	GCA_036867095.1	ASM3686709v1	Bacillus cereus	Bacillus cereus	6305373	Scaffold	7	JBAJIM010000050.1	MEG9331699.1	PDLC02350	AbiO	AbiO	1.4e-182	1.6e-182	0.982	0.996	11349	12839	+	DNA/RNA helicase domain-containing protein [Bacillus cereus]	14	33	PDLC02372,Nhi, 1, 3.8e-175, 0.982, 0.996 | PDLC02350,AbiO, 1, 1.6e-182, 0.982, 0.996	PDLC02350, AbiO, 1.6e-182, 0.982, 0.996 | PDLC02372, Nhi, 3.8e-175, 0.982, 0.996
AbiO-Nhi_family	AbiO-Nhi	AbiO-Nhi	Possible abi /non-abi	GCA_000832865.1	ASM83286v1	Bacillus cereus 03BB108	Bacillus cereus	6068729	Complete Genome	2	CP009638.1	AJI08604.1	PDLC02350	AbiO	AbiO	2.2e-178	2.5e-178	0.99	0.994	38241	39716	-	AAA domain protein (plasmid) [Bacillus cereus 03BB108]	65	90	PDLC02372,Nhi, 1, 4.7e-174, 0.99, 0.994 | PDLC02350,AbiO, 1, 2.5e-178, 0.99, 0.994	PDLC02350, AbiO, 2.5e-178, 0.99, 0.994 | PDLC02372, Nhi, 4.7e-174, 0.99, 0.994
AbiO-Nhi_family	AbiO-Nhi	AbiO-Nhi	Possible abi /non-abi	GCA_029699885.1	PDT001183839.1	Bacillus anthracis	Bacillus anthracis	5956520	Contig	6	DAOIQC010000022.1	HDR5443157.1	PDLC02372	Nhi	Nhi	3e-169	3.6e-169	0.988	0.994	7005	8462	-	TPA: ATP-binding protein [Bacillus anthracis]	8	58	PDLC02372,Nhi, 1, 3.6e-169, 0.988, 0.994 | PDLC02350,AbiO, 1, 8.3e-165, 0.988, 0.994	PDLC02372, Nhi, 3.6e-169, 0.988, 0.994 | PDLC02350, AbiO, 8.3e-165, 0.988, 0.994
AbiO-Nhi_family	AbiO-Nhi	AbiO-Nhi	Possible abi /non-abi	GCA_009831565.1	ASM983156v1	Bacillus anthracis	Bacillus anthracis	5459259	Scaffold	7	VTZH01000012.1	MXR05315.1	PDLC02372	Nhi	Nhi	2.7e-169	3.3e-169	0.988	0.994	6506	7963	-	ATP-binding protein [Bacillus anthracis]	9	68	PDLC02372,Nhi, 1, 3.3e-169, 0.988, 0.994 | PDLC02350,AbiO, 1, 7.6e-165, 0.988, 0.994	PDLC02372, Nhi, 3.3e-169, 0.988, 0.994 | PDLC02350, AbiO, 7.6e-165, 0.988, 0.994
AbiO-Nhi_family	AbiO-Nhi	AbiO-Nhi	Possible abi /non-abi	GCA_035801195.1	ASM3580119v1	Bacillus cereus	Bacillus cereus	6837763	Scaffold	17	JARLBA010000219.1	MEB9423321.1	PDLC02350	AbiO	AbiO	1.5e-182	1.8e-182	0.982	0.996	11514	13004	+	DUF2075 domain-containing protein [Bacillus cereus]	16	17	PDLC02372,Nhi, 1, 4.2e-175, 0.982, 0.996 | PDLC02350,AbiO, 1, 1.8e-182, 0.982, 0.996	PDLC02350, AbiO, 1.8e-182, 0.982, 0.996 | PDLC02372, Nhi, 4.2e-175, 0.982, 0.996
AbiO-Nhi_family	AbiO-Nhi	AbiO-Nhi	Possible abi /non-abi	GCA_022221145.1	ASM2222114v1	Bacillus anthracis	Bacillus anthracis	5505061	Complete Genome	6	CP076196.1	UKX75962.1	PDLC02372	Nhi	Nhi	2.7e-169	3.2e-169	0.988	0.994	169391	170848	-	ATP-binding protein (plasmid) [Bacillus anthracis]	150	163	PDLC02372,Nhi, 1, 3.2e-169, 0.988, 0.994 | PDLC02350,AbiO, 1, 7.6e-165, 0.988, 0.994	PDLC02372, Nhi, 3.2e-169, 0.988, 0.994 | PDLC02350, AbiO, 7.6e-165, 0.988, 0.994
AbiO-Nhi_family	AbiO-Nhi	AbiO-Nhi	Possible abi /non-abi	GCA_036215525.1	ASM3621552v1	Bacillus thuringiensis	Bacillus thuringiensis	7043462	Scaffold	15	JARMJS010000092.1	MED2447163.1	PDLC02350	AbiO	AbiO	1.6e-182	1.9e-182	0.982	0.996	11033	12523	+	DUF2075 domain-containing protein [Bacillus thuringiensis]	15	16	PDLC02372,Nhi, 1, 4.4e-175, 0.982, 0.996 | PDLC02350,AbiO, 1, 1.9e-182, 0.982, 0.996	PDLC02350, AbiO, 1.9e-182, 0.982, 0.996 | PDLC02372, Nhi, 4.4e-175, 0.982, 0.996
AbiO-Nhi_family	AbiO-Nhi	AbiO-Nhi	Possible abi /non-abi	GCA_035816315.1	ASM3581631v1	Bacillus cereus	Bacillus cereus	6462488	Scaffold	15	JARSWM010000168.1	MEC2952100.1	PDLC02350	AbiO	AbiO	1.4e-182	1.6e-182	0.982	0.996	1417	2907	+	DUF2075 domain-containing protein [Bacillus cereus]	2	31	PDLC02372,Nhi, 1, 3.9e-175, 0.982, 0.996 | PDLC02350,AbiO, 1, 1.6e-182, 0.982, 0.996	PDLC02350, AbiO, 1.6e-182, 0.982, 0.996 | PDLC02372, Nhi, 3.9e-175, 0.982, 0.996
AbiO-Nhi_family	AbiO-Nhi	AbiO-Nhi	Possible abi /non-abi	GCA_009669165.1	ASM966916v1	Bacillus anthracis	Bacillus anthracis	5352180	Contig	5	RXZR01000706.1	MRR01024.1	PDLC02372	Nhi	Nhi	1.5e-127	1.7e-127	0.989	0.749	1	1109	+	AAA family ATPase partial [Bacillus anthracis]	1	8	PDLC02372,Nhi, 1, 1.7e-127, 0.989, 0.749 | PDLC02350,AbiO, 1, 9.3e-124, 0.989, 0.75	PDLC02372, Nhi, 1.7e-127, 0.989, 0.749 | PDLC02350, AbiO, 9.3e-124, 0.989, 0.75
AbiO-Nhi_family	AbiO-Nhi	AbiO-Nhi	Possible abi /non-abi	GCA_009646985.1	ASM964698v1	Bacillus thuringiensis	Bacillus thuringiensis	6841834	Contig	15	WJDE01000094.1	MRC81224.1	PDLC02350	AbiO	AbiO	1.5e-182	1.7e-182	0.982	0.996	10196	11686	+	DUF2075 domain-containing protein [Bacillus thuringiensis]	13	16	PDLC02372,Nhi, 1, 4.1e-175, 0.982, 0.996 | PDLC02350,AbiO, 1, 1.7e-182, 0.982, 0.996	PDLC02350, AbiO, 1.7e-182, 0.982, 0.996 | PDLC02372, Nhi, 4.1e-175, 0.982, 0.996
AbiO-Nhi_family	AbiO-Nhi	AbiO-Nhi	Possible abi /non-abi	GCA_022221165.1	ASM2222116v1	Bacillus anthracis	Bacillus anthracis	5504459	Complete Genome	6	CP076199.1	UKX81271.1	PDLC02372	Nhi	Nhi	2.7e-169	3.2e-169	0.988	0.994	169275	170732	-	ATP-binding protein (plasmid) [Bacillus anthracis]	150	163	PDLC02372,Nhi, 1, 3.2e-169, 0.988, 0.994 | PDLC02350,AbiO, 1, 7.6e-165, 0.988, 0.994	PDLC02372, Nhi, 3.2e-169, 0.988, 0.994 | PDLC02350, AbiO, 7.6e-165, 0.988, 0.994
AbiO-Nhi_family	AbiO-Nhi	AbiO-Nhi	Possible abi /non-abi	GCA_001278445.1	ASM127844v1	Bacillus anthracis	Bacillus anthracis	5441630	Scaffold	1	CM003467.1	KOS31492.1	PDLC02372	Nhi	Nhi	2e-169	2.4e-169	0.988	0.994	168984	170441	-	hypothetical protein ADK17_00785 (plasmid) [Bacillus anthracis]	145	160	PDLC02372,Nhi, 1, 2.4e-169, 0.988, 0.994 | PDLC02350,AbiO, 1, 5.6e-165, 0.988, 0.994	PDLC02372, Nhi, 2.4e-169, 0.988, 0.994 | PDLC02350, AbiO, 5.6e-165, 0.988, 0.994
AbiO-Nhi_family	AbiO-Nhi	AbiO-Nhi	Possible abi /non-abi	GCA_001884045.1	ASM188404v1	Bacillus mobilis	Bacillus mobilis	5660141	Contig	16	MACF01000151.1	OJE31264.1	PDLC02350	AbiO	AbiO	1.2e-176	1.3e-176	0.99	0.994	17461	18936	+	hypothetical protein BAQ44_22755 [Bacillus mobilis]	17	27	PDLC02372,Nhi, 1, 7.6e-171, 0.99, 0.994 | PDLC02350,AbiO, 1, 1.3e-176, 0.99, 0.994	PDLC02350, AbiO, 1.3e-176, 0.99, 0.994 | PDLC02372, Nhi, 7.6e-171, 0.99, 0.994
AbiO-Nhi_family	AbiO-Nhi	AbiO-Nhi	Possible abi /non-abi	GCA_035815195.1	ASM3581519v1	Bacillus cereus	Bacillus cereus	6344669	Scaffold	2	JARSUH010000029.1	MEC2654239.1	PDLC02350	AbiO	AbiO	1.4e-182	1.6e-182	0.982	0.996	1485	2975	-	DUF2075 domain-containing protein [Bacillus cereus]	2	16	PDLC02372,Nhi, 1, 3.9e-175, 0.982, 0.996 | PDLC02350,AbiO, 1, 1.6e-182, 0.982, 0.996	PDLC02350, AbiO, 1.6e-182, 0.982, 0.996 | PDLC02372, Nhi, 3.9e-175, 0.982, 0.996
AbiO-Nhi_family	AbiO-Nhi	AbiO-Nhi	Possible abi /non-abi	GCA_035801075.1	ASM3580107v1	Bacillus cereus	Bacillus cereus	6767785	Scaffold	5	JARLAT010000024.1	MEB9560481.1	PDLC02350	AbiO	AbiO	1.5e-182	1.7e-182	0.982	0.996	6012	7502	+	DUF2075 domain-containing protein [Bacillus cereus]	7	8	PDLC02372,Nhi, 1, 4.2e-175, 0.982, 0.996 | PDLC02350,AbiO, 1, 1.7e-182, 0.982, 0.996	PDLC02350, AbiO, 1.7e-182, 0.982, 0.996 | PDLC02372, Nhi, 4.2e-175, 0.982, 0.996
AbiO-Nhi_family	AbiO-Nhi	AbiO-Nhi	Possible abi /non-abi	GCA_029705035.1	PDT001182630.1	Bacillus thuringiensis	Bacillus thuringiensis	6428675	Contig	17	DAOIYG010000153.1	HDR6675040.1	PDLC02350	AbiO	AbiO	4.3e-144	4.8e-144	0.983	0.814	4584	5807	-	TPA: ATP-binding protein [Bacillus thuringiensis]	8	11	PDLC02372,Nhi, 1, 2.4e-141, 0.983, 0.821 | PDLC02350,AbiO, 1, 4.8e-144, 0.983, 0.814	PDLC02350, AbiO, 4.8e-144, 0.983, 0.814 | PDLC02372, Nhi, 2.4e-141, 0.983, 0.821
AbiO-Nhi_family	AbiO-Nhi	AbiO-Nhi	Possible abi /non-abi	GCA_000782875.1	ASM78287v1	Bacillus anthracis	Bacillus anthracis	5443372	Scaffold	2	JTAS01000014.1	KGZ56894.1	PDLC02372	Nhi	Nhi	2.8e-169	3.4e-169	0.988	0.994	6040	7497	-	hypothetical protein NX97_03995 [Bacillus anthracis]	5	56	PDLC02372,Nhi, 1, 3.4e-169, 0.988, 0.994 | PDLC02350,AbiO, 1, 7.9e-165, 0.988, 0.994	PDLC02372, Nhi, 3.4e-169, 0.988, 0.994 | PDLC02350, AbiO, 7.9e-165, 0.988, 0.994
AbiO-Nhi_family	AbiO-Nhi	AbiO-Nhi	Possible abi /non-abi	GCA_029693205.1	PDT001654458.1	Bacillus anthracis	Bacillus anthracis	5944305	Contig	7	DAOIDQ010000020.1	HDR3588564.1	PDLC02372	Nhi	Nhi	3e-169	3.5e-169	0.988	0.994	6378	7835	-	TPA: ATP-binding protein [Bacillus anthracis]	7	58	PDLC02372,Nhi, 1, 3.5e-169, 0.988, 0.994 | PDLC02350,AbiO, 1, 8.3e-165, 0.988, 0.994	PDLC02372, Nhi, 3.5e-169, 0.988, 0.994 | PDLC02350, AbiO, 8.3e-165, 0.988, 0.994
AbiO-Nhi_family	AbiO-Nhi	AbiO-Nhi	Possible abi /non-abi	GCA_009669225.1	ASM966922v1	Bacillus anthracis	Bacillus anthracis	5395612	Contig	7	RXZV01000305.1	MRU02706.1	PDLC02372	Nhi	Nhi	2.8e-169	3.3e-169	0.988	0.994	26638	28095	+	AAA family ATPase [Bacillus anthracis]	32	39	PDLC02372,Nhi, 1, 3.3e-169, 0.988, 0.994 | PDLC02350,AbiO, 1, 7.7e-165, 0.988, 0.994	PDLC02372, Nhi, 3.3e-169, 0.988, 0.994 | PDLC02350, AbiO, 7.7e-165, 0.988, 0.994
AbiO-Nhi_family	AbiO-Nhi	AbiO-Nhi	Possible abi /non-abi	GCA_035816575.1	ASM3581657v1	Bacillus cereus	Bacillus cereus	6097040	Scaffold	14	JARSWY010000136.1	MEC3027678.1	PDLC02350	AbiO	AbiO	1.4e-182	1.6e-182	0.982	0.996	1636	3126	-	DUF2075 domain-containing protein [Bacillus cereus]	3	18	PDLC02372,Nhi, 1, 3.8e-175, 0.982, 0.996 | PDLC02350,AbiO, 1, 1.6e-182, 0.982, 0.996	PDLC02350, AbiO, 1.6e-182, 0.982, 0.996 | PDLC02372, Nhi, 3.8e-175, 0.982, 0.996
AbiO-Nhi_family	AbiO-Nhi	AbiO-Nhi	Possible abi /non-abi	GCA_029695625.1	PDT001640474.1	Bacillus anthracis	Bacillus anthracis	6075582	Contig	7	DAOIIF010000023.1	HDR4288092.1	PDLC02372	Nhi	Nhi	3e-169	3.6e-169	0.988	0.994	6378	7835	-	TPA: ATP-binding protein [Bacillus anthracis]	7	59	PDLC02372,Nhi, 1, 3.6e-169, 0.988, 0.994 | PDLC02350,AbiO, 1, 8.5e-165, 0.988, 0.994	PDLC02372, Nhi, 3.6e-169, 0.988, 0.994 | PDLC02350, AbiO, 8.5e-165, 0.988, 0.994
AbiO-Nhi_family	AbiO-Nhi	AbiO-Nhi	Possible abi /non-abi	GCA_035814855.1	ASM3581485v1	Bacillus cereus	Bacillus cereus	6355244	Scaffold	2	JARSTR010000043.1	MEC2540255.1	PDLC02350	AbiO	AbiO	1.4e-182	1.6e-182	0.982	0.996	1419	2909	-	DUF2075 domain-containing protein [Bacillus cereus]	2	18	PDLC02372,Nhi, 1, 3.9e-175, 0.982, 0.996 | PDLC02350,AbiO, 1, 1.6e-182, 0.982, 0.996	PDLC02350, AbiO, 1.6e-182, 0.982, 0.996 | PDLC02372, Nhi, 3.9e-175, 0.982, 0.996
AbiO-Nhi_family	AbiO-Nhi	AbiO-Nhi	Possible abi /non-abi	GCA_031317335.1	ASM3131733v1	Bacillus anthracis	Bacillus anthracis	5352657	Scaffold	3	VLYK01000020.1	MDR4423644.1	PDLC02372	Nhi	Nhi	2.7e-169	3.2e-169	0.988	0.994	53382	54839	+	ATP-binding protein [Bacillus anthracis]	60	87	PDLC02372,Nhi, 1, 3.2e-169, 0.988, 0.994 | PDLC02350,AbiO, 1, 7.5e-165, 0.988, 0.994	PDLC02372, Nhi, 3.2e-169, 0.988, 0.994 | PDLC02350, AbiO, 7.5e-165, 0.988, 0.994
AbiO-Nhi_family	AbiO-Nhi	AbiO-Nhi	Possible abi /non-abi	GCA_036867095.1	ASM3686709v1	Bacillus cereus	Bacillus cereus	6305373	Scaffold	1	JBAJIM010000022.1	MEG9330461.1	PDLC02350	AbiO	AbiO	4.2e-144	4.7e-144	0.983	0.814	12287	13510	+	ATP-binding protein [Bacillus cereus]	16	24	PDLC02372,Nhi, 1, 2.3e-141, 0.983, 0.821 | PDLC02350,AbiO, 1, 4.7e-144, 0.983, 0.814	PDLC02350, AbiO, 4.7e-144, 0.983, 0.814 | PDLC02372, Nhi, 2.3e-141, 0.983, 0.821
AbiO-Nhi_family	AbiO-Nhi	AbiO-Nhi	Possible abi /non-abi	GCA_027715465.1	ASM2771546v1	Bacillus cereus	Bacillus cereus	6450583	Contig	14	JAQFTK010000105.1	MDA2543677.1	PDLC02350	AbiO	AbiO	1.5e-182	1.6e-182	0.982	0.996	8795	10285	-	DUF2075 domain-containing protein [Bacillus cereus]	13	19	PDLC02372,Nhi, 1, 4e-175, 0.982, 0.996 | PDLC02350,AbiO, 1, 1.6e-182, 0.982, 0.996	PDLC02350, AbiO, 1.6e-182, 0.982, 0.996 | PDLC02372, Nhi, 4e-175, 0.982, 0.996
AbiO-Nhi_family	AbiO-Nhi	AbiO-Nhi	Possible abi /non-abi	GCA_035816215.1	ASM3581621v1	Bacillus cereus	Bacillus cereus	5727577	Scaffold	12	JARSWG010000269.1	MEC2915638.1	PDLC02350	AbiO	AbiO	4e-144	4.4e-144	0.983	0.814	1518	2741	+	ATP-binding protein [Bacillus cereus]	3	11	PDLC02372,Nhi, 1, 2.2e-141, 0.983, 0.821 | PDLC02350,AbiO, 1, 4.4e-144, 0.983, 0.814	PDLC02350, AbiO, 4.4e-144, 0.983, 0.814 | PDLC02372, Nhi, 2.2e-141, 0.983, 0.821
AbiO-Nhi_family	AbiO-Nhi	AbiO-Nhi	Possible abi /non-abi	GCA_002574115.1	ASM257411v1	Bacillus thuringiensis	Bacillus thuringiensis	5865637	Scaffold	11	NUFO01000051.1	PGH98991.1	PDLC02350	AbiO	AbiO	1.4e-182	1.5e-182	0.982	0.996	13712	15202	+	hypothetical protein CN893_19570 [Bacillus thuringiensis]	16	17	PDLC02372,Nhi, 1, 3.7e-175, 0.982, 0.996 | PDLC02350,AbiO, 1, 1.5e-182, 0.982, 0.996	PDLC02350, AbiO, 1.5e-182, 0.982, 0.996 | PDLC02372, Nhi, 3.7e-175, 0.982, 0.996
AbiO-Nhi_family	AbiO-Nhi	AbiO-Nhi	Possible abi /non-abi	GCA_029693225.1	PDT001654455.1	Bacillus anthracis	Bacillus anthracis	5677498	Contig	7	DAOIDT010000015.1	HDR3600306.1	PDLC02372	Nhi	Nhi	2.8e-169	3.4e-169	0.988	0.994	6378	7835	-	TPA: ATP-binding protein [Bacillus anthracis]	7	59	PDLC02372,Nhi, 1, 3.4e-169, 0.988, 0.994 | PDLC02350,AbiO, 1, 7.9e-165, 0.988, 0.994	PDLC02372, Nhi, 3.4e-169, 0.988, 0.994 | PDLC02350, AbiO, 7.9e-165, 0.988, 0.994
AbiO-Nhi_family	AbiO-Nhi	AbiO-Nhi	Possible abi /non-abi	GCA_029700265.1	PDT001183820.1	Bacillus anthracis	Bacillus anthracis	6116116	Contig	7	DAOIQW010000021.1	HDR5552982.1	PDLC02372	Nhi	Nhi	3e-169	3.6e-169	0.988	0.994	6378	7835	-	TPA: ATP-binding protein [Bacillus anthracis]	7	57	PDLC02372,Nhi, 1, 3.6e-169, 0.988, 0.994 | PDLC02350,AbiO, 1, 8.5e-165, 0.988, 0.994	PDLC02372, Nhi, 3.6e-169, 0.988, 0.994 | PDLC02350, AbiO, 8.5e-165, 0.988, 0.994
AbiO-Nhi_family	AbiO-Nhi	AbiO-Nhi	Possible abi /non-abi	GCA_029703915.1	PDT001182672.1	Bacillus thuringiensis	Bacillus thuringiensis	6604422	Contig	6	DAOIWW010000025.1	HDR6431649.1	PDLC02350	AbiO	AbiO	1.5e-182	1.7e-182	0.982	0.996	55986	57476	-	TPA: DUF2075 domain-containing protein [Bacillus thuringiensis]	55	68	PDLC02372,Nhi, 1, 4.1e-175, 0.982, 0.996 | PDLC02350,AbiO, 1, 1.7e-182, 0.982, 0.996	PDLC02350, AbiO, 1.7e-182, 0.982, 0.996 | PDLC02372, Nhi, 4.1e-175, 0.982, 0.996
AbiO-Nhi_family	AbiO-Nhi	AbiO-Nhi	Possible abi /non-abi	GCA_029704815.1	PDT001182642.1	Bacillus thuringiensis	Bacillus thuringiensis	6368359	Contig	13	DAOIXS010000075.1	HDR6605352.1	PDLC02350	AbiO	AbiO	1.4e-182	1.6e-182	0.982	0.996	15193	16683	-	TPA: DUF2075 domain-containing protein [Bacillus thuringiensis]	19	32	PDLC02372,Nhi, 1, 3.9e-175, 0.982, 0.996 | PDLC02350,AbiO, 1, 1.6e-182, 0.982, 0.996	PDLC02350, AbiO, 1.6e-182, 0.982, 0.996 | PDLC02372, Nhi, 3.9e-175, 0.982, 0.996
AbiO-Nhi_family	AbiO-Nhi	AbiO-Nhi	Possible abi /non-abi	GCA_035802335.1	ASM3580233v1	Bacillus cereus	Bacillus cereus	5898274	Scaffold	12	JARLDI010000141.1	MEB9763491.1	PDLC02350	AbiO	AbiO	1.3e-182	1.5e-182	0.982	0.996	13212	14702	+	DUF2075 domain-containing protein [Bacillus cereus]	17	18	PDLC02372,Nhi, 1, 3.7e-175, 0.982, 0.996 | PDLC02350,AbiO, 1, 1.5e-182, 0.982, 0.996	PDLC02350, AbiO, 1.5e-182, 0.982, 0.996 | PDLC02372, Nhi, 3.7e-175, 0.982, 0.996
AbiO-Nhi_family	AbiO-Nhi	AbiO-Nhi	Possible abi /non-abi	GCA_009669265.1	ASM966926v1	Bacillus anthracis	Bacillus anthracis	5401847	Contig	6	RXZT01000381.1	MRQ33141.1	PDLC02372	Nhi	Nhi	2.8e-169	3.3e-169	0.988	0.994	11529	12986	+	AAA family ATPase [Bacillus anthracis]	15	22	PDLC02372,Nhi, 1, 3.3e-169, 0.988, 0.994 | PDLC02350,AbiO, 1, 7.7e-165, 0.988, 0.994	PDLC02372, Nhi, 3.3e-169, 0.988, 0.994 | PDLC02350, AbiO, 7.7e-165, 0.988, 0.994
AbiO-Nhi_family	AbiO-Nhi	AbiO-Nhi	Possible abi /non-abi	GCA_029692445.1	PDT001666784.1	Bacillus anthracis	Bacillus anthracis	5497192	Contig	7	DAOICI010000016.1	HDR3386797.1	PDLC02372	Nhi	Nhi	2.8e-169	3.3e-169	0.988	0.994	6378	7835	-	TPA: ATP-binding protein [Bacillus anthracis]	7	59	PDLC02372,Nhi, 1, 3.3e-169, 0.988, 0.994 | PDLC02350,AbiO, 1, 7.7e-165, 0.988, 0.994	PDLC02372, Nhi, 3.3e-169, 0.988, 0.994 | PDLC02350, AbiO, 7.7e-165, 0.988, 0.994
AbiO-Nhi_family	AbiO-Nhi	AbiO-Nhi	Possible abi /non-abi	GCA_029705395.1	PDT001182625.1	Bacillus thuringiensis	Bacillus thuringiensis	6367557	Contig	14	DAOIYK010000117.1	HDR6764473.1	PDLC02350	AbiO	AbiO	1.5e-182	1.7e-182	0.982	0.996	11010	12500	+	TPA: DUF2075 domain-containing protein [Bacillus thuringiensis]	14	15	PDLC02372,Nhi, 1, 4e-175, 0.982, 0.996 | PDLC02350,AbiO, 1, 1.7e-182, 0.982, 0.996	PDLC02350, AbiO, 1.7e-182, 0.982, 0.996 | PDLC02372, Nhi, 4e-175, 0.982, 0.996
AbiO-Nhi_family	AbiO-Nhi	AbiO-Nhi	Possible abi /non-abi	GCA_008829765.1	ASM882976v1	Bacillus thuringiensis	Bacillus thuringiensis	5861113	Scaffold	10	VLPO01000088.1	KAB1347212.1	PDLC02350	AbiO	AbiO	1.3e-182	1.5e-182	0.982	0.996	11085	12575	+	DUF2075 domain-containing protein [Bacillus thuringiensis]	14	16	PDLC02372,Nhi, 1, 3.6e-175, 0.982, 0.996 | PDLC02350,AbiO, 1, 1.5e-182, 0.982, 0.996	PDLC02350, AbiO, 1.5e-182, 0.982, 0.996 | PDLC02372, Nhi, 3.6e-175, 0.982, 0.996
AbiO-Nhi_family	AbiO-Nhi	AbiO-Nhi	Possible abi /non-abi	GCA_029699115.1	PDT001189121.1	Bacillus anthracis	Bacillus anthracis	5818168	Contig	7	DAOIOQ010000019.1	HDR5221801.1	PDLC02372	Nhi	Nhi	2.9e-169	3.5e-169	0.988	0.994	6378	7835	-	TPA: ATP-binding protein [Bacillus anthracis]	7	58	PDLC02372,Nhi, 1, 3.5e-169, 0.988, 0.994 | PDLC02350,AbiO, 1, 8.1e-165, 0.988, 0.994	PDLC02372, Nhi, 3.5e-169, 0.988, 0.994 | PDLC02350, AbiO, 8.1e-165, 0.988, 0.994
AbiO-Nhi_family	AbiO-Nhi	AbiO-Nhi	Possible abi /non-abi	GCA_002582935.1	ASM258293v1	Bacillus cereus	Bacillus cereus	5759971	Scaffold	6	NUNZ01000015.1	PGW70159.1	PDLC02372	Nhi	Nhi	7.6e-169	9.1e-169	0.988	0.994	38418	39875	+	hypothetical protein COE26_09125 [Bacillus cereus]	42	62	PDLC02372,Nhi, 1, 9.1e-169, 0.988, 0.994 | PDLC02350,AbiO, 1, 1.3e-164, 0.988, 0.994	PDLC02372, Nhi, 9.1e-169, 0.988, 0.994 | PDLC02350, AbiO, 1.3e-164, 0.988, 0.994
AbiO-Nhi_family	AbiO-Nhi	AbiO-Nhi	Possible abi /non-abi	GCA_031312105.1	PDT001877627.1	Bacillus anthracis	Bacillus anthracis	6119696	Contig	7	DAPHRJ010000017.1	HDV4598180.1	PDLC02372	Nhi	Nhi	3.1e-169	3.6e-169	0.988	0.994	6378	7835	-	TPA: ATP-binding protein [Bacillus anthracis]	7	59	PDLC02372,Nhi, 1, 3.6e-169, 0.988, 0.994 | PDLC02350,AbiO, 1, 8.5e-165, 0.988, 0.994	PDLC02372, Nhi, 3.6e-169, 0.988, 0.994 | PDLC02350, AbiO, 8.5e-165, 0.988, 0.994
AbiO-Nhi_family	AbiO-Nhi	AbiO-Nhi	Possible abi /non-abi	GCA_000832505.1	ASM83250v1	Bacillus anthracis	Bacillus anthracis	5498337	Complete Genome	2	CP009340.1	AJG85676.1	PDLC02372	Nhi	Nhi	2.9e-169	3.5e-169	0.988	0.994	87950	89407	+	phoH-like family protein (plasmid) [Bacillus anthracis]	95	194	PDLC02372,Nhi, 1, 3.5e-169, 0.988, 0.994 | PDLC02350,AbiO, 1, 8.1e-165, 0.988, 0.994	PDLC02372, Nhi, 3.5e-169, 0.988, 0.994 | PDLC02350, AbiO, 8.1e-165, 0.988, 0.994
AbiO-Nhi_family	AbiO-Nhi	AbiO-Nhi	Possible abi /non-abi	GCF_928858765.1	BA-C10-CHER	Bacillus anthracis	Bacillus anthracis	5506660	Contig	6	NZ_CAKMXW010000002.1	WP_000742890.1	PDLC02372	Nhi	Nhi	2.7e-169	3.2e-169	0.988	0.994	62485	63942	-	ATP-binding protein [Bacillus]	58	168	PDLC02372,Nhi, 1, 3.2e-169, 0.988, 0.994 | PDLC02350,AbiO, 1, 7.5e-165, 0.988, 0.994	PDLC02372, Nhi, 3.2e-169, 0.988, 0.994 | PDLC02350, AbiO, 7.5e-165, 0.988, 0.994
AbiO-Nhi_family	AbiO-Nhi	AbiO-Nhi	Possible abi /non-abi	GCA_029698485.1	PDT001189163.1	Bacillus anthracis	Bacillus anthracis	5773892	Contig	7	DAOINK010000014.1	HDR5038879.1	PDLC02372	Nhi	Nhi	2.9e-169	3.5e-169	0.988	0.994	6378	7835	-	TPA: ATP-binding protein [Bacillus anthracis]	7	60	PDLC02372,Nhi, 1, 3.5e-169, 0.988, 0.994 | PDLC02350,AbiO, 1, 8.1e-165, 0.988, 0.994	PDLC02372, Nhi, 3.5e-169, 0.988, 0.994 | PDLC02350, AbiO, 8.1e-165, 0.988, 0.994
AbiO-Nhi_family	AbiO-Nhi	AbiO-Nhi	Possible abi /non-abi	GCA_020775315.1	ASM2077531v1	Bacillus thuringiensis serovar kurstaki	Bacillus thuringiensis	6304421	Contig	15	JAJBJI010000103.1	MCC4007623.1	PDLC02350	AbiO	AbiO	1.4e-182	1.6e-182	0.982	0.996	12862	14352	+	DUF2075 domain-containing protein [Bacillus thuringiensis serovar kurstaki]	15	16	PDLC02372,Nhi, 1, 3.8e-175, 0.982, 0.996 | PDLC02350,AbiO, 1, 1.6e-182, 0.982, 0.996	PDLC02350, AbiO, 1.6e-182, 0.982, 0.996 | PDLC02372, Nhi, 3.8e-175, 0.982, 0.996
AbiO-Nhi_family	AbiO-Nhi	AbiO-Nhi	Possible abi /non-abi	GCA_029705915.1	PDT001182596.1	Bacillus thuringiensis	Bacillus thuringiensis	6426205	Contig	17	DAOIZM010000145.1	HDR6880817.1	PDLC02350	AbiO	AbiO	4.3e-144	4.8e-144	0.983	0.814	4582	5805	-	TPA: ATP-binding protein [Bacillus thuringiensis]	8	11	PDLC02372,Nhi, 1, 2.4e-141, 0.983, 0.821 | PDLC02350,AbiO, 1, 4.8e-144, 0.983, 0.814	PDLC02350, AbiO, 4.8e-144, 0.983, 0.814 | PDLC02372, Nhi, 2.4e-141, 0.983, 0.821
AbiO-Nhi_family	AbiO-Nhi	AbiO-Nhi	Possible abi /non-abi	GCA_000832565.1	ASM83256v1	Bacillus anthracis	Bacillus anthracis	5505665	Complete Genome	2	CP009463.1	AJH26335.1	PDLC02372	Nhi	Nhi	2.9e-169	3.5e-169	0.988	0.994	72256	73713	+	phoH-like family protein (plasmid) [Bacillus anthracis]	77	191	PDLC02372,Nhi, 1, 3.5e-169, 0.988, 0.994 | PDLC02350,AbiO, 1, 8.1e-165, 0.988, 0.994	PDLC02372, Nhi, 3.5e-169, 0.988, 0.994 | PDLC02350, AbiO, 8.1e-165, 0.988, 0.994
AbiO-Nhi_family	AbiO-Nhi	AbiO-Nhi	Possible abi /non-abi	GCA_035801135.1	ASM3580113v1	Bacillus cereus	Bacillus cereus	6400953	Scaffold	14	JARLAX010000187.1	MEB9428659.1	PDLC02350	AbiO	AbiO	4.3e-144	4.8e-144	0.983	0.814	4603	5826	-	ATP-binding protein [Bacillus cereus]	9	12	PDLC02372,Nhi, 1, 2.4e-141, 0.983, 0.821 | PDLC02350,AbiO, 1, 4.8e-144, 0.983, 0.814	PDLC02350, AbiO, 4.8e-144, 0.983, 0.814 | PDLC02372, Nhi, 2.4e-141, 0.983, 0.821
AbiO-Nhi_family	AbiO-Nhi	AbiO-Nhi	Possible abi /non-abi	GCA_035816235.1	ASM3581623v1	Bacillus cereus	Bacillus cereus	5982884	Scaffold	14	JARSWK010000092.1	MEC3084880.1	PDLC02350	AbiO	AbiO	1.4e-182	1.6e-182	0.982	0.996	1419	2909	-	DUF2075 domain-containing protein [Bacillus cereus]	2	19	PDLC02372,Nhi, 1, 3.7e-175, 0.982, 0.996 | PDLC02350,AbiO, 1, 1.6e-182, 0.982, 0.996	PDLC02350, AbiO, 1.6e-182, 0.982, 0.996 | PDLC02372, Nhi, 3.7e-175, 0.982, 0.996
AbiO-Nhi_family	AbiO-Nhi	AbiO-Nhi	Possible abi /non-abi	GCA_000832965.1	ASM83296v1	Bacillus anthracis	Bacillus anthracis	5601083	Complete Genome	1	CP009901.1	AJH85650.1	PDLC02372	Nhi	Nhi	2.9e-169	3.5e-169	0.988	0.994	140473	141930	-	phoH-like family protein (plasmid) [Bacillus anthracis]	141	188	PDLC02372,Nhi, 1, 3.5e-169, 0.988, 0.994 | PDLC02350,AbiO, 1, 8.1e-165, 0.988, 0.994	PDLC02372, Nhi, 3.5e-169, 0.988, 0.994 | PDLC02350, AbiO, 8.1e-165, 0.988, 0.994
AbiO-Nhi_family	AbiO-Nhi	AbiO-Nhi	Possible abi /non-abi	GCA_029706015.1	PDT001182591.1	Bacillus thuringiensis	Bacillus thuringiensis	6461811	Contig	15	DAOIZS010000159.1	HDR6912513.1	PDLC02350	AbiO	AbiO	4.4e-144	4.9e-144	0.983	0.814	4582	5805	-	TPA: ATP-binding protein [Bacillus thuringiensis]	8	11	PDLC02372,Nhi, 1, 2.4e-141, 0.983, 0.821 | PDLC02350,AbiO, 1, 4.9e-144, 0.983, 0.814	PDLC02350, AbiO, 4.9e-144, 0.983, 0.814 | PDLC02372, Nhi, 2.4e-141, 0.983, 0.821
AbiO-Nhi_family	AbiO-Nhi	AbiO-Nhi	Possible abi /non-abi	GCA_000161695.1	ASM16169v1	Bacillus thuringiensis serovar pulsiensis BGSC 4CC1	Bacillus thuringiensis	6002603	Chromosome	1	CM000757.1	EEM86098.1	PDLC02350	AbiO	AbiO	8.9e-174	1e-173	0.99	0.994	5826518	5827987	+	hypothetical protein bthur0012_58930 [Bacillus thuringiensis serovar pulsiensis BGSC 4CC1]	5781	5944	PDLC02372,Nhi, 1, 3.9e-168, 0.99, 0.994 | PDLC02350,AbiO, 1, 1e-173, 0.99, 0.994	PDLC02350, AbiO, 1e-173, 0.99, 0.994 | PDLC02372, Nhi, 3.9e-168, 0.99, 0.994
AbiO-Nhi_family	AbiO-Nhi	AbiO-Nhi	Possible abi /non-abi	GCA_001618665.1	ASM161866v1	Bacillus thuringiensis	Bacillus thuringiensis	6111291	Complete Genome	9	CP015152.1	AMX80471.1	PDLC02350	AbiO	AbiO	1.3e-182	1.5e-182	0.982	0.996	68934	70424	-	hypothetical protein BtBc_29085 (plasmid) [Bacillus thuringiensis]	63	156	PDLC02372,Nhi, 1, 3.7e-175, 0.982, 0.996 | PDLC02350,AbiO, 1, 1.5e-182, 0.982, 0.996	PDLC02350, AbiO, 1.5e-182, 0.982, 0.996 | PDLC02372, Nhi, 3.7e-175, 0.982, 0.996
AbiO-Nhi_family	AbiO-Nhi	AbiO-Nhi	Possible abi /non-abi	GCA_029693845.1	PDT001654445.1	Bacillus anthracis	Bacillus anthracis	5829585	Contig	7	DAOIFA010000012.1	HDR3790541.1	PDLC02372	Nhi	Nhi	2.9e-169	3.5e-169	0.988	0.994	6378	7835	-	TPA: ATP-binding protein [Bacillus anthracis]	7	57	PDLC02372,Nhi, 1, 3.5e-169, 0.988, 0.994 | PDLC02350,AbiO, 1, 8.1e-165, 0.988, 0.994	PDLC02372, Nhi, 3.5e-169, 0.988, 0.994 | PDLC02350, AbiO, 8.1e-165, 0.988, 0.994
[truncated: 99,874 more rows]
