# Supplementary material for: Antiviral defence arsenal across members of the Bacillus cereus group
Source: Sci Rep. 2025 Feb 10;15:4958. doi: 10.1038/s41598-025-86748-8 (PMC11811056; doi:10.1038/s41598-025-86748-8)
Supplement: Supplementary file 5 — Supplementary Data 4. [file 41598_2025_86748_MOESM5_ESM.xlsx]

## Sheet: all
PADLOC systems (detected in the B. cereus group)	DefenseFinder systems (detected in the B. cereus group)	DefenseFinder subtypes (detected in the B. cereus group)	Novel types	Novel subtypes	Defense outcome	References
Aditi	Aditi	Aditi	Aditi	Aditi	Unknown	Rousset et al. (2023).
Azaca	Azaca	Azaca	Azaca	Azaca	Unknown	Rousset et al. (2023).
Borvo	Borvo	Borvo	Borvo	Borvo	Abi	Rousset et al. (2023).
/	Abi2 (corresponds to AbiD, AbiD1 and AbiF)	Abi2	Abi2DF	Abi2DF	Abi	Based on Rousset et al. (2023) classification of AbiD as possible abi and Abi2 as abi.
AbiD (captures AbiD, AbiD1 and AbiF)	AbiD	AbiD
DRT_class_I (captures multiple RT groups (both with and without known defence activity); includes AbiA, AbiK, AbiP2)	AbiA	AbiA_small	DRT	DRT_Class1_AbiAKP2	Possible abi	Possible abi based on AbiA, AbiP2 classification as possible abi and AbiK classification as abi, by Rousset et al. (2023).
	AbiA	AbiA_large
	AbiK	AbiK
DRT_class_II	/	/		DRT_Class2	Unknown	Rousset et al. (2023).
/	DRT	DRT_2		DRT_Type2
/	DRT	DRT6		DRT_Type6
DRT_other	/	/		DRT_other
DRT_type_III	/	/		DRT_Type3
/	DRT	DRT7		DRT_Type7
/	DRT	DRT8		DRT_Type8
/	DRT	DRT9		DRT_Type9
AbiI	AbiI	AbiI	AbiI	AbiI	Abi	Rousset et al. (2023).
/	AbiN	AbiN	AbiN	AbiN	Unknown	Rousset et al. (2023).
/	AbiR	AbiR	AbiR	AbiR	Abi	Rousset et al. (2023).
/	AbiZ	AbiZ	AbiZ	AbiZ	Abi	Rousset et al. (2023).
retron_I-B	Retron	Retron_I_B	Retron	Retron_I_B	Abi	Rousset et al. (2023).
retron_I-C		Retron_I_C		Retron_I_C
retron_II-A		Retron_II		Retron_II
retron_III-A		Retron_III		Retron_III
/		Retron_VII_2		Retron_VII_2
retron_XI		Retron_XI		Retron_XI
/		Retron_I_A		Retron_I_A
retron_XII		Retron_XII		Retron_XII
/	AbiC	AbiC	AbiC	AbiC	Abi	Rousset et al. (2023).
AbiJ	AbiJ	AbiJ	AbiJ	AbiJ	Abi	Rousset et al. (2023).
AbiG	AbiG	AbiG	AbiG	AbiG	Abi	Rousset et al. (2023).
/	AbiH	AbiH	AbiH	AbiH	Unknown	Rousset et al. (2023).
AbiL	AbiL	AbiL	AbiL	AbiL	Abi	Rousset et al. (2023).
AbiU	AbiU	AbiU	AbiU	AbiU	Abi	Rousset et al. (2023).
/	AbiV	AbiV	AbiV	AbiV	Abi	Rousset et al. (2023).
AbiO-Nhi_family	Nhi	Nhi	Nhi	Nhi	Non-abi	Rousset et al. (2023).
	AbiO	AbiO	AbiO	AbiO	Possible abi	Prevots F, Ritzenthaler P. Complete Sequence of the New Lactococcal Abortive Phage Resistance Gene abiO. J Dairy Sci. 1998;81:1483–5.
AbiE	/	/	AbiE	AbiE	Abi	Rousset et al. (2023).
AbiQ	AbiQ	AbiQ	AbiQ	AbiQ	Abi	Rousset et al. (2023).
AVAST_type_I	Avs	Avs_I	AVAST	AVAST_I	Abi	Rousset et al. (2023).
AVAST_type_I_other				AVAST_I_other
AVAST_type_II		Avs_II		AVAST_II
AVAST_type_III		Avs_III		AVAST_III
AVAST_type_IV		Avs_IV		AVAST_IV
/	NLR	NLR_like_bNACHT01	NRL_bNACHT	NRL_bNACHT	Possible abi	Possible abi based on the similarity to Rst_TIR-NLR and AVAST, classified as possible abi and abi respectively by Rousset et al. (2023).
darTG	DarTG	DarTG	DarTG	DarTG	Abi	Rousset et al. (2023).
/	MazEF	MazEF	MazEF	MazEF	Abi	Cui Y, Su X, Wang C, Xu H, Hu D, Wang J, et al. Bacterial MazF/MazE toxin-antitoxin suppresses lytic propagation of arbitrium-containing phages. Cell Rep. 2022;41:111752.
cbass_type_I	CBASS	CBASS_I	CBASS	CBASS_I	Abi	Rousset et al. (2023).
cbass_type_II		CBASS_II		CBASS_II
cbass_type_IIs				CBASS_IIs
cbass_type_III		CBASS_III		CBASS_III
cbass_type_IV		CBASS_IV		CBASS_IV
cbass_other	/	/		CBASS_other
pycsar_effector	Pycsar	Pycsar	Pycsar	Pycsar	Abi	Rousset et al. (2023).
pycsar_other				Pycsar_other
pycsar_unknown				Pycsar
thoeris_type_I	Thoeris	Thoeris_I	Thoeris	Thoeris_I	Abi	Rousset et al. (2023).
/	Thoeris	Thoeris_II		Thoeris_II
thoeris_other	/	/		Theoris_other
/	Detocs	Detocs	Detocs	Detocs	Abi	Rousset F, Yirmiya E, Nesher S, Brandis A, Mehlman T, Itkin M, et al. A conserved family of immune effectors cleaves cellular ATP upon viral infection. Cell. 2023;186:3619-3631.e13.
/	Hna	Hna	Hna	Hna	Abi	Sather LM, Zamani M, Muhammed Z, Kearsley JVS, Fisher GT, Jones KM, et al. A broadly distributed predicted helicase/nuclease confers phage resistance via abortive infection. Cell Host Microbe. 2023;31:343-355.e5.
Lamassu_Family	Lamassu-Fam	Lamassu-Fam	Lamassu	Lamassu	Abi	Rousset et al. (2023).
		Lamassu-Hydrolase_Protease
		Lamassu-Lipase
		Lamassu-Mrr
		Lamassu-Sir2
		Lamassu-Cap4_nuclease
		Lamassu-Hydrolase
		Lamassu-PDDEXK
		Lamassu-Protease
argonaute_solo	/	/	pAgo	pAgo	Abi	Rousset et al. (2023).
argonaute_type_III	/	/
argonaute_other	/	/
/	CasFinder	CAS_Class1-Subtype-I-A	CRISPR-Cas	CAS_Class1-I-A	Non-abi	Rousset et al. (2023).
cas_type_I-B1	CasFinder	CAS_Class1-Subtype-I-B		CAS_Class1-I-B
cas_type_I-C	CasFinder	CAS_Class1-Subtype-I-C		CAS_Class1-I-C
cas_type_II-C	CasFinder	CAS_Class2-Subtype-II-C		CAS_Class2-II-C
cas_type_III-D	CasFinder	CAS_Class1-Subtype-III-D		CAS_Class1-III-D
cas_type_other	/	/		CAS_other
cas_type_III-B	CasFinder	CAS_Class1-Subtype-III-B		CAS_Class1-III-B
/	CasFinder	CAS_Class1-Type-I		CAS_Class1-I
/	CasFinder	CAS_Class1-Type-IV		CAS_Class1-IV
/	CasFinder	CAS_Class2-Subtype-V-F		CAS_Class2-V-F
/	CasFinder	CAS_Cluster		CAS_other
cas_adaptation	/	/
cas_type_V	/	/		CAS-V
cas_type_VI	/	/		CAS-VI
RM_type_HNH	/	/	RM	RM_HNH	Non-abi	Rousset et al. (2023).
RM_type_I	RM	RM_Type_I		RM_I
RM_type_II		RM_Type_II		RM_II
RM_type_IIG		RM_Type_IIG		RM_IIG
RM_type_III		RM_Type_III		RM_III
RM_type_IV		RM_Type_IV		RM_IV
brex_type_I	BREX	BREX_I	BREX	BREX_I	Non-abi	Rousset et al. (2023).
brex_type_III	BREX	BREX_III		BREX_III
/	/	BREX_VI		BREX_VI
brex_type_V	BREX	BREX_V		BREX_V
disarm_type_II	DISARM	DISARM_2	DISARM	DISARM_2	Non-abi	Rousset et al. (2023).
disarm_type_I		DISARM_1		DISARM_1	Non-abi
DMS_other	/	/	Other	DMS_other	Non-abi
wadjet_other	/	/	Wadjet	Wadjet_other	Non-abi	Rousset et al. (2023).
wadjet_type_I	Wadjet	Wadjet_I		Wadjet_I
wadjet_type_II	Wadjet	Wadjet_II		Wadjet_II
wadjet_type_III	Wadjet	Wadjet_III		Wadjet_III
PT_DndABCDE	Dnd	Dnd_ABCDE	Dnd	Dnd	Non-abi	Rousset et al. (2023).
PT_DndFGH	Dnd	Dnd_ABCDEFGH
PT_PbeABCD	/	/	Pbe	Pbe	Non-abi	Rousset et al. (2023).
/	MADS	MADS	MADS	MADS	Non-abi	Rousset et al. (2023).
gabija	Gabija	Gabija	Gabija	Gabija	Abi	Cheng R, Huang F, Lu X, Yan Y, Yu B, Wang X, et al. Prokaryotic Gabija complex senses and executes nucleotide depletion and DNA cleavage for antiviral defense. Cell Host Microbe. 2023;31:1331-1344.e5.
/	Gao_Ape	Gao_Ape	Gao_ApeA	Gao_ApeA	Possible abi	Rousset et al. (2023).
viperin_solo	/	/	Viperins	Viperins	Non-abi	Rousset et al. (2023).
kiwa	Kiwa	Kiwa	Kiwa	Kiwa	Possible abi	Todeschini TC, Wu Y, Naji A, Mondi R, Nobrega FL. Kiwa rescues RecBCD for anti-phage activity. bioRxiv. 2023;:1–39.
/	FS_GIY_YIG	FS_GIY_YIG	FS_GIY_YIG	FS_GIY_YIG	Unknown	Rousset et al. (2023).
Dynamins	/	/	Dynamins	Dynamins	Unknown	Millman A, Melamed S, Leavitt A, Doron S, Bernheim A, Hör J, et al. An expanded arsenal of immune systems that protect bacteria from phages. Cell Host Microbe. 2022;30:1556-1569.e5.
/	Eleos	Eleos	Dynamins	Eleos	Unknown	Rousset et al. (2023).
DUF4238	Rst_DUF4238	Rst_DUF4238	Rst_DUF4238	Rst_DUF4238	Unknown	Rousset et al. (2023).
dXTPase	dGTPase	dGTPase	dXTPase	dXTPase	Unknown	Rousset et al. (2023).
GAO_20	Gao_Her	Gao_Her_DUF	Gao_20	Gao_20	Abi	Rousset et al. (2023).
ietAS	Gao_Iet	Gao_Iet	Gao_ietAS	Gao_ietAS	Abi	Rousset et al. (2023).
GAO_29	Gao_RL	Gao_RL	Gao_29	Gao_29	Unknown	Rousset et al. (2023).
ppl	Gao_Ppl	Gao_Ppl	Gao_Ppl	Gao_Ppl	Unknown	Rousset et al. (2023).
qatABCD	Gao_Qat	Gao_Qat	Gao_Qat	Gao_Qat	Unknown	Rousset et al. (2023).
qatABCD_other	Gao_Qat	Gao_Qat	Gao_Qat	Gao_Qat_other	Unknown	Rousset et al. (2023).
Helicase-DUF2290	Rst_HelicaseDUF2290	Rst_HelicaseDUF2290	Rst_HelicaseDUF2290	Rst_HelicaseDUF2290	Unknown	Rousset et al. (2023).
hachiman_type_I	Hachiman	Hachiman	Hachiman	Hachiman_I	Abi	Rousset et al. (2023).
hachiman_other	/	/		Hachiman_other
Menshen	Menshen	Menshen	Menshen	Menshen	Unknown	Rousset et al. (2023).
Menshen_other				Menshen_other
Mokosh_TypeI	Mokosh	Mokosh_Type_I_E	Mokosh	Mokosh_I	Abi	Rousset et al. (2023).
Mokosh_TypeII		Mokosh_TypeII		Mokosh_II
/		Mokosh_Type_I_A		Mokosh_I
/		Mokosh_Type_I_B		Mokosh_I
/		Mokosh_Type_I_D		Mokosh_I
mza	/	/	Gao_mza	Gao_mza	Unknown	Rousset et al. (2023).
mza_other	/	/		Gao_mza_other
Paris	Paris	PARIS_I	Paris	Paris	Abi	Rousset et al. (2023).
Paris_fused		PARIS_II_merge
/		PARIS_I_merge
/		PARIS_II
PD-Lambda-1	PD-Lambda-1	PD-Lambda-1	PD-Lambda-1	PD-Lambda-1	Unknown	Rousset et al. (2023).
PD-Lambda-5	PD-Lambda-5	PD-Lambda-5	PD-Lambda-5	PD-Lambda-5	Possible abi	Rousset et al. (2023).
PD-T4-4	/	/	PD-T4-4	PD-T4-4	Abi	Rousset et al. (2023).
PD-T4-6	/	/	PD-T4-6	PD-T4-6	Abi	Rousset et al. (2023).
PD-T4-9	PD-T4-9	PD-T4-9	PD-T4-9	PD-T4-9	Abi	Rousset et al. (2023).
PD-T7-3	PD-T7-3	PD-T7-3	PD-T7-3	PD-T7-3	Abi	Rousset et al. (2023).
PD-T7-4	PD-T7-4	PD-T7-4	PD-T7-4	PD-T7-4	Abi	Rousset et al. (2023).
PD-T7-1or5	PD-T7-5	PD-T7-5	PD-T7-5_1	PD-T7-5_1	Possible abi	Based on Rousset et al. (2023) classification of PD-T7-1 and PD-T7-5 as possible abi.
PD-T4-7	PD-T4-7	PD-T4-7	PD-T4-7	PD-T4-7	Abi	Rousset et al. (2023).
/	PD-T7-1	PD-T7-1	PD-T7-5_1	PD-T7-5_1	Possible abi	Rousset et al. (2023).
GAO_19	PD-T7-2	PD-T7-2	PD-T7-2	PD-T7-2	Abi	Rousset et al. (2023).
PifA	/	/	PifA	PifA	Abi	Rousset et al. (2023).
PrrC	PrrC	PrrC	PrrC	PrrC	Abi	Rousset et al. (2023).
/	RnlAB	RnlAB	RnlAB	RnlAB	Abi	Rousset et al. (2023).
RosmerTA	RosmerTA	RosmerTA	RosmerTA	RosmerTA	Possible abi	Rousset et al. (2023).
SEFIR	SEFIR	SEFIR	SEFIR	SEFIR	Abi	Rousset et al. (2023).
ShosTA	ShosTA	ShosTA	ShosTA	ShosTA	Possible abi	Rousset et al. (2023).
septu_other	Septu	Septu	Septu	Septu_other	Possible abi	Rousset et al. (2023).
septu_type_I				Septu_I	Possible abi	Rousset et al. (2023).
Shango	Shango	Shango	Shango	Shango	Unknown	Rousset et al. (2023).
shedu	Shedu	Shedu	Shedu	Shedu	Non-abi	Gu Y, Li H, Deep A, Enustun E, Zhang D, Corbett KD. Bacterial Shedu immune nucleases share a common enzymatic core regulated by diverse sensor domains. bioRxiv. 2023;:2023.08.10.552793.
Dazbog	Dazbog	Dazbog	Dazbog	Dazbog	Abi	Rousset et al. (2023).
Dodola	Dodola	Dodola	Dodola	Dodola	Unknown	Millman A, Melamed S, Leavitt A, Doron S, Bernheim A, Hör J, et al. An expanded arsenal of immune systems that protect bacteria from phages. Cell Host Microbe. 2022;30:1556-1569.e5.
/	Druantia	Druantia_I	Druantia	Druantia_I	Unknown	Rousset et al. (2023).
	Druantia	Druantia_II		Druantia_II
druantia_other	/	/		Druantia_other
druantia_type_IV				Druantia_IV
dsr2	Dsr	Dsr_II	Dsr	Dsr	Abi	Rousset et al. (2023).
SoFic	SoFIC	SoFic	SoFIC	SoFIC	Possible abi	Rousset et al. (2023).
SpbK	SpbK	SpbK	SpbK	SpbK	Abi	Rousset et al. (2023).
Stk2	Stk2	Stk2	Stk2	Stk2	Abi	Rousset et al. (2023).
Tiamat	Tiamat	Tiamat	Tiamat	Tiamat	Unknown	Rousset et al. (2023).
Uzume	Uzume	Uzume	Uzume	Uzume	Unknown	Rousset et al. (2023).
/	RloC	RloC	RloC	RloC	Abi	Rousset et al. (2023).
Bunzi	Bunzi	Bunzi	Bunzi	Bunzi	Unknown	Rousset et al. (2023).
/	GAPS1	GAPS1	GAPS1	GAPS1	Abi	Mahata T, Kanarek K, Goren MG, Rameshkumar MR, Bosis E, Qimron U, et al. Gamma-Mobile-Trio systems define a new class of mobile elements rich in bacterial defensive and offensive tools. bioRxiv. 2024;:2023.03.28.534373.
/	GAPS4	GAPS4	GAPS4	GAPS4	Unknown	Mahata T, Kanarek K, Goren MG, Rameshkumar MR, Bosis E, Qimron U, et al. Gamma-Mobile-Trio systems define a new class of mobile elements rich in bacterial defensive and offensive tools. bioRxiv. 2024;:2023.03.28.534373.
/	Lit	Lit	Lit	Lit	Abi	Rousset et al. (2023).
/	NixI	NixI	NixI	NixI	Unknown	Rousset et al. (2023).
PsyrTA	PsyrTA	PsyrTA	PsyrTA	PsyrTA	Possible abi	Rousset et al. (2023).
TIR-NLR	Rst_TIR-NLR	Rst_TIR-NLR	Rst_TIR-NLR	Rst_TIR-NLR	Possible abi	Rousset et al. (2023).
PT_SspABCD	SspBCDE	SspBCDE	SspABCDE	SspABCDE	Non-abi	Rousset et al. (2023).
RexAB	RexAB	RexAB	RexAB	RexAB	Abi	Rousset et al. (2023).
VSPR	/	/	VSPR	VSPR	Unknown	Payne LJ, Todeschini TC, Wu Y, Perry BJ, Ronson CW, Fineran PC, et al. PADLOC Webservice. https://padlocbio.com/padloc/.
HEC-04	/	/	Other	HEC-04	Unknown	Payne LJ, Todeschini TC, Wu Y, Perry BJ, Ronson CW, Fineran PC, et al. PADLOC Webservice. https://padlocbio.com/padloc/.
HEC-05	/	/		HEC-05
HEC-06	/	/		HEC-06
HEC-08	/	/		HEC-08
PDC-M01	/	/		PDC-M01
PDC-M03	/	/		PDC-M03
PDC-M08	/	/		PDC-M08
PDC-M09	/	/		PDC-M09
PDC-M10	/	/		PDC-M10
PDC-M11	/	/		PDC-M11
PDC-M12	/	/		PDC-M12
PDC-M13	/	/		PDC-M13
PDC-M14	/	/		PDC-M14
PDC-M16	/	/		PDC-M16
PDC-M21	/	/		PDC-M21
PDC-M22	/	/		PDC-M22
PDC-M24	/	/		PDC-M24
PDC-M33	/	/		PDC-M33
PDC-M35	/	/		PDC-M35
PDC-M37	/	/		PDC-M37
PDC-M38	/	/		PDC-M38
PDC-M39	/	/		PDC-M39
PDC-M46	/	/		PDC-M46
PDC-M47	/	/		PDC-M47
PDC-M58	/	/		PDC-M58
PDC-M60	/	/		PDC-M60
PDC-M62	/	/		PDC-M62
PDC-M66	/	/		PDC-M66
PDC-M67	/	/		PDC-M67
PDC-M69	/	/		PDC-M69
PDC-S02	/	/		PDC-S02
PDC-S03	/	/		PDC-S03
PDC-S04	/	/		PDC-S04
PDC-S05	/	/		PDC-S05
PDC-S06	/	/		PDC-S06
PDC-S07	/	/		PDC-S07
PDC-S08	/	/		PDC-S08
PDC-S09	/	/		PDC-S09
PDC-S11	/	/		PDC-S11
PDC-S13	/	/		PDC-S13
PDC-S14	/	/		PDC-S14
PDC-S15	/	/		PDC-S15
PDC-S16	/	/		PDC-S16
PDC-S18	/	/		PDC-S18
PDC-S20	/	/		PDC-S20
PDC-S21	/	/		PDC-S21
PDC-S25	/	/		PDC-S25
PDC-S26	/	/		PDC-S26
PDC-S28	/	/		PDC-S28
PDC-S29	/	/		PDC-S29
PDC-S30	/	/		PDC-S30
PDC-S31	/	/		PDC-S31
PDC-S32	/	/		PDC-S32
PDC-S34	/	/		PDC-S34
PDC-S35	/	/		PDC-S35
PDC-S39	/	/		PDC-S39
PDC-S41	/	/		PDC-S41
PDC-S45	/	/		PDC-S45
PDC-S46	/	/		PDC-S46
PDC-S47	/	/		PDC-S47
PDC-S49	/	/		PDC-S49
PDC-S50	/	/		PDC-S50
PDC-S51	/	/		PDC-S51
PDC-S53	/	/		PDC-S53
PDC-S54	/	/		PDC-S54
PDC-S56	/	/		PDC-S56
PDC-S58	/	/		PDC-S58
PDC-S59	/	/		PDC-S59
PDC-S60	/	/		PDC-S60
PDC-S61	/	/		PDC-S61
PDC-S63	/	/		PDC-S63
PDC-S65	/	/		PDC-S65
PDC-S66	/	/		PDC-S66
PDC-S68	/	/		PDC-S68
PDC-S70	/	/		PDC-S70
PDC-S71	/	/		PDC-S71
PDC-S73	/	/		PDC-S73
