# Supplementary material for: Antiviral defence arsenal across members of the Bacillus cereus group
Source: Sci Rep. 2025 Feb 10;15:4958. doi: 10.1038/s41598-025-86748-8 (PMC11811056; doi:10.1038/s41598-025-86748-8)
Supplement: Supplementary file 6 — Supplementary Data 5. [file 41598_2025_86748_MOESM6_ESM.xlsx]

## Sheet: Sheet1
Assembly Accession	prot 1	prot 2	prot 3	prot 4	prot 5	prot 6	prot 7	prot 8	prot 9	prot 10	genes_count	Type.DefenseFinder	Subtype.DefenseFinder	Defense outcome.DefenseFinder	Assembly Name.DefenseFinder	Organism Name.DefenseFinder	GTDB Species.DefenseFinder	Assembly Stats Total Sequence Length.DefenseFinder	Assembly Level.DefenseFinder	system.number.DefenseFinder	seqid.DefenseFinder	sys_beg.DefenseFinder	sys_end.DefenseFinder	start_translated 1.DefenseFinder	start_translated 2.DefenseFinder	start_translated 3.DefenseFinder	start_translated 4.DefenseFinder	start_translated 5.DefenseFinder	start_translated 6.DefenseFinder	start_translated 7.DefenseFinder	start_translated 8.DefenseFinder	start_translated 9.DefenseFinder	end_translated 1.DefenseFinder	end_translated 2.DefenseFinder	end_translated 3.DefenseFinder	end_translated 4.DefenseFinder	end_translated 5.DefenseFinder	end_translated 6.DefenseFinder	end_translated 7.DefenseFinder	end_translated 8.DefenseFinder	end_translated 9.DefenseFinder	Tool.DefenseFinder	Type.PADLOC	Subtype.PADLOC	Defense outcome.PADLOC	Assembly Name.PADLOC	Organism Name.PADLOC	GTDB Species.PADLOC	GTDB Species/sv/biovar/subsp.PADLOC
GCA_000161195.1	EEL31857.1	EEL31858.1	NA	NA	NA	NA	NA	NA	NA	NA	2	Kiwa	Kiwa	Possible abi	ASM16119v1	Bacillus cereus Rock3-28	Bacillus cereus	6041497	Chromosome	NA	NA	EEL31857.1	EEL31858.1	NA	NA	NA	NA	NA	NA	NA	NA	NA	NA	NA	NA	NA	NA	NA	NA	NA	NA	1	Other	PDC-M39	Unknown	NA	Bacillus cereus Rock3-28	Bacillus cereus	NA
GCA_000161475.1	EEM21362.1	EEM21363.1	NA	NA	NA	NA	NA	NA	NA	NA	2	Septu	Septu	Possible abi	ASM16147v1	Bacillus thuringiensis serovar tochigiensis BGSC 4Y1	Bacillus thuringiensis	5625906	Chromosome	NA	NA	EEM21362.1	EEM21363.1	NA	NA	NA	NA	NA	NA	NA	NA	NA	NA	NA	NA	NA	NA	NA	NA	NA	NA	1	Other	PDC-M62	Unknown	NA	Bacillus thuringiensis serovar tochigiensis BGSC 4Y1	Bacillus thuringiensis	NA
GCA_000161535.1	EEM43159.1	EEM43160.1	EEM43161.1	EEM43165.1	NA	NA	NA	NA	NA	NA	4	DISARM	DISARM_2	Non-abi	ASM16153v1	Bacillus thuringiensis serovar sotto str. T04001	Bacillus thuringiensis	6107746	Chromosome	NA	NA	EEM43159.1	EEM43165.1	NA	NA	NA	NA	NA	NA	NA	NA	NA	NA	NA	NA	NA	NA	NA	NA	NA	NA	1	Other	DMS_other	Non-abi	NA	Bacillus thuringiensis serovar sotto str. T04001	Bacillus thuringiensis	NA
GCA_000161555.1	EEM49825.1	NA	NA	NA	NA	NA	NA	NA	NA	NA	1	Hna	Hna	Abi	ASM16155v1	Bacillus thuringiensis serovar pakistani str. T13001	Bacillus thuringiensis	6037513	Chromosome	NA	NA	EEM49825.1	EEM49825.1	NA	NA	NA	NA	NA	NA	NA	NA	NA	NA	NA	NA	NA	NA	NA	NA	NA	NA	1	Other	PDC-S28	Unknown	NA	Bacillus thuringiensis serovar pakistani str. T13001	Bacillus thuringiensis	NA
GCA_022809735.1	UOB61012.1	NA	NA	NA	NA	NA	NA	NA	NA	NA	1	AbiO	AbiO	Possible abi	ASM2280973v1	Bacillus thuringiensis	Bacillus thuringiensis	6296150	Chromosome	NA	NA	UOB61012.1	UOB61012.1	NA	NA	NA	NA	NA	NA	NA	NA	NA	NA	NA	NA	NA	NA	NA	NA	NA	NA	1	Nhi	Nhi	Non-abi	NA	Bacillus thuringiensis	Bacillus thuringiensis	NA
GCA_000181655.1	EDX62926.1	NA	NA	NA	NA	NA	NA	NA	NA	NA	1	Hna	Hna	Abi	ASM18165v1	Bacillus cereus 03BB108	Bacillus cereus	5925780	Scaffold	NA	NA	EDX62926.1	EDX62926.1	NA	NA	NA	NA	NA	NA	NA	NA	NA	NA	NA	NA	NA	NA	NA	NA	NA	NA	1	Other	PDC-S28	Unknown	NA	Bacillus cereus 03BB108	Bacillus cereus	NA
GCA_000290755.1	EJR73642.1	EJR73643.1	NA	NA	NA	NA	NA	NA	NA	NA	2	Septu	Septu	Possible abi	Baci_cere_VD166_V1	Bacillus cereus VD166	Bacillus cereus	6146840	Scaffold	NA	NA	EJR73642.1	EJR73643.1	NA	NA	NA	NA	NA	NA	NA	NA	NA	NA	NA	NA	NA	NA	NA	NA	NA	NA	1	Other	PDC-M62	Unknown	NA	Bacillus cereus VD166	Bacillus cereus	NA
GCA_000290775.1	EJR73253.1	EJR73254.1	NA	NA	NA	NA	NA	NA	NA	NA	2	Septu	Septu	Possible abi	Baci_cere_VD156_V1	Bacillus cereus VD156	Bacillus cereus	6421299	Scaffold	NA	NA	EJR73253.1	EJR73254.1	NA	NA	NA	NA	NA	NA	NA	NA	NA	NA	NA	NA	NA	NA	NA	NA	NA	NA	1	Other	PDC-M62	Unknown	NA	Bacillus cereus VD156	Bacillus cereus	NA
GCA_000290795.1	EJR68209.1	NA	NA	NA	NA	NA	NA	NA	NA	NA	1	Hna	Hna	Abi	Baci_cere_VD154_V1	Bacillus cereus VD154	Bacillus cereus	6305592	Scaffold	NA	NA	EJR68209.1	EJR68209.1	NA	NA	NA	NA	NA	NA	NA	NA	NA	NA	NA	NA	NA	NA	NA	NA	NA	NA	1	Other	PDC-S28	Unknown	NA	Bacillus cereus VD154	Bacillus cereus	NA
GCA_000290855.1	EJR56168.1	EJR56169.1	NA	NA	NA	NA	NA	NA	NA	NA	2	Septu	Septu	Possible abi	Baci_cere_VD107_V1	Bacillus cereus VD107	Bacillus cereus	5372281	Scaffold	NA	NA	EJR56168.1	EJR56169.1	NA	NA	NA	NA	NA	NA	NA	NA	NA	NA	NA	NA	NA	NA	NA	NA	NA	NA	1	Other	PDC-M62	Unknown	NA	Bacillus cereus VD107	Bacillus cereus	NA
GCA_000290915.1	EJR26746.1	NA	NA	NA	NA	NA	NA	NA	NA	NA	1	RloC	RloC	Abi	Baci_cere_VD048_V1	Bacillus cereus VD048	Bacillus cereus	6038572	Scaffold	NA	NA	EJR26746.1	EJR26746.1	NA	NA	NA	NA	NA	NA	NA	NA	NA	NA	NA	NA	NA	NA	NA	NA	NA	NA	1	Other	PDC-S06	Unknown	NA	Bacillus cereus VD048	Bacillus cereus	NA
GCA_000290915.1	EJR26942.1	NA	NA	NA	NA	NA	NA	NA	NA	NA	1	RloC	RloC	Abi	Baci_cere_VD048_V1	Bacillus cereus VD048	Bacillus cereus	6038572	Scaffold	NA	NA	EJR26942.1	EJR26942.1	NA	NA	NA	NA	NA	NA	NA	NA	NA	NA	NA	NA	NA	NA	NA	NA	NA	NA	1	Other	PDC-S06	Unknown	NA	Bacillus cereus VD048	Bacillus cereus	NA
GCA_000291215.1	EJR29750.1	EJR29751.1	NA	NA	NA	NA	NA	NA	NA	NA	2	Septu	Septu	Possible abi	Baci_cere_VD045_V1	Bacillus cereus VD045	Bacillus cereus	6514282	Scaffold	NA	NA	EJR29750.1	EJR29751.1	NA	NA	NA	NA	NA	NA	NA	NA	NA	NA	NA	NA	NA	NA	NA	NA	NA	NA	1	Other	PDC-M62	Unknown	NA	Bacillus cereus VD045	Bacillus cereus	NA
GCA_000291455.1	EJQ19501.1	EJQ19502.1	NA	NA	NA	NA	NA	NA	NA	NA	2	Septu	Septu	Possible abi	Baci_cere_BAG3X2-2_G13194_V1	Bacillus cereus BAG3X2-2	Bacillus cereus	5865692	Scaffold	NA	NA	EJQ19501.1	EJQ19502.1	NA	NA	NA	NA	NA	NA	NA	NA	NA	NA	NA	NA	NA	NA	NA	NA	NA	NA	1	Other	PDC-M62	Unknown	NA	Bacillus cereus BAG3X2-2	Bacillus cereus	NA
GCA_000291475.1	EJQ03196.1	EJQ03197.1	NA	NA	NA	NA	NA	NA	NA	NA	2	Septu	Septu	Possible abi	Baci_cere_BAG3X2-1_G13193_V1	Bacillus cereus BAG3X2-1	Bacillus cereus	5679602	Scaffold	NA	NA	EJQ03196.1	EJQ03197.1	NA	NA	NA	NA	NA	NA	NA	NA	NA	NA	NA	NA	NA	NA	NA	NA	NA	NA	1	Other	PDC-M62	Unknown	NA	Bacillus cereus BAG3X2-1	Bacillus cereus	NA
GCA_000291515.1	EJS68642.1	EJS68643.1	NA	NA	NA	NA	NA	NA	NA	NA	2	Septu	Septu	Possible abi	Baci_cere_BAG2X1-3_G13211_V1	Bacillus cereus BAG2X1-3	Bacillus cereus	5250571	Scaffold	NA	NA	EJS68642.1	EJS68643.1	NA	NA	NA	NA	NA	NA	NA	NA	NA	NA	NA	NA	NA	NA	NA	NA	NA	NA	1	Other	PDC-M62	Unknown	NA	Bacillus cereus BAG2X1-3	Bacillus cereus	NA
GCA_000398945.1	EOO08652.1	NA	NA	NA	NA	NA	NA	NA	NA	NA	1	Hna	Hna	Abi	Baci_cere_Schrouff_V2	Bacillus cereus str. Schrouff	Bacillus cereus	6267079	Scaffold	NA	NA	EOO08652.1	EOO08652.1	NA	NA	NA	NA	NA	NA	NA	NA	NA	NA	NA	NA	NA	NA	NA	NA	NA	NA	1	Other	PDC-S28	Unknown	NA	Bacillus cereus str. Schrouff	Bacillus cereus	NA
GCA_000398965.1	EOO12777.1	EOO12778.1	NA	NA	NA	NA	NA	NA	NA	NA	2	Septu	Septu	Possible abi	Baci_cere_HuA3-9_V1	Bacillus cereus HuA3-9	Bacillus cereus	6241316	Scaffold	NA	NA	EOO12777.1	EOO12778.1	NA	NA	NA	NA	NA	NA	NA	NA	NA	NA	NA	NA	NA	NA	NA	NA	NA	NA	1	Other	PDC-M01	Unknown	NA	Bacillus cereus HuA3-9	Bacillus cereus	NA
GCA_000398965.1	EOO12795.1	EOO12796.1	NA	NA	NA	NA	NA	NA	NA	NA	2	Septu	Septu	Possible abi	Baci_cere_HuA3-9_V1	Bacillus cereus HuA3-9	Bacillus cereus	6241316	Scaffold	NA	NA	EOO12795.1	EOO12796.1	NA	NA	NA	NA	NA	NA	NA	NA	NA	NA	NA	NA	NA	NA	NA	NA	NA	NA	1	Other	PDC-M62	Unknown	NA	Bacillus cereus HuA3-9	Bacillus cereus	NA
GCA_000399185.1	EOO86379.1	NA	NA	NA	NA	NA	NA	NA	NA	NA	1	Hna	Hna	Abi	Baci_cere_K-5975c_V1	Bacillus cereus K-5975c	Bacillus cereus	6319750	Scaffold	NA	NA	EOO86379.1	EOO86379.1	NA	NA	NA	NA	NA	NA	NA	NA	NA	NA	NA	NA	NA	NA	NA	NA	NA	NA	1	Other	PDC-S28	Unknown	NA	Bacillus cereus K-5975c	Bacillus cereus	NA
GCA_000399625.1	EOQ16015.1	NA	NA	NA	NA	NA	NA	NA	NA	NA	1	RloC	RloC	Abi	Baci_cere_B5-2_V1	Bacillus cereus B5-2	Bacillus cereus	5841294	Scaffold	NA	NA	EOQ16015.1	EOQ16015.1	NA	NA	NA	NA	NA	NA	NA	NA	NA	NA	NA	NA	NA	NA	NA	NA	NA	NA	1	Other	PDC-S06	Unknown	NA	Bacillus cereus B5-2	Bacillus cereus	NA
GCA_000412975.1	EPF10542.1	EPF10543.1	NA	NA	NA	NA	NA	NA	NA	NA	2	Septu	Septu	Possible abi	Baci_cere_BAG1O-3_G13160_V1	Bacillus cereus BAG1O-3	Bacillus cereus	5851194	Scaffold	NA	NA	EPF10542.1	EPF10543.1	NA	NA	NA	NA	NA	NA	NA	NA	NA	NA	NA	NA	NA	NA	NA	NA	NA	NA	1	Other	PDC-M01	Unknown	NA	Bacillus cereus BAG1O-3	Bacillus cereus	NA
GCA_000688755.1	KDB40829.1	KDB40830.1	KDB40831.1	NA	NA	NA	NA	NA	NA	NA	3	Detocs	Detocs	Abi	CLC_6.0.4 of Bacillus cereus BcFL2013	Bacillus cereus	Bacillus cereus	5462435	Scaffold	NA	NA	KDB40829.1	KDB40831.1	NA	NA	NA	NA	NA	NA	NA	NA	NA	NA	NA	NA	NA	NA	NA	NA	NA	NA	1	Other	PDC-M60	Unknown	NA	Bacillus cereus	Bacillus cereus	NA
GCA_029706445.1	HDR7054427.1	NA	NA	NA	NA	NA	NA	NA	NA	NA	1	AbiO	AbiO	Possible abi	PDT001182568.1	Bacillus thuringiensis	Bacillus thuringiensis	6389818	Contig	NA	NA	HDR7054427.1	HDR7054427.1	NA	NA	NA	NA	NA	NA	NA	NA	NA	NA	NA	NA	NA	NA	NA	NA	NA	NA	1	Nhi	Nhi	Non-abi	NA	Bacillus thuringiensis	Bacillus thuringiensis	NA
GCA_000832865.1	AJI11031.1	NA	NA	NA	NA	NA	NA	NA	NA	NA	1	Hna	Hna	Abi	ASM83286v1	Bacillus cereus 03BB108	Bacillus cereus	6068729	Complete Genome	NA	NA	AJI11031.1	AJI11031.1	NA	NA	NA	NA	NA	NA	NA	NA	NA	NA	NA	NA	NA	NA	NA	NA	NA	NA	1	Other	PDC-S28	Unknown	NA	Bacillus cereus 03BB108	Bacillus cereus	NA
GCA_000878525.1	KIU72910.1	KIU72911.1	NA	NA	NA	NA	NA	NA	NA	NA	2	Septu	Septu	Possible abi	ASM87852v1	Bacillus thuringiensis Sbt003	Bacillus thuringiensis	6177387	Scaffold	NA	NA	KIU72910.1	KIU72911.1	NA	NA	NA	NA	NA	NA	NA	NA	NA	NA	NA	NA	NA	NA	NA	NA	NA	NA	1	Other	PDC-M01	Unknown	NA	Bacillus thuringiensis Sbt003	Bacillus thuringiensis	NA
GCA_000878525.1	KIU73074.1	NA	NA	NA	NA	NA	NA	NA	NA	NA	1	Hna	Hna	Abi	ASM87852v1	Bacillus thuringiensis Sbt003	Bacillus thuringiensis	6177387	Scaffold	NA	NA	KIU73074.1	KIU73074.1	NA	NA	NA	NA	NA	NA	NA	NA	NA	NA	NA	NA	NA	NA	NA	NA	NA	NA	1	Other	PDC-S28	Unknown	NA	Bacillus thuringiensis Sbt003	Bacillus thuringiensis	NA
GCA_000931375.1	KIV75839.1	NA	NA	NA	NA	NA	NA	NA	NA	NA	1	RloC	RloC	Abi	ASM93137v1	Bacillus mycoides	Bacillus mycoides	5785403	Scaffold	NA	NA	KIV75839.1	KIV75839.1	NA	NA	NA	NA	NA	NA	NA	NA	NA	NA	NA	NA	NA	NA	NA	NA	NA	NA	1	Other	PDC-S06	Unknown	NA	Bacillus mycoides	Bacillus mycoides	NA
GCA_001008595.1	KLA23253.1	KLA23254.1	NA	NA	NA	NA	NA	NA	NA	NA	2	Septu	Septu	Possible abi	ASM100859v1	Bacillus cereus	Bacillus cereus	6237091	Scaffold	NA	NA	KLA23253.1	KLA23254.1	NA	NA	NA	NA	NA	NA	NA	NA	NA	NA	NA	NA	NA	NA	NA	NA	NA	NA	1	Other	PDC-M62	Unknown	NA	Bacillus cereus	Bacillus cereus	NA
GCA_001117785.1	CKF13330.1	CKF13359.1	CKF13386.1	NA	NA	NA	NA	NA	NA	NA	3	BREX	BREX_I	Non-abi	9803_7#66	Bacillus paranthracis	Bacillus paranthracis	5641962	Scaffold	NA	NA	CKF13330.1	CKF13386.1	NA	NA	NA	NA	NA	NA	NA	NA	NA	NA	NA	NA	NA	NA	NA	NA	NA	NA	1	Other	DMS_other	Non-abi	NA	Bacillus paranthracis	Bacillus paranthracis	NA
GCA_001518875.1	ALZ59322.1	NA	NA	NA	NA	NA	NA	NA	NA	NA	1	Hna	Hna	Abi	ASM151887v1	Bacillus cereus	Bacillus cereus	5678662	Complete Genome	NA	NA	ALZ59322.1	ALZ59322.1	NA	NA	NA	NA	NA	NA	NA	NA	NA	NA	NA	NA	NA	NA	NA	NA	NA	NA	1	Other	PDC-S28	Unknown	NA	Bacillus cereus	Bacillus cereus	NA
GCA_001566355.1	KXI55849.1	KXI55850.1	NA	NA	NA	NA	NA	NA	NA	NA	2	Dodola	Dodola	Unknown	ASM156635v1	Bacillus cereus	Bacillus cereus	5411255	Contig	NA	NA	KXI55849.1	KXI55850.1	NA	NA	NA	NA	NA	NA	NA	NA	NA	NA	NA	NA	NA	NA	NA	NA	NA	NA	1	Other	PDC-M37	Unknown	NA	Bacillus cereus	Bacillus cereus	NA
GCA_001566535.1	KXI62546.1	NA	NA	NA	NA	NA	NA	NA	NA	NA	1	RloC	RloC	Abi	ASM156653v1	Bacillus cereus	Bacillus cereus	6507239	Contig	NA	NA	KXI62546.1	KXI62546.1	NA	NA	NA	NA	NA	NA	NA	NA	NA	NA	NA	NA	NA	NA	NA	NA	NA	NA	1	Other	PDC-S06	Unknown	NA	Bacillus cereus	Bacillus cereus	NA
GCA_001583855.1	KXY96490.1	NA	NA	NA	NA	NA	NA	NA	NA	NA	1	RloC	RloC	Abi	ASM158385v1	Bacillus cereus	Bacillus cereus	5663643	Contig	NA	NA	KXY96490.1	KXY96490.1	NA	NA	NA	NA	NA	NA	NA	NA	NA	NA	NA	NA	NA	NA	NA	NA	NA	NA	1	Other	PDC-S06	Unknown	NA	Bacillus cereus	Bacillus cereus	NA
GCA_001583955.1	KXY32232.1	NA	NA	NA	NA	NA	NA	NA	NA	NA	1	Hna	Hna	Abi	ASM158395v1	Bacillus cereus	Bacillus cereus	5648355	Contig	NA	NA	KXY32232.1	KXY32232.1	NA	NA	NA	NA	NA	NA	NA	NA	NA	NA	NA	NA	NA	NA	NA	NA	NA	NA	1	Other	PDC-S28	Unknown	NA	Bacillus cereus	Bacillus cereus	NA
GCA_001619355.1	KZD66764.1	KZD66765.1	NA	NA	NA	NA	NA	NA	NA	NA	2	Dodola	Dodola	Unknown	ASM161935v1	Bacillus cereus	Bacillus cereus	6432609	Scaffold	NA	NA	KZD66764.1	KZD66765.1	NA	NA	NA	NA	NA	NA	NA	NA	NA	NA	NA	NA	NA	NA	NA	NA	NA	NA	1	Other	PDC-M37	Unknown	NA	Bacillus cereus	Bacillus cereus	NA
GCA_001635915.1	ANC11274.1	ANC11275.1	NA	NA	NA	NA	NA	NA	NA	NA	2	Septu	Septu	Possible abi	ASM163591v1	Bacillus cereus	Bacillus cereus	6112892	Complete Genome	NA	NA	ANC11274.1	ANC11275.1	NA	NA	NA	NA	NA	NA	NA	NA	NA	NA	NA	NA	NA	NA	NA	NA	NA	NA	1	Other	PDC-M62	Unknown	NA	Bacillus cereus	Bacillus cereus	NA
GCA_001635955.1	ANC16960.1	ANC16961.1	NA	NA	NA	NA	NA	NA	NA	NA	2	Septu	Septu	Possible abi	ASM163595v1	Bacillus cereus	Bacillus cereus	6097988	Complete Genome	NA	NA	ANC16960.1	ANC16961.1	NA	NA	NA	NA	NA	NA	NA	NA	NA	NA	NA	NA	NA	NA	NA	NA	NA	NA	1	Other	PDC-M62	Unknown	NA	Bacillus cereus	Bacillus cereus	NA
GCA_001645445.1	OAK20815.1	NA	NA	NA	NA	NA	NA	NA	NA	NA	1	RloC	RloC	Abi	ASM164544v1	Bacillus wiedmannii	Bacillus wiedmannii	5399934	Contig	NA	NA	OAK20815.1	OAK20815.1	NA	NA	NA	NA	NA	NA	NA	NA	NA	NA	NA	NA	NA	NA	NA	NA	NA	NA	1	Other	PDC-S06	Unknown	NA	Bacillus wiedmannii	Bacillus wiedmannii	NA
GCA_001645455.1	OAK23316.1	NA	NA	NA	NA	NA	NA	NA	NA	NA	1	RloC	RloC	Abi	ASM164545v1	Bacillus wiedmannii	Bacillus wiedmannii	5364880	Contig	NA	NA	OAK23316.1	OAK23316.1	NA	NA	NA	NA	NA	NA	NA	NA	NA	NA	NA	NA	NA	NA	NA	NA	NA	NA	1	Other	PDC-S06	Unknown	NA	Bacillus wiedmannii	Bacillus wiedmannii	NA
GCA_001675515.1	ANN31175.1	ANN31176.1	ANN31177.1	ANN31179.1	NA	NA	NA	NA	NA	NA	4	DISARM	DISARM_2	Non-abi	ASM167551v1	Bacillus thuringiensis serovar coreanensis	Bacillus thuringiensis	6286121	Complete Genome	NA	NA	ANN31175.1	ANN31179.1	NA	NA	NA	NA	NA	NA	NA	NA	NA	NA	NA	NA	NA	NA	NA	NA	NA	NA	1	Other	DMS_other	Non-abi	NA	Bacillus thuringiensis serovar coreanensis	Bacillus thuringiensis	NA
GCA_001757965.1	OFD57549.1	OFD57550.1	NA	NA	NA	NA	NA	NA	NA	NA	2	Septu	Septu	Possible abi	ASM175796v1	Bacillus mycoides	Bacillus mycoides	5631989	Contig	NA	NA	OFD57549.1	OFD57550.1	NA	NA	NA	NA	NA	NA	NA	NA	NA	NA	NA	NA	NA	NA	NA	NA	NA	NA	1	Other	PDC-M62	Unknown	NA	Bacillus mycoides	Bacillus mycoides	NA
GCA_035814995.1	MEC2624443.1	NA	NA	NA	NA	NA	NA	NA	NA	NA	1	AbiO	AbiO	Possible abi	ASM3581499v1	Bacillus cereus	Bacillus cereus	5704936	Scaffold	NA	NA	MEC2624443.1	MEC2624443.1	NA	NA	NA	NA	NA	NA	NA	NA	NA	NA	NA	NA	NA	NA	NA	NA	NA	NA	1	Nhi	Nhi	Non-abi	NA	Bacillus cereus	Bacillus cereus	NA
GCA_001883965.1	OJD94351.1	NA	NA	NA	NA	NA	NA	NA	NA	NA	1	Hna	Hna	Abi	ASM188396v1	Bacillus cereus	Bacillus cereus	5779393	Contig	NA	NA	OJD94351.1	OJD94351.1	NA	NA	NA	NA	NA	NA	NA	NA	NA	NA	NA	NA	NA	NA	NA	NA	NA	NA	1	Other	PDC-S28	Unknown	NA	Bacillus cereus	Bacillus cereus	NA
GCA_001883995.1	OJE20303.1	NA	NA	NA	NA	NA	NA	NA	NA	NA	1	Hna	Hna	Abi	ASM188399v1	Bacillus paranthracis	Bacillus paranthracis	5513239	Contig	NA	NA	OJE20303.1	OJE20303.1	NA	NA	NA	NA	NA	NA	NA	NA	NA	NA	NA	NA	NA	NA	NA	NA	NA	NA	1	Other	PDC-S28	Unknown	NA	Bacillus paranthracis	Bacillus paranthracis	NA
GCA_001982885.1	ONG66201.1	NA	NA	NA	NA	NA	NA	NA	NA	NA	1	RloC	RloC	Abi	ASM198288v1	Bacillus cereus	Bacillus cereus	5982997	Scaffold	NA	NA	ONG66201.1	ONG66201.1	NA	NA	NA	NA	NA	NA	NA	NA	NA	NA	NA	NA	NA	NA	NA	NA	NA	NA	1	Other	PDC-S06	Unknown	NA	Bacillus cereus	Bacillus cereus	NA
GCA_001982895.1	ONG73228.1	ONG73229.1	ONG73230.1	ONG73231.1	ONG73232.1	NA	NA	NA	NA	NA	5	BREX	BREX_I	Non-abi	ASM198289v1	Bacillus cereus	Bacillus cereus	5602277	Scaffold	NA	NA	ONG73228.1	ONG73232.1	NA	NA	NA	NA	NA	NA	NA	NA	NA	NA	NA	NA	NA	NA	NA	NA	NA	NA	1	Other	DMS_other	Non-abi	NA	Bacillus cereus	Bacillus cereus	NA
GCA_001982925.1	ONG76344.1	ONG76345.1	ONG76346.1	ONG76347.1	ONG76348.1	NA	NA	NA	NA	NA	5	BREX	BREX_I	Non-abi	ASM198292v1	Bacillus cereus	Bacillus cereus	5640514	Scaffold	NA	NA	ONG76344.1	ONG76348.1	NA	NA	NA	NA	NA	NA	NA	NA	NA	NA	NA	NA	NA	NA	NA	NA	NA	NA	1	Other	DMS_other	Non-abi	NA	Bacillus cereus	Bacillus cereus	NA
GCA_002021465.1	OPA28169.1	OPA28170.1	NA	NA	NA	NA	NA	NA	NA	NA	2	Septu	Septu	Possible abi	ASM202146v1	Bacillus cereus	Bacillus cereus	5684423	Scaffold	NA	NA	OPA28169.1	OPA28170.1	NA	NA	NA	NA	NA	NA	NA	NA	NA	NA	NA	NA	NA	NA	NA	NA	NA	NA	1	Other	PDC-M62	Unknown	NA	Bacillus cereus	Bacillus cereus	NA
GCA_002021465.1	OPA31022.1	NA	NA	NA	NA	NA	NA	NA	NA	NA	1	Hna	Hna	Abi	ASM202146v1	Bacillus cereus	Bacillus cereus	5684423	Scaffold	NA	NA	OPA31022.1	OPA31022.1	NA	NA	NA	NA	NA	NA	NA	NA	NA	NA	NA	NA	NA	NA	NA	NA	NA	NA	1	Other	PDC-S28	Unknown	NA	Bacillus cereus	Bacillus cereus	NA
GCA_002024535.1	OPD51491.1	OPD51494.1	OPD51495.1	OPD51496.1	NA	NA	NA	NA	NA	NA	4	DISARM	DISARM_2	Non-abi	ASM202453v1	Bacillus cereus	Bacillus cereus	5392392	Contig	NA	NA	OPD51491.1	OPD51496.1	NA	NA	NA	NA	NA	NA	NA	NA	NA	NA	NA	NA	NA	NA	NA	NA	NA	NA	1	Other	DMS_other	Non-abi	NA	Bacillus cereus	Bacillus cereus	NA
GCA_002117465.1	ARO16835.1	ARO16836.1	ARO16837.1	NA	NA	NA	NA	NA	NA	NA	3	Detocs	Detocs	Abi	ASM211746v1	Bacillus cereus	Bacillus cereus	5786333	Chromosome	NA	NA	ARO16835.1	ARO16837.1	NA	NA	NA	NA	NA	NA	NA	NA	NA	NA	NA	NA	NA	NA	NA	NA	NA	NA	1	Other	PDC-M60	Unknown	NA	Bacillus cereus	Bacillus cereus	NA
GCA_002146425.1	OTW98577.1	NA	NA	NA	NA	NA	NA	NA	NA	NA	1	Hna	Hna	Abi	ASM214642v1	Bacillus thuringiensis serovar fukuokaensis	Bacillus thuringiensis	6271184	Scaffold	NA	NA	OTW98577.1	OTW98577.1	NA	NA	NA	NA	NA	NA	NA	NA	NA	NA	NA	NA	NA	NA	NA	NA	NA	NA	1	Other	PDC-S28	Unknown	NA	Bacillus thuringiensis serovar fukuokaensis	Bacillus thuringiensis	NA
GCA_002146695.1	OTX98317.1	NA	NA	NA	NA	NA	NA	NA	NA	NA	1	Hna	Hna	Abi	ASM214669v1	Bacillus thuringiensis serovar wratislaviensis	Bacillus thuringiensis	5981618	Contig	NA	NA	OTX98317.1	OTX98317.1	NA	NA	NA	NA	NA	NA	NA	NA	NA	NA	NA	NA	NA	NA	NA	NA	NA	NA	1	Other	PDC-S28	Unknown	NA	Bacillus thuringiensis serovar wratislaviensis	Bacillus thuringiensis	NA
GCA_002146695.1	OTX98326.1	OTX98327.1	NA	NA	NA	NA	NA	NA	NA	NA	2	Septu	Septu	Possible abi	ASM214669v1	Bacillus thuringiensis serovar wratislaviensis	Bacillus thuringiensis	5981618	Contig	NA	NA	OTX98326.1	OTX98327.1	NA	NA	NA	NA	NA	NA	NA	NA	NA	NA	NA	NA	NA	NA	NA	NA	NA	NA	1	Other	PDC-M62	Unknown	NA	Bacillus thuringiensis serovar wratislaviensis	Bacillus thuringiensis	NA
GCA_002146755.1	OTY21407.1	NA	NA	NA	NA	NA	NA	NA	NA	NA	1	RloC	RloC	Abi	ASM214675v1	Bacillus thuringiensis serovar kim	Bacillus thuringiensis	6469235	Contig	NA	NA	OTY21407.1	OTY21407.1	NA	NA	NA	NA	NA	NA	NA	NA	NA	NA	NA	NA	NA	NA	NA	NA	NA	NA	1	Other	PDC-S06	Unknown	NA	Bacillus thuringiensis serovar kim	Bacillus thuringiensis	NA
GCA_002147655.1	OUA65055.1	OUA65056.1	NA	NA	NA	NA	NA	NA	NA	NA	2	Septu	Septu	Possible abi	ASM214765v1	Bacillus thuringiensis serovar aizawai	Bacillus thuringiensis	5823474	Scaffold	NA	NA	OUA65055.1	OUA65056.1	NA	NA	NA	NA	NA	NA	NA	NA	NA	NA	NA	NA	NA	NA	NA	NA	NA	NA	1	Other	PDC-M62	Unknown	NA	Bacillus thuringiensis serovar aizawai	Bacillus thuringiensis	NA
GCA_002147905.1	OUB20881.1	NA	NA	NA	NA	NA	NA	NA	NA	NA	1	RloC	RloC	Abi	ASM214790v1	Bacillus thuringiensis serovar xiaguangiensis	Bacillus thuringiensis	6523688	Scaffold	NA	NA	OUB20881.1	OUB20881.1	NA	NA	NA	NA	NA	NA	NA	NA	NA	NA	NA	NA	NA	NA	NA	NA	NA	NA	1	Other	PDC-S06	Unknown	NA	Bacillus thuringiensis serovar xiaguangiensis	Bacillus thuringiensis	NA
GCA_002147985.1	OUB53495.1	NA	NA	NA	NA	NA	NA	NA	NA	NA	1	Hna	Hna	Abi	ASM214798v1	Bacillus thuringiensis serovar sylvestriensis	Bacillus thuringiensis	6005755	Contig	NA	NA	OUB53495.1	OUB53495.1	NA	NA	NA	NA	NA	NA	NA	NA	NA	NA	NA	NA	NA	NA	NA	NA	NA	NA	1	Other	PDC-S28	Unknown	NA	Bacillus thuringiensis serovar sylvestriensis	Bacillus thuringiensis	NA
GCA_002214765.1	ASI84762.1	ASI84763.1	NA	NA	NA	NA	NA	NA	NA	NA	2	Septu	Septu	Possible abi	ASM221476v1	Bacillus cereus	Bacillus cereus	5358595	Complete Genome	NA	NA	ASI84762.1	ASI84763.1	NA	NA	NA	NA	NA	NA	NA	NA	NA	NA	NA	NA	NA	NA	NA	NA	NA	NA	1	Other	PDC-M62	Unknown	NA	Bacillus cereus	Bacillus cereus	NA
GCA_002220285.1	ASL62713.1	NA	NA	NA	NA	NA	NA	NA	NA	NA	1	RloC	RloC	Abi	ASM222028v1	Bacillus cereus	Bacillus cereus	5836971	Complete Genome	NA	NA	ASL62713.1	ASL62713.1	NA	NA	NA	NA	NA	NA	NA	NA	NA	NA	NA	NA	NA	NA	NA	NA	NA	NA	1	Other	PDC-S06	Unknown	NA	Bacillus cereus	Bacillus cereus	NA
GCA_002550185.1	PDY27717.1	PDY27718.1	NA	NA	NA	NA	NA	NA	NA	NA	2	Septu	Septu	Possible abi	ASM255018v1	Bacillus thuringiensis	Bacillus thuringiensis	5879059	Scaffold	NA	NA	PDY27717.1	PDY27718.1	NA	NA	NA	NA	NA	NA	NA	NA	NA	NA	NA	NA	NA	NA	NA	NA	NA	NA	1	Other	PDC-M62	Unknown	NA	Bacillus thuringiensis	Bacillus thuringiensis	NA
GCA_002550375.1	PDY75135.1	NA	NA	NA	NA	NA	NA	NA	NA	NA	1	RloC	RloC	Abi	ASM255037v1	Bacillus cereus	Bacillus cereus	5943482	Scaffold	NA	NA	PDY75135.1	PDY75135.1	NA	NA	NA	NA	NA	NA	NA	NA	NA	NA	NA	NA	NA	NA	NA	NA	NA	NA	1	Other	PDC-S06	Unknown	NA	Bacillus cereus	Bacillus cereus	NA
GCA_002550475.1	PDZ13942.1	PDZ13943.1	NA	NA	NA	NA	NA	NA	NA	NA	2	Septu	Septu	Possible abi	ASM255047v1	Bacillus anthracis	Bacillus anthracis	5561486	Scaffold	NA	NA	PDZ13942.1	PDZ13943.1	NA	NA	NA	NA	NA	NA	NA	NA	NA	NA	NA	NA	NA	NA	NA	NA	NA	NA	1	Other	PDC-M62	Unknown	NA	Bacillus anthracis	Bacillus anthracis	NA
GCA_002550475.1	PDZ17119.1	NA	NA	NA	NA	NA	NA	NA	NA	NA	1	Hna	Hna	Abi	ASM255047v1	Bacillus anthracis	Bacillus anthracis	5561486	Scaffold	NA	NA	PDZ17119.1	PDZ17119.1	NA	NA	NA	NA	NA	NA	NA	NA	NA	NA	NA	NA	NA	NA	NA	NA	NA	NA	1	Other	PDC-S28	Unknown	NA	Bacillus anthracis	Bacillus anthracis	NA
GCA_002550515.1	PDZ24593.1	PDZ24594.1	PDZ24595.1	NA	NA	NA	NA	NA	NA	NA	3	MADS	MADS	Non-abi	ASM255051v1	Bacillus cereus	Bacillus cereus	5948385	Scaffold	NA	NA	PDZ24593.1	PDZ24595.1	NA	NA	NA	NA	NA	NA	NA	NA	NA	NA	NA	NA	NA	NA	NA	NA	NA	NA	1	Other	DMS_other	Non-abi	NA	Bacillus cereus	Bacillus cereus	NA
GCA_002550705.1	PDZ79372.1	NA	NA	NA	NA	NA	NA	NA	NA	NA	1	Hna	Hna	Abi	ASM255070v1	Bacillus cereus	Bacillus cereus	5901205	Scaffold	NA	NA	PDZ79372.1	PDZ79372.1	NA	NA	NA	NA	NA	NA	NA	NA	NA	NA	NA	NA	NA	NA	NA	NA	NA	NA	1	Other	PDC-S28	Unknown	NA	Bacillus cereus	Bacillus cereus	NA
GCA_002550745.1	PDZ89647.1	PDZ89648.1	PDZ89649.1	NA	NA	NA	NA	NA	NA	NA	3	Detocs	Detocs	Abi	ASM255074v1	Bacillus thuringiensis	Bacillus thuringiensis	6278357	Scaffold	NA	NA	PDZ89647.1	PDZ89649.1	NA	NA	NA	NA	NA	NA	NA	NA	NA	NA	NA	NA	NA	NA	NA	NA	NA	NA	1	Other	PDC-M60	Unknown	NA	Bacillus thuringiensis	Bacillus thuringiensis	NA
GCA_002550775.1	PEA00983.1	PEA00984.1	NA	NA	NA	NA	NA	NA	NA	NA	2	Septu	Septu	Possible abi	ASM255077v1	Bacillus cereus	Bacillus cereus	5872668	Scaffold	NA	NA	PEA00983.1	PEA00984.1	NA	NA	NA	NA	NA	NA	NA	NA	NA	NA	NA	NA	NA	NA	NA	NA	NA	NA	1	Other	PDC-M62	Unknown	NA	Bacillus cereus	Bacillus cereus	NA
GCA_002550925.1	PEA33352.1	PEA33357.1	NA	NA	NA	NA	NA	NA	NA	NA	2	Septu	Septu	Possible abi	ASM255092v1	Bacillus toyonensis	Bacillus toyonensis	6011826	Scaffold	NA	NA	PEA33352.1	PEA33357.1	NA	NA	NA	NA	NA	NA	NA	NA	NA	NA	NA	NA	NA	NA	NA	NA	NA	NA	1	Other	PDC-M62	Unknown	NA	Bacillus toyonensis	Bacillus toyonensis	NA
GCA_002552035.1	PEC16153.1	NA	NA	NA	NA	NA	NA	NA	NA	NA	1	RloC	RloC	Abi	ASM255203v1	Bacillus thuringiensis	Bacillus thuringiensis	5964703	Scaffold	NA	NA	PEC16153.1	PEC16153.1	NA	NA	NA	NA	NA	NA	NA	NA	NA	NA	NA	NA	NA	NA	NA	NA	NA	NA	1	Other	PDC-S06	Unknown	NA	Bacillus thuringiensis	Bacillus thuringiensis	NA
GCA_002552225.1	PEC62933.1	PEC62934.1	NA	NA	NA	NA	NA	NA	NA	NA	2	Septu	Septu	Possible abi	ASM255222v1	Bacillus toyonensis	Bacillus toyonensis	5893396	Scaffold	NA	NA	PEC62933.1	PEC62934.1	NA	NA	NA	NA	NA	NA	NA	NA	NA	NA	NA	NA	NA	NA	NA	NA	NA	NA	1	Other	PDC-M62	Unknown	NA	Bacillus toyonensis	Bacillus toyonensis	NA
GCA_002552245.1	PEC70893.1	PEC70894.1	NA	NA	NA	NA	NA	NA	NA	NA	2	Septu	Septu	Possible abi	ASM255224v1	Bacillus thuringiensis	Bacillus thuringiensis	6265430	Scaffold	NA	NA	PEC70893.1	PEC70894.1	NA	NA	NA	NA	NA	NA	NA	NA	NA	NA	NA	NA	NA	NA	NA	NA	NA	NA	1	Other	PDC-M01	Unknown	NA	Bacillus thuringiensis	Bacillus thuringiensis	NA
GCA_002552615.1	PED75424.1	PED75425.1	PED75426.1	NA	NA	NA	NA	NA	NA	NA	3	Detocs	Detocs	Abi	ASM255261v1	Bacillus toyonensis	Bacillus toyonensis	5819519	Scaffold	NA	NA	PED75424.1	PED75426.1	NA	NA	NA	NA	NA	NA	NA	NA	NA	NA	NA	NA	NA	NA	NA	NA	NA	NA	1	Other	PDC-M60	Unknown	NA	Bacillus toyonensis	Bacillus toyonensis	NA
GCA_002552685.1	PED99589.1	PED99590.1	NA	NA	NA	NA	NA	NA	NA	NA	2	Septu	Septu	Possible abi	ASM255268v1	Bacillus toyonensis	Bacillus toyonensis	5817917	Scaffold	NA	NA	PED99589.1	PED99590.1	NA	NA	NA	NA	NA	NA	NA	NA	NA	NA	NA	NA	NA	NA	NA	NA	NA	NA	1	Other	PDC-M62	Unknown	NA	Bacillus toyonensis	Bacillus toyonensis	NA
GCA_002552895.1	PEE56852.1	NA	NA	NA	NA	NA	NA	NA	NA	NA	1	Hna	Hna	Abi	ASM255289v1	Bacillus cereus	Bacillus cereus	5878800	Scaffold	NA	NA	PEE56852.1	PEE56852.1	NA	NA	NA	NA	NA	NA	NA	NA	NA	NA	NA	NA	NA	NA	NA	NA	NA	NA	1	Other	PDC-S28	Unknown	NA	Bacillus cereus	Bacillus cereus	NA
GCA_002553125.1	PEF36552.1	PEF36553.1	PEF36554.1	PEF36555.1	PEF36556.1	NA	NA	NA	NA	NA	5	BREX	BREX_I	Non-abi	ASM255312v1	Bacillus wiedmannii	Bacillus wiedmannii	5526157	Scaffold	NA	NA	PEF36552.1	PEF36556.1	NA	NA	NA	NA	NA	NA	NA	NA	NA	NA	NA	NA	NA	NA	NA	NA	NA	NA	1	Other	DMS_other	Non-abi	NA	Bacillus wiedmannii	Bacillus wiedmannii	NA
GCA_002554755.1	PEK51522.1	PEK51523.1	NA	NA	NA	NA	NA	NA	NA	NA	2	Septu	Septu	Possible abi	ASM255475v1	Bacillus toyonensis	Bacillus toyonensis	6080212	Scaffold	NA	NA	PEK51522.1	PEK51523.1	NA	NA	NA	NA	NA	NA	NA	NA	NA	NA	NA	NA	NA	NA	NA	NA	NA	NA	1	Other	PDC-M62	Unknown	NA	Bacillus toyonensis	Bacillus toyonensis	NA
GCA_002554935.1	PEK86899.1	PEK86901.1	NA	NA	NA	NA	NA	NA	NA	NA	2	RM	RM_II	Non-abi	ASM255493v1	Bacillus mycoides	Bacillus mycoides	5810988	Scaffold	NA	NA	PEK86899.1	PEK86901.1	NA	NA	NA	NA	NA	NA	NA	NA	NA	NA	NA	NA	NA	NA	NA	NA	NA	NA	1	Other	DMS_other	Non-abi	NA	Bacillus mycoides	Bacillus mycoides	NA
GCA_002555025.1	PEL54256.1	PEL54257.1	NA	NA	NA	NA	NA	NA	NA	NA	2	Septu	Septu	Possible abi	ASM255502v1	Bacillus toyonensis	Bacillus toyonensis	5913544	Scaffold	NA	NA	PEL54256.1	PEL54257.1	NA	NA	NA	NA	NA	NA	NA	NA	NA	NA	NA	NA	NA	NA	NA	NA	NA	NA	1	Other	PDC-M62	Unknown	NA	Bacillus toyonensis	Bacillus toyonensis	NA
GCA_002556045.1	PEJ23243.1	NA	NA	NA	NA	NA	NA	NA	NA	NA	1	Hna	Hna	Abi	ASM255604v1	Bacillus pseudomycoides	Bacillus pseudomycoides	5770990	Scaffold	NA	NA	PEJ23243.1	PEJ23243.1	NA	NA	NA	NA	NA	NA	NA	NA	NA	NA	NA	NA	NA	NA	NA	NA	NA	NA	1	Other	PDC-S28	Unknown	NA	Bacillus pseudomycoides	Bacillus pseudomycoides	NA
GCA_002556425.1	PEJ37094.1	NA	NA	NA	NA	NA	NA	NA	NA	NA	1	RloC	RloC	Abi	ASM255642v1	Bacillus wiedmannii	Bacillus wiedmannii	5884781	Scaffold	NA	NA	PEJ37094.1	PEJ37094.1	NA	NA	NA	NA	NA	NA	NA	NA	NA	NA	NA	NA	NA	NA	NA	NA	NA	NA	1	Other	PDC-S06	Unknown	NA	Bacillus wiedmannii	Bacillus wiedmannii	NA
GCA_002557115.1	PEO73343.1	PEO73344.1	NA	NA	NA	NA	NA	NA	NA	NA	2	Septu	Septu	Possible abi	ASM255711v1	Bacillus toyonensis	Bacillus toyonensis	6020054	Scaffold	NA	NA	PEO73343.1	PEO73344.1	NA	NA	NA	NA	NA	NA	NA	NA	NA	NA	NA	NA	NA	NA	NA	NA	NA	NA	1	Other	PDC-M62	Unknown	NA	Bacillus toyonensis	Bacillus toyonensis	NA
GCA_002557155.1	PEO57531.1	PEO57532.1	NA	NA	NA	NA	NA	NA	NA	NA	2	Septu	Septu	Possible abi	ASM255715v1	Bacillus wiedmannii	Bacillus wiedmannii	5676524	Scaffold	NA	NA	PEO57531.1	PEO57532.1	NA	NA	NA	NA	NA	NA	NA	NA	NA	NA	NA	NA	NA	NA	NA	NA	NA	NA	1	Other	PDC-M62	Unknown	NA	Bacillus wiedmannii	Bacillus wiedmannii	NA
GCA_002557355.1	PEP14031.1	PEP14032.1	NA	NA	NA	NA	NA	NA	NA	NA	2	Septu	Septu	Possible abi	ASM255735v1	Bacillus wiedmannii	Bacillus wiedmannii	5617898	Scaffold	NA	NA	PEP14031.1	PEP14032.1	NA	NA	NA	NA	NA	NA	NA	NA	NA	NA	NA	NA	NA	NA	NA	NA	NA	NA	1	Other	PDC-M62	Unknown	NA	Bacillus wiedmannii	Bacillus wiedmannii	NA
GCA_002557855.1	PEU28628.1	PEU28629.1	NA	NA	NA	NA	NA	NA	NA	NA	2	Septu	Septu	Possible abi	ASM255785v1	Bacillus wiedmannii	Bacillus wiedmannii	5975308	Scaffold	NA	NA	PEU28628.1	PEU28629.1	NA	NA	NA	NA	NA	NA	NA	NA	NA	NA	NA	NA	NA	NA	NA	NA	NA	NA	1	Other	PDC-M62	Unknown	NA	Bacillus wiedmannii	Bacillus wiedmannii	NA
GCA_002558315.1	PEQ53047.1	PEQ53048.1	PEQ53049.1	NA	NA	NA	NA	NA	NA	NA	3	Detocs	Detocs	Abi	ASM255831v1	Bacillus cereus	Bacillus cereus	5771229	Scaffold	NA	NA	PEQ53047.1	PEQ53049.1	NA	NA	NA	NA	NA	NA	NA	NA	NA	NA	NA	NA	NA	NA	NA	NA	NA	NA	1	Other	PDC-M60	Unknown	NA	Bacillus cereus	Bacillus cereus	NA
GCA_002558545.1	PER41746.1	PER41747.1	NA	NA	NA	NA	NA	NA	NA	NA	2	Septu	Septu	Possible abi	ASM255854v1	Bacillus thuringiensis	Bacillus thuringiensis	5594011	Scaffold	NA	NA	PER41746.1	PER41747.1	NA	NA	NA	NA	NA	NA	NA	NA	NA	NA	NA	NA	NA	NA	NA	NA	NA	NA	1	Other	PDC-M62	Unknown	NA	Bacillus thuringiensis	Bacillus thuringiensis	NA
GCA_002558555.1	PER40862.1	PER40863.1	NA	NA	NA	NA	NA	NA	NA	NA	2	Septu	Septu	Possible abi	ASM255855v1	Bacillus thuringiensis	Bacillus thuringiensis	5925878	Scaffold	NA	NA	PER40862.1	PER40863.1	NA	NA	NA	NA	NA	NA	NA	NA	NA	NA	NA	NA	NA	NA	NA	NA	NA	NA	1	Other	PDC-M62	Unknown	NA	Bacillus thuringiensis	Bacillus thuringiensis	NA
GCA_002558765.1	PES30312.1	PES30313.1	NA	NA	NA	NA	NA	NA	NA	NA	2	Septu	Septu	Possible abi	ASM255876v1	Bacillus cereus	Bacillus cereus	5960853	Scaffold	NA	NA	PES30312.1	PES30313.1	NA	NA	NA	NA	NA	NA	NA	NA	NA	NA	NA	NA	NA	NA	NA	NA	NA	NA	1	Other	PDC-M62	Unknown	NA	Bacillus cereus	Bacillus cereus	NA
GCA_002558995.1	PET23445.1	PET23446.1	NA	NA	NA	NA	NA	NA	NA	NA	2	Dodola	Dodola	Unknown	ASM255899v1	Bacillus thuringiensis	Bacillus thuringiensis	5441887	Scaffold	NA	NA	PET23445.1	PET23446.1	NA	NA	NA	NA	NA	NA	NA	NA	NA	NA	NA	NA	NA	NA	NA	NA	NA	NA	1	Other	PDC-M37	Unknown	NA	Bacillus thuringiensis	Bacillus thuringiensis	NA
GCA_002559375.1	PET28313.1	PET28314.1	NA	NA	NA	NA	NA	NA	NA	NA	2	Septu	Septu	Possible abi	ASM255937v1	Bacillus anthracis	Bacillus anthracis	5518723	Scaffold	NA	NA	PET28313.1	PET28314.1	NA	NA	NA	NA	NA	NA	NA	NA	NA	NA	NA	NA	NA	NA	NA	NA	NA	NA	1	Other	PDC-M62	Unknown	NA	Bacillus anthracis	Bacillus anthracis	NA
GCA_002559715.1	PEY32169.1	NA	NA	NA	NA	NA	NA	NA	NA	NA	1	Hna	Hna	Abi	ASM255971v1	Bacillus cereus	Bacillus cereus	5726017	Scaffold	NA	NA	PEY32169.1	PEY32169.1	NA	NA	NA	NA	NA	NA	NA	NA	NA	NA	NA	NA	NA	NA	NA	NA	NA	NA	1	Other	PDC-S28	Unknown	NA	Bacillus cereus	Bacillus cereus	NA
GCA_002559825.1	PFB75354.1	PFB75355.1	NA	NA	NA	NA	NA	NA	NA	NA	2	Septu	Septu	Possible abi	ASM255982v1	Bacillus thuringiensis	Bacillus thuringiensis	6101693	Scaffold	NA	NA	PFB75354.1	PFB75355.1	NA	NA	NA	NA	NA	NA	NA	NA	NA	NA	NA	NA	NA	NA	NA	NA	NA	NA	1	Other	PDC-M62	Unknown	NA	Bacillus thuringiensis	Bacillus thuringiensis	NA
GCA_002559955.1	PFC20782.1	PFC20783.1	NA	NA	NA	NA	NA	NA	NA	NA	2	Septu	Septu	Possible abi	ASM255995v1	Bacillus thuringiensis	Bacillus thuringiensis	6196723	Scaffold	NA	NA	PFC20782.1	PFC20783.1	NA	NA	NA	NA	NA	NA	NA	NA	NA	NA	NA	NA	NA	NA	NA	NA	NA	NA	1	Other	PDC-M62	Unknown	NA	Bacillus thuringiensis	Bacillus thuringiensis	NA
GCA_002560055.1	PFC40640.1	NA	NA	NA	NA	NA	NA	NA	NA	NA	1	Hna	Hna	Abi	ASM256005v1	Bacillus thuringiensis	Bacillus thuringiensis	5995797	Scaffold	NA	NA	PFC40640.1	PFC40640.1	NA	NA	NA	NA	NA	NA	NA	NA	NA	NA	NA	NA	NA	NA	NA	NA	NA	NA	1	Other	PDC-S28	Unknown	NA	Bacillus thuringiensis	Bacillus thuringiensis	NA
GCA_002560105.1	PFC62513.1	NA	NA	NA	NA	NA	NA	NA	NA	NA	1	Hna	Hna	Abi	ASM256010v1	Bacillus cereus	Bacillus cereus	5998491	Scaffold	NA	NA	PFC62513.1	PFC62513.1	NA	NA	NA	NA	NA	NA	NA	NA	NA	NA	NA	NA	NA	NA	NA	NA	NA	NA	1	Other	PDC-S28	Unknown	NA	Bacillus cereus	Bacillus cereus	NA
GCA_002560225.1	PFD01807.1	NA	NA	NA	NA	NA	NA	NA	NA	NA	1	Hna	Hna	Abi	ASM256022v1	Bacillus cereus	Bacillus cereus	5817247	Scaffold	NA	NA	PFD01807.1	PFD01807.1	NA	NA	NA	NA	NA	NA	NA	NA	NA	NA	NA	NA	NA	NA	NA	NA	NA	NA	1	Other	PDC-S28	Unknown	NA	Bacillus cereus	Bacillus cereus	NA
GCA_002560255.1	PFD02797.1	NA	NA	NA	NA	NA	NA	NA	NA	NA	1	Hna	Hna	Abi	ASM256025v1	Bacillus cereus	Bacillus cereus	5963808	Scaffold	NA	NA	PFD02797.1	PFD02797.1	NA	NA	NA	NA	NA	NA	NA	NA	NA	NA	NA	NA	NA	NA	NA	NA	NA	NA	1	Other	PDC-S28	Unknown	NA	Bacillus cereus	Bacillus cereus	NA
GCA_002560475.1	PFD68880.1	PFD68881.1	PFD68882.1	NA	NA	NA	NA	NA	NA	NA	3	Detocs	Detocs	Abi	ASM256047v1	Bacillus cereus	Bacillus cereus	5820591	Scaffold	NA	NA	PFD68880.1	PFD68882.1	NA	NA	NA	NA	NA	NA	NA	NA	NA	NA	NA	NA	NA	NA	NA	NA	NA	NA	1	Other	PDC-M60	Unknown	NA	Bacillus cereus	Bacillus cereus	NA
GCA_002560535.1	PFD92957.1	PFD92958.1	NA	NA	NA	NA	NA	NA	NA	NA	2	Septu	Septu	Possible abi	ASM256053v1	Bacillus anthracis	Bacillus anthracis	5300675	Scaffold	NA	NA	PFD92957.1	PFD92958.1	NA	NA	NA	NA	NA	NA	NA	NA	NA	NA	NA	NA	NA	NA	NA	NA	NA	NA	1	Other	PDC-M62	Unknown	NA	Bacillus anthracis	Bacillus anthracis	NA
GCA_002560775.1	PFE58305.1	PFE58306.1	NA	NA	NA	NA	NA	NA	NA	NA	2	Septu	Septu	Possible abi	ASM256077v1	Bacillus cereus	Bacillus cereus	5558389	Scaffold	NA	NA	PFE58305.1	PFE58306.1	NA	NA	NA	NA	NA	NA	NA	NA	NA	NA	NA	NA	NA	NA	NA	NA	NA	NA	1	Other	PDC-M62	Unknown	NA	Bacillus cereus	Bacillus cereus	NA
GCA_002561035.1	PEZ16883.1	PEZ16884.1	NA	NA	NA	NA	NA	NA	NA	NA	2	Septu	Septu	Possible abi	ASM256103v1	Bacillus cereus	Bacillus cereus	5745930	Scaffold	NA	NA	PEZ16883.1	PEZ16884.1	NA	NA	NA	NA	NA	NA	NA	NA	NA	NA	NA	NA	NA	NA	NA	NA	NA	NA	1	Other	PDC-M62	Unknown	NA	Bacillus cereus	Bacillus cereus	NA
GCA_002561095.1	PEZ29491.1	PEZ29492.1	NA	NA	NA	NA	NA	NA	NA	NA	2	Septu	Septu	Possible abi	ASM256109v1	Bacillus cereus	Bacillus cereus	5954170	Scaffold	NA	NA	PEZ29491.1	PEZ29492.1	NA	NA	NA	NA	NA	NA	NA	NA	NA	NA	NA	NA	NA	NA	NA	NA	NA	NA	1	Other	PDC-M62	Unknown	NA	Bacillus cereus	Bacillus cereus	NA
GCA_002561255.1	PEZ97316.1	PEZ97317.1	NA	NA	NA	NA	NA	NA	NA	NA	2	Septu	Septu	Possible abi	ASM256125v1	Bacillus cereus	Bacillus cereus	5767061	Scaffold	NA	NA	PEZ97316.1	PEZ97317.1	NA	NA	NA	NA	NA	NA	NA	NA	NA	NA	NA	NA	NA	NA	NA	NA	NA	NA	1	Other	PDC-M62	Unknown	NA	Bacillus cereus	Bacillus cereus	NA
GCA_002561845.1	PEZ66760.1	PEZ66761.1	PEZ66762.1	NA	NA	NA	NA	NA	NA	NA	3	Detocs	Detocs	Abi	ASM256184v1	Bacillus anthracis	Bacillus anthracis	5640508	Scaffold	NA	NA	PEZ66760.1	PEZ66762.1	NA	NA	NA	NA	NA	NA	NA	NA	NA	NA	NA	NA	NA	NA	NA	NA	NA	NA	1	Other	PDC-M60	Unknown	NA	Bacillus anthracis	Bacillus anthracis	NA
GCA_002561925.1	PFA67613.1	PFA67614.1	PFA67615.1	NA	NA	NA	NA	NA	NA	NA	3	MADS	MADS	Non-abi	ASM256192v1	Bacillus cereus	Bacillus cereus	6383421	Scaffold	NA	NA	PFA67613.1	PFA67615.1	NA	NA	NA	NA	NA	NA	NA	NA	NA	NA	NA	NA	NA	NA	NA	NA	NA	NA	1	Other	DMS_other	Non-abi	NA	Bacillus cereus	Bacillus cereus	NA
GCA_002562055.1	PEV49892.1	PEV49893.1	PEV49894.1	PEV49897.1	NA	NA	NA	NA	NA	NA	4	DISARM	DISARM_2	Non-abi	ASM256205v1	Bacillus thuringiensis	Bacillus thuringiensis	5660994	Scaffold	NA	NA	PEV49892.1	PEV49897.1	NA	NA	NA	NA	NA	NA	NA	NA	NA	NA	NA	NA	NA	NA	NA	NA	NA	NA	1	Other	DMS_other	Non-abi	NA	Bacillus thuringiensis	Bacillus thuringiensis	NA
GCA_002562115.1	PEV98605.1	NA	NA	NA	NA	NA	NA	NA	NA	NA	1	RloC	RloC	Abi	ASM256211v1	Bacillus cereus	Bacillus cereus	5093814	Scaffold	NA	NA	PEV98605.1	PEV98605.1	NA	NA	NA	NA	NA	NA	NA	NA	NA	NA	NA	NA	NA	NA	NA	NA	NA	NA	1	Other	PDC-S06	Unknown	NA	Bacillus cereus	Bacillus cereus	NA
GCA_002562265.1	PEW28445.1	NA	NA	NA	NA	NA	NA	NA	NA	NA	1	Hna	Hna	Abi	ASM256226v1	Bacillus cereus	Bacillus cereus	5895485	Scaffold	NA	NA	PEW28445.1	PEW28445.1	NA	NA	NA	NA	NA	NA	NA	NA	NA	NA	NA	NA	NA	NA	NA	NA	NA	NA	1	Other	PDC-S28	Unknown	NA	Bacillus cereus	Bacillus cereus	NA
GCA_002562355.1	PEW76312.1	PEW76313.1	NA	NA	NA	NA	NA	NA	NA	NA	2	Septu	Septu	Possible abi	ASM256235v1	Bacillus cereus	Bacillus cereus	5652794	Scaffold	NA	NA	PEW76312.1	PEW76313.1	NA	NA	NA	NA	NA	NA	NA	NA	NA	NA	NA	NA	NA	NA	NA	NA	NA	NA	1	Other	PDC-M01	Unknown	NA	Bacillus cereus	Bacillus cereus	NA
GCA_002562555.1	PEX18061.1	PEX18062.1	NA	NA	NA	NA	NA	NA	NA	NA	2	Septu	Septu	Possible abi	ASM256255v1	Bacillus cereus	Bacillus cereus	5777085	Scaffold	NA	NA	PEX18061.1	PEX18062.1	NA	NA	NA	NA	NA	NA	NA	NA	NA	NA	NA	NA	NA	NA	NA	NA	NA	NA	1	Other	PDC-M62	Unknown	NA	Bacillus cereus	Bacillus cereus	NA
GCA_002562925.1	PFF53626.1	NA	NA	NA	NA	NA	NA	NA	NA	NA	1	RloC	RloC	Abi	ASM256292v1	Bacillus cereus	Bacillus cereus	6123267	Scaffold	NA	NA	PFF53626.1	PFF53626.1	NA	NA	NA	NA	NA	NA	NA	NA	NA	NA	NA	NA	NA	NA	NA	NA	NA	NA	1	Other	PDC-S06	Unknown	NA	Bacillus cereus	Bacillus cereus	NA
GCA_002563115.1	PFF22489.1	PFF22490.1	PFF22491.1	NA	NA	NA	NA	NA	NA	NA	3	Detocs	Detocs	Abi	ASM256311v1	Bacillus anthracis	Bacillus anthracis	5676206	Scaffold	NA	NA	PFF22489.1	PFF22491.1	NA	NA	NA	NA	NA	NA	NA	NA	NA	NA	NA	NA	NA	NA	NA	NA	NA	NA	1	Other	PDC-M60	Unknown	NA	Bacillus anthracis	Bacillus anthracis	NA
GCA_002563225.1	PFF41500.1	PFF41501.1	NA	NA	NA	NA	NA	NA	NA	NA	2	Septu	Septu	Possible abi	ASM256322v1	Bacillus cereus	Bacillus cereus	6475450	Scaffold	NA	NA	PFF41500.1	PFF41501.1	NA	NA	NA	NA	NA	NA	NA	NA	NA	NA	NA	NA	NA	NA	NA	NA	NA	NA	1	Other	PDC-M01	Unknown	NA	Bacillus cereus	Bacillus cereus	NA
GCA_002564745.1	PFK65215.1	NA	NA	NA	NA	NA	NA	NA	NA	NA	1	Hna	Hna	Abi	ASM256474v1	Bacillus cereus	Bacillus cereus	5885903	Scaffold	NA	NA	PFK65215.1	PFK65215.1	NA	NA	NA	NA	NA	NA	NA	NA	NA	NA	NA	NA	NA	NA	NA	NA	NA	NA	1	Other	PDC-S28	Unknown	NA	Bacillus cereus	Bacillus cereus	NA
GCA_002564805.1	PFL15062.1	NA	NA	NA	NA	NA	NA	NA	NA	NA	1	RloC	RloC	Abi	ASM256480v1	Bacillus cereus	Bacillus cereus	6108718	Scaffold	NA	NA	PFL15062.1	PFL15062.1	NA	NA	NA	NA	NA	NA	NA	NA	NA	NA	NA	NA	NA	NA	NA	NA	NA	NA	1	Other	PDC-S06	Unknown	NA	Bacillus cereus	Bacillus cereus	NA
GCA_002564895.1	PFM10923.1	PFM10924.1	PFM10925.1	NA	NA	NA	NA	NA	NA	NA	3	Detocs	Detocs	Abi	ASM256489v1	Bacillus anthracis	Bacillus anthracis	5529343	Scaffold	NA	NA	PFM10923.1	PFM10925.1	NA	NA	NA	NA	NA	NA	NA	NA	NA	NA	NA	NA	NA	NA	NA	NA	NA	NA	1	Other	PDC-M60	Unknown	NA	Bacillus anthracis	Bacillus anthracis	NA
GCA_002564895.1	PFM22316.1	PFM22317.1	NA	NA	NA	NA	NA	NA	NA	NA	2	Septu	Septu	Possible abi	ASM256489v1	Bacillus anthracis	Bacillus anthracis	5529343	Scaffold	NA	NA	PFM22316.1	PFM22317.1	NA	NA	NA	NA	NA	NA	NA	NA	NA	NA	NA	NA	NA	NA	NA	NA	NA	NA	1	Other	PDC-M62	Unknown	NA	Bacillus anthracis	Bacillus anthracis	NA
GCA_002565085.1	PFN39115.1	PFN39116.1	NA	NA	NA	NA	NA	NA	NA	NA	2	Septu	Septu	Possible abi	ASM256508v1	Bacillus thuringiensis	Bacillus thuringiensis	5607914	Scaffold	NA	NA	PFN39115.1	PFN39116.1	NA	NA	NA	NA	NA	NA	NA	NA	NA	NA	NA	NA	NA	NA	NA	NA	NA	NA	1	Other	PDC-M62	Unknown	NA	Bacillus thuringiensis	Bacillus thuringiensis	NA
GCA_002565085.1	PFN46100.1	PFN46103.1	PFN46104.1	PFN46105.1	NA	NA	NA	NA	NA	NA	4	DISARM	DISARM_2	Non-abi	ASM256508v1	Bacillus thuringiensis	Bacillus thuringiensis	5607914	Scaffold	NA	NA	PFN46100.1	PFN46105.1	NA	NA	NA	NA	NA	NA	NA	NA	NA	NA	NA	NA	NA	NA	NA	NA	NA	NA	1	Other	DMS_other	Non-abi	NA	Bacillus thuringiensis	Bacillus thuringiensis	NA
GCA_002565265.1	PFI88736.1	PFI88737.1	NA	NA	NA	NA	NA	NA	NA	NA	2	Septu	Septu	Possible abi	ASM256526v1	Bacillus thuringiensis	Bacillus thuringiensis	5950067	Scaffold	NA	NA	PFI88736.1	PFI88737.1	NA	NA	NA	NA	NA	NA	NA	NA	NA	NA	NA	NA	NA	NA	NA	NA	NA	NA	1	Other	PDC-M01	Unknown	NA	Bacillus thuringiensis	Bacillus thuringiensis	NA
GCA_002565685.1	PFL95352.1	PFL95353.1	NA	NA	NA	NA	NA	NA	NA	NA	2	Septu	Septu	Possible abi	ASM256568v1	Bacillus cereus	Bacillus cereus	5748892	Scaffold	NA	NA	PFL95352.1	PFL95353.1	NA	NA	NA	NA	NA	NA	NA	NA	NA	NA	NA	NA	NA	NA	NA	NA	NA	NA	1	Other	PDC-M62	Unknown	NA	Bacillus cereus	Bacillus cereus	NA
GCA_002566105.1	PFI96860.1	PFI96861.1	PFI96862.1	NA	NA	NA	NA	NA	NA	NA	3	Detocs	Detocs	Abi	ASM256610v1	Bacillus cereus	Bacillus cereus	5518257	Scaffold	NA	NA	PFI96860.1	PFI96862.1	NA	NA	NA	NA	NA	NA	NA	NA	NA	NA	NA	NA	NA	NA	NA	NA	NA	NA	1	Other	PDC-M60	Unknown	NA	Bacillus cereus	Bacillus cereus	NA
GCA_002566325.1	PFK82996.1	NA	NA	NA	NA	NA	NA	NA	NA	NA	1	Hna	Hna	Abi	ASM256632v1	Bacillus thuringiensis	Bacillus thuringiensis	5930923	Scaffold	NA	NA	PFK82996.1	PFK82996.1	NA	NA	NA	NA	NA	NA	NA	NA	NA	NA	NA	NA	NA	NA	NA	NA	NA	NA	1	Other	PDC-S28	Unknown	NA	Bacillus thuringiensis	Bacillus thuringiensis	NA
GCA_002566365.1	PFL22832.1	PFL22833.1	NA	NA	NA	NA	NA	NA	NA	NA	2	Septu	Septu	Possible abi	ASM256636v1	Bacillus cereus	Bacillus cereus	6104187	Scaffold	NA	NA	PFL22832.1	PFL22833.1	NA	NA	NA	NA	NA	NA	NA	NA	NA	NA	NA	NA	NA	NA	NA	NA	NA	NA	1	Other	PDC-M62	Unknown	NA	Bacillus cereus	Bacillus cereus	NA
GCA_002566525.1	PFM12031.1	PFM12032.1	PFM12033.1	NA	NA	NA	NA	NA	NA	NA	3	MADS	MADS	Non-abi	ASM256652v1	Bacillus cereus	Bacillus cereus	5771552	Scaffold	NA	NA	PFM12031.1	PFM12033.1	NA	NA	NA	NA	NA	NA	NA	NA	NA	NA	NA	NA	NA	NA	NA	NA	NA	NA	1	Other	DMS_other	Non-abi	NA	Bacillus cereus	Bacillus cereus	NA
GCA_002566705.1	PFO41269.1	PFO41270.1	NA	NA	NA	NA	NA	NA	NA	NA	2	Septu	Septu	Possible abi	ASM256670v1	Bacillus cereus	Bacillus cereus	5915315	Scaffold	NA	NA	PFO41269.1	PFO41270.1	NA	NA	NA	NA	NA	NA	NA	NA	NA	NA	NA	NA	NA	NA	NA	NA	NA	NA	1	Other	PDC-M01	Unknown	NA	Bacillus cereus	Bacillus cereus	NA
GCA_002566825.1	PFO75638.1	PFO75639.1	NA	NA	NA	NA	NA	NA	NA	NA	2	Septu	Septu	Possible abi	ASM256682v1	Bacillus cereus	Bacillus cereus	5647034	Scaffold	NA	NA	PFO75638.1	PFO75639.1	NA	NA	NA	NA	NA	NA	NA	NA	NA	NA	NA	NA	NA	NA	NA	NA	NA	NA	1	Other	PDC-M62	Unknown	NA	Bacillus cereus	Bacillus cereus	NA
GCA_002567465.1	PFQ30079.1	PFQ30080.1	NA	NA	NA	NA	NA	NA	NA	NA	2	Septu	Septu	Possible abi	ASM256746v1	Bacillus cereus	Bacillus cereus	6369849	Scaffold	NA	NA	PFQ30079.1	PFQ30080.1	NA	NA	NA	NA	NA	NA	NA	NA	NA	NA	NA	NA	NA	NA	NA	NA	NA	NA	1	Other	PDC-M62	Unknown	NA	Bacillus cereus	Bacillus cereus	NA
GCA_002567605.1	PFQ74346.1	NA	NA	NA	NA	NA	NA	NA	NA	NA	1	Hna	Hna	Abi	ASM256760v1	Bacillus cereus	Bacillus cereus	5899991	Scaffold	NA	NA	PFQ74346.1	PFQ74346.1	NA	NA	NA	NA	NA	NA	NA	NA	NA	NA	NA	NA	NA	NA	NA	NA	NA	NA	1	Other	PDC-S28	Unknown	NA	Bacillus cereus	Bacillus cereus	NA
GCA_002567745.1	PFR16717.1	PFR16718.1	PFR16719.1	NA	NA	NA	NA	NA	NA	NA	3	Detocs	Detocs	Abi	ASM256774v1	Bacillus cereus	Bacillus cereus	5779753	Scaffold	NA	NA	PFR16717.1	PFR16719.1	NA	NA	NA	NA	NA	NA	NA	NA	NA	NA	NA	NA	NA	NA	NA	NA	NA	NA	1	Other	PDC-M60	Unknown	NA	Bacillus cereus	Bacillus cereus	NA
GCA_002567745.1	PFR16731.1	NA	NA	NA	NA	NA	NA	NA	NA	NA	1	Hna	Hna	Abi	ASM256774v1	Bacillus cereus	Bacillus cereus	5779753	Scaffold	NA	NA	PFR16731.1	PFR16731.1	NA	NA	NA	NA	NA	NA	NA	NA	NA	NA	NA	NA	NA	NA	NA	NA	NA	NA	1	Other	PDC-S28	Unknown	NA	Bacillus cereus	Bacillus cereus	NA
GCA_002567835.1	PFR59936.1	PFR59937.1	NA	NA	NA	NA	NA	NA	NA	NA	2	Septu	Septu	Possible abi	ASM256783v1	Bacillus cereus	Bacillus cereus	6117885	Scaffold	NA	NA	PFR59936.1	PFR59937.1	NA	NA	NA	NA	NA	NA	NA	NA	NA	NA	NA	NA	NA	NA	NA	NA	NA	NA	1	Other	PDC-M62	Unknown	NA	Bacillus cereus	Bacillus cereus	NA
GCA_002568235.1	PFS74283.1	NA	NA	NA	NA	NA	NA	NA	NA	NA	1	Hna	Hna	Abi	ASM256823v1	Bacillus cereus	Bacillus cereus	5788690	Scaffold	NA	NA	PFS74283.1	PFS74283.1	NA	NA	NA	NA	NA	NA	NA	NA	NA	NA	NA	NA	NA	NA	NA	NA	NA	NA	1	Other	PDC-S28	Unknown	NA	Bacillus cereus	Bacillus cereus	NA
GCA_002568385.1	PFR39072.1	NA	NA	NA	NA	NA	NA	NA	NA	NA	1	Hna	Hna	Abi	ASM256838v1	Bacillus thuringiensis	Bacillus thuringiensis	5774646	Scaffold	NA	NA	PFR39072.1	PFR39072.1	NA	NA	NA	NA	NA	NA	NA	NA	NA	NA	NA	NA	NA	NA	NA	NA	NA	NA	1	Other	PDC-S28	Unknown	NA	Bacillus thuringiensis	Bacillus thuringiensis	NA
GCA_002568425.1	PFR51058.1	PFR51059.1	NA	NA	NA	NA	NA	NA	NA	NA	2	Septu	Septu	Possible abi	ASM256842v1	Bacillus cereus	Bacillus cereus	5804066	Scaffold	NA	NA	PFR51058.1	PFR51059.1	NA	NA	NA	NA	NA	NA	NA	NA	NA	NA	NA	NA	NA	NA	NA	NA	NA	NA	1	Other	PDC-M62	Unknown	NA	Bacillus cereus	Bacillus cereus	NA
GCA_002569175.1	PFZ72398.1	PFZ72399.1	NA	NA	NA	NA	NA	NA	NA	NA	2	Septu	Septu	Possible abi	ASM256917v1	Bacillus toyonensis	Bacillus toyonensis	6007262	Scaffold	NA	NA	PFZ72398.1	PFZ72399.1	NA	NA	NA	NA	NA	NA	NA	NA	NA	NA	NA	NA	NA	NA	NA	NA	NA	NA	1	Other	PDC-M62	Unknown	NA	Bacillus toyonensis	Bacillus toyonensis	NA
GCA_002569215.1	PFZ99502.1	PFZ99503.1	NA	NA	NA	NA	NA	NA	NA	NA	2	Septu	Septu	Possible abi	ASM256921v1	Bacillus wiedmannii	Bacillus wiedmannii	5544810	Scaffold	NA	NA	PFZ99502.1	PFZ99503.1	NA	NA	NA	NA	NA	NA	NA	NA	NA	NA	NA	NA	NA	NA	NA	NA	NA	NA	1	Other	PDC-M62	Unknown	NA	Bacillus wiedmannii	Bacillus wiedmannii	NA
GCA_002569325.1	PFW89217.1	PFW89218.1	NA	NA	NA	NA	NA	NA	NA	NA	2	Septu	Septu	Possible abi	ASM256932v1	Bacillus toyonensis	Bacillus toyonensis	5526602	Scaffold	NA	NA	PFW89217.1	PFW89218.1	NA	NA	NA	NA	NA	NA	NA	NA	NA	NA	NA	NA	NA	NA	NA	NA	NA	NA	1	Other	PDC-M62	Unknown	NA	Bacillus toyonensis	Bacillus toyonensis	NA
GCA_002569385.1	PFX90137.1	PFX90141.1	NA	NA	NA	NA	NA	NA	NA	NA	2	Septu	Septu	Possible abi	ASM256938v1	Bacillus mycoides	Bacillus mycoides	5581213	Scaffold	NA	NA	PFX90137.1	PFX90141.1	NA	NA	NA	NA	NA	NA	NA	NA	NA	NA	NA	NA	NA	NA	NA	NA	NA	NA	1	Other	PDC-M62	Unknown	NA	Bacillus mycoides	Bacillus mycoides	NA
GCA_002570305.1	PGB73539.1	PGB73540.1	PGB73541.1	NA	NA	NA	NA	NA	NA	NA	3	Detocs	Detocs	Abi	ASM257030v1	Bacillus wiedmannii	Bacillus wiedmannii	5727363	Scaffold	NA	NA	PGB73539.1	PGB73541.1	NA	NA	NA	NA	NA	NA	NA	NA	NA	NA	NA	NA	NA	NA	NA	NA	NA	NA	1	Other	PDC-M60	Unknown	NA	Bacillus wiedmannii	Bacillus wiedmannii	NA
GCA_002570305.1	PGB84105.1	PGB84106.1	NA	NA	NA	NA	NA	NA	NA	NA	2	Septu	Septu	Possible abi	ASM257030v1	Bacillus wiedmannii	Bacillus wiedmannii	5727363	Scaffold	NA	NA	PGB84105.1	PGB84106.1	NA	NA	NA	NA	NA	NA	NA	NA	NA	NA	NA	NA	NA	NA	NA	NA	NA	NA	1	Other	PDC-M62	Unknown	NA	Bacillus wiedmannii	Bacillus wiedmannii	NA
GCA_002570405.1	PGC01172.1	PGC01173.1	NA	NA	NA	NA	NA	NA	NA	NA	2	Septu	Septu	Possible abi	ASM257040v1	Bacillus toyonensis	Bacillus toyonensis	5974798	Scaffold	NA	NA	PGC01172.1	PGC01173.1	NA	NA	NA	NA	NA	NA	NA	NA	NA	NA	NA	NA	NA	NA	NA	NA	NA	NA	1	Other	PDC-M62	Unknown	NA	Bacillus toyonensis	Bacillus toyonensis	NA
GCA_002570415.1	PFU08935.1	PFU08936.1	NA	NA	NA	NA	NA	NA	NA	NA	2	Septu	Septu	Possible abi	ASM257041v1	Bacillus cereus	Bacillus cereus	5765750	Scaffold	NA	NA	PFU08935.1	PFU08936.1	NA	NA	NA	NA	NA	NA	NA	NA	NA	NA	NA	NA	NA	NA	NA	NA	NA	NA	1	Other	PDC-M62	Unknown	NA	Bacillus cereus	Bacillus cereus	NA
GCA_002570475.1	PFU47613.1	PFU47614.1	NA	NA	NA	NA	NA	NA	NA	NA	2	Septu	Septu	Possible abi	ASM257047v1	Bacillus thuringiensis	Bacillus thuringiensis	5855673	Scaffold	NA	NA	PFU47613.1	PFU47614.1	NA	NA	NA	NA	NA	NA	NA	NA	NA	NA	NA	NA	NA	NA	NA	NA	NA	NA	1	Other	PDC-M62	Unknown	NA	Bacillus thuringiensis	Bacillus thuringiensis	NA
GCA_002570705.1	PFW37111.1	PFW37114.1	PFW37115.1	PFW37116.1	NA	NA	NA	NA	NA	NA	4	DISARM	DISARM_2	Non-abi	ASM257070v1	Bacillus thuringiensis	Bacillus thuringiensis	5716949	Scaffold	NA	NA	PFW37111.1	PFW37116.1	NA	NA	NA	NA	NA	NA	NA	NA	NA	NA	NA	NA	NA	NA	NA	NA	NA	NA	1	Other	DMS_other	Non-abi	NA	Bacillus thuringiensis	Bacillus thuringiensis	NA
GCA_002571195.1	PFV05438.1	PFV05439.1	PFV05440.1	NA	NA	NA	NA	NA	NA	NA	3	Detocs	Detocs	Abi	ASM257119v1	Bacillus cereus	Bacillus cereus	6060772	Scaffold	NA	NA	PFV05438.1	PFV05440.1	NA	NA	NA	NA	NA	NA	NA	NA	NA	NA	NA	NA	NA	NA	NA	NA	NA	NA	1	Other	PDC-M60	Unknown	NA	Bacillus cereus	Bacillus cereus	NA
GCA_002571265.1	PFV97658.1	PFV97659.1	NA	NA	NA	NA	NA	NA	NA	NA	2	Dodola	Dodola	Unknown	ASM257126v1	Bacillus thuringiensis	Bacillus thuringiensis	6145399	Scaffold	NA	NA	PFV97658.1	PFV97659.1	NA	NA	NA	NA	NA	NA	NA	NA	NA	NA	NA	NA	NA	NA	NA	NA	NA	NA	1	Other	PDC-M37	Unknown	NA	Bacillus thuringiensis	Bacillus thuringiensis	NA
GCA_002571545.1	PGC40845.1	PGC40846.1	NA	NA	NA	NA	NA	NA	NA	NA	2	Septu	Septu	Possible abi	ASM257154v1	Bacillus pseudomycoides	Bacillus pseudomycoides	5857799	Scaffold	NA	NA	PGC40845.1	PGC40846.1	NA	NA	NA	NA	NA	NA	NA	NA	NA	NA	NA	NA	NA	NA	NA	NA	NA	NA	1	Other	PDC-M62	Unknown	NA	Bacillus pseudomycoides	Bacillus pseudomycoides	NA
GCA_002571615.1	PGC47387.1	PGC47388.1	PGC47389.1	NA	NA	NA	NA	NA	NA	NA	3	MADS	MADS	Non-abi	ASM257161v1	Bacillus toyonensis	Bacillus toyonensis	6485854	Scaffold	NA	NA	PGC47387.1	PGC47389.1	NA	NA	NA	NA	NA	NA	NA	NA	NA	NA	NA	NA	NA	NA	NA	NA	NA	NA	1	Other	DMS_other	Non-abi	NA	Bacillus toyonensis	Bacillus toyonensis	NA
GCA_002571785.1	PGD51061.1	NA	NA	NA	NA	NA	NA	NA	NA	NA	1	RloC	RloC	Abi	ASM257178v1	Bacillus wiedmannii	Bacillus wiedmannii	5919971	Scaffold	NA	NA	PGD51061.1	PGD51061.1	NA	NA	NA	NA	NA	NA	NA	NA	NA	NA	NA	NA	NA	NA	NA	NA	NA	NA	1	Other	PDC-S06	Unknown	NA	Bacillus wiedmannii	Bacillus wiedmannii	NA
GCA_002572165.1	PGE91762.1	PGE91763.1	NA	NA	NA	NA	NA	NA	NA	NA	2	Septu	Septu	Possible abi	ASM257216v1	Bacillus toyonensis	Bacillus toyonensis	5996855	Scaffold	NA	NA	PGE91762.1	PGE91763.1	NA	NA	NA	NA	NA	NA	NA	NA	NA	NA	NA	NA	NA	NA	NA	NA	NA	NA	1	Other	PDC-M62	Unknown	NA	Bacillus toyonensis	Bacillus toyonensis	NA
GCA_002572415.1	PGE36973.1	NA	NA	NA	NA	NA	NA	NA	NA	NA	1	RloC	RloC	Abi	ASM257241v1	Bacillus toyonensis	Bacillus toyonensis	5998070	Scaffold	NA	NA	PGE36973.1	PGE36973.1	NA	NA	NA	NA	NA	NA	NA	NA	NA	NA	NA	NA	NA	NA	NA	NA	NA	NA	1	Other	PDC-S06	Unknown	NA	Bacillus toyonensis	Bacillus toyonensis	NA
GCA_002574265.1	PGK38687.1	PGK38688.1	NA	NA	NA	NA	NA	NA	NA	NA	2	Septu	Septu	Possible abi	ASM257426v1	Bacillus thuringiensis	Bacillus thuringiensis	6153608	Scaffold	NA	NA	PGK38687.1	PGK38688.1	NA	NA	NA	NA	NA	NA	NA	NA	NA	NA	NA	NA	NA	NA	NA	NA	NA	NA	1	Other	PDC-M62	Unknown	NA	Bacillus thuringiensis	Bacillus thuringiensis	NA
GCA_002574325.1	PGK65787.1	PGK65788.1	NA	NA	NA	NA	NA	NA	NA	NA	2	Septu	Septu	Possible abi	ASM257432v1	Bacillus thuringiensis	Bacillus thuringiensis	6153481	Scaffold	NA	NA	PGK65787.1	PGK65788.1	NA	NA	NA	NA	NA	NA	NA	NA	NA	NA	NA	NA	NA	NA	NA	NA	NA	NA	1	Other	PDC-M62	Unknown	NA	Bacillus thuringiensis	Bacillus thuringiensis	NA
GCA_002574415.1	PGL07899.1	PGL07900.1	NA	NA	NA	NA	NA	NA	NA	NA	2	Septu	Septu	Possible abi	ASM257441v1	Bacillus cereus	Bacillus cereus	5740525	Scaffold	NA	NA	PGL07899.1	PGL07900.1	NA	NA	NA	NA	NA	NA	NA	NA	NA	NA	NA	NA	NA	NA	NA	NA	NA	NA	1	Other	PDC-M62	Unknown	NA	Bacillus cereus	Bacillus cereus	NA
GCA_002574435.1	PGL23479.1	PGL23480.1	NA	NA	NA	NA	NA	NA	NA	NA	2	Septu	Septu	Possible abi	ASM257443v1	Bacillus thuringiensis	Bacillus thuringiensis	5685918	Scaffold	NA	NA	PGL23479.1	PGL23480.1	NA	NA	NA	NA	NA	NA	NA	NA	NA	NA	NA	NA	NA	NA	NA	NA	NA	NA	1	Other	PDC-M62	Unknown	NA	Bacillus thuringiensis	Bacillus thuringiensis	NA
GCA_002574475.1	PGL28035.1	NA	NA	NA	NA	NA	NA	NA	NA	NA	1	Hna	Hna	Abi	ASM257447v1	Bacillus thuringiensis	Bacillus thuringiensis	5777641	Scaffold	NA	NA	PGL28035.1	PGL28035.1	NA	NA	NA	NA	NA	NA	NA	NA	NA	NA	NA	NA	NA	NA	NA	NA	NA	NA	1	Other	PDC-S28	Unknown	NA	Bacillus thuringiensis	Bacillus thuringiensis	NA
GCA_002574515.1	PGL47805.1	NA	NA	NA	NA	NA	NA	NA	NA	NA	1	Hna	Hna	Abi	ASM257451v1	Bacillus cereus	Bacillus cereus	6103511	Scaffold	NA	NA	PGL47805.1	PGL47805.1	NA	NA	NA	NA	NA	NA	NA	NA	NA	NA	NA	NA	NA	NA	NA	NA	NA	NA	1	Other	PDC-S28	Unknown	NA	Bacillus cereus	Bacillus cereus	NA
GCA_002574755.1	PGH93968.1	PGH93969.1	PGH93970.1	NA	NA	NA	NA	NA	NA	NA	3	Detocs	Detocs	Abi	ASM257475v1	Bacillus anthracis	Bacillus anthracis	5489482	Scaffold	NA	NA	PGH93968.1	PGH93970.1	NA	NA	NA	NA	NA	NA	NA	NA	NA	NA	NA	NA	NA	NA	NA	NA	NA	NA	1	Other	PDC-M60	Unknown	NA	Bacillus anthracis	Bacillus anthracis	NA
GCA_002575195.1	PGM88661.1	NA	NA	NA	NA	NA	NA	NA	NA	NA	1	Hna	Hna	Abi	ASM257519v1	Bacillus thuringiensis	Bacillus thuringiensis	6020926	Scaffold	NA	NA	PGM88661.1	PGM88661.1	NA	NA	NA	NA	NA	NA	NA	NA	NA	NA	NA	NA	NA	NA	NA	NA	NA	NA	1	Other	PDC-S28	Unknown	NA	Bacillus thuringiensis	Bacillus thuringiensis	NA
GCA_002575215.1	PGM98082.1	NA	NA	NA	NA	NA	NA	NA	NA	NA	1	Hna	Hna	Abi	ASM257521v1	Bacillus cereus	Bacillus cereus	6057757	Scaffold	NA	NA	PGM98082.1	PGM98082.1	NA	NA	NA	NA	NA	NA	NA	NA	NA	NA	NA	NA	NA	NA	NA	NA	NA	NA	1	Other	PDC-S28	Unknown	NA	Bacillus cereus	Bacillus cereus	NA
GCA_002575815.1	PGP05906.1	NA	NA	NA	NA	NA	NA	NA	NA	NA	1	Hna	Hna	Abi	ASM257581v1	Bacillus cereus	Bacillus cereus	6052354	Scaffold	NA	NA	PGP05906.1	PGP05906.1	NA	NA	NA	NA	NA	NA	NA	NA	NA	NA	NA	NA	NA	NA	NA	NA	NA	NA	1	Other	PDC-S28	Unknown	NA	Bacillus cereus	Bacillus cereus	NA
GCA_002575895.1	PGP19145.1	PGP19146.1	NA	NA	NA	NA	NA	NA	NA	NA	2	Septu	Septu	Possible abi	ASM257589v1	Bacillus thuringiensis	Bacillus thuringiensis	5796494	Scaffold	NA	NA	PGP19145.1	PGP19146.1	NA	NA	NA	NA	NA	NA	NA	NA	NA	NA	NA	NA	NA	NA	NA	NA	NA	NA	1	Other	PDC-M62	Unknown	NA	Bacillus thuringiensis	Bacillus thuringiensis	NA
GCA_002576275.1	PGR20136.1	NA	NA	NA	NA	NA	NA	NA	NA	NA	1	Hna	Hna	Abi	ASM257627v1	Bacillus cereus	Bacillus cereus	5993491	Scaffold	NA	NA	PGR20136.1	PGR20136.1	NA	NA	NA	NA	NA	NA	NA	NA	NA	NA	NA	NA	NA	NA	NA	NA	NA	NA	1	Other	PDC-S28	Unknown	NA	Bacillus cereus	Bacillus cereus	NA
GCA_002576345.1	PGR32558.1	PGR32559.1	PGR32560.1	NA	NA	NA	NA	NA	NA	NA	3	Detocs	Detocs	Abi	ASM257634v1	Bacillus cereus	Bacillus cereus	5900611	Scaffold	NA	NA	PGR32558.1	PGR32560.1	NA	NA	NA	NA	NA	NA	NA	NA	NA	NA	NA	NA	NA	NA	NA	NA	NA	NA	1	Other	PDC-M60	Unknown	NA	Bacillus cereus	Bacillus cereus	NA
GCA_002576535.1	PGS17219.1	PGS17220.1	PGS17221.1	NA	NA	NA	NA	NA	NA	NA	3	MADS	MADS	Non-abi	ASM257653v1	Bacillus cereus	Bacillus cereus	5802820	Scaffold	NA	NA	PGS17219.1	PGS17221.1	NA	NA	NA	NA	NA	NA	NA	NA	NA	NA	NA	NA	NA	NA	NA	NA	NA	NA	1	Other	DMS_other	Non-abi	NA	Bacillus cereus	Bacillus cereus	NA
GCA_002576575.1	PGO13640.1	NA	NA	NA	NA	NA	NA	NA	NA	NA	1	Hna	Hna	Abi	ASM257657v1	Bacillus cereus	Bacillus cereus	6006078	Scaffold	NA	NA	PGO13640.1	PGO13640.1	NA	NA	NA	NA	NA	NA	NA	NA	NA	NA	NA	NA	NA	NA	NA	NA	NA	NA	1	Other	PDC-S28	Unknown	NA	Bacillus cereus	Bacillus cereus	NA
GCA_002576595.1	PGO26397.1	PGO26398.1	NA	NA	NA	NA	NA	NA	NA	NA	2	Septu	Septu	Possible abi	ASM257659v1	Bacillus cereus	Bacillus cereus	5676727	Scaffold	NA	NA	PGO26397.1	PGO26398.1	NA	NA	NA	NA	NA	NA	NA	NA	NA	NA	NA	NA	NA	NA	NA	NA	NA	NA	1	Other	PDC-M62	Unknown	NA	Bacillus cereus	Bacillus cereus	NA
GCA_002576925.1	PGQ44411.1	PGQ44412.1	NA	NA	NA	NA	NA	NA	NA	NA	2	Septu	Septu	Possible abi	ASM257692v1	Bacillus thuringiensis	Bacillus thuringiensis	6040413	Scaffold	NA	NA	PGQ44411.1	PGQ44412.1	NA	NA	NA	NA	NA	NA	NA	NA	NA	NA	NA	NA	NA	NA	NA	NA	NA	NA	1	Other	PDC-M62	Unknown	NA	Bacillus thuringiensis	Bacillus thuringiensis	NA
GCA_002576925.1	PGQ45701.1	PGQ45702.1	NA	NA	NA	NA	NA	NA	NA	NA	2	Dodola	Dodola	Unknown	ASM257692v1	Bacillus thuringiensis	Bacillus thuringiensis	6040413	Scaffold	NA	NA	PGQ45701.1	PGQ45702.1	NA	NA	NA	NA	NA	NA	NA	NA	NA	NA	NA	NA	NA	NA	NA	NA	NA	NA	1	Other	PDC-M37	Unknown	NA	Bacillus thuringiensis	Bacillus thuringiensis	NA
GCA_002576925.1	PGQ49752.1	PGQ49753.1	NA	NA	NA	NA	NA	NA	NA	NA	2	Septu	Septu	Possible abi	ASM257692v1	Bacillus thuringiensis	Bacillus thuringiensis	6040413	Scaffold	NA	NA	PGQ49752.1	PGQ49753.1	NA	NA	NA	NA	NA	NA	NA	NA	NA	NA	NA	NA	NA	NA	NA	NA	NA	NA	1	Other	PDC-M01	Unknown	NA	Bacillus thuringiensis	Bacillus thuringiensis	NA
GCA_002577025.1	PGR98986.1	PGR98987.1	NA	NA	NA	NA	NA	NA	NA	NA	2	Dodola	Dodola	Unknown	ASM257702v1	Bacillus thuringiensis	Bacillus thuringiensis	6201854	Scaffold	NA	NA	PGR98986.1	PGR98987.1	NA	NA	NA	NA	NA	NA	NA	NA	NA	NA	NA	NA	NA	NA	NA	NA	NA	NA	1	Other	PDC-M37	Unknown	NA	Bacillus thuringiensis	Bacillus thuringiensis	NA
GCA_002577165.1	PGS41725.1	PGS41726.1	NA	NA	NA	NA	NA	NA	NA	NA	2	Septu	Septu	Possible abi	ASM257716v1	Bacillus cereus	Bacillus cereus	5724513	Scaffold	NA	NA	PGS41725.1	PGS41726.1	NA	NA	NA	NA	NA	NA	NA	NA	NA	NA	NA	NA	NA	NA	NA	NA	NA	NA	1	Other	PDC-M62	Unknown	NA	Bacillus cereus	Bacillus cereus	NA
GCA_002577455.1	PGT26749.1	PGT26750.1	NA	NA	NA	NA	NA	NA	NA	NA	2	Septu	Septu	Possible abi	ASM257745v1	Bacillus cereus	Bacillus cereus	5996796	Scaffold	NA	NA	PGT26749.1	PGT26750.1	NA	NA	NA	NA	NA	NA	NA	NA	NA	NA	NA	NA	NA	NA	NA	NA	NA	NA	1	Other	PDC-M01	Unknown	NA	Bacillus cereus	Bacillus cereus	NA
GCA_002577665.1	PGT91946.1	PGT91947.1	PGT91948.1	NA	NA	NA	NA	NA	NA	NA	3	Detocs	Detocs	Abi	ASM257766v1	Bacillus cereus	Bacillus cereus	5764115	Scaffold	NA	NA	PGT91946.1	PGT91948.1	NA	NA	NA	NA	NA	NA	NA	NA	NA	NA	NA	NA	NA	NA	NA	NA	NA	NA	1	Other	PDC-M60	Unknown	NA	Bacillus cereus	Bacillus cereus	NA
GCA_002577665.1	PGT91960.1	NA	NA	NA	NA	NA	NA	NA	NA	NA	1	Hna	Hna	Abi	ASM257766v1	Bacillus cereus	Bacillus cereus	5764115	Scaffold	NA	NA	PGT91960.1	PGT91960.1	NA	NA	NA	NA	NA	NA	NA	NA	NA	NA	NA	NA	NA	NA	NA	NA	NA	NA	1	Other	PDC-S28	Unknown	NA	Bacillus cereus	Bacillus cereus	NA
GCA_002577835.1	PGU19151.1	NA	NA	NA	NA	NA	NA	NA	NA	NA	1	Hna	Hna	Abi	ASM257783v1	Bacillus thuringiensis	Bacillus thuringiensis	5937636	Scaffold	NA	NA	PGU19151.1	PGU19151.1	NA	NA	NA	NA	NA	NA	NA	NA	NA	NA	NA	NA	NA	NA	NA	NA	NA	NA	1	Other	PDC-S28	Unknown	NA	Bacillus thuringiensis	Bacillus thuringiensis	NA
GCA_002578405.1	PGV09834.1	PGV09835.1	NA	NA	NA	NA	NA	NA	NA	NA	2	Septu	Septu	Possible abi	ASM257840v1	Bacillus cereus	Bacillus cereus	5683096	Scaffold	NA	NA	PGV09834.1	PGV09835.1	NA	NA	NA	NA	NA	NA	NA	NA	NA	NA	NA	NA	NA	NA	NA	NA	NA	NA	1	Other	PDC-M62	Unknown	NA	Bacillus cereus	Bacillus cereus	NA
GCA_002579245.1	PHA72678.1	NA	NA	NA	NA	NA	NA	NA	NA	NA	1	Hna	Hna	Abi	ASM257924v1	Bacillus toyonensis	Bacillus toyonensis	5960433	Scaffold	NA	NA	PHA72678.1	PHA72678.1	NA	NA	NA	NA	NA	NA	NA	NA	NA	NA	NA	NA	NA	NA	NA	NA	NA	NA	1	Other	PDC-S28	Unknown	NA	Bacillus toyonensis	Bacillus toyonensis	NA
GCA_002579445.1	PHB08672.1	PHB08673.1	NA	NA	NA	NA	NA	NA	NA	NA	2	Septu	Septu	Possible abi	ASM257944v1	Bacillus wiedmannii	Bacillus wiedmannii	5860439	Scaffold	NA	NA	PHB08672.1	PHB08673.1	NA	NA	NA	NA	NA	NA	NA	NA	NA	NA	NA	NA	NA	NA	NA	NA	NA	NA	1	Other	PDC-M62	Unknown	NA	Bacillus wiedmannii	Bacillus wiedmannii	NA
GCA_002579475.1	PHB18329.1	PHB18330.1	NA	NA	NA	NA	NA	NA	NA	NA	2	Septu	Septu	Possible abi	ASM257947v1	Bacillus pseudomycoides	Bacillus pseudomycoides	5859346	Scaffold	NA	NA	PHB18329.1	PHB18330.1	NA	NA	NA	NA	NA	NA	NA	NA	NA	NA	NA	NA	NA	NA	NA	NA	NA	NA	1	Other	PDC-M62	Unknown	NA	Bacillus pseudomycoides	Bacillus pseudomycoides	NA
GCA_002579865.1	PHB39293.1	PHB39294.1	PHB39295.1	NA	NA	NA	NA	NA	NA	NA	3	Detocs	Detocs	Abi	ASM257986v1	Bacillus wiedmannii	Bacillus wiedmannii	5475240	Scaffold	NA	NA	PHB39293.1	PHB39295.1	NA	NA	NA	NA	NA	NA	NA	NA	NA	NA	NA	NA	NA	NA	NA	NA	NA	NA	1	Other	PDC-M60	Unknown	NA	Bacillus wiedmannii	Bacillus wiedmannii	NA
GCA_002580575.1	PHC65050.1	PHC65051.1	NA	NA	NA	NA	NA	NA	NA	NA	2	Septu	Septu	Possible abi	ASM258057v1	Bacillus toyonensis	Bacillus toyonensis	5782529	Scaffold	NA	NA	PHC65050.1	PHC65051.1	NA	NA	NA	NA	NA	NA	NA	NA	NA	NA	NA	NA	NA	NA	NA	NA	NA	NA	1	Other	PDC-M62	Unknown	NA	Bacillus toyonensis	Bacillus toyonensis	NA
GCA_002580965.1	PHD33533.1	PHD33534.1	NA	NA	NA	NA	NA	NA	NA	NA	2	Septu	Septu	Possible abi	ASM258096v1	Bacillus toyonensis	Bacillus toyonensis	5773289	Scaffold	NA	NA	PHD33533.1	PHD33534.1	NA	NA	NA	NA	NA	NA	NA	NA	NA	NA	NA	NA	NA	NA	NA	NA	NA	NA	1	Other	PDC-M62	Unknown	NA	Bacillus toyonensis	Bacillus toyonensis	NA
GCA_002581635.1	PHD29904.1	PHD29905.1	NA	NA	NA	NA	NA	NA	NA	NA	2	Septu	Septu	Possible abi	ASM258163v1	Bacillus wiedmannii	Bacillus wiedmannii	5516328	Scaffold	NA	NA	PHD29904.1	PHD29905.1	NA	NA	NA	NA	NA	NA	NA	NA	NA	NA	NA	NA	NA	NA	NA	NA	NA	NA	1	Other	PDC-M62	Unknown	NA	Bacillus wiedmannii	Bacillus wiedmannii	NA
GCA_002582335.1	PHE67311.1	PHE67312.1	NA	NA	NA	NA	NA	NA	NA	NA	2	Septu	Septu	Possible abi	ASM258233v1	Bacillus wiedmannii	Bacillus wiedmannii	5929944	Scaffold	NA	NA	PHE67311.1	PHE67312.1	NA	NA	NA	NA	NA	NA	NA	NA	NA	NA	NA	NA	NA	NA	NA	NA	NA	NA	1	Other	PDC-M62	Unknown	NA	Bacillus wiedmannii	Bacillus wiedmannii	NA
GCA_002582445.1	PGV45085.1	PGV45086.1	PGV45087.1	NA	NA	NA	NA	NA	NA	NA	3	Detocs	Detocs	Abi	ASM258244v1	Bacillus cereus	Bacillus cereus	6010834	Scaffold	NA	NA	PGV45085.1	PGV45087.1	NA	NA	NA	NA	NA	NA	NA	NA	NA	NA	NA	NA	NA	NA	NA	NA	NA	NA	1	Other	PDC-M60	Unknown	NA	Bacillus cereus	Bacillus cereus	NA
GCA_002582665.1	PGV77978.1	PGV77979.1	NA	NA	NA	NA	NA	NA	NA	NA	2	Septu	Septu	Possible abi	ASM258266v1	Bacillus cereus	Bacillus cereus	5940822	Scaffold	NA	NA	PGV77978.1	PGV77979.1	NA	NA	NA	NA	NA	NA	NA	NA	NA	NA	NA	NA	NA	NA	NA	NA	NA	NA	1	Other	PDC-M62	Unknown	NA	Bacillus cereus	Bacillus cereus	NA
GCA_002583535.1	PGZ32220.1	PGZ32221.1	NA	NA	NA	NA	NA	NA	NA	NA	2	Septu	Septu	Possible abi	ASM258353v1	Bacillus cereus	Bacillus cereus	6184419	Scaffold	NA	NA	PGZ32220.1	PGZ32221.1	NA	NA	NA	NA	NA	NA	NA	NA	NA	NA	NA	NA	NA	NA	NA	NA	NA	NA	1	Other	PDC-M62	Unknown	NA	Bacillus cereus	Bacillus cereus	NA
GCA_002583535.1	PGZ33049.1	NA	NA	NA	NA	NA	NA	NA	NA	NA	1	RloC	RloC	Abi	ASM258353v1	Bacillus cereus	Bacillus cereus	6184419	Scaffold	NA	NA	PGZ33049.1	PGZ33049.1	NA	NA	NA	NA	NA	NA	NA	NA	NA	NA	NA	NA	NA	NA	NA	NA	NA	NA	1	Other	PDC-S06	Unknown	NA	Bacillus cereus	Bacillus cereus	NA
GCA_002583885.1	PHF12382.1	NA	NA	NA	NA	NA	NA	NA	NA	NA	1	RloC	RloC	Abi	ASM258388v1	Bacillus wiedmannii	Bacillus wiedmannii	5914914	Scaffold	NA	NA	PHF12382.1	PHF12382.1	NA	NA	NA	NA	NA	NA	NA	NA	NA	NA	NA	NA	NA	NA	NA	NA	NA	NA	1	Other	PDC-S06	Unknown	NA	Bacillus wiedmannii	Bacillus wiedmannii	NA
GCA_002584485.1	PGX31440.1	PGX31441.1	PGX31442.1	NA	NA	NA	NA	NA	NA	NA	3	Detocs	Detocs	Abi	ASM258448v1	Bacillus anthracis	Bacillus anthracis	5633331	Scaffold	NA	NA	PGX31440.1	PGX31442.1	NA	NA	NA	NA	NA	NA	NA	NA	NA	NA	NA	NA	NA	NA	NA	NA	NA	NA	1	Other	PDC-M60	Unknown	NA	Bacillus anthracis	Bacillus anthracis	NA
GCA_002584605.1	PGX99097.1	PGX99098.1	NA	NA	NA	NA	NA	NA	NA	NA	2	Septu	Septu	Possible abi	ASM258460v1	Bacillus thuringiensis	Bacillus thuringiensis	5795964	Scaffold	NA	NA	PGX99097.1	PGX99098.1	NA	NA	NA	NA	NA	NA	NA	NA	NA	NA	NA	NA	NA	NA	NA	NA	NA	NA	1	Other	PDC-M62	Unknown	NA	Bacillus thuringiensis	Bacillus thuringiensis	NA
GCA_002584845.1	PGY92313.1	PGY92314.1	NA	NA	NA	NA	NA	NA	NA	NA	2	Septu	Septu	Possible abi	ASM258484v1	Bacillus cereus	Bacillus cereus	6088187	Scaffold	NA	NA	PGY92313.1	PGY92314.1	NA	NA	NA	NA	NA	NA	NA	NA	NA	NA	NA	NA	NA	NA	NA	NA	NA	NA	1	Other	PDC-M62	Unknown	NA	Bacillus cereus	Bacillus cereus	NA
GCA_002585315.1	PGV71402.1	NA	NA	NA	NA	NA	NA	NA	NA	NA	1	RloC	RloC	Abi	ASM258531v1	Bacillus thuringiensis	Bacillus thuringiensis	5977100	Scaffold	NA	NA	PGV71402.1	PGV71402.1	NA	NA	NA	NA	NA	NA	NA	NA	NA	NA	NA	NA	NA	NA	NA	NA	NA	NA	1	Other	PDC-S06	Unknown	NA	Bacillus thuringiensis	Bacillus thuringiensis	NA
GCA_002585635.1	PGW55384.1	NA	NA	NA	NA	NA	NA	NA	NA	NA	1	RloC	RloC	Abi	ASM258563v1	Bacillus thuringiensis	Bacillus thuringiensis	6272017	Scaffold	NA	NA	PGW55384.1	PGW55384.1	NA	NA	NA	NA	NA	NA	NA	NA	NA	NA	NA	NA	NA	NA	NA	NA	NA	NA	1	Other	PDC-S06	Unknown	NA	Bacillus thuringiensis	Bacillus thuringiensis	NA
GCA_002585665.1	PGW95247.1	PGW95248.1	NA	NA	NA	NA	NA	NA	NA	NA	2	Septu	Septu	Possible abi	ASM258566v1	Bacillus cereus	Bacillus cereus	6081928	Scaffold	NA	NA	PGW95247.1	PGW95248.1	NA	NA	NA	NA	NA	NA	NA	NA	NA	NA	NA	NA	NA	NA	NA	NA	NA	NA	1	Other	PDC-M62	Unknown	NA	Bacillus cereus	Bacillus cereus	NA
GCA_002585695.1	PGW72582.1	PGW72583.1	NA	NA	NA	NA	NA	NA	NA	NA	2	Septu	Septu	Possible abi	ASM258569v1	Bacillus cereus	Bacillus cereus	5270486	Scaffold	NA	NA	PGW72582.1	PGW72583.1	NA	NA	NA	NA	NA	NA	NA	NA	NA	NA	NA	NA	NA	NA	NA	NA	NA	NA	1	Other	PDC-M62	Unknown	NA	Bacillus cereus	Bacillus cereus	NA
GCA_002585785.1	PGX56996.1	PGX56997.1	NA	NA	NA	NA	NA	NA	NA	NA	2	Septu	Septu	Possible abi	ASM258578v1	Bacillus cereus	Bacillus cereus	5869537	Scaffold	NA	NA	PGX56996.1	PGX56997.1	NA	NA	NA	NA	NA	NA	NA	NA	NA	NA	NA	NA	NA	NA	NA	NA	NA	NA	1	Other	PDC-M62	Unknown	NA	Bacillus cereus	Bacillus cereus	NA
GCA_002585795.1	PGX74523.1	PGX74524.1	NA	NA	NA	NA	NA	NA	NA	NA	2	Septu	Septu	Possible abi	ASM258579v1	Bacillus thuringiensis	Bacillus thuringiensis	5850336	Scaffold	NA	NA	PGX74523.1	PGX74524.1	NA	NA	NA	NA	NA	NA	NA	NA	NA	NA	NA	NA	NA	NA	NA	NA	NA	NA	1	Other	PDC-M62	Unknown	NA	Bacillus thuringiensis	Bacillus thuringiensis	NA
GCA_002585795.1	PGX74535.1	PGX74536.1	NA	NA	NA	NA	NA	NA	NA	NA	2	Septu	Septu	Possible abi	ASM258579v1	Bacillus thuringiensis	Bacillus thuringiensis	5850336	Scaffold	NA	NA	PGX74535.1	PGX74536.1	NA	NA	NA	NA	NA	NA	NA	NA	NA	NA	NA	NA	NA	NA	NA	NA	NA	NA	1	Other	PDC-M62	Unknown	NA	Bacillus thuringiensis	Bacillus thuringiensis	NA
GCA_002589455.1	PHG81183.1	PHG81184.1	NA	NA	NA	NA	NA	NA	NA	NA	2	Septu	Septu	Possible abi	ASM258945v1	Bacillus wiedmannii	Bacillus wiedmannii	5582692	Scaffold	NA	NA	PHG81183.1	PHG81184.1	NA	NA	NA	NA	NA	NA	NA	NA	NA	NA	NA	NA	NA	NA	NA	NA	NA	NA	1	Other	PDC-M62	Unknown	NA	Bacillus wiedmannii	Bacillus wiedmannii	NA
GCA_002589605.1	PHF83220.1	PHF83221.1	NA	NA	NA	NA	NA	NA	NA	NA	2	Septu	Septu	Possible abi	ASM258960v1	Bacillus toyonensis	Bacillus toyonensis	5929387	Scaffold	NA	NA	PHF83220.1	PHF83221.1	NA	NA	NA	NA	NA	NA	NA	NA	NA	NA	NA	NA	NA	NA	NA	NA	NA	NA	1	Other	PDC-M62	Unknown	NA	Bacillus toyonensis	Bacillus toyonensis	NA
GCA_002969075.2	PQQ45491.1	PQQ45492.1	NA	NA	NA	NA	NA	NA	NA	NA	2	Septu	Septu	Possible abi	ASM296907v2	Bacillus thuringiensis	Bacillus thuringiensis	6113005	Scaffold	NA	NA	PQQ45491.1	PQQ45492.1	NA	NA	NA	NA	NA	NA	NA	NA	NA	NA	NA	NA	NA	NA	NA	NA	NA	NA	1	Other	PDC-M62	Unknown	NA	Bacillus thuringiensis	Bacillus thuringiensis	NA
GCA_003439135.1	RGN80697.1	RGN80698.1	NA	NA	NA	NA	NA	NA	NA	NA	2	Septu	Septu	Possible abi	ASM343913v1	Bacillus cereus	Bacillus cereus	5512240	Contig	NA	NA	RGN80697.1	RGN80698.1	NA	NA	NA	NA	NA	NA	NA	NA	NA	NA	NA	NA	NA	NA	NA	NA	NA	NA	1	Other	PDC-M62	Unknown	NA	Bacillus cereus	Bacillus cereus	NA
GCA_003612265.1	RKI21594.1	RKI21595.1	NA	NA	NA	NA	NA	NA	NA	NA	2	Septu	Septu	Possible abi	ASM361226v1	Bacillus thuringiensis	Bacillus thuringiensis	5845123	Contig	NA	NA	RKI21594.1	RKI21595.1	NA	NA	NA	NA	NA	NA	NA	NA	NA	NA	NA	NA	NA	NA	NA	NA	NA	NA	1	Other	PDC-M62	Unknown	NA	Bacillus thuringiensis	Bacillus thuringiensis	NA
GCA_035815935.1	MEC2911042.1	NA	NA	NA	NA	NA	NA	NA	NA	NA	1	AbiO	AbiO	Possible abi	ASM3581593v1	Bacillus thuringiensis	Bacillus thuringiensis	5977339	Scaffold	NA	NA	MEC2911042.1	MEC2911042.1	NA	NA	NA	NA	NA	NA	NA	NA	NA	NA	NA	NA	NA	NA	NA	NA	NA	NA	1	Nhi	Nhi	Non-abi	NA	Bacillus thuringiensis	Bacillus thuringiensis	NA
GCA_004307985.1	TBL14513.1	TBL14514.1	NA	NA	NA	NA	NA	NA	NA	NA	2	Septu	Septu	Possible abi	ASM430798v1	Bacillus paranthracis	Bacillus paranthracis	4156052	Contig	NA	NA	TBL14513.1	TBL14514.1	NA	NA	NA	NA	NA	NA	NA	NA	NA	NA	NA	NA	NA	NA	NA	NA	NA	NA	1	Other	PDC-M01	Unknown	NA	Bacillus paranthracis	Bacillus paranthracis	NA
GCA_004330305.1	TBX46481.1	NA	NA	NA	NA	NA	NA	NA	NA	NA	1	Hna	Hna	Abi	ASM433030v1	Bacillus toyonensis	Bacillus toyonensis	5964825	Contig	NA	NA	TBX46481.1	TBX46481.1	NA	NA	NA	NA	NA	NA	NA	NA	NA	NA	NA	NA	NA	NA	NA	NA	NA	NA	1	Other	PDC-S28	Unknown	NA	Bacillus toyonensis	Bacillus toyonensis	NA
GCA_027709305.1	MDA1506412.1	MDA1506413.1	NA	NA	NA	NA	NA	NA	NA	NA	2	PsyrTA	PsyrTA	Possible abi	ASM2770930v1	Bacillus cereus group sp. TH36-2LC	Other	5654893	Contig	NA	NA	MDA1506412.1	MDA1506413.1	NA	NA	NA	NA	NA	NA	NA	NA	NA	NA	NA	NA	NA	NA	NA	NA	NA	NA	1	ShosTA	ShosTA	Possible abi	NA	Bacillus cereus group sp. TH36-2LC	Other	NA
GCA_004330315.1	TBX42947.1	NA	NA	NA	NA	NA	NA	NA	NA	NA	1	RloC	RloC	Abi	ASM433031v1	Bacillus thuringiensis	Bacillus thuringiensis	6113939	Contig	NA	NA	TBX42947.1	TBX42947.1	NA	NA	NA	NA	NA	NA	NA	NA	NA	NA	NA	NA	NA	NA	NA	NA	NA	NA	1	Other	PDC-S06	Unknown	NA	Bacillus thuringiensis	Bacillus thuringiensis	NA
GCA_004343085.1	TCW44451.1	TCW44452.1	NA	NA	NA	NA	NA	NA	NA	NA	2	Septu	Septu	Possible abi	ASM434308v1	Bacillus thuringiensis	Bacillus thuringiensis	6102587	Scaffold	NA	NA	TCW44451.1	TCW44452.1	NA	NA	NA	NA	NA	NA	NA	NA	NA	NA	NA	NA	NA	NA	NA	NA	NA	NA	1	Other	PDC-M62	Unknown	NA	Bacillus thuringiensis	Bacillus thuringiensis	NA
GCA_004346705.1	TCW43604.1	TCW43605.1	NA	NA	NA	NA	NA	NA	NA	NA	2	Septu	Septu	Possible abi	ASM434670v1	Bacillus thuringiensis	Bacillus thuringiensis	6102858	Scaffold	NA	NA	TCW43604.1	TCW43605.1	NA	NA	NA	NA	NA	NA	NA	NA	NA	NA	NA	NA	NA	NA	NA	NA	NA	NA	1	Other	PDC-M62	Unknown	NA	Bacillus thuringiensis	Bacillus thuringiensis	NA
GCA_005217125.1	TKH60181.1	TKH60182.1	NA	NA	NA	NA	NA	NA	NA	NA	2	Septu	Septu	Possible abi	ASM521712v1	Bacillus cereus	Bacillus cereus	5886675	Scaffold	NA	NA	TKH60181.1	TKH60182.1	NA	NA	NA	NA	NA	NA	NA	NA	NA	NA	NA	NA	NA	NA	NA	NA	NA	NA	1	Other	PDC-M62	Unknown	NA	Bacillus cereus	Bacillus cereus	NA
GCA_005217245.1	TKH62597.1	TKH62598.1	NA	NA	NA	NA	NA	NA	NA	NA	2	Septu	Septu	Possible abi	ASM521724v1	Bacillus cereus	Bacillus cereus	5783330	Scaffold	NA	NA	TKH62597.1	TKH62598.1	NA	NA	NA	NA	NA	NA	NA	NA	NA	NA	NA	NA	NA	NA	NA	NA	NA	NA	1	Other	PDC-M62	Unknown	NA	Bacillus cereus	Bacillus cereus	NA
GCA_004306995.1	GCF74172.1	GCF74173.1	NA	NA	NA	NA	NA	NA	NA	NA	2	Pycsar	Pycsar	Abi	ASM430699v1	Bacillus cereus	Bacillus cereus	5425931	Scaffold	NA	NA	GCF74172.1	GCF74173.1	NA	NA	NA	NA	NA	NA	NA	NA	NA	NA	NA	NA	NA	NA	NA	NA	NA	NA	1	CBASS	CBASS_I	Abi	NA	Bacillus cereus	Bacillus cereus	NA
GCA_006349625.1	TNP15416.1	TNP15417.1	NA	NA	NA	NA	NA	NA	NA	NA	2	Septu	Septu	Possible abi	ASM634962v1	Bacillus tropicus	Bacillus tropicus	5335513	Contig	NA	NA	TNP15416.1	TNP15417.1	NA	NA	NA	NA	NA	NA	NA	NA	NA	NA	NA	NA	NA	NA	NA	NA	NA	NA	1	Other	PDC-M62	Unknown	NA	Bacillus tropicus	Bacillus tropicus	NA
GCA_020686325.1	MCC2463903.1	MCC2463904.1	NA	NA	NA	NA	NA	NA	NA	NA	2	Pycsar	Pycsar	Abi	ASM2068632v1	Bacillus mobilis	Bacillus mobilis	5385626	Scaffold	NA	NA	MCC2463903.1	MCC2463904.1	NA	NA	NA	NA	NA	NA	NA	NA	NA	NA	NA	NA	NA	NA	NA	NA	NA	NA	1	CBASS	CBASS_I	Abi	NA	Bacillus mobilis	Bacillus mobilis	NA
GCA_008923385.1	KAB2363440.1	KAB2363442.1	NA	NA	NA	NA	NA	NA	NA	NA	2	RM	RM_II	Non-abi	ASM892338v1	Bacillus thuringiensis	Bacillus thuringiensis	5928652	Contig	NA	NA	KAB2363440.1	KAB2363442.1	NA	NA	NA	NA	NA	NA	NA	NA	NA	NA	NA	NA	NA	NA	NA	NA	NA	NA	1	Other	DMS_other	Non-abi	NA	Bacillus thuringiensis	Bacillus thuringiensis	NA
GCA_008923405.1	KAB2387239.1	NA	NA	NA	NA	NA	NA	NA	NA	NA	1	RloC	RloC	Abi	ASM892340v1	Bacillus toyonensis	Bacillus toyonensis	5627226	Contig	NA	NA	KAB2387239.1	KAB2387239.1	NA	NA	NA	NA	NA	NA	NA	NA	NA	NA	NA	NA	NA	NA	NA	NA	NA	NA	1	Other	PDC-S06	Unknown	NA	Bacillus toyonensis	Bacillus toyonensis	NA
GCA_009646465.1	MRB22627.1	NA	NA	NA	NA	NA	NA	NA	NA	NA	1	Hna	Hna	Abi	ASM964646v1	Bacillus thuringiensis	Bacillus thuringiensis	5625040	Contig	NA	NA	MRB22627.1	MRB22627.1	NA	NA	NA	NA	NA	NA	NA	NA	NA	NA	NA	NA	NA	NA	NA	NA	NA	NA	1	Other	PDC-S28	Unknown	NA	Bacillus thuringiensis	Bacillus thuringiensis	NA
GCA_009646615.1	MRB09095.1	NA	NA	NA	NA	NA	NA	NA	NA	NA	1	Hna	Hna	Abi	ASM964661v1	Bacillus thuringiensis	Bacillus thuringiensis	6530475	Contig	NA	NA	MRB09095.1	MRB09095.1	NA	NA	NA	NA	NA	NA	NA	NA	NA	NA	NA	NA	NA	NA	NA	NA	NA	NA	1	Other	PDC-S28	Unknown	NA	Bacillus thuringiensis	Bacillus thuringiensis	NA
GCA_009646995.1	MRC85987.1	MRC85988.1	NA	NA	NA	NA	NA	NA	NA	NA	2	Septu	Septu	Possible abi	ASM964699v1	Bacillus thuringiensis	Bacillus thuringiensis	6693368	Contig	NA	NA	MRC85987.1	MRC85988.1	NA	NA	NA	NA	NA	NA	NA	NA	NA	NA	NA	NA	NA	NA	NA	NA	NA	NA	1	Other	PDC-M62	Unknown	NA	Bacillus thuringiensis	Bacillus thuringiensis	NA
GCA_012395385.1	NKX61466.1	NKX61467.1	NKX61468.1	NA	NA	NA	NA	NA	NA	NA	3	Detocs	Detocs	Abi	ASM1239538v1	Bacillus cereus	Bacillus cereus	5732791	Scaffold	NA	NA	NKX61466.1	NKX61468.1	NA	NA	NA	NA	NA	NA	NA	NA	NA	NA	NA	NA	NA	NA	NA	NA	NA	NA	1	Other	PDC-M60	Unknown	NA	Bacillus cereus	Bacillus cereus	NA
GCA_013112375.1	QJU37171.1	NA	NA	NA	NA	NA	NA	NA	NA	NA	1	RloC	RloC	Abi	ASM1311237v1	Bacillus cereus	Bacillus cereus	5750332	Complete Genome	NA	NA	QJU37171.1	QJU37171.1	NA	NA	NA	NA	NA	NA	NA	NA	NA	NA	NA	NA	NA	NA	NA	NA	NA	NA	1	Other	PDC-S06	Unknown	NA	Bacillus cereus	Bacillus cereus	NA
GCA_021654935.1	BCC10342.1	BCC10343.1	NA	NA	NA	NA	NA	NA	NA	NA	2	Pycsar	Pycsar	Abi	ASM2165493v1	Bacillus cereus	Bacillus cereus	5473578	Complete Genome	NA	NA	BCC10342.1	BCC10343.1	NA	NA	NA	NA	NA	NA	NA	NA	NA	NA	NA	NA	NA	NA	NA	NA	NA	NA	1	CBASS	CBASS_I	Abi	NA	Bacillus cereus	Bacillus cereus	NA
GCA_013267235.1	QKH00589.1	NA	NA	NA	NA	NA	NA	NA	NA	NA	1	Hna	Hna	Abi	ASM1326723v1	Bacillus cereus	Bacillus cereus	6068562	Complete Genome	NA	NA	QKH00589.1	QKH00589.1	NA	NA	NA	NA	NA	NA	NA	NA	NA	NA	NA	NA	NA	NA	NA	NA	NA	NA	1	Other	PDC-S28	Unknown	NA	Bacillus cereus	Bacillus cereus	NA
GCA_013284485.1	NRR17640.1	NRR17641.1	NA	NA	NA	NA	NA	NA	NA	NA	2	Septu	Septu	Possible abi	ASM1328448v1	Bacillus pacificus	Bacillus pacificus	5695940	Contig	NA	NA	NRR17640.1	NRR17641.1	NA	NA	NA	NA	NA	NA	NA	NA	NA	NA	NA	NA	NA	NA	NA	NA	NA	NA	1	Other	PDC-M62	Unknown	NA	Bacillus pacificus	Bacillus pacificus	NA
GCA_013303085.1	NSL68459.1	NSL68460.1	NA	NA	NA	NA	NA	NA	NA	NA	2	Septu	Septu	Possible abi	ASM1330308v1	Bacillus toyonensis	Bacillus toyonensis	5528343	Contig	NA	NA	NSL68459.1	NSL68460.1	NA	NA	NA	NA	NA	NA	NA	NA	NA	NA	NA	NA	NA	NA	NA	NA	NA	NA	1	Other	PDC-M01	Unknown	NA	Bacillus toyonensis	Bacillus toyonensis	NA
GCA_013303115.1	NSL59038.1	NSL59041.1	NSL59042.1	NSL59043.1	NA	NA	NA	NA	NA	NA	4	DISARM	DISARM_2	Non-abi	ASM1330311v1	Bacillus cereus	Bacillus cereus	5354843	Contig	NA	NA	NSL59038.1	NSL59043.1	NA	NA	NA	NA	NA	NA	NA	NA	NA	NA	NA	NA	NA	NA	NA	NA	NA	NA	1	Other	DMS_other	Non-abi	NA	Bacillus cereus	Bacillus cereus	NA
GCA_014236635.1	MBC2683847.1	NA	NA	NA	NA	NA	NA	NA	NA	NA	1	Hna	Hna	Abi	ASM1423663v1	Bacillus toyonensis	Bacillus toyonensis	5786797	Contig	NA	NA	MBC2683847.1	MBC2683847.1	NA	NA	NA	NA	NA	NA	NA	NA	NA	NA	NA	NA	NA	NA	NA	NA	NA	NA	1	Other	PDC-S28	Unknown	NA	Bacillus toyonensis	Bacillus toyonensis	NA
GCA_015071115.1	MBE7123473.1	NA	NA	NA	NA	NA	NA	NA	NA	NA	1	Hna	Hna	Abi	ASM1507111v1	Bacillus cereus	Bacillus cereus	6000813	Contig	NA	NA	MBE7123473.1	MBE7123473.1	NA	NA	NA	NA	NA	NA	NA	NA	NA	NA	NA	NA	NA	NA	NA	NA	NA	NA	1	Other	PDC-S28	Unknown	NA	Bacillus cereus	Bacillus cereus	NA
GCA_015880975.1	MBG9468751.1	MBG9468752.1	NA	NA	NA	NA	NA	NA	NA	NA	2	Septu	Septu	Possible abi	ASM1588097v1	Bacillus thuringiensis	Bacillus thuringiensis	5985484	Contig	NA	NA	MBG9468751.1	MBG9468752.1	NA	NA	NA	NA	NA	NA	NA	NA	NA	NA	NA	NA	NA	NA	NA	NA	NA	NA	1	Other	PDC-M62	Unknown	NA	Bacillus thuringiensis	Bacillus thuringiensis	NA
GCA_016027575.1	QPS52430.1	QPS52431.1	QPS52432.1	NA	NA	NA	NA	NA	NA	NA	3	Detocs	Detocs	Abi	ASM1602757v1	Bacillus tropicus	Bacillus tropicus	5716977	Complete Genome	NA	NA	QPS52430.1	QPS52432.1	NA	NA	NA	NA	NA	NA	NA	NA	NA	NA	NA	NA	NA	NA	NA	NA	NA	NA	1	Other	PDC-M60	Unknown	NA	Bacillus tropicus	Bacillus tropicus	NA
GCA_016483295.1	MBJ7959137.1	NA	NA	NA	NA	NA	NA	NA	NA	NA	1	Hna	Hna	Abi	ASM1648329v1	Bacillus cereus group sp. N28	Other	5981439	Contig	NA	NA	MBJ7959137.1	MBJ7959137.1	NA	NA	NA	NA	NA	NA	NA	NA	NA	NA	NA	NA	NA	NA	NA	NA	NA	NA	1	Other	PDC-S28	Unknown	NA	Bacillus cereus group sp. N28	Other	NA
GCA_016483615.1	MBJ8089193.1	NA	NA	NA	NA	NA	NA	NA	NA	NA	1	Hna	Hna	Abi	ASM1648361v1	Bacillus cereus	Bacillus cereus	5897890	Contig	NA	NA	MBJ8089193.1	MBJ8089193.1	NA	NA	NA	NA	NA	NA	NA	NA	NA	NA	NA	NA	NA	NA	NA	NA	NA	NA	1	Other	PDC-S28	Unknown	NA	Bacillus cereus	Bacillus cereus	NA
GCA_016483725.1	MBJ8115834.1	MBJ8115835.1	MBJ8115836.1	NA	NA	NA	NA	NA	NA	NA	3	MADS	MADS	Non-abi	ASM1648372v1	Bacillus cereus	Bacillus cereus	6003049	Contig	NA	NA	MBJ8115834.1	MBJ8115836.1	NA	NA	NA	NA	NA	NA	NA	NA	NA	NA	NA	NA	NA	NA	NA	NA	NA	NA	1	Other	DMS_other	Non-abi	NA	Bacillus cereus	Bacillus cereus	NA
GCA_016605985.1	QQN86689.1	QQN86690.1	QQN86691.1	NA	NA	NA	NA	NA	NA	NA	3	Detocs	Detocs	Abi	ASM1660598v1	Bacillus toyonensis	Bacillus toyonensis	5787787	Complete Genome	NA	NA	QQN86689.1	QQN86691.1	NA	NA	NA	NA	NA	NA	NA	NA	NA	NA	NA	NA	NA	NA	NA	NA	NA	NA	1	Other	PDC-M60	Unknown	NA	Bacillus toyonensis	Bacillus toyonensis	NA
GCA_016900175.1	MBM6771632.1	NA	NA	NA	NA	NA	NA	NA	NA	NA	1	Hna	Hna	Abi	ASM1690017v1	Bacillus cereus	Bacillus cereus	5643231	Contig	NA	NA	MBM6771632.1	MBM6771632.1	NA	NA	NA	NA	NA	NA	NA	NA	NA	NA	NA	NA	NA	NA	NA	NA	NA	NA	1	Other	PDC-S28	Unknown	NA	Bacillus cereus	Bacillus cereus	NA
GCA_017312215.1	MBN9901371.1	MBN9901372.1	NA	NA	NA	NA	NA	NA	NA	NA	2	Septu	Septu	Possible abi	ASM1731221v1	Bacillus thuringiensis	Bacillus thuringiensis	6137209	Scaffold	NA	NA	MBN9901371.1	MBN9901372.1	NA	NA	NA	NA	NA	NA	NA	NA	NA	NA	NA	NA	NA	NA	NA	NA	NA	NA	1	Other	PDC-M62	Unknown	NA	Bacillus thuringiensis	Bacillus thuringiensis	NA
GCA_018221565.1	MBR9684551.1	MBR9684552.1	NA	NA	NA	NA	NA	NA	NA	NA	2	Septu	Septu	Possible abi	ASM1822156v1	Bacillus cereus	Bacillus cereus	5269502	Contig	NA	NA	MBR9684551.1	MBR9684552.1	NA	NA	NA	NA	NA	NA	NA	NA	NA	NA	NA	NA	NA	NA	NA	NA	NA	NA	1	Other	PDC-M62	Unknown	NA	Bacillus cereus	Bacillus cereus	NA
GCA_018499925.1	MBT0788172.1	MBT0788173.1	NA	NA	NA	NA	NA	NA	NA	NA	2	Septu	Septu	Possible abi	ASM1849992v1	Bacillus cereus	Bacillus cereus	5693661	Scaffold	NA	NA	MBT0788172.1	MBT0788173.1	NA	NA	NA	NA	NA	NA	NA	NA	NA	NA	NA	NA	NA	NA	NA	NA	NA	NA	1	Other	PDC-M62	Unknown	NA	Bacillus cereus	Bacillus cereus	NA
GCA_018736765.1	QWG48140.1	QWG48141.1	NA	NA	NA	NA	NA	NA	NA	NA	2	Septu	Septu	Possible abi	ASM1873676v1	Bacillus mycoides	Bacillus mycoides	5747492	Complete Genome	NA	NA	QWG48140.1	QWG48141.1	NA	NA	NA	NA	NA	NA	NA	NA	NA	NA	NA	NA	NA	NA	NA	NA	NA	NA	1	Other	PDC-M62	Unknown	NA	Bacillus mycoides	Bacillus mycoides	NA
GCA_018739305.1	QWG51682.1	QWG51683.1	NA	NA	NA	NA	NA	NA	NA	NA	2	Septu	Septu	Possible abi	ASM1873930v1	Bacillus mycoides	Bacillus mycoides	5751434	Complete Genome	NA	NA	QWG51682.1	QWG51683.1	NA	NA	NA	NA	NA	NA	NA	NA	NA	NA	NA	NA	NA	NA	NA	NA	NA	NA	1	Other	PDC-M62	Unknown	NA	Bacillus mycoides	Bacillus mycoides	NA
GCA_018739645.1	QWH09830.1	NA	NA	NA	NA	NA	NA	NA	NA	NA	1	Hna	Hna	Abi	ASM1873964v1	Bacillus mycoides	Bacillus mycoides	5798832	Complete Genome	NA	NA	QWH09830.1	QWH09830.1	NA	NA	NA	NA	NA	NA	NA	NA	NA	NA	NA	NA	NA	NA	NA	NA	NA	NA	1	Other	PDC-S28	Unknown	NA	Bacillus mycoides	Bacillus mycoides	NA
GCA_018739705.1	QWH38134.1	NA	NA	NA	NA	NA	NA	NA	NA	NA	1	Hna	Hna	Abi	ASM1873970v1	Bacillus mycoides	Bacillus mycoides	5342665	Complete Genome	NA	NA	QWH38134.1	QWH38134.1	NA	NA	NA	NA	NA	NA	NA	NA	NA	NA	NA	NA	NA	NA	NA	NA	NA	NA	1	Other	PDC-S28	Unknown	NA	Bacillus mycoides	Bacillus mycoides	NA
GCA_018741085.1	QWH35485.1	QWH35486.1	NA	NA	NA	NA	NA	NA	NA	NA	2	Septu	Septu	Possible abi	ASM1874108v1	Bacillus mycoides	Bacillus mycoides	5753119	Complete Genome	NA	NA	QWH35485.1	QWH35486.1	NA	NA	NA	NA	NA	NA	NA	NA	NA	NA	NA	NA	NA	NA	NA	NA	NA	NA	1	Other	PDC-M62	Unknown	NA	Bacillus mycoides	Bacillus mycoides	NA
GCA_018741285.1	QWH69632.1	QWH69633.1	NA	NA	NA	NA	NA	NA	NA	NA	2	Septu	Septu	Possible abi	ASM1874128v1	Bacillus wiedmannii	Bacillus wiedmannii	5855289	Complete Genome	NA	NA	QWH69632.1	QWH69633.1	NA	NA	NA	NA	NA	NA	NA	NA	NA	NA	NA	NA	NA	NA	NA	NA	NA	NA	1	Other	PDC-M62	Unknown	NA	Bacillus wiedmannii	Bacillus wiedmannii	NA
GCA_018741525.1	QWH91884.1	QWH91885.1	NA	NA	NA	NA	NA	NA	NA	NA	2	Septu	Septu	Possible abi	ASM1874152v1	Bacillus toyonensis	Bacillus toyonensis	6085297	Complete Genome	NA	NA	QWH91884.1	QWH91885.1	NA	NA	NA	NA	NA	NA	NA	NA	NA	NA	NA	NA	NA	NA	NA	NA	NA	NA	1	Other	PDC-M62	Unknown	NA	Bacillus toyonensis	Bacillus toyonensis	NA
GCA_018741625.1	QWI35035.1	QWI35036.1	NA	NA	NA	NA	NA	NA	NA	NA	2	Septu	Septu	Possible abi	ASM1874162v1	Bacillus toyonensis	Bacillus toyonensis	6085753	Complete Genome	NA	NA	QWI35035.1	QWI35036.1	NA	NA	NA	NA	NA	NA	NA	NA	NA	NA	NA	NA	NA	NA	NA	NA	NA	NA	1	Other	PDC-M62	Unknown	NA	Bacillus toyonensis	Bacillus toyonensis	NA
GCA_018741985.1	QWI78391.1	NA	NA	NA	NA	NA	NA	NA	NA	NA	1	RloC	RloC	Abi	ASM1874198v1	Bacillus mycoides	Bacillus mycoides	6116513	Complete Genome	NA	NA	QWI78391.1	QWI78391.1	NA	NA	NA	NA	NA	NA	NA	NA	NA	NA	NA	NA	NA	NA	NA	NA	NA	NA	1	Other	PDC-S06	Unknown	NA	Bacillus mycoides	Bacillus mycoides	NA
GCA_018742225.1	QWI46943.1	NA	NA	NA	NA	NA	NA	NA	NA	NA	1	RloC	RloC	Abi	ASM1874222v1	Bacillus mycoides	Bacillus mycoides	6163987	Complete Genome	NA	NA	QWI46943.1	QWI46943.1	NA	NA	NA	NA	NA	NA	NA	NA	NA	NA	NA	NA	NA	NA	NA	NA	NA	NA	1	Other	PDC-S06	Unknown	NA	Bacillus mycoides	Bacillus mycoides	NA
GCA_019704155.2	BCT37111.1	NA	NA	NA	NA	NA	NA	NA	NA	NA	1	RloC	RloC	Abi	ASM1970415v2	Bacillus cereus	Bacillus cereus	5720643	Complete Genome	NA	NA	BCT37111.1	BCT37111.1	NA	NA	NA	NA	NA	NA	NA	NA	NA	NA	NA	NA	NA	NA	NA	NA	NA	NA	1	Other	PDC-S06	Unknown	NA	Bacillus cereus	Bacillus cereus	NA
GCA_019990665.1	MBZ3765977.1	MBZ3765978.1	MBZ3765979.1	NA	NA	NA	NA	NA	NA	NA	3	Detocs	Detocs	Abi	ASM1999066v1	Bacillus cereus	Bacillus cereus	6217338	Scaffold	NA	NA	MBZ3765977.1	MBZ3765979.1	NA	NA	NA	NA	NA	NA	NA	NA	NA	NA	NA	NA	NA	NA	NA	NA	NA	NA	1	Other	PDC-M60	Unknown	NA	Bacillus cereus	Bacillus cereus	NA
GCA_020171765.1	MCA1001015.1	NA	NA	NA	NA	NA	NA	NA	NA	NA	1	Hna	Hna	Abi	ASM2017176v1	Bacillus thuringiensis	Bacillus thuringiensis	5338521	Contig	NA	NA	MCA1001015.1	MCA1001015.1	NA	NA	NA	NA	NA	NA	NA	NA	NA	NA	NA	NA	NA	NA	NA	NA	NA	NA	1	Other	PDC-S28	Unknown	NA	Bacillus thuringiensis	Bacillus thuringiensis	NA
GCA_020686185.1	MCC2375220.1	NA	NA	NA	NA	NA	NA	NA	NA	NA	1	Hna	Hna	Abi	ASM2068618v1	Bacillus paranthracis	Bacillus paranthracis	5363364	Scaffold	NA	NA	MCC2375220.1	MCC2375220.1	NA	NA	NA	NA	NA	NA	NA	NA	NA	NA	NA	NA	NA	NA	NA	NA	NA	NA	1	Other	PDC-S28	Unknown	NA	Bacillus paranthracis	Bacillus paranthracis	NA
GCA_020686325.1	MCC2460815.1	NA	NA	NA	NA	NA	NA	NA	NA	NA	1	RloC	RloC	Abi	ASM2068632v1	Bacillus mobilis	Bacillus mobilis	5385626	Scaffold	NA	NA	MCC2460815.1	MCC2460815.1	NA	NA	NA	NA	NA	NA	NA	NA	NA	NA	NA	NA	NA	NA	NA	NA	NA	NA	1	Other	PDC-S06	Unknown	NA	Bacillus mobilis	Bacillus mobilis	NA
GCA_021655315.1	BCD03679.1	BCD03680.1	NA	NA	NA	NA	NA	NA	NA	NA	2	Pycsar	Pycsar	Abi	ASM2165531v1	Bacillus cereus	Bacillus cereus	5961776	Complete Genome	NA	NA	BCD03679.1	BCD03680.1	NA	NA	NA	NA	NA	NA	NA	NA	NA	NA	NA	NA	NA	NA	NA	NA	NA	NA	1	CBASS	CBASS_I	Abi	NA	Bacillus cereus	Bacillus cereus	NA
GCA_021654935.1	BCC09771.1	NA	NA	NA	NA	NA	NA	NA	NA	NA	1	RloC	RloC	Abi	ASM2165493v1	Bacillus cereus	Bacillus cereus	5473578	Complete Genome	NA	NA	BCC09771.1	BCC09771.1	NA	NA	NA	NA	NA	NA	NA	NA	NA	NA	NA	NA	NA	NA	NA	NA	NA	NA	1	Other	PDC-S06	Unknown	NA	Bacillus cereus	Bacillus cereus	NA
GCA_025518565.1	MCU5433432.1	MCU5433433.1	NA	NA	NA	NA	NA	NA	NA	NA	2	Pycsar	Pycsar	Abi	ASM2551856v1	Bacillus mobilis	Bacillus mobilis	5695026	Scaffold	NA	NA	MCU5433432.1	MCU5433433.1	NA	NA	NA	NA	NA	NA	NA	NA	NA	NA	NA	NA	NA	NA	NA	NA	NA	NA	1	CBASS	CBASS_I	Abi	NA	Bacillus mobilis	Bacillus mobilis	NA
GCA_021655135.1	BCC50804.1	NA	NA	NA	NA	NA	NA	NA	NA	NA	1	RloC	RloC	Abi	ASM2165513v1	Bacillus cereus	Bacillus cereus	5886728	Complete Genome	NA	NA	BCC50804.1	BCC50804.1	NA	NA	NA	NA	NA	NA	NA	NA	NA	NA	NA	NA	NA	NA	NA	NA	NA	NA	1	Other	PDC-S06	Unknown	NA	Bacillus cereus	Bacillus cereus	NA
GCA_021655215.1	BCC74468.1	NA	NA	NA	NA	NA	NA	NA	NA	NA	1	RloC	RloC	Abi	ASM2165521v1	Bacillus cereus	Bacillus cereus	5808629	Complete Genome	NA	NA	BCC74468.1	BCC74468.1	NA	NA	NA	NA	NA	NA	NA	NA	NA	NA	NA	NA	NA	NA	NA	NA	NA	NA	1	Other	PDC-S06	Unknown	NA	Bacillus cereus	Bacillus cereus	NA
GCA_021655315.1	BCD03100.1	NA	NA	NA	NA	NA	NA	NA	NA	NA	1	RloC	RloC	Abi	ASM2165531v1	Bacillus cereus	Bacillus cereus	5961776	Complete Genome	NA	NA	BCD03100.1	BCD03100.1	NA	NA	NA	NA	NA	NA	NA	NA	NA	NA	NA	NA	NA	NA	NA	NA	NA	NA	1	Other	PDC-S06	Unknown	NA	Bacillus cereus	Bacillus cereus	NA
GCA_035799835.1	MEB9079520.1	MEB9079521.1	NA	NA	NA	NA	NA	NA	NA	NA	2	Pycsar	Pycsar	Abi	ASM3579983v1	Bacillus cereus	Bacillus cereus	5970530	Scaffold	NA	NA	MEB9079520.1	MEB9079521.1	NA	NA	NA	NA	NA	NA	NA	NA	NA	NA	NA	NA	NA	NA	NA	NA	NA	NA	1	CBASS	CBASS_I	Abi	NA	Bacillus cereus	Bacillus cereus	NA
GCA_022095615.1	MCG3425527.1	MCG3425528.1	NA	NA	NA	NA	NA	NA	NA	NA	2	Septu	Septu	Possible abi	ASM2209561v1	Bacillus thuringiensis	Bacillus thuringiensis	6026640	Contig	NA	NA	MCG3425527.1	MCG3425528.1	NA	NA	NA	NA	NA	NA	NA	NA	NA	NA	NA	NA	NA	NA	NA	NA	NA	NA	1	Other	PDC-M62	Unknown	NA	Bacillus thuringiensis	Bacillus thuringiensis	NA
GCA_022170805.1	UKS62294.1	UKS62295.1	NA	NA	NA	NA	NA	NA	NA	NA	2	Septu	Septu	Possible abi	ASM2217080v1	Bacillus toyonensis	Bacillus toyonensis	5872224	Complete Genome	NA	NA	UKS62294.1	UKS62295.1	NA	NA	NA	NA	NA	NA	NA	NA	NA	NA	NA	NA	NA	NA	NA	NA	NA	NA	1	Other	PDC-M62	Unknown	NA	Bacillus toyonensis	Bacillus toyonensis	NA
GCA_022170805.1	UKS63160.1	UKS63161.1	UKS63162.1	NA	NA	NA	NA	NA	NA	NA	3	Detocs	Detocs	Abi	ASM2217080v1	Bacillus toyonensis	Bacillus toyonensis	5872224	Complete Genome	NA	NA	UKS63160.1	UKS63162.1	NA	NA	NA	NA	NA	NA	NA	NA	NA	NA	NA	NA	NA	NA	NA	NA	NA	NA	1	Other	PDC-M60	Unknown	NA	Bacillus toyonensis	Bacillus toyonensis	NA
GCA_022509885.1	MCH5470512.1	MCH5470513.1	MCH5470514.1	NA	NA	NA	NA	NA	NA	NA	3	Detocs	Detocs	Abi	ASM2250988v1	Bacillus toyonensis	Bacillus toyonensis	5937563	Scaffold	NA	NA	MCH5470512.1	MCH5470514.1	NA	NA	NA	NA	NA	NA	NA	NA	NA	NA	NA	NA	NA	NA	NA	NA	NA	NA	1	Other	PDC-M60	Unknown	NA	Bacillus toyonensis	Bacillus toyonensis	NA
GCA_022691145.1	UNP78265.1	UNP78266.1	NA	NA	NA	NA	NA	NA	NA	NA	2	Septu	Septu	Possible abi	ASM2269114v1	Bacillus nitratireducens	Bacillus nitratireducens	5056959	Chromosome	NA	NA	UNP78265.1	UNP78266.1	NA	NA	NA	NA	NA	NA	NA	NA	NA	NA	NA	NA	NA	NA	NA	NA	NA	NA	1	Other	PDC-M62	Unknown	NA	Bacillus nitratireducens	Bacillus nitratireducens	NA
GCA_022699365.1	UNS92187.1	NA	NA	NA	NA	NA	NA	NA	NA	NA	1	RloC	RloC	Abi	ASM2269936v1	Bacillus cereus	Bacillus cereus	5789735	Complete Genome	NA	NA	UNS92187.1	UNS92187.1	NA	NA	NA	NA	NA	NA	NA	NA	NA	NA	NA	NA	NA	NA	NA	NA	NA	NA	1	Other	PDC-S06	Unknown	NA	Bacillus cereus	Bacillus cereus	NA
GCA_022808405.1	MCJ0846332.1	MCJ0846333.1	NA	NA	NA	NA	NA	NA	NA	NA	2	Septu	Septu	Possible abi	ASM2280840v1	Bacillus cereus	Bacillus cereus	5763557	Contig	NA	NA	MCJ0846332.1	MCJ0846333.1	NA	NA	NA	NA	NA	NA	NA	NA	NA	NA	NA	NA	NA	NA	NA	NA	NA	NA	1	Other	PDC-M62	Unknown	NA	Bacillus cereus	Bacillus cereus	NA
GCA_036215625.1	MED2680686.1	MED2680687.1	NA	NA	NA	NA	NA	NA	NA	NA	2	Pycsar	Pycsar	Abi	ASM3621562v1	Bacillus thuringiensis	Bacillus thuringiensis	5871474	Scaffold	NA	NA	MED2680686.1	MED2680687.1	NA	NA	NA	NA	NA	NA	NA	NA	NA	NA	NA	NA	NA	NA	NA	NA	NA	NA	1	CBASS	CBASS_I	Abi	NA	Bacillus thuringiensis	Bacillus thuringiensis	NA
GCA_023094015.1	UPJ16755.1	UPJ16756.1	NA	NA	NA	NA	NA	NA	NA	NA	2	Kiwa	Kiwa	Possible abi	ASM2309401v1	Bacillus cereus	Bacillus cereus	5648783	Complete Genome	NA	NA	UPJ16755.1	UPJ16756.1	NA	NA	NA	NA	NA	NA	NA	NA	NA	NA	NA	NA	NA	NA	NA	NA	NA	NA	1	Other	PDC-M39	Unknown	NA	Bacillus cereus	Bacillus cereus	NA
GCA_023824075.1	USL10738.1	USL10739.1	NA	NA	NA	NA	NA	NA	NA	NA	2	Septu	Septu	Possible abi	ASM2382407v1	Bacillus bombysepticus	Other	5870776	Complete Genome	NA	NA	USL10738.1	USL10739.1	NA	NA	NA	NA	NA	NA	NA	NA	NA	NA	NA	NA	NA	NA	NA	NA	NA	NA	1	Other	PDC-M62	Unknown	NA	Bacillus bombysepticus	Other	NA
GCA_023824075.1	USL10750.1	USL10751.1	NA	NA	NA	NA	NA	NA	NA	NA	2	Septu	Septu	Possible abi	ASM2382407v1	Bacillus bombysepticus	Other	5870776	Complete Genome	NA	NA	USL10750.1	USL10751.1	NA	NA	NA	NA	NA	NA	NA	NA	NA	NA	NA	NA	NA	NA	NA	NA	NA	NA	1	Other	PDC-M62	Unknown	NA	Bacillus bombysepticus	Other	NA
GCA_023824095.1	USL16420.1	USL16421.1	NA	NA	NA	NA	NA	NA	NA	NA	2	Septu	Septu	Possible abi	ASM2382409v1	Bacillus thuringiensis	Bacillus thuringiensis	5887730	Complete Genome	NA	NA	USL16420.1	USL16421.1	NA	NA	NA	NA	NA	NA	NA	NA	NA	NA	NA	NA	NA	NA	NA	NA	NA	NA	1	Other	PDC-M62	Unknown	NA	Bacillus thuringiensis	Bacillus thuringiensis	NA
GCA_024299105.1	UTO40806.1	NA	NA	NA	NA	NA	NA	NA	NA	NA	1	RloC	RloC	Abi	ASM2429910v1	Bacillus cereus	Bacillus cereus	5777956	Complete Genome	NA	NA	UTO40806.1	UTO40806.1	NA	NA	NA	NA	NA	NA	NA	NA	NA	NA	NA	NA	NA	NA	NA	NA	NA	NA	1	Other	PDC-S06	Unknown	NA	Bacillus cereus	Bacillus cereus	NA
GCA_024498015.1	MCQ6574288.1	MCQ6574289.1	NA	NA	NA	NA	NA	NA	NA	NA	2	Septu	Septu	Possible abi	ASM2449801v1	Bacillus wiedmannii	Bacillus wiedmannii	5804274	Contig	NA	NA	MCQ6574288.1	MCQ6574289.1	NA	NA	NA	NA	NA	NA	NA	NA	NA	NA	NA	NA	NA	NA	NA	NA	NA	NA	1	Other	PDC-M62	Unknown	NA	Bacillus wiedmannii	Bacillus wiedmannii	NA
GCA_024498095.1	MCQ6565081.1	MCQ6565082.1	NA	NA	NA	NA	NA	NA	NA	NA	2	Septu	Septu	Possible abi	ASM2449809v1	Bacillus mycoides	Bacillus mycoides	5677125	Contig	NA	NA	MCQ6565081.1	MCQ6565082.1	NA	NA	NA	NA	NA	NA	NA	NA	NA	NA	NA	NA	NA	NA	NA	NA	NA	NA	1	Other	PDC-M01	Unknown	NA	Bacillus mycoides	Bacillus mycoides	NA
GCA_024712765.1	MCR6784054.1	MCR6784055.1	NA	NA	NA	NA	NA	NA	NA	NA	2	Septu	Septu	Possible abi	ASM2471276v1	Bacillus thuringiensis	Bacillus thuringiensis	6930987	Contig	NA	NA	MCR6784054.1	MCR6784055.1	NA	NA	NA	NA	NA	NA	NA	NA	NA	NA	NA	NA	NA	NA	NA	NA	NA	NA	1	Other	PDC-M62	Unknown	NA	Bacillus thuringiensis	Bacillus thuringiensis	NA
GCA_025291535.1	MCT6908262.1	NA	NA	NA	NA	NA	NA	NA	NA	NA	1	RloC	RloC	Abi	ASM2529153v1	Bacillus cereus	Bacillus cereus	5590068	Scaffold	NA	NA	MCT6908262.1	MCT6908262.1	NA	NA	NA	NA	NA	NA	NA	NA	NA	NA	NA	NA	NA	NA	NA	NA	NA	NA	1	Other	PDC-S06	Unknown	NA	Bacillus cereus	Bacillus cereus	NA
GCA_025516565.1	MCU4768281.1	NA	NA	NA	NA	NA	NA	NA	NA	NA	1	Hna	Hna	Abi	ASM2551656v1	Bacillus toyonensis	Bacillus toyonensis	6067072	Contig	NA	NA	MCU4768281.1	MCU4768281.1	NA	NA	NA	NA	NA	NA	NA	NA	NA	NA	NA	NA	NA	NA	NA	NA	NA	NA	1	Other	PDC-S28	Unknown	NA	Bacillus toyonensis	Bacillus toyonensis	NA
GCA_025516965.1	MCU5120188.1	MCU5120189.1	NA	NA	NA	NA	NA	NA	NA	NA	2	Septu	Septu	Possible abi	ASM2551696v1	Bacillus cereus	Bacillus cereus	6024100	Scaffold	NA	NA	MCU5120188.1	MCU5120189.1	NA	NA	NA	NA	NA	NA	NA	NA	NA	NA	NA	NA	NA	NA	NA	NA	NA	NA	1	Other	PDC-M62	Unknown	NA	Bacillus cereus	Bacillus cereus	NA
GCA_025517035.1	MCU5065481.1	MCU5065482.1	NA	NA	NA	NA	NA	NA	NA	NA	2	Septu	Septu	Possible abi	ASM2551703v1	Bacillus pacificus	Bacillus pacificus	5078062	Scaffold	NA	NA	MCU5065481.1	MCU5065482.1	NA	NA	NA	NA	NA	NA	NA	NA	NA	NA	NA	NA	NA	NA	NA	NA	NA	NA	1	Other	PDC-M62	Unknown	NA	Bacillus pacificus	Bacillus pacificus	NA
GCA_025517085.1	MCU5110829.1	MCU5110830.1	NA	NA	NA	NA	NA	NA	NA	NA	2	Septu	Septu	Possible abi	ASM2551708v1	Bacillus wiedmannii	Bacillus wiedmannii	5772332	Contig	NA	NA	MCU5110829.1	MCU5110830.1	NA	NA	NA	NA	NA	NA	NA	NA	NA	NA	NA	NA	NA	NA	NA	NA	NA	NA	1	Other	PDC-M01	Unknown	NA	Bacillus wiedmannii	Bacillus wiedmannii	NA
GCA_025517095.1	MCU5150418.1	MCU5150419.1	NA	NA	NA	NA	NA	NA	NA	NA	2	Septu	Septu	Possible abi	ASM2551709v1	Bacillus wiedmannii	Bacillus wiedmannii	5768978	Contig	NA	NA	MCU5150418.1	MCU5150419.1	NA	NA	NA	NA	NA	NA	NA	NA	NA	NA	NA	NA	NA	NA	NA	NA	NA	NA	1	Other	PDC-M01	Unknown	NA	Bacillus wiedmannii	Bacillus wiedmannii	NA
GCA_025517435.1	MCU4732882.1	MCU4732884.1	NA	NA	NA	NA	NA	NA	NA	NA	2	PD-Lambda-5	PD-Lambda-5	Possible abi	ASM2551743v1	Bacillus cereus	Bacillus cereus	5970833	Scaffold	NA	NA	MCU4732882.1	MCU4732884.1	NA	NA	NA	NA	NA	NA	NA	NA	NA	NA	NA	NA	NA	NA	NA	NA	NA	NA	1	Other	DMS_other	Non-abi	NA	Bacillus cereus	Bacillus cereus	NA
GCA_025517665.1	MCU5530671.1	MCU5530672.1	NA	NA	NA	NA	NA	NA	NA	NA	2	Septu	Septu	Possible abi	ASM2551766v1	Bacillus cereus	Bacillus cereus	5155020	Scaffold	NA	NA	MCU5530671.1	MCU5530672.1	NA	NA	NA	NA	NA	NA	NA	NA	NA	NA	NA	NA	NA	NA	NA	NA	NA	NA	1	Other	PDC-M62	Unknown	NA	Bacillus cereus	Bacillus cereus	NA
GCA_025517905.1	MCU5172108.1	NA	NA	NA	NA	NA	NA	NA	NA	NA	1	Hna	Hna	Abi	ASM2551790v1	Bacillus paranthracis	Bacillus paranthracis	5153815	Scaffold	NA	NA	MCU5172108.1	MCU5172108.1	NA	NA	NA	NA	NA	NA	NA	NA	NA	NA	NA	NA	NA	NA	NA	NA	NA	NA	1	Other	PDC-S28	Unknown	NA	Bacillus paranthracis	Bacillus paranthracis	NA
GCA_025517985.1	MCU5688988.1	MCU5688989.1	NA	NA	NA	NA	NA	NA	NA	NA	2	Kiwa	Kiwa	Possible abi	ASM2551798v1	Bacillus cereus	Bacillus cereus	5855514	Scaffold	NA	NA	MCU5688988.1	MCU5688989.1	NA	NA	NA	NA	NA	NA	NA	NA	NA	NA	NA	NA	NA	NA	NA	NA	NA	NA	1	Other	PDC-M39	Unknown	NA	Bacillus cereus	Bacillus cereus	NA
GCA_025518185.1	MCU5303202.1	NA	NA	NA	NA	NA	NA	NA	NA	NA	1	Hna	Hna	Abi	ASM2551818v1	Bacillus toyonensis	Bacillus toyonensis	5562543	Scaffold	NA	NA	MCU5303202.1	MCU5303202.1	NA	NA	NA	NA	NA	NA	NA	NA	NA	NA	NA	NA	NA	NA	NA	NA	NA	NA	1	Other	PDC-S28	Unknown	NA	Bacillus toyonensis	Bacillus toyonensis	NA
GCA_036621235.1	MEF7602406.1	MEF7602407.1	NA	NA	NA	NA	NA	NA	NA	NA	2	Pycsar	Pycsar	Abi	ASM3662123v1	Bacillus cereus	Bacillus cereus	5640143	Contig	NA	NA	MEF7602406.1	MEF7602407.1	NA	NA	NA	NA	NA	NA	NA	NA	NA	NA	NA	NA	NA	NA	NA	NA	NA	NA	1	CBASS	CBASS_I	Abi	NA	Bacillus cereus	Bacillus cereus	NA
GCA_025518565.1	MCU5434764.1	NA	NA	NA	NA	NA	NA	NA	NA	NA	1	RloC	RloC	Abi	ASM2551856v1	Bacillus mobilis	Bacillus mobilis	5695026	Scaffold	NA	NA	MCU5434764.1	MCU5434764.1	NA	NA	NA	NA	NA	NA	NA	NA	NA	NA	NA	NA	NA	NA	NA	NA	NA	NA	1	Other	PDC-S06	Unknown	NA	Bacillus mobilis	Bacillus mobilis	NA
GCA_025519265.1	MCU5410774.1	MCU5410775.1	NA	NA	NA	NA	NA	NA	NA	NA	2	Septu	Septu	Possible abi	ASM2551926v1	Bacillus wiedmannii	Bacillus wiedmannii	6144774	Contig	NA	NA	MCU5410774.1	MCU5410775.1	NA	NA	NA	NA	NA	NA	NA	NA	NA	NA	NA	NA	NA	NA	NA	NA	NA	NA	1	Other	PDC-M01	Unknown	NA	Bacillus wiedmannii	Bacillus wiedmannii	NA
GCA_025519385.1	MCU5742466.1	MCU5742467.1	NA	NA	NA	NA	NA	NA	NA	NA	2	Septu	Septu	Possible abi	ASM2551938v1	Bacillus cereus	Bacillus cereus	5401887	Scaffold	NA	NA	MCU5742466.1	MCU5742467.1	NA	NA	NA	NA	NA	NA	NA	NA	NA	NA	NA	NA	NA	NA	NA	NA	NA	NA	1	Other	PDC-M62	Unknown	NA	Bacillus cereus	Bacillus cereus	NA
GCA_025519525.1	MCU5578549.1	MCU5578550.1	NA	NA	NA	NA	NA	NA	NA	NA	2	Septu	Septu	Possible abi	ASM2551952v1	Bacillus wiedmannii	Bacillus wiedmannii	5685175	Scaffold	NA	NA	MCU5578549.1	MCU5578550.1	NA	NA	NA	NA	NA	NA	NA	NA	NA	NA	NA	NA	NA	NA	NA	NA	NA	NA	1	Other	PDC-M62	Unknown	NA	Bacillus wiedmannii	Bacillus wiedmannii	NA
GCA_025630665.1	MCU7668188.1	NA	NA	NA	NA	NA	NA	NA	NA	NA	1	Hna	Hna	Abi	ASM2563066v1	Bacillus thuringiensis	Bacillus thuringiensis	7232697	Contig	NA	NA	MCU7668188.1	MCU7668188.1	NA	NA	NA	NA	NA	NA	NA	NA	NA	NA	NA	NA	NA	NA	NA	NA	NA	NA	1	Other	PDC-S28	Unknown	NA	Bacillus thuringiensis	Bacillus thuringiensis	NA
GCA_025660675.1	MCU9578028.1	MCU9578029.1	NA	NA	NA	NA	NA	NA	NA	NA	2	Septu	Septu	Possible abi	ASM2566067v1	Bacillus cereus	Bacillus cereus	5193867	Scaffold	NA	NA	MCU9578028.1	MCU9578029.1	NA	NA	NA	NA	NA	NA	NA	NA	NA	NA	NA	NA	NA	NA	NA	NA	NA	NA	1	Other	PDC-M62	Unknown	NA	Bacillus cereus	Bacillus cereus	NA
GCA_025660695.1	MCU9553271.1	NA	NA	NA	NA	NA	NA	NA	NA	NA	1	RloC	RloC	Abi	ASM2566069v1	Bacillus cereus	Bacillus cereus	5105774	Contig	NA	NA	MCU9553271.1	MCU9553271.1	NA	NA	NA	NA	NA	NA	NA	NA	NA	NA	NA	NA	NA	NA	NA	NA	NA	NA	1	Other	PDC-S06	Unknown	NA	Bacillus cereus	Bacillus cereus	NA
GCA_027709285.1	MDA1511354.1	NA	NA	NA	NA	NA	NA	NA	NA	NA	1	RloC	RloC	Abi	ASM2770928v1	Bacillus cereus group sp. TH40LC	Other	5366352	Contig	NA	NA	MDA1511354.1	MDA1511354.1	NA	NA	NA	NA	NA	NA	NA	NA	NA	NA	NA	NA	NA	NA	NA	NA	NA	NA	1	Other	PDC-S06	Unknown	NA	Bacillus cereus group sp. TH40LC	Other	NA
GCA_036621355.1	MEF7687106.1	MEF7687107.1	NA	NA	NA	NA	NA	NA	NA	NA	2	Pycsar	Pycsar	Abi	ASM3662135v1	Bacillus thuringiensis	Bacillus thuringiensis	5953714	Contig	NA	NA	MEF7687106.1	MEF7687107.1	NA	NA	NA	NA	NA	NA	NA	NA	NA	NA	NA	NA	NA	NA	NA	NA	NA	NA	1	CBASS	CBASS_I	Abi	NA	Bacillus thuringiensis	Bacillus thuringiensis	NA
GCA_027710465.1	MDA1667704.1	MDA1667707.1	MDA1667708.1	MDA1667709.1	NA	NA	NA	NA	NA	NA	4	DISARM	DISARM_2	Non-abi	ASM2771046v1	Bacillus cereus	Bacillus cereus	5494741	Contig	NA	NA	MDA1667704.1	MDA1667709.1	NA	NA	NA	NA	NA	NA	NA	NA	NA	NA	NA	NA	NA	NA	NA	NA	NA	NA	1	Other	DMS_other	Non-abi	NA	Bacillus cereus	Bacillus cereus	NA
GCA_027711225.1	MDA1768477.1	MDA1768480.1	MDA1768481.1	MDA1768482.1	NA	NA	NA	NA	NA	NA	4	DISARM	DISARM_2	Non-abi	ASM2771122v1	Bacillus cereus	Bacillus cereus	5491947	Contig	NA	NA	MDA1768477.1	MDA1768482.1	NA	NA	NA	NA	NA	NA	NA	NA	NA	NA	NA	NA	NA	NA	NA	NA	NA	NA	1	Other	DMS_other	Non-abi	NA	Bacillus cereus	Bacillus cereus	NA
GCA_027711565.1	MDA1852392.1	MDA1852393.1	NA	NA	NA	NA	NA	NA	NA	NA	2	Septu	Septu	Possible abi	ASM2771156v1	Bacillus cereus	Bacillus cereus	5160628	Contig	NA	NA	MDA1852392.1	MDA1852393.1	NA	NA	NA	NA	NA	NA	NA	NA	NA	NA	NA	NA	NA	NA	NA	NA	NA	NA	1	Other	PDC-M62	Unknown	NA	Bacillus cereus	Bacillus cereus	NA
GCA_027711765.1	MDA1806307.1	MDA1806308.1	NA	NA	NA	NA	NA	NA	NA	NA	2	Septu	Septu	Possible abi	ASM2771176v1	Bacillus cereus group sp. BY32LC	Other	5124514	Contig	NA	NA	MDA1806307.1	MDA1806308.1	NA	NA	NA	NA	NA	NA	NA	NA	NA	NA	NA	NA	NA	NA	NA	NA	NA	NA	1	Other	PDC-M62	Unknown	NA	Bacillus cereus group sp. BY32LC	Other	NA
GCA_027712005.1	MDA1913638.1	MDA1913639.1	MDA1913640.1	NA	NA	NA	NA	NA	NA	NA	3	Detocs	Detocs	Abi	ASM2771200v1	Bacillus cereus	Bacillus cereus	5691071	Contig	NA	NA	MDA1913638.1	MDA1913640.1	NA	NA	NA	NA	NA	NA	NA	NA	NA	NA	NA	NA	NA	NA	NA	NA	NA	NA	1	Other	PDC-M60	Unknown	NA	Bacillus cereus	Bacillus cereus	NA
GCA_027712445.1	MDA1994834.1	MDA1994835.1	NA	NA	NA	NA	NA	NA	NA	NA	2	Septu	Septu	Possible abi	ASM2771244v1	Bacillus cereus	Bacillus cereus	6025782	Contig	NA	NA	MDA1994834.1	MDA1994835.1	NA	NA	NA	NA	NA	NA	NA	NA	NA	NA	NA	NA	NA	NA	NA	NA	NA	NA	1	Other	PDC-M62	Unknown	NA	Bacillus cereus	Bacillus cereus	NA
GCA_027712465.1	MDA2000954.1	MDA2000955.1	NA	NA	NA	NA	NA	NA	NA	NA	2	Septu	Septu	Possible abi	ASM2771246v1	Bacillus cereus	Bacillus cereus	6009781	Contig	NA	NA	MDA2000954.1	MDA2000955.1	NA	NA	NA	NA	NA	NA	NA	NA	NA	NA	NA	NA	NA	NA	NA	NA	NA	NA	1	Other	PDC-M62	Unknown	NA	Bacillus cereus	Bacillus cereus	NA
GCA_027713325.1	MDA2110319.1	NA	NA	NA	NA	NA	NA	NA	NA	NA	1	Hna	Hna	Abi	ASM2771332v1	Bacillus cereus	Bacillus cereus	6261776	Contig	NA	NA	MDA2110319.1	MDA2110319.1	NA	NA	NA	NA	NA	NA	NA	NA	NA	NA	NA	NA	NA	NA	NA	NA	NA	NA	1	Other	PDC-S28	Unknown	NA	Bacillus cereus	Bacillus cereus	NA
GCA_027713365.1	MDA2127202.1	NA	NA	NA	NA	NA	NA	NA	NA	NA	1	Hna	Hna	Abi	ASM2771336v1	Bacillus cereus	Bacillus cereus	6304845	Contig	NA	NA	MDA2127202.1	MDA2127202.1	NA	NA	NA	NA	NA	NA	NA	NA	NA	NA	NA	NA	NA	NA	NA	NA	NA	NA	1	Other	PDC-S28	Unknown	NA	Bacillus cereus	Bacillus cereus	NA
GCA_027713505.1	MDA2149912.1	NA	NA	NA	NA	NA	NA	NA	NA	NA	1	Hna	Hna	Abi	ASM2771350v1	Bacillus cereus	Bacillus cereus	6198211	Contig	NA	NA	MDA2149912.1	MDA2149912.1	NA	NA	NA	NA	NA	NA	NA	NA	NA	NA	NA	NA	NA	NA	NA	NA	NA	NA	1	Other	PDC-S28	Unknown	NA	Bacillus cereus	Bacillus cereus	NA
GCA_027713685.1	MDA2196234.1	NA	NA	NA	NA	NA	NA	NA	NA	NA	1	RloC	RloC	Abi	ASM2771368v1	Bacillus cereus group sp. Bc238	Other	5720408	Contig	NA	NA	MDA2196234.1	MDA2196234.1	NA	NA	NA	NA	NA	NA	NA	NA	NA	NA	NA	NA	NA	NA	NA	NA	NA	NA	1	Other	PDC-S06	Unknown	NA	Bacillus cereus group sp. Bc238	Other	NA
GCA_027713705.1	MDA2201940.1	NA	NA	NA	NA	NA	NA	NA	NA	NA	1	RloC	RloC	Abi	ASM2771370v1	Bacillus cereus group sp. Bc237	Other	5745555	Contig	NA	NA	MDA2201940.1	MDA2201940.1	NA	NA	NA	NA	NA	NA	NA	NA	NA	NA	NA	NA	NA	NA	NA	NA	NA	NA	1	Other	PDC-S06	Unknown	NA	Bacillus cereus group sp. Bc237	Other	NA
GCA_027713785.1	MDA2169283.1	MDA2169284.1	NA	NA	NA	NA	NA	NA	NA	NA	2	Septu	Septu	Possible abi	ASM2771378v1	Bacillus cereus	Bacillus cereus	5597619	Contig	NA	NA	MDA2169283.1	MDA2169284.1	NA	NA	NA	NA	NA	NA	NA	NA	NA	NA	NA	NA	NA	NA	NA	NA	NA	NA	1	Other	PDC-M62	Unknown	NA	Bacillus cereus	Bacillus cereus	NA
GCA_027714565.1	MDA2334040.1	NA	NA	NA	NA	NA	NA	NA	NA	NA	1	Hna	Hna	Abi	ASM2771456v1	Bacillus cereus	Bacillus cereus	6064902	Contig	NA	NA	MDA2334040.1	MDA2334040.1	NA	NA	NA	NA	NA	NA	NA	NA	NA	NA	NA	NA	NA	NA	NA	NA	NA	NA	1	Other	PDC-S28	Unknown	NA	Bacillus cereus	Bacillus cereus	NA
GCA_027714645.1	MDA2328243.1	NA	NA	NA	NA	NA	NA	NA	NA	NA	1	Hna	Hna	Abi	ASM2771464v1	Bacillus cereus	Bacillus cereus	6068158	Contig	NA	NA	MDA2328243.1	MDA2328243.1	NA	NA	NA	NA	NA	NA	NA	NA	NA	NA	NA	NA	NA	NA	NA	NA	NA	NA	1	Other	PDC-S28	Unknown	NA	Bacillus cereus	Bacillus cereus	NA
GCA_027714905.1	MDA2380894.1	NA	NA	NA	NA	NA	NA	NA	NA	NA	1	Hna	Hna	Abi	ASM2771490v1	Bacillus cereus	Bacillus cereus	6373253	Contig	NA	NA	MDA2380894.1	MDA2380894.1	NA	NA	NA	NA	NA	NA	NA	NA	NA	NA	NA	NA	NA	NA	NA	NA	NA	NA	1	Other	PDC-S28	Unknown	NA	Bacillus cereus	Bacillus cereus	NA
GCA_027714945.1	MDA2379500.1	MDA2379501.1	NA	NA	NA	NA	NA	NA	NA	NA	2	Septu	Septu	Possible abi	ASM2771494v1	Bacillus cereus	Bacillus cereus	5580307	Contig	NA	NA	MDA2379500.1	MDA2379501.1	NA	NA	NA	NA	NA	NA	NA	NA	NA	NA	NA	NA	NA	NA	NA	NA	NA	NA	1	Other	PDC-M01	Unknown	NA	Bacillus cereus	Bacillus cereus	NA
GCA_027715005.1	MDA2358404.1	NA	NA	NA	NA	NA	NA	NA	NA	NA	1	Hna	Hna	Abi	ASM2771500v1	Bacillus cereus	Bacillus cereus	6271126	Contig	NA	NA	MDA2358404.1	MDA2358404.1	NA	NA	NA	NA	NA	NA	NA	NA	NA	NA	NA	NA	NA	NA	NA	NA	NA	NA	1	Other	PDC-S28	Unknown	NA	Bacillus cereus	Bacillus cereus	NA
GCA_027715905.1	MDA2659759.1	MDA2659760.1	MDA2659761.1	NA	NA	NA	NA	NA	NA	NA	3	Detocs	Detocs	Abi	ASM2771590v1	Bacillus cereus	Bacillus cereus	5666006	Contig	NA	NA	MDA2659759.1	MDA2659761.1	NA	NA	NA	NA	NA	NA	NA	NA	NA	NA	NA	NA	NA	NA	NA	NA	NA	NA	1	Other	PDC-M60	Unknown	NA	Bacillus cereus	Bacillus cereus	NA
GCA_027715925.1	MDA2627286.1	MDA2627287.1	NA	NA	NA	NA	NA	NA	NA	NA	2	Septu	Septu	Possible abi	ASM2771592v1	Bacillus cereus	Bacillus cereus	6070252	Contig	NA	NA	MDA2627286.1	MDA2627287.1	NA	NA	NA	NA	NA	NA	NA	NA	NA	NA	NA	NA	NA	NA	NA	NA	NA	NA	1	Other	PDC-M01	Unknown	NA	Bacillus cereus	Bacillus cereus	NA
GCA_027716165.1	MDA2664041.1	MDA2664042.1	NA	NA	NA	NA	NA	NA	NA	NA	2	Septu	Septu	Possible abi	ASM2771616v1	Bacillus cereus group sp. Bc032	Other	5581965	Contig	NA	NA	MDA2664041.1	MDA2664042.1	NA	NA	NA	NA	NA	NA	NA	NA	NA	NA	NA	NA	NA	NA	NA	NA	NA	NA	1	Other	PDC-M62	Unknown	NA	Bacillus cereus group sp. Bc032	Other	NA
GCA_027716205.1	MDA2685697.1	MDA2685698.1	NA	NA	NA	NA	NA	NA	NA	NA	2	Septu	Septu	Possible abi	ASM2771620v1	Bacillus cereus group sp. Bc030	Other	5565427	Contig	NA	NA	MDA2685697.1	MDA2685698.1	NA	NA	NA	NA	NA	NA	NA	NA	NA	NA	NA	NA	NA	NA	NA	NA	NA	NA	1	Other	PDC-M62	Unknown	NA	Bacillus cereus group sp. Bc030	Other	NA
GCA_027716265.1	MDA2674759.1	MDA2674760.1	NA	NA	NA	NA	NA	NA	NA	NA	2	Septu	Septu	Possible abi	ASM2771626v1	Bacillus cereus group sp. Bc031	Other	5563514	Contig	NA	NA	MDA2674759.1	MDA2674760.1	NA	NA	NA	NA	NA	NA	NA	NA	NA	NA	NA	NA	NA	NA	NA	NA	NA	NA	1	Other	PDC-M62	Unknown	NA	Bacillus cereus group sp. Bc031	Other	NA
GCA_027716325.1	MDA2680170.1	MDA2680171.1	NA	NA	NA	NA	NA	NA	NA	NA	2	Septu	Septu	Possible abi	ASM2771632v1	Bacillus cereus group sp. Bc029	Other	5610604	Contig	NA	NA	MDA2680170.1	MDA2680171.1	NA	NA	NA	NA	NA	NA	NA	NA	NA	NA	NA	NA	NA	NA	NA	NA	NA	NA	1	Other	PDC-M62	Unknown	NA	Bacillus cereus group sp. Bc029	Other	NA
GCA_027716625.1	MDA2741155.1	MDA2741156.1	NA	NA	NA	NA	NA	NA	NA	NA	2	Septu	Septu	Possible abi	ASM2771662v1	Bacillus cereus group sp. Bc011	Other	5619553	Contig	NA	NA	MDA2741155.1	MDA2741156.1	NA	NA	NA	NA	NA	NA	NA	NA	NA	NA	NA	NA	NA	NA	NA	NA	NA	NA	1	Other	PDC-M62	Unknown	NA	Bacillus cereus group sp. Bc011	Other	NA
GCA_027716745.1	MDA2769046.1	MDA2769047.1	NA	NA	NA	NA	NA	NA	NA	NA	2	Dodola	Dodola	Unknown	ASM2771674v1	Bacillus cereus group sp. Bc010	Other	5527313	Contig	NA	NA	MDA2769046.1	MDA2769047.1	NA	NA	NA	NA	NA	NA	NA	NA	NA	NA	NA	NA	NA	NA	NA	NA	NA	NA	1	Other	PDC-M37	Unknown	NA	Bacillus cereus group sp. Bc010	Other	NA
GCA_027716845.1	MDA2746673.1	MDA2746674.1	NA	NA	NA	NA	NA	NA	NA	NA	2	Septu	Septu	Possible abi	ASM2771684v1	Bacillus cereus group sp. Bc009	Other	5564307	Contig	NA	NA	MDA2746673.1	MDA2746674.1	NA	NA	NA	NA	NA	NA	NA	NA	NA	NA	NA	NA	NA	NA	NA	NA	NA	NA	1	Other	PDC-M62	Unknown	NA	Bacillus cereus group sp. Bc009	Other	NA
GCA_027716865.1	MDA2756981.1	NA	NA	NA	NA	NA	NA	NA	NA	NA	1	RloC	RloC	Abi	ASM2771686v1	Bacillus cereus group sp. Bc007	Other	5681918	Contig	NA	NA	MDA2756981.1	MDA2756981.1	NA	NA	NA	NA	NA	NA	NA	NA	NA	NA	NA	NA	NA	NA	NA	NA	NA	NA	1	Other	PDC-S06	Unknown	NA	Bacillus cereus group sp. Bc007	Other	NA
GCA_027716925.1	MDA2762651.1	NA	NA	NA	NA	NA	NA	NA	NA	NA	1	RloC	RloC	Abi	ASM2771692v1	Bacillus cereus group sp. Bc008	Other	5691652	Contig	NA	NA	MDA2762651.1	MDA2762651.1	NA	NA	NA	NA	NA	NA	NA	NA	NA	NA	NA	NA	NA	NA	NA	NA	NA	NA	1	Other	PDC-S06	Unknown	NA	Bacillus cereus group sp. Bc008	Other	NA
GCA_027716945.1	MDA2773779.1	NA	NA	NA	NA	NA	NA	NA	NA	NA	1	RloC	RloC	Abi	ASM2771694v1	Bacillus cereus group sp. Bc005	Other	5686022	Contig	NA	NA	MDA2773779.1	MDA2773779.1	NA	NA	NA	NA	NA	NA	NA	NA	NA	NA	NA	NA	NA	NA	NA	NA	NA	NA	1	Other	PDC-S06	Unknown	NA	Bacillus cereus group sp. Bc005	Other	NA
GCA_027854115.1	MDA3654139.1	MDA3654140.1	NA	NA	NA	NA	NA	NA	NA	NA	2	Septu	Septu	Possible abi	ASM2785411v1	Bacillus cereus	Bacillus cereus	5782029	Contig	NA	NA	MDA3654139.1	MDA3654140.1	NA	NA	NA	NA	NA	NA	NA	NA	NA	NA	NA	NA	NA	NA	NA	NA	NA	NA	1	Other	PDC-M62	Unknown	NA	Bacillus cereus	Bacillus cereus	NA
GCA_029201265.1	WEI96903.1	NA	NA	NA	NA	NA	NA	NA	NA	NA	1	RloC	RloC	Abi	ASM2920126v1	Bacillus cereus	Bacillus cereus	5745611	Complete Genome	NA	NA	WEI96903.1	WEI96903.1	NA	NA	NA	NA	NA	NA	NA	NA	NA	NA	NA	NA	NA	NA	NA	NA	NA	NA	1	Other	PDC-S06	Unknown	NA	Bacillus cereus	Bacillus cereus	NA
GCA_029478695.1	MDF9495173.1	MDF9495174.1	NA	NA	NA	NA	NA	NA	NA	NA	2	Septu	Septu	Possible abi	ASM2947869v1	Bacillus cereus	Bacillus cereus	6005304	Contig	NA	NA	MDF9495173.1	MDF9495174.1	NA	NA	NA	NA	NA	NA	NA	NA	NA	NA	NA	NA	NA	NA	NA	NA	NA	NA	1	Other	PDC-M01	Unknown	NA	Bacillus cereus	Bacillus cereus	NA
GCA_029478925.1	MDF9663786.1	MDF9663787.1	MDF9663788.1	NA	NA	NA	NA	NA	NA	NA	3	Detocs	Detocs	Abi	ASM2947892v1	Bacillus wiedmannii	Bacillus wiedmannii	5813284	Contig	NA	NA	MDF9663786.1	MDF9663788.1	NA	NA	NA	NA	NA	NA	NA	NA	NA	NA	NA	NA	NA	NA	NA	NA	NA	NA	1	Other	PDC-M60	Unknown	NA	Bacillus wiedmannii	Bacillus wiedmannii	NA
GCA_029537545.1	MDG1634481.1	NA	NA	NA	NA	NA	NA	NA	NA	NA	1	Hna	Hna	Abi	ASM2953754v1	Bacillus cereus	Bacillus cereus	5709214	Contig	NA	NA	MDG1634481.1	MDG1634481.1	NA	NA	NA	NA	NA	NA	NA	NA	NA	NA	NA	NA	NA	NA	NA	NA	NA	NA	1	Other	PDC-S28	Unknown	NA	Bacillus cereus	Bacillus cereus	NA
GCA_029695925.1	HDR4362523.1	NA	NA	NA	NA	NA	NA	NA	NA	NA	1	RloC	RloC	Abi	PDT001616106.1	Bacillus cereus	Bacillus cereus	6220182	Contig	NA	NA	HDR4362523.1	HDR4362523.1	NA	NA	NA	NA	NA	NA	NA	NA	NA	NA	NA	NA	NA	NA	NA	NA	NA	NA	1	Other	PDC-S06	Unknown	NA	Bacillus cereus	Bacillus cereus	NA
GCA_029695965.1	HDR4365326.1	NA	NA	NA	NA	NA	NA	NA	NA	NA	1	Hna	Hna	Abi	PDT001590943.1	Bacillus cereus	Bacillus cereus	6562297	Contig	NA	NA	HDR4365326.1	HDR4365326.1	NA	NA	NA	NA	NA	NA	NA	NA	NA	NA	NA	NA	NA	NA	NA	NA	NA	NA	1	Other	PDC-S28	Unknown	NA	Bacillus cereus	Bacillus cereus	NA
GCA_029696005.1	HDR4347823.1	HDR4347824.1	NA	NA	NA	NA	NA	NA	NA	NA	2	Septu	Septu	Possible abi	PDT001590936.1	Bacillus cereus	Bacillus cereus	6574481	Contig	NA	NA	HDR4347823.1	HDR4347824.1	NA	NA	NA	NA	NA	NA	NA	NA	NA	NA	NA	NA	NA	NA	NA	NA	NA	NA	1	Other	PDC-M62	Unknown	NA	Bacillus cereus	Bacillus cereus	NA
GCA_029696145.1	HDR4425383.1	HDR4425384.1	NA	NA	NA	NA	NA	NA	NA	NA	2	Septu	Septu	Possible abi	PDT001590917.1	Bacillus cereus	Bacillus cereus	5746590	Contig	NA	NA	HDR4425383.1	HDR4425384.1	NA	NA	NA	NA	NA	NA	NA	NA	NA	NA	NA	NA	NA	NA	NA	NA	NA	NA	1	Other	PDC-M62	Unknown	NA	Bacillus cereus	Bacillus cereus	NA
GCA_029696245.1	HDR4448757.1	NA	NA	NA	NA	NA	NA	NA	NA	NA	1	RloC	RloC	Abi	PDT001590878.1	Bacillus cereus	Bacillus cereus	5728707	Contig	NA	NA	HDR4448757.1	HDR4448757.1	NA	NA	NA	NA	NA	NA	NA	NA	NA	NA	NA	NA	NA	NA	NA	NA	NA	NA	1	Other	PDC-S06	Unknown	NA	Bacillus cereus	Bacillus cereus	NA
GCA_029696465.1	HDR4517417.1	HDR4517418.1	NA	NA	NA	NA	NA	NA	NA	NA	2	Septu	Septu	Possible abi	PDT001590863.1	Bacillus cereus	Bacillus cereus	5944779	Contig	NA	NA	HDR4517417.1	HDR4517418.1	NA	NA	NA	NA	NA	NA	NA	NA	NA	NA	NA	NA	NA	NA	NA	NA	NA	NA	1	Other	PDC-M62	Unknown	NA	Bacillus cereus	Bacillus cereus	NA
GCA_029696965.1	HDR4617039.1	NA	NA	NA	NA	NA	NA	NA	NA	NA	1	RloC	RloC	Abi	PDT001372185.1	Bacillus cereus	Bacillus cereus	5821563	Contig	NA	NA	HDR4617039.1	HDR4617039.1	NA	NA	NA	NA	NA	NA	NA	NA	NA	NA	NA	NA	NA	NA	NA	NA	NA	NA	1	Other	PDC-S06	Unknown	NA	Bacillus cereus	Bacillus cereus	NA
GCA_029696985.1	HDR4623026.1	NA	NA	NA	NA	NA	NA	NA	NA	NA	1	RloC	RloC	Abi	PDT001372183.1	Bacillus cereus	Bacillus cereus	5803259	Contig	NA	NA	HDR4623026.1	HDR4623026.1	NA	NA	NA	NA	NA	NA	NA	NA	NA	NA	NA	NA	NA	NA	NA	NA	NA	NA	1	Other	PDC-S06	Unknown	NA	Bacillus cereus	Bacillus cereus	NA
GCA_029697965.1	HDR4881558.1	HDR4881559.1	NA	NA	NA	NA	NA	NA	NA	NA	2	Septu	Septu	Possible abi	PDT001245389.1	Bacillus cereus	Bacillus cereus	5567460	Contig	NA	NA	HDR4881558.1	HDR4881559.1	NA	NA	NA	NA	NA	NA	NA	NA	NA	NA	NA	NA	NA	NA	NA	NA	NA	NA	1	Other	PDC-M01	Unknown	NA	Bacillus cereus	Bacillus cereus	NA
GCA_029697965.1	HDR4881558.1	HDR4881559.1	NA	NA	NA	NA	NA	NA	NA	NA	2	Septu	Septu	Possible abi	PDT001245389.1	Bacillus cereus	Bacillus cereus	5567460	Contig	NA	NA	HDR4881558.1	HDR4881559.1	NA	NA	NA	NA	NA	NA	NA	NA	NA	NA	NA	NA	NA	NA	NA	NA	NA	NA	1	Other	PDC-M62	Unknown	NA	Bacillus cereus	Bacillus cereus	NA
GCA_029698005.1	HDR4910882.1	HDR4910883.1	NA	NA	NA	NA	NA	NA	NA	NA	2	Septu	Septu	Possible abi	PDT001237686.1	Bacillus cereus	Bacillus cereus	5420629	Contig	NA	NA	HDR4910882.1	HDR4910883.1	NA	NA	NA	NA	NA	NA	NA	NA	NA	NA	NA	NA	NA	NA	NA	NA	NA	NA	1	Other	PDC-M01	Unknown	NA	Bacillus cereus	Bacillus cereus	NA
GCA_029698025.1	HDR4915009.1	HDR4915010.1	NA	NA	NA	NA	NA	NA	NA	NA	2	Septu	Septu	Possible abi	PDT001237685.1	Bacillus cereus	Bacillus cereus	5550835	Contig	NA	NA	HDR4915009.1	HDR4915010.1	NA	NA	NA	NA	NA	NA	NA	NA	NA	NA	NA	NA	NA	NA	NA	NA	NA	NA	1	Other	PDC-M01	Unknown	NA	Bacillus cereus	Bacillus cereus	NA
GCA_029702985.1	HDR6247080.1	NA	NA	NA	NA	NA	NA	NA	NA	NA	1	Hna	Hna	Abi	PDT001182821.1	Bacillus cereus	Bacillus cereus	6277642	Contig	NA	NA	HDR6247080.1	HDR6247080.1	NA	NA	NA	NA	NA	NA	NA	NA	NA	NA	NA	NA	NA	NA	NA	NA	NA	NA	1	Other	PDC-S28	Unknown	NA	Bacillus cereus	Bacillus cereus	NA
GCA_029703425.1	HDR6299949.1	HDR6299950.1	NA	NA	NA	NA	NA	NA	NA	NA	2	Septu	Septu	Possible abi	PDT001182811.1	Bacillus cereus	Bacillus cereus	6365955	Contig	NA	NA	HDR6299949.1	HDR6299950.1	NA	NA	NA	NA	NA	NA	NA	NA	NA	NA	NA	NA	NA	NA	NA	NA	NA	NA	1	Other	PDC-M62	Unknown	NA	Bacillus cereus	Bacillus cereus	NA
GCA_029703455.1	HDR6304430.1	NA	NA	NA	NA	NA	NA	NA	NA	NA	1	RloC	RloC	Abi	PDT001182787.1	Bacillus cereus	Bacillus cereus	5530810	Contig	NA	NA	HDR6304430.1	HDR6304430.1	NA	NA	NA	NA	NA	NA	NA	NA	NA	NA	NA	NA	NA	NA	NA	NA	NA	NA	1	Other	PDC-S06	Unknown	NA	Bacillus cereus	Bacillus cereus	NA
GCA_900176955.1	SME10580.1	SME10634.1	NA	NA	NA	NA	NA	NA	NA	NA	2	Pycsar	Pycsar	Abi	Bcereus.16-00184	Bacillus cereus	Bacillus cereus	5908979	Scaffold	NA	NA	SME10580.1	SME10634.1	NA	NA	NA	NA	NA	NA	NA	NA	NA	NA	NA	NA	NA	NA	NA	NA	NA	NA	1	CBASS	CBASS_I	Abi	NA	Bacillus cereus	Bacillus cereus	NA
GCA_029707145.1	HDR7194771.1	NA	NA	NA	NA	NA	NA	NA	NA	NA	1	RloC	RloC	Abi	PDT001182544.1	Bacillus cereus	Bacillus cereus	5594183	Contig	NA	NA	HDR7194771.1	HDR7194771.1	NA	NA	NA	NA	NA	NA	NA	NA	NA	NA	NA	NA	NA	NA	NA	NA	NA	NA	1	Other	PDC-S06	Unknown	NA	Bacillus cereus	Bacillus cereus	NA
GCA_029707365.1	HDR7288005.1	NA	NA	NA	NA	NA	NA	NA	NA	NA	1	RloC	RloC	Abi	PDT001182318.1	Bacillus paranthracis	Bacillus paranthracis	5714079	Contig	NA	NA	HDR7288005.1	HDR7288005.1	NA	NA	NA	NA	NA	NA	NA	NA	NA	NA	NA	NA	NA	NA	NA	NA	NA	NA	1	Other	PDC-S06	Unknown	NA	Bacillus paranthracis	Bacillus paranthracis	NA
GCA_029708715.1	HDR7588504.1	HDR7588505.1	NA	NA	NA	NA	NA	NA	NA	NA	2	Septu	Septu	Possible abi	PDT001182244.1	Bacillus mycoides	Bacillus mycoides	5800434	Contig	NA	NA	HDR7588504.1	HDR7588505.1	NA	NA	NA	NA	NA	NA	NA	NA	NA	NA	NA	NA	NA	NA	NA	NA	NA	NA	1	Other	PDC-M62	Unknown	NA	Bacillus mycoides	Bacillus mycoides	NA
GCA_029708715.1	HDR7590621.1	HDR7590622.1	NA	NA	NA	NA	NA	NA	NA	NA	2	Septu	Septu	Possible abi	PDT001182244.1	Bacillus mycoides	Bacillus mycoides	5800434	Contig	NA	NA	HDR7590621.1	HDR7590622.1	NA	NA	NA	NA	NA	NA	NA	NA	NA	NA	NA	NA	NA	NA	NA	NA	NA	NA	1	Other	PDC-M62	Unknown	NA	Bacillus mycoides	Bacillus mycoides	NA
GCA_000181655.1	EDX59700.1	NA	NA	NA	NA	NA	NA	NA	NA	NA	1	Stk2	Stk2	Abi	ASM18165v1	Bacillus cereus 03BB108	Bacillus cereus	5925780	Scaffold	NA	NA	EDX59700.1	EDX59700.1	NA	NA	NA	NA	NA	NA	NA	NA	NA	NA	NA	NA	NA	NA	NA	NA	NA	NA	1	PD-T4-6	PD-T4-6	Abi	NA	Bacillus cereus 03BB108	Bacillus cereus	NA
GCA_029709455.1	HDR7809915.1	NA	NA	NA	NA	NA	NA	NA	NA	NA	1	RloC	RloC	Abi	PDT001182181.1	Bacillus cereus	Bacillus cereus	6138423	Contig	NA	NA	HDR7809915.1	HDR7809915.1	NA	NA	NA	NA	NA	NA	NA	NA	NA	NA	NA	NA	NA	NA	NA	NA	NA	NA	1	Other	PDC-S06	Unknown	NA	Bacillus cereus	Bacillus cereus	NA
GCA_029709675.1	HDR7871479.1	HDR7871480.1	NA	NA	NA	NA	NA	NA	NA	NA	2	Septu	Septu	Possible abi	PDT001182167.1	Bacillus wiedmannii	Bacillus wiedmannii	5950490	Contig	NA	NA	HDR7871479.1	HDR7871480.1	NA	NA	NA	NA	NA	NA	NA	NA	NA	NA	NA	NA	NA	NA	NA	NA	NA	NA	1	Other	PDC-M62	Unknown	NA	Bacillus wiedmannii	Bacillus wiedmannii	NA
GCA_029710805.1	HDR8171068.1	NA	NA	NA	NA	NA	NA	NA	NA	NA	1	Hna	Hna	Abi	PDT001180377.1	Bacillus thuringiensis	Bacillus thuringiensis	6093570	Contig	NA	NA	HDR8171068.1	HDR8171068.1	NA	NA	NA	NA	NA	NA	NA	NA	NA	NA	NA	NA	NA	NA	NA	NA	NA	NA	1	Other	PDC-S28	Unknown	NA	Bacillus thuringiensis	Bacillus thuringiensis	NA
GCA_029712365.1	HDR8434270.1	HDR8434271.1	NA	NA	NA	NA	NA	NA	NA	NA	2	Septu	Septu	Possible abi	PDT001179665.1	Bacillus cereus	Bacillus cereus	5985247	Contig	NA	NA	HDR8434270.1	HDR8434271.1	NA	NA	NA	NA	NA	NA	NA	NA	NA	NA	NA	NA	NA	NA	NA	NA	NA	NA	1	Other	PDC-M62	Unknown	NA	Bacillus cereus	Bacillus cereus	NA
GCA_029712925.1	EKS8384902.1	NA	NA	NA	NA	NA	NA	NA	NA	NA	1	Hna	Hna	Abi	PDT000517516.1	Bacillus cereus	Bacillus cereus	5888727	Contig	NA	NA	EKS8384902.1	EKS8384902.1	NA	NA	NA	NA	NA	NA	NA	NA	NA	NA	NA	NA	NA	NA	NA	NA	NA	NA	1	Other	PDC-S28	Unknown	NA	Bacillus cereus	Bacillus cereus	NA
GCA_029712945.1	EKS8376135.1	NA	NA	NA	NA	NA	NA	NA	NA	NA	1	Hna	Hna	Abi	PDT000517520.1	Bacillus cereus	Bacillus cereus	5886551	Contig	NA	NA	EKS8376135.1	EKS8376135.1	NA	NA	NA	NA	NA	NA	NA	NA	NA	NA	NA	NA	NA	NA	NA	NA	NA	NA	1	Other	PDC-S28	Unknown	NA	Bacillus cereus	Bacillus cereus	NA
GCA_030016175.1	MDI6510752.1	MDI6510753.1	NA	NA	NA	NA	NA	NA	NA	NA	2	Septu	Septu	Possible abi	ASM3001617v1	Bacillus wiedmannii	Bacillus wiedmannii	5767872	Contig	NA	NA	MDI6510752.1	MDI6510753.1	NA	NA	NA	NA	NA	NA	NA	NA	NA	NA	NA	NA	NA	NA	NA	NA	NA	NA	1	Other	PDC-M01	Unknown	NA	Bacillus wiedmannii	Bacillus wiedmannii	NA
GCA_030016355.1	MDI6530599.1	NA	NA	NA	NA	NA	NA	NA	NA	NA	1	Hna	Hna	Abi	ASM3001635v1	Bacillus mycoides	Bacillus mycoides	5965992	Contig	NA	NA	MDI6530599.1	MDI6530599.1	NA	NA	NA	NA	NA	NA	NA	NA	NA	NA	NA	NA	NA	NA	NA	NA	NA	NA	1	Other	PDC-S28	Unknown	NA	Bacillus mycoides	Bacillus mycoides	NA
GCA_030016495.1	MDI6504851.1	MDI6504852.1	NA	NA	NA	NA	NA	NA	NA	NA	2	Septu	Septu	Possible abi	ASM3001649v1	Bacillus wiedmannii	Bacillus wiedmannii	5833961	Contig	NA	NA	MDI6504851.1	MDI6504852.1	NA	NA	NA	NA	NA	NA	NA	NA	NA	NA	NA	NA	NA	NA	NA	NA	NA	NA	1	Other	PDC-M01	Unknown	NA	Bacillus wiedmannii	Bacillus wiedmannii	NA
GCA_030291975.1	WJE23066.1	WJE23067.1	NA	NA	NA	NA	NA	NA	NA	NA	2	Septu	Septu	Possible abi	ASM3029197v1	Bacillus cereus	Bacillus cereus	5761955	Chromosome	NA	NA	WJE23066.1	WJE23067.1	NA	NA	NA	NA	NA	NA	NA	NA	NA	NA	NA	NA	NA	NA	NA	NA	NA	NA	1	Other	PDC-M62	Unknown	NA	Bacillus cereus	Bacillus cereus	NA
GCA_030348415.1	MDM5264837.1	MDM5264838.1	NA	NA	NA	NA	NA	NA	NA	NA	2	Septu	Septu	Possible abi	ASM3034841v1	Bacillus wiedmannii	Bacillus wiedmannii	5921872	Contig	NA	NA	MDM5264837.1	MDM5264838.1	NA	NA	NA	NA	NA	NA	NA	NA	NA	NA	NA	NA	NA	NA	NA	NA	NA	NA	1	Other	PDC-M62	Unknown	NA	Bacillus wiedmannii	Bacillus wiedmannii	NA
GCA_031317075.1	MDR4411572.1	MDR4411573.1	NA	NA	NA	NA	NA	NA	NA	NA	2	Septu	Septu	Possible abi	ASM3131707v1	Bacillus thuringiensis	Bacillus thuringiensis	5794869	Scaffold	NA	NA	MDR4411572.1	MDR4411573.1	NA	NA	NA	NA	NA	NA	NA	NA	NA	NA	NA	NA	NA	NA	NA	NA	NA	NA	1	Other	PDC-M01	Unknown	NA	Bacillus thuringiensis	Bacillus thuringiensis	NA
GCA_031324075.1	MDR4984108.1	MDR4984109.1	MDR4984110.1	NA	NA	NA	NA	NA	NA	NA	3	Detocs	Detocs	Abi	ASM3132407v1	Bacillus cereus	Bacillus cereus	5179435	Contig	NA	NA	MDR4984108.1	MDR4984110.1	NA	NA	NA	NA	NA	NA	NA	NA	NA	NA	NA	NA	NA	NA	NA	NA	NA	NA	1	Other	PDC-M60	Unknown	NA	Bacillus cereus	Bacillus cereus	NA
GCA_031324285.1	MDR4970575.1	MDR4970576.1	NA	NA	NA	NA	NA	NA	NA	NA	2	Septu	Septu	Possible abi	ASM3132428v1	Bacillus toyonensis	Bacillus toyonensis	5694916	Contig	NA	NA	MDR4970575.1	MDR4970576.1	NA	NA	NA	NA	NA	NA	NA	NA	NA	NA	NA	NA	NA	NA	NA	NA	NA	NA	1	Other	PDC-M62	Unknown	NA	Bacillus toyonensis	Bacillus toyonensis	NA
GCA_031342435.1	MDR5045727.1	MDR5045728.1	NA	NA	NA	NA	NA	NA	NA	NA	2	Septu	Septu	Possible abi	ASM3134243v1	Bacillus thuringiensis	Bacillus thuringiensis	6647172	Scaffold	NA	NA	MDR5045727.1	MDR5045728.1	NA	NA	NA	NA	NA	NA	NA	NA	NA	NA	NA	NA	NA	NA	NA	NA	NA	NA	1	Other	PDC-M62	Unknown	NA	Bacillus thuringiensis	Bacillus thuringiensis	NA
GCA_031941225.1	HDX9557691.1	NA	NA	NA	NA	NA	NA	NA	NA	NA	1	RloC	RloC	Abi	PDT001839210.1	Bacillus cereus	Bacillus cereus	5855380	Contig	NA	NA	HDX9557691.1	HDX9557691.1	NA	NA	NA	NA	NA	NA	NA	NA	NA	NA	NA	NA	NA	NA	NA	NA	NA	NA	1	Other	PDC-S06	Unknown	NA	Bacillus cereus	Bacillus cereus	NA
GCA_031941305.1	HDX9535341.1	HDX9535342.1	NA	NA	NA	NA	NA	NA	NA	NA	2	Septu	Septu	Possible abi	PDT001839206.1	Bacillus thuringiensis	Bacillus thuringiensis	5930588	Contig	NA	NA	HDX9535341.1	HDX9535342.1	NA	NA	NA	NA	NA	NA	NA	NA	NA	NA	NA	NA	NA	NA	NA	NA	NA	NA	1	Other	PDC-M62	Unknown	NA	Bacillus thuringiensis	Bacillus thuringiensis	NA
GCA_031941545.1	HDX9568659.1	NA	NA	NA	NA	NA	NA	NA	NA	NA	1	RloC	RloC	Abi	PDT001839191.1	Bacillus thuringiensis	Bacillus thuringiensis	5944981	Contig	NA	NA	HDX9568659.1	HDX9568659.1	NA	NA	NA	NA	NA	NA	NA	NA	NA	NA	NA	NA	NA	NA	NA	NA	NA	NA	1	Other	PDC-S06	Unknown	NA	Bacillus thuringiensis	Bacillus thuringiensis	NA
GCA_031941785.1	HDX9635613.1	HDX9635614.1	NA	NA	NA	NA	NA	NA	NA	NA	2	Septu	Septu	Possible abi	PDT001839169.1	Bacillus cereus	Bacillus cereus	5830614	Contig	NA	NA	HDX9635613.1	HDX9635614.1	NA	NA	NA	NA	NA	NA	NA	NA	NA	NA	NA	NA	NA	NA	NA	NA	NA	NA	1	Other	PDC-M62	Unknown	NA	Bacillus cereus	Bacillus cereus	NA
GCA_032027875.1	MDT3494526.1	NA	NA	NA	NA	NA	NA	NA	NA	NA	1	Hna	Hna	Abi	ASM3202787v1	Bacillus toyonensis	Bacillus toyonensis	6602455	Scaffold	NA	NA	MDT3494526.1	MDT3494526.1	NA	NA	NA	NA	NA	NA	NA	NA	NA	NA	NA	NA	NA	NA	NA	NA	NA	NA	1	Other	PDC-S28	Unknown	NA	Bacillus toyonensis	Bacillus toyonensis	NA
GCA_032145515.1	WNM98474.1	NA	NA	NA	NA	NA	NA	NA	NA	NA	1	Hna	Hna	Abi	ASM3214551v1	Bacillus cereus	Bacillus cereus	5638441	Complete Genome	NA	NA	WNM98474.1	WNM98474.1	NA	NA	NA	NA	NA	NA	NA	NA	NA	NA	NA	NA	NA	NA	NA	NA	NA	NA	1	Other	PDC-S28	Unknown	NA	Bacillus cereus	Bacillus cereus	NA
GCA_033663765.1	MDW9207408.1	MDW9207409.1	NA	NA	NA	NA	NA	NA	NA	NA	2	Septu	Septu	Possible abi	ASM3366376v1	Bacillus thuringiensis serovar toumanoffi	Bacillus thuringiensis	7031170	Contig	NA	NA	MDW9207408.1	MDW9207409.1	NA	NA	NA	NA	NA	NA	NA	NA	NA	NA	NA	NA	NA	NA	NA	NA	NA	NA	1	Other	PDC-M62	Unknown	NA	Bacillus thuringiensis serovar toumanoffi	Bacillus thuringiensis	NA
GCA_033842275.1	MDX5959243.1	NA	NA	NA	NA	NA	NA	NA	NA	NA	1	RloC	RloC	Abi	ASM3384227v1	Bacillus cereus group sp. BfR-BA-00331	Other	5774528	Contig	NA	NA	MDX5959243.1	MDX5959243.1	NA	NA	NA	NA	NA	NA	NA	NA	NA	NA	NA	NA	NA	NA	NA	NA	NA	NA	1	Other	PDC-S06	Unknown	NA	Bacillus cereus group sp. BfR-BA-00331	Other	NA
GCA_034033015.1	HEK9103007.1	NA	NA	NA	NA	NA	NA	NA	NA	NA	1	Hna	Hna	Abi	PDT001965613.1	Bacillus pseudomycoides	Bacillus pseudomycoides	5852496	Contig	NA	NA	HEK9103007.1	HEK9103007.1	NA	NA	NA	NA	NA	NA	NA	NA	NA	NA	NA	NA	NA	NA	NA	NA	NA	NA	1	Other	PDC-S28	Unknown	NA	Bacillus pseudomycoides	Bacillus pseudomycoides	NA
GCA_034078685.1	WPQ44176.1	WPQ44177.1	NA	NA	NA	NA	NA	NA	NA	NA	2	Septu	Septu	Possible abi	ASM3407868v1	Bacillus cereus	Bacillus cereus	6097808	Complete Genome	NA	NA	WPQ44176.1	WPQ44177.1	NA	NA	NA	NA	NA	NA	NA	NA	NA	NA	NA	NA	NA	NA	NA	NA	NA	NA	1	Other	PDC-M62	Unknown	NA	Bacillus cereus	Bacillus cereus	NA
GCA_034311005.1	MDY7519369.1	MDY7519370.1	NA	NA	NA	NA	NA	NA	NA	NA	2	Septu	Septu	Possible abi	ASM3431100v1	Bacillus thuringiensis	Bacillus thuringiensis	6080531	Scaffold	NA	NA	MDY7519369.1	MDY7519370.1	NA	NA	NA	NA	NA	NA	NA	NA	NA	NA	NA	NA	NA	NA	NA	NA	NA	NA	1	Other	PDC-M62	Unknown	NA	Bacillus thuringiensis	Bacillus thuringiensis	NA
GCA_034376225.1	EMA7399165.1	NA	NA	NA	NA	NA	NA	NA	NA	NA	1	Hna	Hna	Abi	PDT002027894.1	Bacillus cereus	Bacillus cereus	6305513	Contig	NA	NA	EMA7399165.1	EMA7399165.1	NA	NA	NA	NA	NA	NA	NA	NA	NA	NA	NA	NA	NA	NA	NA	NA	NA	NA	1	Other	PDC-S28	Unknown	NA	Bacillus cereus	Bacillus cereus	NA
GCA_034398635.1	MDZ4496015.1	MDZ4496016.1	NA	NA	NA	NA	NA	NA	NA	NA	2	Septu	Septu	Possible abi	ASM3439863v1	Bacillus cereus	Bacillus cereus	5351035	Scaffold	NA	NA	MDZ4496015.1	MDZ4496016.1	NA	NA	NA	NA	NA	NA	NA	NA	NA	NA	NA	NA	NA	NA	NA	NA	NA	NA	1	Other	PDC-M62	Unknown	NA	Bacillus cereus	Bacillus cereus	NA
GCA_034398715.1	MDZ4488791.1	MDZ4488792.1	MDZ4488793.1	MDZ4488796.1	NA	NA	NA	NA	NA	NA	4	DISARM	DISARM_2	Non-abi	ASM3439871v1	Bacillus cereus	Bacillus cereus	5376012	Scaffold	NA	NA	MDZ4488791.1	MDZ4488796.1	NA	NA	NA	NA	NA	NA	NA	NA	NA	NA	NA	NA	NA	NA	NA	NA	NA	NA	1	Other	DMS_other	Non-abi	NA	Bacillus cereus	Bacillus cereus	NA
GCA_034398755.1	MDZ4418790.1	NA	NA	NA	NA	NA	NA	NA	NA	NA	1	Hna	Hna	Abi	ASM3439875v1	Bacillus cereus	Bacillus cereus	5407261	Scaffold	NA	NA	MDZ4418790.1	MDZ4418790.1	NA	NA	NA	NA	NA	NA	NA	NA	NA	NA	NA	NA	NA	NA	NA	NA	NA	NA	1	Other	PDC-S28	Unknown	NA	Bacillus cereus	Bacillus cereus	NA
GCA_034398795.1	MDZ4501213.1	NA	NA	NA	NA	NA	NA	NA	NA	NA	1	Hna	Hna	Abi	ASM3439879v1	Bacillus cereus	Bacillus cereus	5738423	Scaffold	NA	NA	MDZ4501213.1	MDZ4501213.1	NA	NA	NA	NA	NA	NA	NA	NA	NA	NA	NA	NA	NA	NA	NA	NA	NA	NA	1	Other	PDC-S28	Unknown	NA	Bacillus cereus	Bacillus cereus	NA
GCA_034398835.1	MDZ4520847.1	MDZ4520848.1	MDZ4520849.1	NA	NA	NA	NA	NA	NA	NA	3	Detocs	Detocs	Abi	ASM3439883v1	Bacillus cereus	Bacillus cereus	5170823	Scaffold	NA	NA	MDZ4520847.1	MDZ4520849.1	NA	NA	NA	NA	NA	NA	NA	NA	NA	NA	NA	NA	NA	NA	NA	NA	NA	NA	1	Other	PDC-M60	Unknown	NA	Bacillus cereus	Bacillus cereus	NA
GCA_034399115.1	MDZ4631685.1	MDZ4631686.1	NA	NA	NA	NA	NA	NA	NA	NA	2	Septu	Septu	Possible abi	ASM3439911v1	Bacillus cereus	Bacillus cereus	5840599	Scaffold	NA	NA	MDZ4631685.1	MDZ4631686.1	NA	NA	NA	NA	NA	NA	NA	NA	NA	NA	NA	NA	NA	NA	NA	NA	NA	NA	1	Other	PDC-M62	Unknown	NA	Bacillus cereus	Bacillus cereus	NA
GCA_035799235.1	MEB8752608.1	NA	NA	NA	NA	NA	NA	NA	NA	NA	1	Hna	Hna	Abi	ASM3579923v1	Bacillus cereus	Bacillus cereus	6057403	Scaffold	NA	NA	MEB8752608.1	MEB8752608.1	NA	NA	NA	NA	NA	NA	NA	NA	NA	NA	NA	NA	NA	NA	NA	NA	NA	NA	1	Other	PDC-S28	Unknown	NA	Bacillus cereus	Bacillus cereus	NA
GCA_035799255.1	MEB8895327.1	NA	NA	NA	NA	NA	NA	NA	NA	NA	1	Hna	Hna	Abi	ASM3579925v1	Bacillus cereus	Bacillus cereus	6020741	Scaffold	NA	NA	MEB8895327.1	MEB8895327.1	NA	NA	NA	NA	NA	NA	NA	NA	NA	NA	NA	NA	NA	NA	NA	NA	NA	NA	1	Other	PDC-S28	Unknown	NA	Bacillus cereus	Bacillus cereus	NA
GCA_035799275.1	MEB8763951.1	NA	NA	NA	NA	NA	NA	NA	NA	NA	1	Hna	Hna	Abi	ASM3579927v1	Bacillus cereus	Bacillus cereus	5998479	Scaffold	NA	NA	MEB8763951.1	MEB8763951.1	NA	NA	NA	NA	NA	NA	NA	NA	NA	NA	NA	NA	NA	NA	NA	NA	NA	NA	1	Other	PDC-S28	Unknown	NA	Bacillus cereus	Bacillus cereus	NA
GCA_035799295.1	MEB8734187.1	NA	NA	NA	NA	NA	NA	NA	NA	NA	1	Hna	Hna	Abi	ASM3579929v1	Bacillus cereus	Bacillus cereus	5902272	Scaffold	NA	NA	MEB8734187.1	MEB8734187.1	NA	NA	NA	NA	NA	NA	NA	NA	NA	NA	NA	NA	NA	NA	NA	NA	NA	NA	1	Other	PDC-S28	Unknown	NA	Bacillus cereus	Bacillus cereus	NA
GCA_035799585.1	MEB8859468.1	MEB8859469.1	NA	NA	NA	NA	NA	NA	NA	NA	2	Septu	Septu	Possible abi	ASM3579958v1	Bacillus cereus	Bacillus cereus	6657625	Scaffold	NA	NA	MEB8859468.1	MEB8859469.1	NA	NA	NA	NA	NA	NA	NA	NA	NA	NA	NA	NA	NA	NA	NA	NA	NA	NA	1	Other	PDC-M62	Unknown	NA	Bacillus cereus	Bacillus cereus	NA
GCA_000832865.1	AJI08470.1	NA	NA	NA	NA	NA	NA	NA	NA	NA	1	Stk2	Stk2	Abi	ASM83286v1	Bacillus cereus 03BB108	Bacillus cereus	6068729	Complete Genome	NA	NA	AJI08470.1	AJI08470.1	NA	NA	NA	NA	NA	NA	NA	NA	NA	NA	NA	NA	NA	NA	NA	NA	NA	NA	1	PD-T4-6	PD-T4-6	Abi	NA	Bacillus cereus 03BB108	Bacillus cereus	NA
GCA_035800375.1	MEB9164016.1	NA	NA	NA	NA	NA	NA	NA	NA	NA	1	Hna	Hna	Abi	ASM3580037v1	Bacillus cereus	Bacillus cereus	5907436	Scaffold	NA	NA	MEB9164016.1	MEB9164016.1	NA	NA	NA	NA	NA	NA	NA	NA	NA	NA	NA	NA	NA	NA	NA	NA	NA	NA	1	Other	PDC-S28	Unknown	NA	Bacillus cereus	Bacillus cereus	NA
GCA_035801195.1	MEB9421401.1	MEB9421402.1	NA	NA	NA	NA	NA	NA	NA	NA	2	Septu	Septu	Possible abi	ASM3580119v1	Bacillus cereus	Bacillus cereus	6837763	Scaffold	NA	NA	MEB9421401.1	MEB9421402.1	NA	NA	NA	NA	NA	NA	NA	NA	NA	NA	NA	NA	NA	NA	NA	NA	NA	NA	1	Other	PDC-M62	Unknown	NA	Bacillus cereus	Bacillus cereus	NA
GCA_035801495.1	MEB9553200.1	MEB9553201.1	MEB9553202.1	NA	NA	NA	NA	NA	NA	NA	3	Detocs	Detocs	Abi	ASM3580149v1	Bacillus cereus	Bacillus cereus	5982317	Scaffold	NA	NA	MEB9553200.1	MEB9553202.1	NA	NA	NA	NA	NA	NA	NA	NA	NA	NA	NA	NA	NA	NA	NA	NA	NA	NA	1	Other	PDC-M60	Unknown	NA	Bacillus cereus	Bacillus cereus	NA
GCA_035801575.1	MEB9571453.1	MEB9571454.1	MEB9571455.1	NA	NA	NA	NA	NA	NA	NA	3	Detocs	Detocs	Abi	ASM3580157v1	Bacillus cereus	Bacillus cereus	5982847	Scaffold	NA	NA	MEB9571453.1	MEB9571455.1	NA	NA	NA	NA	NA	NA	NA	NA	NA	NA	NA	NA	NA	NA	NA	NA	NA	NA	1	Other	PDC-M60	Unknown	NA	Bacillus cereus	Bacillus cereus	NA
GCA_035801595.1	MEB9457381.1	NA	NA	NA	NA	NA	NA	NA	NA	NA	1	RloC	RloC	Abi	ASM3580159v1	Bacillus anthracis	Bacillus anthracis	5298469	Scaffold	NA	NA	MEB9457381.1	MEB9457381.1	NA	NA	NA	NA	NA	NA	NA	NA	NA	NA	NA	NA	NA	NA	NA	NA	NA	NA	1	Other	PDC-S06	Unknown	NA	Bacillus anthracis	Bacillus anthracis	NA
GCA_035802315.1	MEB9697781.1	MEB9697782.1	NA	NA	NA	NA	NA	NA	NA	NA	2	Septu	Septu	Possible abi	ASM3580231v1	Bacillus cereus	Bacillus cereus	5640625	Scaffold	NA	NA	MEB9697781.1	MEB9697782.1	NA	NA	NA	NA	NA	NA	NA	NA	NA	NA	NA	NA	NA	NA	NA	NA	NA	NA	1	Other	PDC-M62	Unknown	NA	Bacillus cereus	Bacillus cereus	NA
GCA_035802675.1	MEB9879439.1	MEB9879443.1	NA	NA	NA	NA	NA	NA	NA	NA	2	RM	RM_II	Non-abi	ASM3580267v1	Bacillus cereus	Bacillus cereus	5858910	Scaffold	NA	NA	MEB9879439.1	MEB9879443.1	NA	NA	NA	NA	NA	NA	NA	NA	NA	NA	NA	NA	NA	NA	NA	NA	NA	NA	1	Other	DMS_other	Non-abi	NA	Bacillus cereus	Bacillus cereus	NA
GCA_035802775.1	MEB9844362.1	MEB9844363.1	NA	NA	NA	NA	NA	NA	NA	NA	2	Septu	Septu	Possible abi	ASM3580277v1	Bacillus cereus	Bacillus cereus	5779299	Scaffold	NA	NA	MEB9844362.1	MEB9844363.1	NA	NA	NA	NA	NA	NA	NA	NA	NA	NA	NA	NA	NA	NA	NA	NA	NA	NA	1	Other	PDC-M62	Unknown	NA	Bacillus cereus	Bacillus cereus	NA
GCA_035802815.1	MEB9965317.1	MEB9965318.1	NA	NA	NA	NA	NA	NA	NA	NA	2	Septu	Septu	Possible abi	ASM3580281v1	Bacillus cereus	Bacillus cereus	5253141	Scaffold	NA	NA	MEB9965317.1	MEB9965318.1	NA	NA	NA	NA	NA	NA	NA	NA	NA	NA	NA	NA	NA	NA	NA	NA	NA	NA	1	Other	PDC-M62	Unknown	NA	Bacillus cereus	Bacillus cereus	NA
GCA_035803415.1	MEC0072101.1	MEC0072102.1	NA	NA	NA	NA	NA	NA	NA	NA	2	Septu	Septu	Possible abi	ASM3580341v1	Bacillus cereus	Bacillus cereus	5764421	Scaffold	NA	NA	MEC0072101.1	MEC0072102.1	NA	NA	NA	NA	NA	NA	NA	NA	NA	NA	NA	NA	NA	NA	NA	NA	NA	NA	1	Other	PDC-M62	Unknown	NA	Bacillus cereus	Bacillus cereus	NA
GCA_035810615.1	MEC1628632.1	MEC1628633.1	NA	NA	NA	NA	NA	NA	NA	NA	2	Septu	Septu	Possible abi	ASM3581061v1	Bacillus paranthracis	Bacillus paranthracis	5310408	Scaffold	NA	NA	MEC1628632.1	MEC1628633.1	NA	NA	NA	NA	NA	NA	NA	NA	NA	NA	NA	NA	NA	NA	NA	NA	NA	NA	1	Other	PDC-M62	Unknown	NA	Bacillus paranthracis	Bacillus paranthracis	NA
GCA_035813775.1	MEC2256993.1	MEC2256994.1	NA	NA	NA	NA	NA	NA	NA	NA	2	Septu	Septu	Possible abi	ASM3581377v1	Bacillus cereus	Bacillus cereus	5902764	Scaffold	NA	NA	MEC2256993.1	MEC2256994.1	NA	NA	NA	NA	NA	NA	NA	NA	NA	NA	NA	NA	NA	NA	NA	NA	NA	NA	1	Other	PDC-M62	Unknown	NA	Bacillus cereus	Bacillus cereus	NA
GCA_035814735.1	MEC2473922.1	MEC2473926.1	MEC2473927.1	MEC2473928.1	NA	NA	NA	NA	NA	NA	4	DISARM	DISARM_2	Non-abi	ASM3581473v1	Bacillus thuringiensis	Bacillus thuringiensis	5374558	Scaffold	NA	NA	MEC2473922.1	MEC2473928.1	NA	NA	NA	NA	NA	NA	NA	NA	NA	NA	NA	NA	NA	NA	NA	NA	NA	NA	1	Other	DMS_other	Non-abi	NA	Bacillus thuringiensis	Bacillus thuringiensis	NA
GCA_001883885.1	OJD95901.1	NA	NA	NA	NA	NA	NA	NA	NA	NA	1	Stk2	Stk2	Abi	ASM188388v1	Bacillus anthracis	Bacillus anthracis	5459863	Contig	NA	NA	OJD95901.1	OJD95901.1	NA	NA	NA	NA	NA	NA	NA	NA	NA	NA	NA	NA	NA	NA	NA	NA	NA	NA	1	PD-T4-6	PD-T4-6	Abi	NA	Bacillus anthracis	Bacillus anthracis	NA
GCA_035815675.1	MEC2742380.1	NA	NA	NA	NA	NA	NA	NA	NA	NA	1	Hna	Hna	Abi	ASM3581567v1	Bacillus cereus	Bacillus cereus	6155200	Scaffold	NA	NA	MEC2742380.1	MEC2742380.1	NA	NA	NA	NA	NA	NA	NA	NA	NA	NA	NA	NA	NA	NA	NA	NA	NA	NA	1	Other	PDC-S28	Unknown	NA	Bacillus cereus	Bacillus cereus	NA
GCA_035815715.1	MEC2797027.1	MEC2797031.1	MEC2797032.1	MEC2797033.1	NA	NA	NA	NA	NA	NA	4	DISARM	DISARM_2	Non-abi	ASM3581571v1	Bacillus thuringiensis	Bacillus thuringiensis	5257800	Scaffold	NA	NA	MEC2797027.1	MEC2797033.1	NA	NA	NA	NA	NA	NA	NA	NA	NA	NA	NA	NA	NA	NA	NA	NA	NA	NA	1	Other	DMS_other	Non-abi	NA	Bacillus thuringiensis	Bacillus thuringiensis	NA
GCA_035815895.1	MEC2829406.1	NA	NA	NA	NA	NA	NA	NA	NA	NA	1	Hna	Hna	Abi	ASM3581589v1	Bacillus cereus	Bacillus cereus	6235734	Scaffold	NA	NA	MEC2829406.1	MEC2829406.1	NA	NA	NA	NA	NA	NA	NA	NA	NA	NA	NA	NA	NA	NA	NA	NA	NA	NA	1	Other	PDC-S28	Unknown	NA	Bacillus cereus	Bacillus cereus	NA
GCA_004330315.1	TBX38613.1	NA	NA	NA	NA	NA	NA	NA	NA	NA	1	Stk2	Stk2	Abi	ASM433031v1	Bacillus thuringiensis	Bacillus thuringiensis	6113939	Contig	NA	NA	TBX38613.1	TBX38613.1	NA	NA	NA	NA	NA	NA	NA	NA	NA	NA	NA	NA	NA	NA	NA	NA	NA	NA	1	PD-T4-6	PD-T4-6	Abi	NA	Bacillus thuringiensis	Bacillus thuringiensis	NA
GCA_035817055.1	MEC3220479.1	MEC3220480.1	NA	NA	NA	NA	NA	NA	NA	NA	2	Septu	Septu	Possible abi	ASM3581705v1	Bacillus thuringiensis	Bacillus thuringiensis	6178372	Scaffold	NA	NA	MEC3220479.1	MEC3220480.1	NA	NA	NA	NA	NA	NA	NA	NA	NA	NA	NA	NA	NA	NA	NA	NA	NA	NA	1	Other	PDC-M62	Unknown	NA	Bacillus thuringiensis	Bacillus thuringiensis	NA
GCA_035817235.1	MEC3196140.1	MEC3196141.1	NA	NA	NA	NA	NA	NA	NA	NA	2	Septu	Septu	Possible abi	ASM3581723v1	Bacillus cereus	Bacillus cereus	5909394	Scaffold	NA	NA	MEC3196140.1	MEC3196141.1	NA	NA	NA	NA	NA	NA	NA	NA	NA	NA	NA	NA	NA	NA	NA	NA	NA	NA	1	Other	PDC-M01	Unknown	NA	Bacillus cereus	Bacillus cereus	NA
GCA_035818195.1	MEC3540401.1	MEC3540405.1	MEC3540406.1	MEC3540407.1	NA	NA	NA	NA	NA	NA	4	DISARM	DISARM_2	Non-abi	ASM3581819v1	Bacillus thuringiensis	Bacillus thuringiensis	5746585	Scaffold	NA	NA	MEC3540401.1	MEC3540407.1	NA	NA	NA	NA	NA	NA	NA	NA	NA	NA	NA	NA	NA	NA	NA	NA	NA	NA	1	Other	DMS_other	Non-abi	NA	Bacillus thuringiensis	Bacillus thuringiensis	NA
GCA_035818235.1	MEC3557047.1	MEC3557048.1	NA	NA	NA	NA	NA	NA	NA	NA	2	Septu	Septu	Possible abi	ASM3581823v1	Bacillus thuringiensis	Bacillus thuringiensis	6074056	Scaffold	NA	NA	MEC3557047.1	MEC3557048.1	NA	NA	NA	NA	NA	NA	NA	NA	NA	NA	NA	NA	NA	NA	NA	NA	NA	NA	1	Other	PDC-M62	Unknown	NA	Bacillus thuringiensis	Bacillus thuringiensis	NA
GCA_036209465.1	MED0980516.1	NA	NA	NA	NA	NA	NA	NA	NA	NA	1	RloC	RloC	Abi	ASM3620946v1	Bacillus paramycoides	Bacillus paramycoides	5363943	Scaffold	NA	NA	MED0980516.1	MED0980516.1	NA	NA	NA	NA	NA	NA	NA	NA	NA	NA	NA	NA	NA	NA	NA	NA	NA	NA	1	Other	PDC-S06	Unknown	NA	Bacillus paramycoides	Bacillus paramycoides	NA
GCA_036209705.1	MED0962369.1	MED0962370.1	NA	NA	NA	NA	NA	NA	NA	NA	2	Septu	Septu	Possible abi	ASM3620970v1	Bacillus paramycoides	Bacillus paramycoides	5364188	Scaffold	NA	NA	MED0962369.1	MED0962370.1	NA	NA	NA	NA	NA	NA	NA	NA	NA	NA	NA	NA	NA	NA	NA	NA	NA	NA	1	Other	PDC-M01	Unknown	NA	Bacillus paramycoides	Bacillus paramycoides	NA
GCA_036210445.1	MED1216120.1	NA	NA	NA	NA	NA	NA	NA	NA	NA	1	RloC	RloC	Abi	ASM3621044v1	Bacillus paranthracis	Bacillus paranthracis	5680103	Scaffold	NA	NA	MED1216120.1	MED1216120.1	NA	NA	NA	NA	NA	NA	NA	NA	NA	NA	NA	NA	NA	NA	NA	NA	NA	NA	1	Other	PDC-S06	Unknown	NA	Bacillus paranthracis	Bacillus paranthracis	NA
GCA_036211605.1	MED1444943.1	MED1444944.1	NA	NA	NA	NA	NA	NA	NA	NA	2	Dodola	Dodola	Unknown	ASM3621160v1	Bacillus pacificus	Bacillus pacificus	5401287	Scaffold	NA	NA	MED1444943.1	MED1444944.1	NA	NA	NA	NA	NA	NA	NA	NA	NA	NA	NA	NA	NA	NA	NA	NA	NA	NA	1	Other	PDC-M37	Unknown	NA	Bacillus pacificus	Bacillus pacificus	NA
GCA_036211985.1	MED1508725.1	MED1508726.1	NA	NA	NA	NA	NA	NA	NA	NA	2	Septu	Septu	Possible abi	ASM3621198v1	Bacillus proteolyticus	Other	5948885	Scaffold	NA	NA	MED1508725.1	MED1508726.1	NA	NA	NA	NA	NA	NA	NA	NA	NA	NA	NA	NA	NA	NA	NA	NA	NA	NA	1	Other	PDC-M62	Unknown	NA	Bacillus proteolyticus	Other	NA
GCA_036211985.1	MED1509375.1	MED1509376.1	NA	NA	NA	NA	NA	NA	NA	NA	2	Septu	Septu	Possible abi	ASM3621198v1	Bacillus proteolyticus	Other	5948885	Scaffold	NA	NA	MED1509375.1	MED1509376.1	NA	NA	NA	NA	NA	NA	NA	NA	NA	NA	NA	NA	NA	NA	NA	NA	NA	NA	1	Other	PDC-M62	Unknown	NA	Bacillus proteolyticus	Other	NA
GCA_036212825.1	MED1828128.1	MED1828129.1	NA	NA	NA	NA	NA	NA	NA	NA	2	Septu	Septu	Possible abi	ASM3621282v1	Bacillus thuringiensis	Bacillus thuringiensis	5719453	Scaffold	NA	NA	MED1828128.1	MED1828129.1	NA	NA	NA	NA	NA	NA	NA	NA	NA	NA	NA	NA	NA	NA	NA	NA	NA	NA	1	Other	PDC-M62	Unknown	NA	Bacillus thuringiensis	Bacillus thuringiensis	NA
GCA_036213805.1	MED2057108.1	MED2057109.1	NA	NA	NA	NA	NA	NA	NA	NA	2	Septu	Septu	Possible abi	ASM3621380v1	Bacillus thuringiensis	Bacillus thuringiensis	5893172	Scaffold	NA	NA	MED2057108.1	MED2057109.1	NA	NA	NA	NA	NA	NA	NA	NA	NA	NA	NA	NA	NA	NA	NA	NA	NA	NA	1	Other	PDC-M62	Unknown	NA	Bacillus thuringiensis	Bacillus thuringiensis	NA
GCA_036214005.1	MED2031168.1	MED2031169.1	NA	NA	NA	NA	NA	NA	NA	NA	2	Septu	Septu	Possible abi	ASM3621400v1	Bacillus thuringiensis	Bacillus thuringiensis	5997642	Scaffold	NA	NA	MED2031168.1	MED2031169.1	NA	NA	NA	NA	NA	NA	NA	NA	NA	NA	NA	NA	NA	NA	NA	NA	NA	NA	1	Other	PDC-M62	Unknown	NA	Bacillus thuringiensis	Bacillus thuringiensis	NA
GCA_036214005.1	MED2032943.1	MED2032944.1	NA	NA	NA	NA	NA	NA	NA	NA	2	Kiwa	Kiwa	Possible abi	ASM3621400v1	Bacillus thuringiensis	Bacillus thuringiensis	5997642	Scaffold	NA	NA	MED2032943.1	MED2032944.1	NA	NA	NA	NA	NA	NA	NA	NA	NA	NA	NA	NA	NA	NA	NA	NA	NA	NA	1	Other	PDC-M39	Unknown	NA	Bacillus thuringiensis	Bacillus thuringiensis	NA
GCA_036214545.1	MED2281618.1	MED2281619.1	MED2281620.1	MED2281624.1	NA	NA	NA	NA	NA	NA	4	DISARM	DISARM_2	Non-abi	ASM3621454v1	Bacillus thuringiensis	Bacillus thuringiensis	5698636	Scaffold	NA	NA	MED2281618.1	MED2281624.1	NA	NA	NA	NA	NA	NA	NA	NA	NA	NA	NA	NA	NA	NA	NA	NA	NA	NA	1	Other	DMS_other	Non-abi	NA	Bacillus thuringiensis	Bacillus thuringiensis	NA
GCA_036214625.1	MED2292516.1	MED2292520.1	MED2292521.1	MED2292522.1	NA	NA	NA	NA	NA	NA	4	DISARM	DISARM_2	Non-abi	ASM3621462v1	Bacillus thuringiensis	Bacillus thuringiensis	5685655	Scaffold	NA	NA	MED2292516.1	MED2292522.1	NA	NA	NA	NA	NA	NA	NA	NA	NA	NA	NA	NA	NA	NA	NA	NA	NA	NA	1	Other	DMS_other	Non-abi	NA	Bacillus thuringiensis	Bacillus thuringiensis	NA
GCA_036214705.1	MED2323550.1	MED2323551.1	MED2323552.1	MED2323556.1	NA	NA	NA	NA	NA	NA	4	DISARM	DISARM_2	Non-abi	ASM3621470v1	Bacillus thuringiensis	Bacillus thuringiensis	5597579	Scaffold	NA	NA	MED2323550.1	MED2323556.1	NA	NA	NA	NA	NA	NA	NA	NA	NA	NA	NA	NA	NA	NA	NA	NA	NA	NA	1	Other	DMS_other	Non-abi	NA	Bacillus thuringiensis	Bacillus thuringiensis	NA
GCA_036214905.1	MED2394400.1	MED2394404.1	MED2394405.1	MED2394406.1	NA	NA	NA	NA	NA	NA	4	DISARM	DISARM_2	Non-abi	ASM3621490v1	Bacillus thuringiensis	Bacillus thuringiensis	5620104	Scaffold	NA	NA	MED2394400.1	MED2394406.1	NA	NA	NA	NA	NA	NA	NA	NA	NA	NA	NA	NA	NA	NA	NA	NA	NA	NA	1	Other	DMS_other	Non-abi	NA	Bacillus thuringiensis	Bacillus thuringiensis	NA
GCA_006349595.1	TNP01589.1	NA	NA	NA	NA	NA	NA	NA	NA	NA	1	Stk2	Stk2	Abi	ASM634959v1	Bacillus pacificus	Bacillus pacificus	5443801	Contig	NA	NA	TNP01589.1	TNP01589.1	NA	NA	NA	NA	NA	NA	NA	NA	NA	NA	NA	NA	NA	NA	NA	NA	NA	NA	1	PD-T4-6	PD-T4-6	Abi	NA	Bacillus pacificus	Bacillus pacificus	NA
GCA_036217245.1	MED3025258.1	NA	NA	NA	NA	NA	NA	NA	NA	NA	1	Hna	Hna	Abi	ASM3621724v1	Bacillus wiedmannii	Bacillus wiedmannii	6245458	Scaffold	NA	NA	MED3025258.1	MED3025258.1	NA	NA	NA	NA	NA	NA	NA	NA	NA	NA	NA	NA	NA	NA	NA	NA	NA	NA	1	Other	PDC-S28	Unknown	NA	Bacillus wiedmannii	Bacillus wiedmannii	NA
GCA_036217245.1	MED3025267.1	MED3025268.1	NA	NA	NA	NA	NA	NA	NA	NA	2	Septu	Septu	Possible abi	ASM3621724v1	Bacillus wiedmannii	Bacillus wiedmannii	6245458	Scaffold	NA	NA	MED3025267.1	MED3025268.1	NA	NA	NA	NA	NA	NA	NA	NA	NA	NA	NA	NA	NA	NA	NA	NA	NA	NA	1	Other	PDC-M62	Unknown	NA	Bacillus wiedmannii	Bacillus wiedmannii	NA
GCA_036217905.1	MED3241146.1	MED3241147.1	NA	NA	NA	NA	NA	NA	NA	NA	2	Septu	Septu	Possible abi	ASM3621790v1	Bacillus thuringiensis	Bacillus thuringiensis	6800373	Scaffold	NA	NA	MED3241146.1	MED3241147.1	NA	NA	NA	NA	NA	NA	NA	NA	NA	NA	NA	NA	NA	NA	NA	NA	NA	NA	1	Other	PDC-M62	Unknown	NA	Bacillus thuringiensis	Bacillus thuringiensis	NA
GCA_036218085.1	MED3348234.1	NA	NA	NA	NA	NA	NA	NA	NA	NA	1	Hna	Hna	Abi	ASM3621808v1	Bacillus thuringiensis	Bacillus thuringiensis	6456501	Scaffold	NA	NA	MED3348234.1	MED3348234.1	NA	NA	NA	NA	NA	NA	NA	NA	NA	NA	NA	NA	NA	NA	NA	NA	NA	NA	1	Other	PDC-S28	Unknown	NA	Bacillus thuringiensis	Bacillus thuringiensis	NA
GCA_036218145.1	MED3299725.1	MED3299726.1	NA	NA	NA	NA	NA	NA	NA	NA	2	Septu	Septu	Possible abi	ASM3621814v1	Bacillus thuringiensis	Bacillus thuringiensis	6837072	Scaffold	NA	NA	MED3299725.1	MED3299726.1	NA	NA	NA	NA	NA	NA	NA	NA	NA	NA	NA	NA	NA	NA	NA	NA	NA	NA	1	Other	PDC-M62	Unknown	NA	Bacillus thuringiensis	Bacillus thuringiensis	NA
GCA_036218545.1	MED3319280.1	NA	NA	NA	NA	NA	NA	NA	NA	NA	1	RloC	RloC	Abi	ASM3621854v1	Bacillus wiedmannii	Bacillus wiedmannii	5833377	Scaffold	NA	NA	MED3319280.1	MED3319280.1	NA	NA	NA	NA	NA	NA	NA	NA	NA	NA	NA	NA	NA	NA	NA	NA	NA	NA	1	Other	PDC-S06	Unknown	NA	Bacillus wiedmannii	Bacillus wiedmannii	NA
GCA_036219105.1	MED3485453.1	NA	NA	NA	NA	NA	NA	NA	NA	NA	1	RloC	RloC	Abi	ASM3621910v1	Bacillus toyonensis	Bacillus toyonensis	6052079	Scaffold	NA	NA	MED3485453.1	MED3485453.1	NA	NA	NA	NA	NA	NA	NA	NA	NA	NA	NA	NA	NA	NA	NA	NA	NA	NA	1	Other	PDC-S06	Unknown	NA	Bacillus toyonensis	Bacillus toyonensis	NA
GCA_036219245.1	MED3581467.1	NA	NA	NA	NA	NA	NA	NA	NA	NA	1	Hna	Hna	Abi	ASM3621924v1	Bacillus thuringiensis	Bacillus thuringiensis	5799305	Scaffold	NA	NA	MED3581467.1	MED3581467.1	NA	NA	NA	NA	NA	NA	NA	NA	NA	NA	NA	NA	NA	NA	NA	NA	NA	NA	1	Other	PDC-S28	Unknown	NA	Bacillus thuringiensis	Bacillus thuringiensis	NA
GCA_036350635.1	MEE3956985.1	MEE3956987.1	NA	NA	NA	NA	NA	NA	NA	NA	2	RM	RM_II	Non-abi	ASM3635063v1	Bacillus thuringiensis	Bacillus thuringiensis	5944317	Contig	NA	NA	MEE3956985.1	MEE3956987.1	NA	NA	NA	NA	NA	NA	NA	NA	NA	NA	NA	NA	NA	NA	NA	NA	NA	NA	1	Other	DMS_other	Non-abi	NA	Bacillus thuringiensis	Bacillus thuringiensis	NA
GCA_036408805.1	MEE6200797.1	MEE6200798.1	NA	NA	NA	NA	NA	NA	NA	NA	2	Septu	Septu	Possible abi	ASM3640880v1	Bacillus cereus	Bacillus cereus	5971997	Contig	NA	NA	MEE6200797.1	MEE6200798.1	NA	NA	NA	NA	NA	NA	NA	NA	NA	NA	NA	NA	NA	NA	NA	NA	NA	NA	1	Other	PDC-M62	Unknown	NA	Bacillus cereus	Bacillus cereus	NA
GCA_008416285.1	KAA2388853.1	NA	NA	NA	NA	NA	NA	NA	NA	NA	1	Stk2	Stk2	Abi	ASM841628v1	Bacillus cereus	Bacillus cereus	5314253	Contig	NA	NA	KAA2388853.1	KAA2388853.1	NA	NA	NA	NA	NA	NA	NA	NA	NA	NA	NA	NA	NA	NA	NA	NA	NA	NA	1	PD-T4-6	PD-T4-6	Abi	NA	Bacillus cereus	Bacillus cereus	NA
GCA_013267235.1	QKG98818.1	NA	NA	NA	NA	NA	NA	NA	NA	NA	1	Stk2	Stk2	Abi	ASM1326723v1	Bacillus cereus	Bacillus cereus	6068562	Complete Genome	NA	NA	QKG98818.1	QKG98818.1	NA	NA	NA	NA	NA	NA	NA	NA	NA	NA	NA	NA	NA	NA	NA	NA	NA	NA	1	PD-T4-6	PD-T4-6	Abi	NA	Bacillus cereus	Bacillus cereus	NA
GCA_036851595.1	MEG7861745.1	MEG7861746.1	NA	NA	NA	NA	NA	NA	NA	NA	2	Dodola	Dodola	Unknown	ASM3685159v1	Bacillus mobilis	Bacillus mobilis	5905637	Contig	NA	NA	MEG7861745.1	MEG7861746.1	NA	NA	NA	NA	NA	NA	NA	NA	NA	NA	NA	NA	NA	NA	NA	NA	NA	NA	1	Other	PDC-M37	Unknown	NA	Bacillus mobilis	Bacillus mobilis	NA
GCA_036851615.1	MEG7951759.1	MEG7951760.1	NA	NA	NA	NA	NA	NA	NA	NA	2	Dodola	Dodola	Unknown	ASM3685161v1	Bacillus mobilis	Bacillus mobilis	5872959	Contig	NA	NA	MEG7951759.1	MEG7951760.1	NA	NA	NA	NA	NA	NA	NA	NA	NA	NA	NA	NA	NA	NA	NA	NA	NA	NA	1	Other	PDC-M37	Unknown	NA	Bacillus mobilis	Bacillus mobilis	NA
GCA_036851655.1	MEG7938149.1	MEG7938150.1	NA	NA	NA	NA	NA	NA	NA	NA	2	Dodola	Dodola	Unknown	ASM3685165v1	Bacillus mobilis	Bacillus mobilis	5872779	Contig	NA	NA	MEG7938149.1	MEG7938150.1	NA	NA	NA	NA	NA	NA	NA	NA	NA	NA	NA	NA	NA	NA	NA	NA	NA	NA	1	Other	PDC-M37	Unknown	NA	Bacillus mobilis	Bacillus mobilis	NA
GCA_036945865.1	MEH3070153.1	MEH3070154.1	NA	NA	NA	NA	NA	NA	NA	NA	2	Dodola	Dodola	Unknown	ASM3694586v1	Bacillus mobilis	Bacillus mobilis	5606631	Scaffold	NA	NA	MEH3070153.1	MEH3070154.1	NA	NA	NA	NA	NA	NA	NA	NA	NA	NA	NA	NA	NA	NA	NA	NA	NA	NA	1	Other	PDC-M37	Unknown	NA	Bacillus mobilis	Bacillus mobilis	NA
GCA_036961765.1	MEH7282139.1	MEH7282140.1	NA	NA	NA	NA	NA	NA	NA	NA	2	Septu	Septu	Possible abi	ASM3696176v1	Bacillus toyonensis	Bacillus toyonensis	5532259	Contig	NA	NA	MEH7282139.1	MEH7282140.1	NA	NA	NA	NA	NA	NA	NA	NA	NA	NA	NA	NA	NA	NA	NA	NA	NA	NA	1	Other	PDC-M01	Unknown	NA	Bacillus toyonensis	Bacillus toyonensis	NA
GCA_036962565.1	MEH7256651.1	MEH7256652.1	NA	NA	NA	NA	NA	NA	NA	NA	2	Septu	Septu	Possible abi	ASM3696256v1	Bacillus toyonensis	Bacillus toyonensis	5386656	Scaffold	NA	NA	MEH7256651.1	MEH7256652.1	NA	NA	NA	NA	NA	NA	NA	NA	NA	NA	NA	NA	NA	NA	NA	NA	NA	NA	1	Other	PDC-M62	Unknown	NA	Bacillus toyonensis	Bacillus toyonensis	NA
GCA_036964705.1	MEH7043549.1	MEH7043550.1	NA	NA	NA	NA	NA	NA	NA	NA	2	Septu	Septu	Possible abi	ASM3696470v1	Bacillus thuringiensis	Bacillus thuringiensis	5772060	Scaffold	NA	NA	MEH7043549.1	MEH7043550.1	NA	NA	NA	NA	NA	NA	NA	NA	NA	NA	NA	NA	NA	NA	NA	NA	NA	NA	1	Other	PDC-M62	Unknown	NA	Bacillus thuringiensis	Bacillus thuringiensis	NA
GCA_037027125.1	MEI2313657.1	NA	NA	NA	NA	NA	NA	NA	NA	NA	1	Hna	Hna	Abi	ASM3702712v1	Bacillus nitratireducens	Bacillus nitratireducens	5862887	Scaffold	NA	NA	MEI2313657.1	MEI2313657.1	NA	NA	NA	NA	NA	NA	NA	NA	NA	NA	NA	NA	NA	NA	NA	NA	NA	NA	1	Other	PDC-S28	Unknown	NA	Bacillus nitratireducens	Bacillus nitratireducens	NA
GCA_037120905.1	MEI5890022.1	MEI5890023.1	NA	NA	NA	NA	NA	NA	NA	NA	2	Septu	Septu	Possible abi	ASM3712090v1	Bacillus luti	Other	5498022	Contig	NA	NA	MEI5890022.1	MEI5890023.1	NA	NA	NA	NA	NA	NA	NA	NA	NA	NA	NA	NA	NA	NA	NA	NA	NA	NA	1	Other	PDC-M62	Unknown	NA	Bacillus luti	Other	NA
GCA_037120945.1	MEI5928401.1	MEI5928402.1	NA	NA	NA	NA	NA	NA	NA	NA	2	Septu	Septu	Possible abi	ASM3712094v1	Bacillus luti	Other	5497444	Contig	NA	NA	MEI5928401.1	MEI5928402.1	NA	NA	NA	NA	NA	NA	NA	NA	NA	NA	NA	NA	NA	NA	NA	NA	NA	NA	1	Other	PDC-M62	Unknown	NA	Bacillus luti	Other	NA
GCA_038116635.1	MEK9550942.1	MEK9550943.1	NA	NA	NA	NA	NA	NA	NA	NA	2	Septu	Septu	Possible abi	ASM3811663v1	Bacillus cereus	Bacillus cereus	6067368	Contig	NA	NA	MEK9550942.1	MEK9550943.1	NA	NA	NA	NA	NA	NA	NA	NA	NA	NA	NA	NA	NA	NA	NA	NA	NA	NA	1	Other	PDC-M62	Unknown	NA	Bacillus cereus	Bacillus cereus	NA
GCA_900094685.1	SCC30274.1	SCC30288.1	NA	NA	NA	NA	NA	NA	NA	NA	2	Septu	Septu	Possible abi	ASM90009468v1	Bacillus thuringiensis	Bacillus thuringiensis	5972482	Scaffold	NA	NA	SCC30274.1	SCC30288.1	NA	NA	NA	NA	NA	NA	NA	NA	NA	NA	NA	NA	NA	NA	NA	NA	NA	NA	1	Other	PDC-M62	Unknown	NA	Bacillus thuringiensis	Bacillus thuringiensis	NA
GCA_900094685.1	SCC30549.1	NA	NA	NA	NA	NA	NA	NA	NA	NA	1	Hna	Hna	Abi	ASM90009468v1	Bacillus thuringiensis	Bacillus thuringiensis	5972482	Scaffold	NA	NA	SCC30549.1	SCC30549.1	NA	NA	NA	NA	NA	NA	NA	NA	NA	NA	NA	NA	NA	NA	NA	NA	NA	NA	1	Other	PDC-S28	Unknown	NA	Bacillus thuringiensis	Bacillus thuringiensis	NA
GCA_900094755.1	SCN00349.1	SCN00351.1	NA	NA	NA	NA	NA	NA	NA	NA	2	Kiwa	Kiwa	Possible abi	ASM90009475v1	Bacillus wiedmannii	Bacillus wiedmannii	5606056	Scaffold	NA	NA	SCN00349.1	SCN00351.1	NA	NA	NA	NA	NA	NA	NA	NA	NA	NA	NA	NA	NA	NA	NA	NA	NA	NA	1	Other	PDC-M39	Unknown	NA	Bacillus wiedmannii	Bacillus wiedmannii	NA
GCA_900095505.1	SCL93439.1	SCL93444.1	NA	NA	NA	NA	NA	NA	NA	NA	2	Septu	Septu	Possible abi	ASM90009550v1	Bacillus wiedmannii	Bacillus wiedmannii	5765238	Scaffold	NA	NA	SCL93439.1	SCL93444.1	NA	NA	NA	NA	NA	NA	NA	NA	NA	NA	NA	NA	NA	NA	NA	NA	NA	NA	1	Other	PDC-M62	Unknown	NA	Bacillus wiedmannii	Bacillus wiedmannii	NA
GCA_900095505.1	SCM12279.1	NA	NA	NA	NA	NA	NA	NA	NA	NA	1	RloC	RloC	Abi	ASM90009550v1	Bacillus wiedmannii	Bacillus wiedmannii	5765238	Scaffold	NA	NA	SCM12279.1	SCM12279.1	NA	NA	NA	NA	NA	NA	NA	NA	NA	NA	NA	NA	NA	NA	NA	NA	NA	NA	1	Other	PDC-S06	Unknown	NA	Bacillus wiedmannii	Bacillus wiedmannii	NA
GCA_900100415.1	SDK32084.1	SDK32112.1	SDK32142.1	NA	NA	NA	NA	NA	NA	NA	3	Detocs	Detocs	Abi	IMG-taxon 2615840594 annotated assembly	Bacillus toyonensis	Bacillus toyonensis	5517600	Scaffold	NA	NA	SDK32084.1	SDK32142.1	NA	NA	NA	NA	NA	NA	NA	NA	NA	NA	NA	NA	NA	NA	NA	NA	NA	NA	1	Other	PDC-M60	Unknown	NA	Bacillus toyonensis	Bacillus toyonensis	NA
GCA_900168355.1	SLK15670.1	NA	NA	NA	NA	NA	NA	NA	NA	NA	1	Hna	Hna	Abi	IMG-taxon 2710724122 annotated assembly	Bacillus toyonensis	Bacillus toyonensis	5422380	Scaffold	NA	NA	SLK15670.1	SLK15670.1	NA	NA	NA	NA	NA	NA	NA	NA	NA	NA	NA	NA	NA	NA	NA	NA	NA	NA	1	Other	PDC-S28	Unknown	NA	Bacillus toyonensis	Bacillus toyonensis	NA
GCA_029709195.1	HDR7735747.1	NA	NA	NA	NA	NA	NA	NA	NA	NA	1	Stk2	Stk2	Abi	PDT001182203.1	Bacillus thuringiensis	Bacillus thuringiensis	5847468	Contig	NA	NA	HDR7735747.1	HDR7735747.1	NA	NA	NA	NA	NA	NA	NA	NA	NA	NA	NA	NA	NA	NA	NA	NA	NA	NA	1	PD-T4-6	PD-T4-6	Abi	NA	Bacillus thuringiensis	Bacillus thuringiensis	NA
GCF_001058585.1	WP_049106472.1	NA	NA	NA	NA	NA	NA	NA	NA	NA	1	RloC	RloC	Abi	ASM105858v1	Bacillus cereus	Bacillus cereus	5642118	Scaffold	NA	NA	WP_049106472.1	WP_049106472.1	NA	NA	NA	NA	NA	NA	NA	NA	NA	NA	NA	NA	NA	NA	NA	NA	NA	NA	1	Other	PDC-S06	Unknown	NA	Bacillus cereus	Bacillus cereus	NA
GCF_001059175.1	WP_049106472.1	NA	NA	NA	NA	NA	NA	NA	NA	NA	1	RloC	RloC	Abi	ASM105917v1	Bacillus cereus	Bacillus cereus	5391094	Scaffold	NA	NA	WP_049106472.1	WP_049106472.1	NA	NA	NA	NA	NA	NA	NA	NA	NA	NA	NA	NA	NA	NA	NA	NA	NA	NA	1	Other	PDC-S06	Unknown	NA	Bacillus cereus	Bacillus cereus	NA
GCF_001077095.1	WP_049106472.1	NA	NA	NA	NA	NA	NA	NA	NA	NA	1	RloC	RloC	Abi	ASM107709v1	Bacillus cereus	Bacillus cereus	5351897	Scaffold	NA	NA	WP_049106472.1	WP_049106472.1	NA	NA	NA	NA	NA	NA	NA	NA	NA	NA	NA	NA	NA	NA	NA	NA	NA	NA	1	Other	PDC-S06	Unknown	NA	Bacillus cereus	Bacillus cereus	NA
GCF_001913475.1	WP_074625599.1	WP_074625600.1	WP_074625601.1	NA	NA	NA	NA	NA	NA	NA	3	MADS	MADS	Non-abi	ASM191347v1	Bacillus cereus	Bacillus cereus	5632865	Scaffold	NA	NA	WP_074625599.1	WP_074625601.1	NA	NA	NA	NA	NA	NA	NA	NA	NA	NA	NA	NA	NA	NA	NA	NA	NA	NA	1	Other	DMS_other	Non-abi	NA	Bacillus cereus	Bacillus cereus	NA
GCF_002199125.1	WP_088360884.1	NA	NA	NA	NA	NA	NA	NA	NA	NA	1	Hna	Hna	Abi	ASM219912v1	Bacillus cereus	Bacillus cereus	5724585	Scaffold	NA	NA	WP_088360884.1	WP_088360884.1	NA	NA	NA	NA	NA	NA	NA	NA	NA	NA	NA	NA	NA	NA	NA	NA	NA	NA	1	Other	PDC-S28	Unknown	NA	Bacillus cereus	Bacillus cereus	NA
GCF_002200185.1	WP_088327832.1	NA	NA	NA	NA	NA	NA	NA	NA	NA	1	Hna	Hna	Abi	ASM220018v1	Bacillus cereus	Bacillus cereus	5792949	Scaffold	NA	NA	WP_088327832.1	WP_088327832.1	NA	NA	NA	NA	NA	NA	NA	NA	NA	NA	NA	NA	NA	NA	NA	NA	NA	NA	1	Other	PDC-S28	Unknown	NA	Bacillus cereus	Bacillus cereus	NA
GCF_002200215.1	WP_088321095.1	WP_088321097.1	NA	NA	NA	NA	NA	NA	NA	NA	2	Septu	Septu	Possible abi	ASM220021v1	Bacillus wiedmannii	Bacillus wiedmannii	5513190	Scaffold	NA	NA	WP_088321095.1	WP_088321097.1	NA	NA	NA	NA	NA	NA	NA	NA	NA	NA	NA	NA	NA	NA	NA	NA	NA	NA	1	Other	PDC-M62	Unknown	NA	Bacillus wiedmannii	Bacillus wiedmannii	NA
GCF_002200215.1	WP_088321132.1	NA	NA	NA	NA	NA	NA	NA	NA	NA	1	RloC	RloC	Abi	ASM220021v1	Bacillus wiedmannii	Bacillus wiedmannii	5513190	Scaffold	NA	NA	WP_088321132.1	WP_088321132.1	NA	NA	NA	NA	NA	NA	NA	NA	NA	NA	NA	NA	NA	NA	NA	NA	NA	NA	1	Other	PDC-S06	Unknown	NA	Bacillus wiedmannii	Bacillus wiedmannii	NA
GCF_002530795.1	WP_088327832.1	NA	NA	NA	NA	NA	NA	NA	NA	NA	1	Hna	Hna	Abi	ASM253079v1	Bacillus cereus	Bacillus cereus	5720597	Scaffold	NA	NA	WP_088327832.1	WP_088327832.1	NA	NA	NA	NA	NA	NA	NA	NA	NA	NA	NA	NA	NA	NA	NA	NA	NA	NA	1	Other	PDC-S28	Unknown	NA	Bacillus cereus	Bacillus cereus	NA
GCF_002807175.1	WP_100616862.1	WP_100616863.1	NA	NA	NA	NA	NA	NA	NA	NA	2	Septu	Septu	Possible abi	ASM280717v1	Bacillus cereus	Bacillus cereus	5775594	Contig	NA	NA	WP_100616862.1	WP_100616863.1	NA	NA	NA	NA	NA	NA	NA	NA	NA	NA	NA	NA	NA	NA	NA	NA	NA	NA	1	Other	PDC-M62	Unknown	NA	Bacillus cereus	Bacillus cereus	NA
GCF_007673305.1	WP_144505198.1	NA	NA	NA	NA	NA	NA	NA	NA	NA	1	RloC	RloC	Abi	ASM767330v1	Bacillus mycoides	Bacillus mycoides	6063949	Scaffold	NA	NA	WP_144505198.1	WP_144505198.1	NA	NA	NA	NA	NA	NA	NA	NA	NA	NA	NA	NA	NA	NA	NA	NA	NA	NA	1	Other	PDC-S06	Unknown	NA	Bacillus mycoides	Bacillus mycoides	NA
GCF_007673935.1	WP_186315460.1	NA	NA	NA	NA	NA	NA	NA	NA	NA	1	RloC	RloC	Abi	ASM767393v1	Bacillus thuringiensis	Bacillus thuringiensis	5739436	Scaffold	NA	NA	WP_186315460.1	WP_186315460.1	NA	NA	NA	NA	NA	NA	NA	NA	NA	NA	NA	NA	NA	NA	NA	NA	NA	NA	1	Other	PDC-S06	Unknown	NA	Bacillus thuringiensis	Bacillus thuringiensis	NA
GCF_007676905.1	WP_098149885.1	WP_098149886.1	NA	NA	NA	NA	NA	NA	NA	NA	2	Septu	Septu	Possible abi	ASM767690v1	Bacillus thuringiensis	Bacillus thuringiensis	5685767	Scaffold	NA	NA	WP_098149885.1	WP_098149886.1	NA	NA	NA	NA	NA	NA	NA	NA	NA	NA	NA	NA	NA	NA	NA	NA	NA	NA	1	Other	PDC-M62	Unknown	NA	Bacillus thuringiensis	Bacillus thuringiensis	NA
GCF_007678495.1	WP_061530874.1	NA	NA	NA	NA	NA	NA	NA	NA	NA	1	RloC	RloC	Abi	ASM767849v1	Bacillus thuringiensis	Bacillus thuringiensis	5392588	Scaffold	NA	NA	WP_061530874.1	WP_061530874.1	NA	NA	NA	NA	NA	NA	NA	NA	NA	NA	NA	NA	NA	NA	NA	NA	NA	NA	1	Other	PDC-S06	Unknown	NA	Bacillus thuringiensis	Bacillus thuringiensis	NA
GCF_007679475.1	WP_144653489.1	NA	NA	NA	NA	NA	NA	NA	NA	NA	1	RloC	RloC	Abi	ASM767947v1	Bacillus cereus	Bacillus cereus	5873173	Scaffold	NA	NA	WP_144653489.1	WP_144653489.1	NA	NA	NA	NA	NA	NA	NA	NA	NA	NA	NA	NA	NA	NA	NA	NA	NA	NA	1	Other	PDC-S06	Unknown	NA	Bacillus cereus	Bacillus cereus	NA
GCF_007681195.1	WP_063260747.1	WP_063260748.1	NA	NA	NA	NA	NA	NA	NA	NA	2	Dodola	Dodola	Unknown	ASM768119v1	Bacillus mobilis	Bacillus mobilis	5971064	Scaffold	NA	NA	WP_063260747.1	WP_063260748.1	NA	NA	NA	NA	NA	NA	NA	NA	NA	NA	NA	NA	NA	NA	NA	NA	NA	NA	1	Other	PDC-M37	Unknown	NA	Bacillus mobilis	Bacillus mobilis	NA
GCF_007682005.1	WP_144572259.1	WP_144572261.1	WP_144572263.1	NA	NA	NA	NA	NA	NA	NA	3	Detocs	Detocs	Abi	ASM768200v1	Bacillus paramycoides	Bacillus paramycoides	5782815	Scaffold	NA	NA	WP_144572259.1	WP_144572263.1	NA	NA	NA	NA	NA	NA	NA	NA	NA	NA	NA	NA	NA	NA	NA	NA	NA	NA	1	Other	PDC-M60	Unknown	NA	Bacillus paramycoides	Bacillus paramycoides	NA
GCF_009739925.1	WP_157418218.1	NA	NA	NA	NA	NA	NA	NA	NA	NA	1	RloC	RloC	Abi	ASM973992v1	Bacillus cereus	Bacillus cereus	5429165	Complete Genome	NA	NA	WP_157418218.1	WP_157418218.1	NA	NA	NA	NA	NA	NA	NA	NA	NA	NA	NA	NA	NA	NA	NA	NA	NA	NA	1	Other	PDC-S06	Unknown	NA	Bacillus cereus	Bacillus cereus	NA
GCF_010577945.1	WP_163051476.1	WP_163051478.1	NA	NA	NA	NA	NA	NA	NA	NA	2	Septu	Septu	Possible abi	ASM1057794v1	Bacillus cereus	Bacillus cereus	5594547	Scaffold	NA	NA	WP_163051476.1	WP_163051478.1	NA	NA	NA	NA	NA	NA	NA	NA	NA	NA	NA	NA	NA	NA	NA	NA	NA	NA	1	Other	PDC-M01	Unknown	NA	Bacillus cereus	Bacillus cereus	NA
GCF_016774555.1	WP_202822818.1	NA	NA	NA	NA	NA	NA	NA	NA	NA	1	Hna	Hna	Abi	ASM1677455v1	Bacillus cereus	Bacillus cereus	6258015	Complete Genome	NA	NA	WP_202822818.1	WP_202822818.1	NA	NA	NA	NA	NA	NA	NA	NA	NA	NA	NA	NA	NA	NA	NA	NA	NA	NA	1	Other	PDC-S28	Unknown	NA	Bacillus cereus	Bacillus cereus	NA
GCF_016774575.1	WP_049106472.1	NA	NA	NA	NA	NA	NA	NA	NA	NA	1	RloC	RloC	Abi	ASM1677457v1	Bacillus cereus	Bacillus cereus	5843781	Complete Genome	NA	NA	WP_049106472.1	WP_049106472.1	NA	NA	NA	NA	NA	NA	NA	NA	NA	NA	NA	NA	NA	NA	NA	NA	NA	NA	1	Other	PDC-S06	Unknown	NA	Bacillus cereus	Bacillus cereus	NA
GCF_020524125.1	WP_226602985.1	WP_226602989.1	NA	NA	NA	NA	NA	NA	NA	NA	2	Septu	Septu	Possible abi	ASM2052412v1	Bacillus cereus	Bacillus cereus	5849497	Contig	NA	NA	WP_226602985.1	WP_226602989.1	NA	NA	NA	NA	NA	NA	NA	NA	NA	NA	NA	NA	NA	NA	NA	NA	NA	NA	1	Other	PDC-M62	Unknown	NA	Bacillus cereus	Bacillus cereus	NA
GCF_020524145.1	WP_226546030.1	WP_226546031.1	NA	NA	NA	NA	NA	NA	NA	NA	2	Septu	Septu	Possible abi	ASM2052414v1	Bacillus thuringiensis	Bacillus thuringiensis	5737961	Contig	NA	NA	WP_226546030.1	WP_226546031.1	NA	NA	NA	NA	NA	NA	NA	NA	NA	NA	NA	NA	NA	NA	NA	NA	NA	NA	1	Other	PDC-M62	Unknown	NA	Bacillus thuringiensis	Bacillus thuringiensis	NA
GCF_022662795.1	WP_242300970.1	WP_242300971.1	NA	NA	NA	NA	NA	NA	NA	NA	2	Septu	Septu	Possible abi	ASM2266279v1	Bacillus cereus group sp. BfR-BA-01494	Other	6471690	Contig	NA	NA	WP_242300970.1	WP_242300971.1	NA	NA	NA	NA	NA	NA	NA	NA	NA	NA	NA	NA	NA	NA	NA	NA	NA	NA	1	Other	PDC-M62	Unknown	NA	Bacillus cereus group sp. BfR-BA-01494	Other	NA
GCF_022662875.1	WP_242316947.1	NA	NA	NA	NA	NA	NA	NA	NA	NA	1	Hna	Hna	Abi	ASM2266287v1	Bacillus cereus group sp. BfR-BA-01489	Other	6269893	Contig	NA	NA	WP_242316947.1	WP_242316947.1	NA	NA	NA	NA	NA	NA	NA	NA	NA	NA	NA	NA	NA	NA	NA	NA	NA	NA	1	Other	PDC-S28	Unknown	NA	Bacillus cereus group sp. BfR-BA-01489	Other	NA
GCF_022663475.1	WP_242298430.1	NA	NA	NA	NA	NA	NA	NA	NA	NA	1	Hna	Hna	Abi	ASM2266347v1	Bacillus cereus group sp. BfR-BA-01382	Other	6372282	Contig	NA	NA	WP_242298430.1	WP_242298430.1	NA	NA	NA	NA	NA	NA	NA	NA	NA	NA	NA	NA	NA	NA	NA	NA	NA	NA	1	Other	PDC-S28	Unknown	NA	Bacillus cereus group sp. BfR-BA-01382	Other	NA
GCF_022663495.1	WP_242213161.1	WP_242213162.1	WP_242213163.1	NA	NA	NA	NA	NA	NA	NA	3	Detocs	Detocs	Abi	ASM2266349v1	Bacillus cereus group sp. BfR-BA-01383	Other	5140349	Contig	NA	NA	WP_242213161.1	WP_242213163.1	NA	NA	NA	NA	NA	NA	NA	NA	NA	NA	NA	NA	NA	NA	NA	NA	NA	NA	1	Other	PDC-M60	Unknown	NA	Bacillus cereus group sp. BfR-BA-01383	Other	NA
GCF_022663775.1	WP_242304828.1	WP_242304829.1	NA	NA	NA	NA	NA	NA	NA	NA	2	Septu	Septu	Possible abi	ASM2266377v1	Bacillus cereus group sp. BfR-BA-01350	Other	5149284	Contig	NA	NA	WP_242304828.1	WP_242304829.1	NA	NA	NA	NA	NA	NA	NA	NA	NA	NA	NA	NA	NA	NA	NA	NA	NA	NA	1	Other	PDC-M62	Unknown	NA	Bacillus cereus group sp. BfR-BA-01350	Other	NA
GCF_022663835.1	WP_242280937.1	WP_242280938.1	NA	NA	NA	NA	NA	NA	NA	NA	2	Septu	Septu	Possible abi	ASM2266383v1	Bacillus cereus group sp. BfR-BA-01347	Other	6424546	Contig	NA	NA	WP_242280937.1	WP_242280938.1	NA	NA	NA	NA	NA	NA	NA	NA	NA	NA	NA	NA	NA	NA	NA	NA	NA	NA	1	Other	PDC-M62	Unknown	NA	Bacillus cereus group sp. BfR-BA-01347	Other	NA
GCF_022663855.1	WP_061182321.1	WP_061182322.1	NA	NA	NA	NA	NA	NA	NA	NA	2	Dodola	Dodola	Unknown	ASM2266385v1	Bacillus cereus group sp. BfR-BA-01346	Other	5168476	Contig	NA	NA	WP_061182321.1	WP_061182322.1	NA	NA	NA	NA	NA	NA	NA	NA	NA	NA	NA	NA	NA	NA	NA	NA	NA	NA	1	Other	PDC-M37	Unknown	NA	Bacillus cereus group sp. BfR-BA-01346	Other	NA
GCF_022664035.1	WP_049106472.1	NA	NA	NA	NA	NA	NA	NA	NA	NA	1	RloC	RloC	Abi	ASM2266403v1	Bacillus cereus group sp. BfR-BA-01324	Other	5363514	Contig	NA	NA	WP_049106472.1	WP_049106472.1	NA	NA	NA	NA	NA	NA	NA	NA	NA	NA	NA	NA	NA	NA	NA	NA	NA	NA	1	Other	PDC-S06	Unknown	NA	Bacillus cereus group sp. BfR-BA-01324	Other	NA
GCF_022664315.1	WP_242243345.1	WP_242243346.1	NA	NA	NA	NA	NA	NA	NA	NA	2	Septu	Septu	Possible abi	ASM2266431v1	Bacillus cereus group sp. BfR-BA-01309	Other	5698621	Contig	NA	NA	WP_242243345.1	WP_242243346.1	NA	NA	NA	NA	NA	NA	NA	NA	NA	NA	NA	NA	NA	NA	NA	NA	NA	NA	1	Other	PDC-M01	Unknown	NA	Bacillus cereus group sp. BfR-BA-01309	Other	NA
GCF_024919115.1	WP_259417663.1	NA	NA	NA	NA	NA	NA	NA	NA	NA	1	Hna	Hna	Abi	ASM2491911v1	Bacillus toyonensis	Bacillus toyonensis	6247065	Complete Genome	NA	NA	WP_259417663.1	WP_259417663.1	NA	NA	NA	NA	NA	NA	NA	NA	NA	NA	NA	NA	NA	NA	NA	NA	NA	NA	1	Other	PDC-S28	Unknown	NA	Bacillus toyonensis	Bacillus toyonensis	NA
GCF_027695295.1	WP_270606880.1	WP_270606882.1	NA	NA	NA	NA	NA	NA	NA	NA	2	Septu	Septu	Possible abi	ASM2769529v1	Bacillus mobilis	Bacillus mobilis	5631198	Scaffold	NA	NA	WP_270606880.1	WP_270606882.1	NA	NA	NA	NA	NA	NA	NA	NA	NA	NA	NA	NA	NA	NA	NA	NA	NA	NA	1	Other	PDC-M62	Unknown	NA	Bacillus mobilis	Bacillus mobilis	NA
GCF_030718825.1	WP_305927881.1	NA	NA	NA	NA	NA	NA	NA	NA	NA	1	RloC	RloC	Abi	ASM3071882v1	Bacillus mycoides	Bacillus mycoides	6351153	Complete Genome	NA	NA	WP_305927881.1	WP_305927881.1	NA	NA	NA	NA	NA	NA	NA	NA	NA	NA	NA	NA	NA	NA	NA	NA	NA	NA	1	Other	PDC-S06	Unknown	NA	Bacillus mycoides	Bacillus mycoides	NA
GCF_030848685.1	WP_136983232.1	WP_136983233.1	NA	NA	NA	NA	NA	NA	NA	NA	2	Septu	Septu	Possible abi	ASM3084868v1	Bacillus cereus	Bacillus cereus	6018030	Contig	NA	NA	WP_136983232.1	WP_136983233.1	NA	NA	NA	NA	NA	NA	NA	NA	NA	NA	NA	NA	NA	NA	NA	NA	NA	NA	1	Other	PDC-M62	Unknown	NA	Bacillus cereus	Bacillus cereus	NA
GCF_035618315.1	WP_324657057.1	WP_324657058.1	NA	NA	NA	NA	NA	NA	NA	NA	2	Septu	Septu	Possible abi	ASM3561831v1	Bacillus cereus	Bacillus cereus	6633202	Contig	NA	NA	WP_324657057.1	WP_324657058.1	NA	NA	NA	NA	NA	NA	NA	NA	NA	NA	NA	NA	NA	NA	NA	NA	NA	NA	1	Other	PDC-M62	Unknown	NA	Bacillus cereus	Bacillus cereus	NA
GCF_037049505.1	WP_049106472.1	NA	NA	NA	NA	NA	NA	NA	NA	NA	1	RloC	RloC	Abi	ASM3704950v1	Bacillus cereus	Bacillus cereus	5751082	Contig	NA	NA	WP_049106472.1	WP_049106472.1	NA	NA	NA	NA	NA	NA	NA	NA	NA	NA	NA	NA	NA	NA	NA	NA	NA	NA	1	Other	PDC-S06	Unknown	NA	Bacillus cereus	Bacillus cereus	NA
GCF_037104495.1	WP_113709542.1	NA	NA	NA	NA	NA	NA	NA	NA	NA	1	Hna	Hna	Abi	ASM3710449v1	Bacillus cereus	Bacillus cereus	5778208	Contig	NA	NA	WP_113709542.1	WP_113709542.1	NA	NA	NA	NA	NA	NA	NA	NA	NA	NA	NA	NA	NA	NA	NA	NA	NA	NA	1	Other	PDC-S28	Unknown	NA	Bacillus cereus	Bacillus cereus	NA
GCF_037145095.1	WP_336820353.1	NA	NA	NA	NA	NA	NA	NA	NA	NA	1	Hna	Hna	Abi	ASM3714509v1	Bacillus thuringiensis	Bacillus thuringiensis	5771075	Contig	NA	NA	WP_336820353.1	WP_336820353.1	NA	NA	NA	NA	NA	NA	NA	NA	NA	NA	NA	NA	NA	NA	NA	NA	NA	NA	1	Other	PDC-S28	Unknown	NA	Bacillus thuringiensis	Bacillus thuringiensis	NA
GCF_037150855.1	WP_079004250.1	WP_079004253.1	WP_079004254.1	WP_079004255.1	NA	NA	NA	NA	NA	NA	4	DISARM	DISARM_2	Non-abi	ASM3715085v1	Bacillus cereus	Bacillus cereus	5336614	Contig	NA	NA	WP_079004250.1	WP_079004255.1	NA	NA	NA	NA	NA	NA	NA	NA	NA	NA	NA	NA	NA	NA	NA	NA	NA	NA	1	Other	DMS_other	Non-abi	NA	Bacillus cereus	Bacillus cereus	NA
GCF_037151595.1	WP_079004250.1	WP_079004253.1	WP_079004254.1	WP_079004255.1	NA	NA	NA	NA	NA	NA	4	DISARM	DISARM_2	Non-abi	ASM3715159v1	Bacillus cereus	Bacillus cereus	5336614	Contig	NA	NA	WP_079004250.1	WP_079004255.1	NA	NA	NA	NA	NA	NA	NA	NA	NA	NA	NA	NA	NA	NA	NA	NA	NA	NA	1	Other	DMS_other	Non-abi	NA	Bacillus cereus	Bacillus cereus	NA
GCF_902385475.1	WP_185913071.1	WP_185913072.1	NA	NA	NA	NA	NA	NA	NA	NA	2	Septu	Septu	Possible abi	UHGG_MGYG-HGUT-02288	Bacillus luti	Other	5512240	Contig	NA	NA	WP_185913071.1	WP_185913072.1	NA	NA	NA	NA	NA	NA	NA	NA	NA	NA	NA	NA	NA	NA	NA	NA	NA	NA	1	Other	PDC-M62	Unknown	NA	Bacillus luti	Other	NA
[truncated: 26 more columns]
