# Supplementary material for: Antiviral defence arsenal across members of the Bacillus cereus group
Source: Sci Rep. 2025 Feb 10;15:4958. doi: 10.1038/s41598-025-86748-8 (PMC11811056; doi:10.1038/s41598-025-86748-8)
Supplement: Supplementary file 7 — Supplementary Data 6. [file 41598_2025_86748_MOESM7_ESM.xlsx]

## Sheet: Sheet1
Assembly Accession	Type.DefenseFinder	Subtype.DefenseFinder	Type.PADLOC	Subtype.PADLOC	genes_count.DefenseFinder	genes_count.PADLOC	countOfSharedGenes	%GeneIdentity	Defense outcome.DefenseFinder	Assembly Name.DefenseFinder	Organism Name.DefenseFinder	GTDB Species.DefenseFinder	Assembly Stats Total Sequence Length.DefenseFinder	Assembly Level.DefenseFinder	system.number.DefenseFinder	seqid.DefenseFinder	sys_beg.DefenseFinder	sys_end.DefenseFinder	prot 1.DefenseFinder	prot 2.DefenseFinder	prot 3.DefenseFinder	prot 4.DefenseFinder	prot 5.DefenseFinder	prot 6.DefenseFinder	prot 7.DefenseFinder	prot 8.DefenseFinder	prot 9.DefenseFinder	prot 10.DefenseFinder	start_translated 1.DefenseFinder	start_translated 2.DefenseFinder	start_translated 3.DefenseFinder	start_translated 4.DefenseFinder	start_translated 5.DefenseFinder	start_translated 6.DefenseFinder	start_translated 7.DefenseFinder	start_translated 8.DefenseFinder	start_translated 9.DefenseFinder	end_translated 1.DefenseFinder	end_translated 2.DefenseFinder	end_translated 3.DefenseFinder	end_translated 4.DefenseFinder	end_translated 5.DefenseFinder	end_translated 6.DefenseFinder	end_translated 7.DefenseFinder	end_translated 8.DefenseFinder	end_translated 9.DefenseFinder	Tool.DefenseFinder	Defense outcome.PADLOC	Assembly Name.PADLOC
GCA_900094915.1	CRISPR-Cas	CAS_Class1-I-B	CRISPR-Cas	CAS_Class1-I-B	9	8	8	0.89	Non-abi	ASM90009491v1	Bacillus cytotoxicus	Bacillus cytotoxicus	4201289	Scaffold	NA	NA	SCN37325.1	SCN37359.1	SCN37325.1	SCN37326.1	SCN37329.1	SCN37331.1	SCN37337.1	SCN37344.1	SCN37348.1	SCN37353.1	SCN37359.1	NA	NA	NA	NA	NA	NA	NA	NA	NA	NA	NA	NA	NA	NA	NA	NA	NA	NA	NA	1	Non-abi	NA
GCA_000290735.1	CRISPR-Cas	CAS_Class1-I-C	CRISPR-Cas	CAS_Class1-I-C	7	8	7	0.88	Non-abi	Baci_cere_VD169_V1	Bacillus cereus VD169	Bacillus cereus	5951374	Scaffold	NA	NA	EJR80192.1	EJR80198.1	EJR80192.1	EJR80193.1	EJR80194.1	EJR80195.1	EJR80196.1	EJR80197.1	EJR80198.1	NA	NA	NA	NA	NA	NA	NA	NA	NA	NA	NA	NA	NA	NA	NA	NA	NA	NA	NA	NA	NA	1	Non-abi	NA
GCA_000290775.1	CRISPR-Cas	CAS_Class1-I-C	CRISPR-Cas	CAS_Class1-I-C	7	8	7	0.88	Non-abi	Baci_cere_VD156_V1	Bacillus cereus VD156	Bacillus cereus	6421299	Scaffold	NA	NA	EJR72336.1	EJR72344.1	EJR72336.1	EJR72338.1	EJR72339.1	EJR72341.1	EJR72342.1	EJR72343.1	EJR72344.1	NA	NA	NA	NA	NA	NA	NA	NA	NA	NA	NA	NA	NA	NA	NA	NA	NA	NA	NA	NA	NA	1	Non-abi	NA
GCA_002146445.1	CRISPR-Cas	CAS_Class1-I-B	CRISPR-Cas	CAS_Class1-I-B	7	8	7	0.88	Non-abi	ASM214644v1	Bacillus thuringiensis serovar jinghongiensis	Bacillus thuringiensis	6234285	Scaffold	NA	NA	OTW84704.1	OTW84710.1	OTW84704.1	OTW84705.1	OTW84706.1	OTW84707.1	OTW84708.1	OTW84709.1	OTW84710.1	NA	NA	NA	NA	NA	NA	NA	NA	NA	NA	NA	NA	NA	NA	NA	NA	NA	NA	NA	NA	NA	1	Non-abi	NA
GCA_002146545.1	CRISPR-Cas	CAS_Class1-I-B	CRISPR-Cas	CAS_Class1-I-B	7	8	7	0.88	Non-abi	ASM214654v1	Bacillus thuringiensis serovar japonensis	Bacillus thuringiensis	6217009	Scaffold	NA	NA	OTX25272.1	OTX25278.1	OTX25272.1	OTX25273.1	OTX25274.1	OTX25275.1	OTX25276.1	OTX25277.1	OTX25278.1	NA	NA	NA	NA	NA	NA	NA	NA	NA	NA	NA	NA	NA	NA	NA	NA	NA	NA	NA	NA	NA	1	Non-abi	NA
GCA_002146755.1	CRISPR-Cas	CAS_Class1-I-C	CRISPR-Cas	CAS_Class1-I-C	7	8	7	0.88	Non-abi	ASM214675v1	Bacillus thuringiensis serovar kim	Bacillus thuringiensis	6469235	Contig	NA	NA	OTX98588.1	OTX98595.1	OTX98588.1	OTX98589.1	OTX98590.1	OTX98591.1	OTX98592.1	OTX98593.1	OTX98595.1	NA	NA	NA	NA	NA	NA	NA	NA	NA	NA	NA	NA	NA	NA	NA	NA	NA	NA	NA	NA	NA	1	Non-abi	NA
GCA_002565115.1	CRISPR-Cas	CAS_Class1-I-B	CRISPR-Cas	CAS_Class1-I-B	7	8	7	0.88	Non-abi	ASM256511v1	Bacillus cereus	Bacillus cereus	5889787	Scaffold	NA	NA	PFN49329.1	PFN49335.1	PFN49329.1	PFN49330.1	PFN49331.1	PFN49332.1	PFN49333.1	PFN49334.1	PFN49335.1	NA	NA	NA	NA	NA	NA	NA	NA	NA	NA	NA	NA	NA	NA	NA	NA	NA	NA	NA	NA	NA	1	Non-abi	NA
GCA_002574265.1	CRISPR-Cas	CAS_Class1-I-B	CRISPR-Cas	CAS_Class1-I-B	7	8	7	0.88	Non-abi	ASM257426v1	Bacillus thuringiensis	Bacillus thuringiensis	6153608	Scaffold	NA	NA	PGK37451.1	PGK37457.1	PGK37451.1	PGK37452.1	PGK37453.1	PGK37454.1	PGK37455.1	PGK37456.1	PGK37457.1	NA	NA	NA	NA	NA	NA	NA	NA	NA	NA	NA	NA	NA	NA	NA	NA	NA	NA	NA	NA	NA	1	Non-abi	NA
GCA_002576955.1	CRISPR-Cas	CAS_Class1-I-B	CRISPR-Cas	CAS_Class1-I-B	7	8	7	0.88	Non-abi	ASM257695v1	Bacillus cereus	Bacillus cereus	6028976	Contig	NA	NA	PGQ95557.1	PGQ95563.1	PGQ95557.1	PGQ95558.1	PGQ95559.1	PGQ95560.1	PGQ95561.1	PGQ95562.1	PGQ95563.1	NA	NA	NA	NA	NA	NA	NA	NA	NA	NA	NA	NA	NA	NA	NA	NA	NA	NA	NA	NA	NA	1	Non-abi	NA
GCA_021655055.1	BREX	BREX_V	BREX	BREX_V	7	8	7	0.88	Non-abi	ASM2165505v1	Bacillus cereus	Bacillus cereus	5887165	Complete Genome	NA	NA	BCC45535.1	BCC45543.1	BCC45535.1	BCC45536.1	BCC45537.1	BCC45538.1	BCC45540.1	BCC45542.1	BCC45543.1	NA	NA	NA	NA	NA	NA	NA	NA	NA	NA	NA	NA	NA	NA	NA	NA	NA	NA	NA	NA	NA	1	Non-abi	NA
GCA_021655215.1	BREX	BREX_V	BREX	BREX_V	7	8	7	0.88	Non-abi	ASM2165521v1	Bacillus cereus	Bacillus cereus	5808629	Complete Genome	NA	NA	BCC75188.1	BCC75196.1	BCC75188.1	BCC75189.1	BCC75190.1	BCC75191.1	BCC75193.1	BCC75195.1	BCC75196.1	NA	NA	NA	NA	NA	NA	NA	NA	NA	NA	NA	NA	NA	NA	NA	NA	NA	NA	NA	NA	NA	1	Non-abi	NA
GCA_027625975.1	CRISPR-Cas	CAS_Class1-I-B	CRISPR-Cas	CAS_Class1-I-B	7	8	7	0.88	Non-abi	ASM2762597v1	Bacillus cereus	Bacillus cereus	6220761	Complete Genome	NA	NA	WBO70370.1	WBO70376.1	WBO70370.1	WBO70371.1	WBO70372.1	WBO70373.1	WBO70374.1	WBO70375.1	WBO70376.1	NA	NA	NA	NA	NA	NA	NA	NA	NA	NA	NA	NA	NA	NA	NA	NA	NA	NA	NA	NA	NA	1	Non-abi	NA
GCA_031502125.1	BREX	BREX_VI	Other	DMS_other	8	7	7	0.88	Non-abi	PDT001708614.1	Bacillus cereus	Bacillus cereus	6059359	Contig	NA	NA	HDV8367932.1	HDV8367939.1	HDV8367932.1	HDV8367933.1	HDV8367934.1	HDV8367935.1	HDV8367936.1	HDV8367937.1	HDV8367938.1	HDV8367939.1	NA	NA	NA	NA	NA	NA	NA	NA	NA	NA	NA	NA	NA	NA	NA	NA	NA	NA	NA	NA	1	Non-abi	NA
GCA_001595725.1	CRISPR-Cas	CAS_Class1-I-C	CRISPR-Cas	CAS_Class1-I-C	6	7	6	0.86	Non-abi	ASM159572v1	Bacillus thuringiensis	Bacillus thuringiensis	6390500	Complete Genome	NA	NA	AMR06189.1	AMR06194.1	AMR06189.1	AMR06190.1	AMR06191.1	AMR06192.1	AMR06193.1	AMR06194.1	NA	NA	NA	NA	NA	NA	NA	NA	NA	NA	NA	NA	NA	NA	NA	NA	NA	NA	NA	NA	NA	NA	1	Non-abi	NA
GCA_002014535.1	CRISPR-Cas	CAS_Class1-I-C	CRISPR-Cas	CAS_Class1-I-C	7	6	6	0.86	Non-abi	ASM201453v1	Bacillus mycoides	Bacillus mycoides	6068254	Contig	NA	NA	OOR03299.1	OOR03308.1	OOR03299.1	OOR03300.1	OOR03301.1	OOR03302.1	OOR03303.1	OOR03304.1	OOR03308.1	NA	NA	NA	NA	NA	NA	NA	NA	NA	NA	NA	NA	NA	NA	NA	NA	NA	NA	NA	NA	NA	1	Non-abi	NA
GCA_002146445.1	CRISPR-Cas	CAS_Class1-I-C	CRISPR-Cas	CAS_Class1-I-C	6	7	6	0.86	Non-abi	ASM214644v1	Bacillus thuringiensis serovar jinghongiensis	Bacillus thuringiensis	6234285	Scaffold	NA	NA	OTW87878.1	OTW87883.1	OTW87878.1	OTW87879.1	OTW87880.1	OTW87881.1	OTW87882.1	OTW87883.1	NA	NA	NA	NA	NA	NA	NA	NA	NA	NA	NA	NA	NA	NA	NA	NA	NA	NA	NA	NA	NA	NA	1	Non-abi	NA
GCA_002146545.1	CRISPR-Cas	CAS_Class1-I-C	CRISPR-Cas	CAS_Class1-I-C	6	7	6	0.86	Non-abi	ASM214654v1	Bacillus thuringiensis serovar japonensis	Bacillus thuringiensis	6217009	Scaffold	NA	NA	OTX23501.1	OTX23506.1	OTX23501.1	OTX23502.1	OTX23503.1	OTX23504.1	OTX23505.1	OTX23506.1	NA	NA	NA	NA	NA	NA	NA	NA	NA	NA	NA	NA	NA	NA	NA	NA	NA	NA	NA	NA	NA	NA	1	Non-abi	NA
GCA_002147905.1	CRISPR-Cas	CAS_Class1-I-C	CRISPR-Cas	CAS_Class1-I-C	6	7	6	0.86	Non-abi	ASM214790v1	Bacillus thuringiensis serovar xiaguangiensis	Bacillus thuringiensis	6523688	Scaffold	NA	NA	OUB13652.1	OUB13657.1	OUB13652.1	OUB13653.1	OUB13654.1	OUB13655.1	OUB13656.1	OUB13657.1	NA	NA	NA	NA	NA	NA	NA	NA	NA	NA	NA	NA	NA	NA	NA	NA	NA	NA	NA	NA	NA	NA	1	Non-abi	NA
GCA_002158195.1	CRISPR-Cas	CAS_Class1-I-C	CRISPR-Cas	CAS_Class1-I-C	6	7	6	0.86	Non-abi	ASM215819v1	Bacillus pseudomycoides	Bacillus pseudomycoides	5304417	Contig	NA	NA	OUM46366.1	OUM46371.1	OUM46366.1	OUM46367.1	OUM46368.1	OUM46369.1	OUM46370.1	OUM46371.1	NA	NA	NA	NA	NA	NA	NA	NA	NA	NA	NA	NA	NA	NA	NA	NA	NA	NA	NA	NA	NA	NA	1	Non-abi	NA
GCA_002550705.1	CRISPR-Cas	CAS_Class1-I-B	CRISPR-Cas	CAS_Class1-I-B	6	7	6	0.86	Non-abi	ASM255070v1	Bacillus cereus	Bacillus cereus	5901205	Scaffold	NA	NA	PDZ78357.1	PDZ78362.1	PDZ78357.1	PDZ78358.1	PDZ78359.1	PDZ78360.1	PDZ78361.1	PDZ78362.1	NA	NA	NA	NA	NA	NA	NA	NA	NA	NA	NA	NA	NA	NA	NA	NA	NA	NA	NA	NA	NA	NA	1	Non-abi	NA
GCA_002552015.1	CRISPR-Cas	CAS_Class1-I-B	CRISPR-Cas	CAS_Class1-I-B	6	7	6	0.86	Non-abi	ASM255201v1	Bacillus cereus	Bacillus cereus	5912203	Scaffold	NA	NA	PEC02075.1	PEC02080.1	PEC02075.1	PEC02076.1	PEC02077.1	PEC02078.1	PEC02079.1	PEC02080.1	NA	NA	NA	NA	NA	NA	NA	NA	NA	NA	NA	NA	NA	NA	NA	NA	NA	NA	NA	NA	NA	NA	1	Non-abi	NA
GCA_002552335.1	CRISPR-Cas	CAS_Class1-I-C	CRISPR-Cas	CAS_Class1-I-C	6	7	6	0.86	Non-abi	ASM255233v1	Bacillus cereus	Bacillus cereus	6002298	Scaffold	NA	NA	PED02198.1	PED02203.1	PED02198.1	PED02199.1	PED02200.1	PED02201.1	PED02202.1	PED02203.1	NA	NA	NA	NA	NA	NA	NA	NA	NA	NA	NA	NA	NA	NA	NA	NA	NA	NA	NA	NA	NA	NA	1	Non-abi	NA
GCA_002555725.1	CRISPR-Cas	CAS_Class1-I-C	CRISPR-Cas	CAS_Class1-I-C	6	7	6	0.86	Non-abi	ASM255572v1	Bacillus pseudomycoides	Bacillus pseudomycoides	5901674	Scaffold	NA	NA	PEI52360.1	PEI52365.1	PEI52360.1	PEI52361.1	PEI52362.1	PEI52363.1	PEI52364.1	PEI52365.1	NA	NA	NA	NA	NA	NA	NA	NA	NA	NA	NA	NA	NA	NA	NA	NA	NA	NA	NA	NA	NA	NA	1	Non-abi	NA
GCA_002559125.1	CRISPR-Cas	CAS_Class1-I-C	CRISPR-Cas	CAS_Class1-I-C	6	7	6	0.86	Non-abi	ASM255912v1	Bacillus cereus	Bacillus cereus	6270794	Scaffold	NA	NA	PER10557.1	PER10562.1	PER10557.1	PER10558.1	PER10559.1	PER10560.1	PER10561.1	PER10562.1	NA	NA	NA	NA	NA	NA	NA	NA	NA	NA	NA	NA	NA	NA	NA	NA	NA	NA	NA	NA	NA	NA	1	Non-abi	NA
GCA_002560955.1	CRISPR-Cas	CAS_Class1-I-B	CRISPR-Cas	CAS_Class1-I-B	6	7	6	0.86	Non-abi	ASM256095v1	Bacillus cereus	Bacillus cereus	5904115	Scaffold	NA	NA	PEY89400.1	PEY89405.1	PEY89400.1	PEY89401.1	PEY89402.1	PEY89403.1	PEY89404.1	PEY89405.1	NA	NA	NA	NA	NA	NA	NA	NA	NA	NA	NA	NA	NA	NA	NA	NA	NA	NA	NA	NA	NA	NA	1	Non-abi	NA
GCA_002562205.1	CRISPR-Cas	CAS_Class1-I-C	CRISPR-Cas	CAS_Class1-I-C	6	7	6	0.86	Non-abi	ASM256220v1	Bacillus thuringiensis	Bacillus thuringiensis	5824770	Scaffold	NA	NA	PEW28181.1	PEW28186.1	PEW28181.1	PEW28182.1	PEW28183.1	PEW28184.1	PEW28185.1	PEW28186.1	NA	NA	NA	NA	NA	NA	NA	NA	NA	NA	NA	NA	NA	NA	NA	NA	NA	NA	NA	NA	NA	NA	1	Non-abi	NA
GCA_002562265.1	CRISPR-Cas	CAS_Class1-I-B	CRISPR-Cas	CAS_Class1-I-B	6	7	6	0.86	Non-abi	ASM256226v1	Bacillus cereus	Bacillus cereus	5895485	Scaffold	NA	NA	PEW35530.1	PEW35535.1	PEW35530.1	PEW35531.1	PEW35532.1	PEW35533.1	PEW35534.1	PEW35535.1	NA	NA	NA	NA	NA	NA	NA	NA	NA	NA	NA	NA	NA	NA	NA	NA	NA	NA	NA	NA	NA	NA	1	Non-abi	NA
GCA_002563225.1	CRISPR-Cas	CAS_Class1-I-B	CRISPR-Cas	CAS_Class1-I-B	6	7	6	0.86	Non-abi	ASM256322v1	Bacillus cereus	Bacillus cereus	6475450	Scaffold	NA	NA	PFF45234.1	PFF45239.1	PFF45234.1	PFF45235.1	PFF45236.1	PFF45237.1	PFF45238.1	PFF45239.1	NA	NA	NA	NA	NA	NA	NA	NA	NA	NA	NA	NA	NA	NA	NA	NA	NA	NA	NA	NA	NA	NA	1	Non-abi	NA
GCA_002564865.1	CRISPR-Cas	CAS_Class1-I-B	CRISPR-Cas	CAS_Class1-I-B	6	7	6	0.86	Non-abi	ASM256486v1	Bacillus cereus	Bacillus cereus	5908378	Scaffold	NA	NA	PFL51293.1	PFL51298.1	PFL51293.1	PFL51294.1	PFL51295.1	PFL51296.1	PFL51297.1	PFL51298.1	NA	NA	NA	NA	NA	NA	NA	NA	NA	NA	NA	NA	NA	NA	NA	NA	NA	NA	NA	NA	NA	NA	1	Non-abi	NA
GCA_002567465.1	CRISPR-Cas	CAS_Class1-I-B	CRISPR-Cas	CAS_Class1-I-B	6	7	6	0.86	Non-abi	ASM256746v1	Bacillus cereus	Bacillus cereus	6369849	Scaffold	NA	NA	PFQ36702.1	PFQ36707.1	PFQ36702.1	PFQ36703.1	PFQ36704.1	PFQ36705.1	PFQ36706.1	PFQ36707.1	NA	NA	NA	NA	NA	NA	NA	NA	NA	NA	NA	NA	NA	NA	NA	NA	NA	NA	NA	NA	NA	NA	1	Non-abi	NA
GCA_002567675.1	CRISPR-Cas	CAS_Class1-I-B	CRISPR-Cas	CAS_Class1-I-B	6	7	6	0.86	Non-abi	ASM256767v1	Bacillus cereus	Bacillus cereus	5980966	Scaffold	NA	NA	PFQ89924.1	PFQ89929.1	PFQ89924.1	PFQ89925.1	PFQ89926.1	PFQ89927.1	PFQ89928.1	PFQ89929.1	NA	NA	NA	NA	NA	NA	NA	NA	NA	NA	NA	NA	NA	NA	NA	NA	NA	NA	NA	NA	NA	NA	1	Non-abi	NA
GCA_002571855.1	CRISPR-Cas	CAS_Class1-I-B	CRISPR-Cas	CAS_Class1-I-B	6	7	6	0.86	Non-abi	ASM257185v1	Bacillus cereus	Bacillus cereus	6058254	Scaffold	NA	NA	PGE49691.1	PGE49696.1	PGE49691.1	PGE49692.1	PGE49693.1	PGE49694.1	PGE49695.1	PGE49696.1	NA	NA	NA	NA	NA	NA	NA	NA	NA	NA	NA	NA	NA	NA	NA	NA	NA	NA	NA	NA	NA	NA	1	Non-abi	NA
GCA_002576275.1	CRISPR-Cas	CAS_Class1-I-B	CRISPR-Cas	CAS_Class1-I-B	6	7	6	0.86	Non-abi	ASM257627v1	Bacillus cereus	Bacillus cereus	5993491	Scaffold	NA	NA	PGR10727.1	PGR10732.1	PGR10727.1	PGR10728.1	PGR10729.1	PGR10730.1	PGR10731.1	PGR10732.1	NA	NA	NA	NA	NA	NA	NA	NA	NA	NA	NA	NA	NA	NA	NA	NA	NA	NA	NA	NA	NA	NA	1	Non-abi	NA
GCA_002576345.1	CRISPR-Cas	CAS_Class1-I-B	CRISPR-Cas	CAS_Class1-I-B	6	7	6	0.86	Non-abi	ASM257634v1	Bacillus cereus	Bacillus cereus	5900611	Scaffold	NA	NA	PGR35758.1	PGR35763.1	PGR35758.1	PGR35759.1	PGR35760.1	PGR35761.1	PGR35762.1	PGR35763.1	NA	NA	NA	NA	NA	NA	NA	NA	NA	NA	NA	NA	NA	NA	NA	NA	NA	NA	NA	NA	NA	NA	1	Non-abi	NA
GCA_002577455.1	CRISPR-Cas	CAS_Class1-I-B	CRISPR-Cas	CAS_Class1-I-B	6	7	6	0.86	Non-abi	ASM257745v1	Bacillus cereus	Bacillus cereus	5996796	Scaffold	NA	NA	PGT22623.1	PGT22628.1	PGT22623.1	PGT22624.1	PGT22625.1	PGT22626.1	PGT22627.1	PGT22628.1	NA	NA	NA	NA	NA	NA	NA	NA	NA	NA	NA	NA	NA	NA	NA	NA	NA	NA	NA	NA	NA	NA	1	Non-abi	NA
GCA_002577465.1	CRISPR-Cas	CAS_Class1-I-C	CRISPR-Cas	CAS_Class1-I-C	6	7	6	0.86	Non-abi	ASM257746v1	Bacillus cereus	Bacillus cereus	5975936	Scaffold	NA	NA	PGT44372.1	PGT44377.1	PGT44372.1	PGT44373.1	PGT44374.1	PGT44375.1	PGT44376.1	PGT44377.1	NA	NA	NA	NA	NA	NA	NA	NA	NA	NA	NA	NA	NA	NA	NA	NA	NA	NA	NA	NA	NA	NA	1	Non-abi	NA
GCA_002583865.1	CRISPR-Cas	CAS_Class1-I-C	CRISPR-Cas	CAS_Class1-I-C	6	7	6	0.86	Non-abi	ASM258386v1	Bacillus pseudomycoides	Bacillus pseudomycoides	5884098	Scaffold	NA	NA	PHE92014.1	PHE92019.1	PHE92014.1	PHE92015.1	PHE92016.1	PHE92017.1	PHE92018.1	PHE92019.1	NA	NA	NA	NA	NA	NA	NA	NA	NA	NA	NA	NA	NA	NA	NA	NA	NA	NA	NA	NA	NA	NA	1	Non-abi	NA
GCA_002585785.1	CRISPR-Cas	CAS_Class1-I-B	CRISPR-Cas	CAS_Class1-I-B	6	7	6	0.86	Non-abi	ASM258578v1	Bacillus cereus	Bacillus cereus	5869537	Scaffold	NA	NA	PGX59893.1	PGX59898.1	PGX59893.1	PGX59894.1	PGX59895.1	PGX59896.1	PGX59897.1	PGX59898.1	NA	NA	NA	NA	NA	NA	NA	NA	NA	NA	NA	NA	NA	NA	NA	NA	NA	NA	NA	NA	NA	NA	1	Non-abi	NA
GCA_003626955.1	CRISPR-Cas	CAS_Class1-I-C	CRISPR-Cas	CAS_Class1-I-C	6	7	6	0.86	Non-abi	ASM362695v1	Bacillus thuringiensis	Bacillus thuringiensis	6303380	Complete Genome	NA	NA	AYF84911.1	AYF84916.1	AYF84911.1	AYF84912.1	AYF84913.1	AYF84914.1	AYF84915.1	AYF84916.1	NA	NA	NA	NA	NA	NA	NA	NA	NA	NA	NA	NA	NA	NA	NA	NA	NA	NA	NA	NA	NA	NA	1	Non-abi	NA
GCA_023516415.1	BREX	BREX_V	BREX	BREX_V	6	7	6	0.86	Non-abi	ASM2351641v1	Bacillus cereus	Bacillus cereus	5743905	Complete Genome	NA	NA	UQX84399.1	UQX84405.1	UQX84399.1	UQX84400.1	UQX84401.1	UQX84402.1	UQX84404.1	UQX84405.1	NA	NA	NA	NA	NA	NA	NA	NA	NA	NA	NA	NA	NA	NA	NA	NA	NA	NA	NA	NA	NA	NA	1	Non-abi	NA
GCA_027625975.1	CRISPR-Cas	CAS_Class1-I-C	CRISPR-Cas	CAS_Class1-I-C	6	7	6	0.86	Non-abi	ASM2762597v1	Bacillus cereus	Bacillus cereus	6220761	Complete Genome	NA	NA	WBO69809.1	WBO69814.1	WBO69809.1	WBO69810.1	WBO69811.1	WBO69812.1	WBO69813.1	WBO69814.1	NA	NA	NA	NA	NA	NA	NA	NA	NA	NA	NA	NA	NA	NA	NA	NA	NA	NA	NA	NA	NA	NA	1	Non-abi	NA
GCF_007676905.1	Dnd	Dnd	Dnd	Dnd	7	6	6	0.86	Non-abi	ASM767690v1	Bacillus thuringiensis	Bacillus thuringiensis	5685767	Scaffold	NA	NA	WP_144476246.1	WP_144476270.1	WP_144476246.1	WP_144476252.1	WP_144476258.1	WP_144476261.1	WP_144476264.1	WP_144476267.1	WP_144476270.1	NA	NA	NA	NA	NA	NA	NA	NA	NA	NA	NA	NA	NA	NA	NA	NA	NA	NA	NA	NA	NA	1	Non-abi	NA
GCA_001645395.1	BREX	BREX_I	BREX	BREX_I	5	6	5	0.83	Non-abi	ASM164539v1	Bacillus wiedmannii	Bacillus wiedmannii	5616099	Contig	NA	NA	OAK12491.1	OAK12496.1	OAK12491.1	OAK12493.1	OAK12494.1	OAK12495.1	OAK12496.1	NA	NA	NA	NA	NA	NA	NA	NA	NA	NA	NA	NA	NA	NA	NA	NA	NA	NA	NA	NA	NA	NA	NA	1	Non-abi	NA
GCA_001645405.1	BREX	BREX_I	BREX	BREX_I	5	6	5	0.83	Non-abi	ASM164540v1	Bacillus wiedmannii	Bacillus wiedmannii	5615049	Contig	NA	NA	OAK09335.1	OAK09340.1	OAK09335.1	OAK09337.1	OAK09338.1	OAK09339.1	OAK09340.1	NA	NA	NA	NA	NA	NA	NA	NA	NA	NA	NA	NA	NA	NA	NA	NA	NA	NA	NA	NA	NA	NA	NA	1	Non-abi	NA
GCA_001883995.1	BREX	BREX_I	BREX	BREX_I	5	6	5	0.83	Non-abi	ASM188399v1	Bacillus paranthracis	Bacillus paranthracis	5513239	Contig	NA	NA	OJE21760.1	OJE21765.1	OJE21760.1	OJE21761.1	OJE21762.1	OJE21763.1	OJE21765.1	NA	NA	NA	NA	NA	NA	NA	NA	NA	NA	NA	NA	NA	NA	NA	NA	NA	NA	NA	NA	NA	NA	NA	1	Non-abi	NA
GCA_002021465.1	BREX	BREX_I	BREX	BREX_I	5	6	5	0.83	Non-abi	ASM202146v1	Bacillus cereus	Bacillus cereus	5684423	Scaffold	NA	NA	OPA28159.1	OPA28163.1	OPA28159.1	OPA28160.1	OPA28161.1	OPA28162.1	OPA28163.1	NA	NA	NA	NA	NA	NA	NA	NA	NA	NA	NA	NA	NA	NA	NA	NA	NA	NA	NA	NA	NA	NA	NA	1	Non-abi	NA
GCA_002555205.1	Dnd	Dnd	Dnd	Dnd	6	5	5	0.83	Non-abi	ASM255520v1	Bacillus cereus	Bacillus cereus	5603960	Scaffold	NA	NA	PEL97391.1	PEL97399.1	PEL97391.1	PEL97392.1	PEL97393.1	PEL97394.1	PEL97395.1	PEL97399.1	NA	NA	NA	NA	NA	NA	NA	NA	NA	NA	NA	NA	NA	NA	NA	NA	NA	NA	NA	NA	NA	NA	1	Non-abi	NA
GCA_002558365.1	Druantia	Druantia_I	Druantia	Druantia_other	5	6	5	0.83	Unknown	ASM255836v1	Bacillus cereus	Bacillus cereus	5860592	Scaffold	NA	NA	PEQ56959.1	PEQ56963.1	PEQ56959.1	PEQ56960.1	PEQ56961.1	PEQ56962.1	PEQ56963.1	NA	NA	NA	NA	NA	NA	NA	NA	NA	NA	NA	NA	NA	NA	NA	NA	NA	NA	NA	NA	NA	NA	NA	1	Unknown	NA
GCA_002561295.1	BREX	BREX_V	BREX	BREX_V	5	6	5	0.83	Non-abi	ASM256129v1	Bacillus cereus	Bacillus cereus	4796567	Scaffold	NA	NA	PFA22239.1	PFA22243.1	PFA22239.1	PFA22240.1	PFA22241.1	PFA22242.1	PFA22243.1	NA	NA	NA	NA	NA	NA	NA	NA	NA	NA	NA	NA	NA	NA	NA	NA	NA	NA	NA	NA	NA	NA	NA	1	Non-abi	NA
GCA_002570225.1	CRISPR-Cas	CAS_Class1-I-C	CRISPR-Cas	CAS_Class1-I-C	5	6	5	0.83	Non-abi	ASM257022v1	Bacillus anthracis	Bacillus anthracis	5544905	Scaffold	NA	NA	PGB57655.1	PGB57662.1	PGB57655.1	PGB57656.1	PGB57657.1	PGB57659.1	PGB57662.1	NA	NA	NA	NA	NA	NA	NA	NA	NA	NA	NA	NA	NA	NA	NA	NA	NA	NA	NA	NA	NA	NA	NA	1	Non-abi	NA
GCA_016483765.1	CRISPR-Cas	CAS_Class1-I-C	CRISPR-Cas	CAS_Class1-I-C	5	6	5	0.83	Non-abi	ASM1648376v1	Bacillus cereus	Bacillus cereus	5610051	Contig	NA	NA	MBJ8126598.1	MBJ8126603.1	MBJ8126598.1	MBJ8126599.1	MBJ8126600.1	MBJ8126601.1	MBJ8126603.1	NA	NA	NA	NA	NA	NA	NA	NA	NA	NA	NA	NA	NA	NA	NA	NA	NA	NA	NA	NA	NA	NA	NA	1	Non-abi	NA
GCA_016758535.1	BREX	BREX_I	BREX	BREX_I	5	6	5	0.83	Non-abi	ASM1675853v1	Bacillus cereus	Bacillus cereus	5781352	Contig	NA	NA	MBL3852435.1	MBL3852440.1	MBL3852435.1	MBL3852437.1	MBL3852438.1	MBL3852439.1	MBL3852440.1	NA	NA	NA	NA	NA	NA	NA	NA	NA	NA	NA	NA	NA	NA	NA	NA	NA	NA	NA	NA	NA	NA	NA	1	Non-abi	NA
GCA_020686565.1	DISARM	DISARM_2	DISARM	DISARM_2	6	5	5	0.83	Non-abi	ASM2068656v1	Bacillus pacificus	Bacillus pacificus	5499439	Scaffold	NA	NA	MCC2388661.1	MCC2388670.1	MCC2388661.1	MCC2388662.1	MCC2388663.1	MCC2388664.1	MCC2388665.1	MCC2388670.1	NA	NA	NA	NA	NA	NA	NA	NA	NA	NA	NA	NA	NA	NA	NA	NA	NA	NA	NA	NA	NA	NA	1	Non-abi	NA
GCA_023824095.1	BREX	BREX_I	BREX	BREX_I	5	6	5	0.83	Non-abi	ASM2382409v1	Bacillus thuringiensis	Bacillus thuringiensis	5887730	Complete Genome	NA	NA	USL16413.1	USL16417.1	USL16413.1	USL16414.1	USL16415.1	USL16416.1	USL16417.1	NA	NA	NA	NA	NA	NA	NA	NA	NA	NA	NA	NA	NA	NA	NA	NA	NA	NA	NA	NA	NA	NA	NA	1	Non-abi	NA
GCA_027716165.1	BREX	BREX_I	BREX	BREX_I	5	6	5	0.83	Non-abi	ASM2771616v1	Bacillus cereus group sp. Bc032	Other	5581965	Contig	NA	NA	MDA2664046.1	MDA2664051.1	MDA2664046.1	MDA2664047.1	MDA2664048.1	MDA2664050.1	MDA2664051.1	NA	NA	NA	NA	NA	NA	NA	NA	NA	NA	NA	NA	NA	NA	NA	NA	NA	NA	NA	NA	NA	NA	NA	1	Non-abi	NA
GCA_027716205.1	BREX	BREX_I	BREX	BREX_I	5	6	5	0.83	Non-abi	ASM2771620v1	Bacillus cereus group sp. Bc030	Other	5565427	Contig	NA	NA	MDA2685702.1	MDA2685707.1	MDA2685702.1	MDA2685703.1	MDA2685704.1	MDA2685706.1	MDA2685707.1	NA	NA	NA	NA	NA	NA	NA	NA	NA	NA	NA	NA	NA	NA	NA	NA	NA	NA	NA	NA	NA	NA	NA	1	Non-abi	NA
GCA_027716265.1	BREX	BREX_I	BREX	BREX_I	5	6	5	0.83	Non-abi	ASM2771626v1	Bacillus cereus group sp. Bc031	Other	5563514	Contig	NA	NA	MDA2674764.1	MDA2674769.1	MDA2674764.1	MDA2674765.1	MDA2674766.1	MDA2674768.1	MDA2674769.1	NA	NA	NA	NA	NA	NA	NA	NA	NA	NA	NA	NA	NA	NA	NA	NA	NA	NA	NA	NA	NA	NA	NA	1	Non-abi	NA
GCA_027716325.1	BREX	BREX_I	BREX	BREX_I	5	6	5	0.83	Non-abi	ASM2771632v1	Bacillus cereus group sp. Bc029	Other	5610604	Contig	NA	NA	MDA2680161.1	MDA2680166.1	MDA2680161.1	MDA2680162.1	MDA2680164.1	MDA2680165.1	MDA2680166.1	NA	NA	NA	NA	NA	NA	NA	NA	NA	NA	NA	NA	NA	NA	NA	NA	NA	NA	NA	NA	NA	NA	NA	1	Non-abi	NA
GCA_027716625.1	BREX	BREX_I	BREX	BREX_I	5	6	5	0.83	Non-abi	ASM2771662v1	Bacillus cereus group sp. Bc011	Other	5619553	Contig	NA	NA	MDA2741160.1	MDA2741165.1	MDA2741160.1	MDA2741161.1	MDA2741162.1	MDA2741164.1	MDA2741165.1	NA	NA	NA	NA	NA	NA	NA	NA	NA	NA	NA	NA	NA	NA	NA	NA	NA	NA	NA	NA	NA	NA	NA	1	Non-abi	NA
GCA_027716845.1	BREX	BREX_I	BREX	BREX_I	5	6	5	0.83	Non-abi	ASM2771684v1	Bacillus cereus group sp. Bc009	Other	5564307	Contig	NA	NA	MDA2746664.1	MDA2746669.1	MDA2746664.1	MDA2746665.1	MDA2746667.1	MDA2746668.1	MDA2746669.1	NA	NA	NA	NA	NA	NA	NA	NA	NA	NA	NA	NA	NA	NA	NA	NA	NA	NA	NA	NA	NA	NA	NA	1	Non-abi	NA
GCA_030291975.1	BREX	BREX_I	BREX	BREX_I	5	6	5	0.83	Non-abi	ASM3029197v1	Bacillus cereus	Bacillus cereus	5761955	Chromosome	NA	NA	WJE23059.1	WJE23063.1	WJE23059.1	WJE23060.1	WJE23061.1	WJE23062.1	WJE23063.1	NA	NA	NA	NA	NA	NA	NA	NA	NA	NA	NA	NA	NA	NA	NA	NA	NA	NA	NA	NA	NA	NA	NA	1	Non-abi	NA
GCA_031316995.1	BREX	BREX_I	BREX	BREX_I	5	6	5	0.83	Non-abi	ASM3131699v1	Bacillus anthracis	Bacillus anthracis	5523778	Scaffold	NA	NA	MDR4410052.1	MDR4410057.1	MDR4410052.1	MDR4410053.1	MDR4410054.1	MDR4410055.1	MDR4410057.1	NA	NA	NA	NA	NA	NA	NA	NA	NA	NA	NA	NA	NA	NA	NA	NA	NA	NA	NA	NA	NA	NA	NA	1	Non-abi	NA
GCF_002807265.1	BREX	BREX_I	BREX	BREX_I	5	6	5	0.83	Non-abi	ASM280726v1	Bacillus cereus	Bacillus cereus	5726560	Scaffold	NA	NA	WP_074543740.1	WP_074543745.1	WP_074543740.1	WP_074543741.1	WP_074543742.1	WP_074543743.1	WP_074543745.1	NA	NA	NA	NA	NA	NA	NA	NA	NA	NA	NA	NA	NA	NA	NA	NA	NA	NA	NA	NA	NA	NA	NA	1	Non-abi	NA
GCF_007667455.1	BREX	BREX_V	BREX	BREX_V	5	6	5	0.83	Non-abi	ASM766745v1	Bacillus thuringiensis	Bacillus thuringiensis	4984150	Scaffold	NA	NA	WP_098269593.1	WP_098269597.1	WP_098269593.1	WP_098269594.1	WP_098269595.1	WP_098269596.1	WP_098269597.1	NA	NA	NA	NA	NA	NA	NA	NA	NA	NA	NA	NA	NA	NA	NA	NA	NA	NA	NA	NA	NA	NA	NA	1	Non-abi	NA
GCF_007667455.1	CBASS	CBASS_II	CBASS	CBASS_II	5	6	5	0.83	Abi	ASM766745v1	Bacillus thuringiensis	Bacillus thuringiensis	4984150	Scaffold	NA	NA	WP_144491966.1	WP_144491970.1	WP_144491966.1	WP_144491967.1	WP_144491968.1	WP_144491969.1	WP_144491970.1	NA	NA	NA	NA	NA	NA	NA	NA	NA	NA	NA	NA	NA	NA	NA	NA	NA	NA	NA	NA	NA	NA	NA	1	Abi	NA
GCF_007673665.1	BREX	BREX_V	BREX	BREX_V	5	6	5	0.83	Non-abi	ASM767366v1	Bacillus thuringiensis	Bacillus thuringiensis	4977789	Scaffold	NA	NA	WP_098269593.1	WP_098269597.1	WP_098269593.1	WP_098269594.1	WP_098269595.1	WP_098269596.1	WP_098269597.1	NA	NA	NA	NA	NA	NA	NA	NA	NA	NA	NA	NA	NA	NA	NA	NA	NA	NA	NA	NA	NA	NA	NA	1	Non-abi	NA
GCF_007681195.1	BREX	BREX_I	BREX	BREX_I	5	6	5	0.83	Non-abi	ASM768119v1	Bacillus mobilis	Bacillus mobilis	5971064	Scaffold	NA	NA	WP_071742537.1	WP_071742547.1	WP_071742537.1	WP_071742539.1	WP_071742541.1	WP_071742543.1	WP_071742547.1	NA	NA	NA	NA	NA	NA	NA	NA	NA	NA	NA	NA	NA	NA	NA	NA	NA	NA	NA	NA	NA	NA	NA	1	Non-abi	NA
GCF_008764075.1	BREX	BREX_V	BREX	BREX_V	5	6	5	0.83	Non-abi	FS453	Bacillus mycoides	Bacillus mycoides	5177703	Scaffold	NA	NA	WP_098269593.1	WP_098269597.1	WP_098269593.1	WP_098269594.1	WP_098269595.1	WP_098269596.1	WP_098269597.1	NA	NA	NA	NA	NA	NA	NA	NA	NA	NA	NA	NA	NA	NA	NA	NA	NA	NA	NA	NA	NA	NA	NA	1	Non-abi	NA
GCF_008764075.1	CBASS	CBASS_II	CBASS	CBASS_II	5	6	5	0.83	Abi	FS453	Bacillus mycoides	Bacillus mycoides	5177703	Scaffold	NA	NA	WP_144491966.1	WP_144491970.1	WP_144491966.1	WP_144491967.1	WP_144491968.1	WP_144491969.1	WP_144491970.1	NA	NA	NA	NA	NA	NA	NA	NA	NA	NA	NA	NA	NA	NA	NA	NA	NA	NA	NA	NA	NA	NA	NA	1	Abi	NA
GCF_022662815.1	BREX	BREX_I	BREX	BREX_I	5	6	5	0.83	Non-abi	ASM2266281v1	Bacillus cereus group sp. BfR-BA-01492	Other	4186079	Contig	NA	NA	WP_242196458.1	WP_242196469.1	WP_242196458.1	WP_242196461.1	WP_242196464.1	WP_242196467.1	WP_242196469.1	NA	NA	NA	NA	NA	NA	NA	NA	NA	NA	NA	NA	NA	NA	NA	NA	NA	NA	NA	NA	NA	NA	NA	1	Non-abi	NA
GCF_022662915.1	BREX	BREX_V	BREX	BREX_V	5	6	5	0.83	Non-abi	ASM2266291v1	Bacillus cereus group sp. BfR-BA-01453	Other	5189284	Contig	NA	NA	WP_242261889.1	WP_242261893.1	WP_242261889.1	WP_242261890.1	WP_242261891.1	WP_242261892.1	WP_242261893.1	NA	NA	NA	NA	NA	NA	NA	NA	NA	NA	NA	NA	NA	NA	NA	NA	NA	NA	NA	NA	NA	NA	NA	1	Non-abi	NA
GCF_037145335.1	BREX	BREX_I	BREX	BREX_I	5	6	5	0.83	Non-abi	ASM3714533v1	Bacillus cereus	Bacillus cereus	5494944	Contig	NA	NA	WP_242808262.1	WP_242808266.1	WP_242808262.1	WP_242808263.1	WP_242808264.1	WP_242808265.1	WP_242808266.1	NA	NA	NA	NA	NA	NA	NA	NA	NA	NA	NA	NA	NA	NA	NA	NA	NA	NA	NA	NA	NA	NA	NA	1	Non-abi	NA
GCA_000161235.1	Wadjet	Wadjet_I	Wadjet	Wadjet_I	4	5	4	0.8	Non-abi	ASM16123v1	Bacillus cereus Rock3-42	Bacillus cereus	5202904	Chromosome	NA	NA	EEL47051.1	EEL47055.1	EEL47051.1	EEL47052.1	EEL47054.1	EEL47055.1	NA	NA	NA	NA	NA	NA	NA	NA	NA	NA	NA	NA	NA	NA	NA	NA	NA	NA	NA	NA	NA	NA	NA	NA	1	Non-abi	NA
GCA_000161335.1	Lamassu	Lamassu	Lamassu	Lamassu	4	5	4	0.8	Abi	ASM16133v1	Bacillus mycoides	Bacillus mycoides	5799451	Chromosome	NA	NA	EEL70772.1	EEL70778.1	EEL70772.1	EEL70773.1	EEL70776.1	EEL70778.1	NA	NA	NA	NA	NA	NA	NA	NA	NA	NA	NA	NA	NA	NA	NA	NA	NA	NA	NA	NA	NA	NA	NA	NA	1	Abi	NA
GCA_000293705.1	RM	RM_I	RM	RM_I	4	5	4	0.8	Non-abi	Baci_cere_HuA2-1_V1	Bacillus cereus HuA2-1	Bacillus cereus	6465275	Scaffold	NA	NA	EJV86815.1	EJV86818.1	EJV86815.1	EJV86816.1	EJV86817.1	EJV86818.1	NA	NA	NA	NA	NA	NA	NA	NA	NA	NA	NA	NA	NA	NA	NA	NA	NA	NA	NA	NA	NA	NA	NA	NA	1	Non-abi	NA
GCA_000399505.1	CRISPR-Cas	CAS_Class1-I-C	CRISPR-Cas	CAS_Class1-I-C	5	4	4	0.8	Non-abi	Baci_cere_ISP2954_V1	Bacillus cereus ISP2954	Bacillus cereus	6746442	Scaffold	NA	NA	EOP55475.1	EOP55657.1	EOP55475.1	EOP55654.1	EOP55655.1	EOP55656.1	EOP55657.1	NA	NA	NA	NA	NA	NA	NA	NA	NA	NA	NA	NA	NA	NA	NA	NA	NA	NA	NA	NA	NA	NA	NA	1	Non-abi	NA
GCA_000399525.1	RM	RM_II	RM	RM_II	4	5	4	0.8	Non-abi	Baci_cere_VD118_V1	Bacillus cereus VD118	Bacillus cereus	5782949	Scaffold	NA	NA	EOP74183.1	EOP74186.1	EOP74183.1	EOP74184.1	EOP74185.1	EOP74186.1	NA	NA	NA	NA	NA	NA	NA	NA	NA	NA	NA	NA	NA	NA	NA	NA	NA	NA	NA	NA	NA	NA	NA	NA	1	Non-abi	NA
GCA_002550835.1	RM	RM_II	RM	RM_II	4	5	4	0.8	Non-abi	ASM255083v1	Bacillus cereus	Bacillus cereus	6877304	Scaffold	NA	NA	PDZ98371.1	PDZ98374.1	PDZ98371.1	PDZ98372.1	PDZ98373.1	PDZ98374.1	NA	NA	NA	NA	NA	NA	NA	NA	NA	NA	NA	NA	NA	NA	NA	NA	NA	NA	NA	NA	NA	NA	NA	NA	1	Non-abi	NA
GCA_002550975.1	RM	RM_II	RM	RM_II	4	5	4	0.8	Non-abi	ASM255097v1	Bacillus toyonensis	Bacillus toyonensis	5929582	Scaffold	NA	NA	PEA63985.1	PEA63989.1	PEA63985.1	PEA63986.1	PEA63987.1	PEA63989.1	NA	NA	NA	NA	NA	NA	NA	NA	NA	NA	NA	NA	NA	NA	NA	NA	NA	NA	NA	NA	NA	NA	NA	NA	1	Non-abi	NA
GCA_002556425.1	RM	RM_II	RM	RM_II	5	4	4	0.8	Non-abi	ASM255642v1	Bacillus wiedmannii	Bacillus wiedmannii	5884781	Scaffold	NA	NA	PEJ38204.1	PEJ38208.1	PEJ38204.1	PEJ38205.1	PEJ38206.1	PEJ38207.1	PEJ38208.1	NA	NA	NA	NA	NA	NA	NA	NA	NA	NA	NA	NA	NA	NA	NA	NA	NA	NA	NA	NA	NA	NA	NA	1	Non-abi	NA
GCA_002556835.1	RM	RM_I	RM	RM_I	4	5	4	0.8	Non-abi	ASM255683v1	Bacillus toyonensis	Bacillus toyonensis	5918539	Scaffold	NA	NA	PEN67163.1	PEN67166.1	PEN67163.1	PEN67164.1	PEN67165.1	PEN67166.1	NA	NA	NA	NA	NA	NA	NA	NA	NA	NA	NA	NA	NA	NA	NA	NA	NA	NA	NA	NA	NA	NA	NA	NA	1	Non-abi	NA
GCA_002558165.1	RM	RM_II	RM	RM_II	4	5	4	0.8	Non-abi	ASM255816v1	Bacillus cereus	Bacillus cereus	5654926	Scaffold	NA	NA	PEU64746.1	PEU64749.1	PEU64746.1	PEU64747.1	PEU64748.1	PEU64749.1	NA	NA	NA	NA	NA	NA	NA	NA	NA	NA	NA	NA	NA	NA	NA	NA	NA	NA	NA	NA	NA	NA	NA	NA	1	Non-abi	NA
GCA_002560605.1	CRISPR-Cas	CAS_Class1-I-C	CRISPR-Cas	CAS_Class1-I-C	5	4	4	0.8	Non-abi	ASM256060v1	Bacillus thuringiensis	Bacillus thuringiensis	6093134	Scaffold	NA	NA	PFE07620.1	PFE07625.1	PFE07620.1	PFE07621.1	PFE07622.1	PFE07624.1	PFE07625.1	NA	NA	NA	NA	NA	NA	NA	NA	NA	NA	NA	NA	NA	NA	NA	NA	NA	NA	NA	NA	NA	NA	NA	1	Non-abi	NA
GCA_002561195.1	RM	RM_II	RM	RM_II	4	5	4	0.8	Non-abi	ASM256119v1	Bacillus anthracis	Bacillus anthracis	5595382	Scaffold	NA	NA	PEZ74007.1	PEZ74010.1	PEZ74007.1	PEZ74008.1	PEZ74009.1	PEZ74010.1	NA	NA	NA	NA	NA	NA	NA	NA	NA	NA	NA	NA	NA	NA	NA	NA	NA	NA	NA	NA	NA	NA	NA	NA	1	Non-abi	NA
GCA_002562045.1	CRISPR-Cas	CAS_Class1-I-C	CRISPR-Cas	CAS_Class1-I-C	5	4	4	0.8	Non-abi	ASM256204v1	Bacillus thuringiensis	Bacillus thuringiensis	6105078	Scaffold	NA	NA	PEV53029.1	PEV53034.1	PEV53029.1	PEV53030.1	PEV53031.1	PEV53033.1	PEV53034.1	NA	NA	NA	NA	NA	NA	NA	NA	NA	NA	NA	NA	NA	NA	NA	NA	NA	NA	NA	NA	NA	NA	NA	1	Non-abi	NA
GCA_002565175.1	RM	RM_II	RM	RM_II	4	5	4	0.8	Non-abi	ASM256517v1	Bacillus cereus	Bacillus cereus	5760506	Scaffold	NA	NA	PFO19182.1	PFO19185.1	PFO19182.1	PFO19183.1	PFO19184.1	PFO19185.1	NA	NA	NA	NA	NA	NA	NA	NA	NA	NA	NA	NA	NA	NA	NA	NA	NA	NA	NA	NA	NA	NA	NA	NA	1	Non-abi	NA
GCA_002565305.1	RM	RM_II	RM	RM_II	4	5	4	0.8	Non-abi	ASM256530v1	Bacillus cereus	Bacillus cereus	5867109	Scaffold	NA	NA	PFJ26765.1	PFJ26768.1	PFJ26765.1	PFJ26766.1	PFJ26767.1	PFJ26768.1	NA	NA	NA	NA	NA	NA	NA	NA	NA	NA	NA	NA	NA	NA	NA	NA	NA	NA	NA	NA	NA	NA	NA	NA	1	Non-abi	NA
GCA_002567555.1	RM	RM_I	RM	RM_I	4	5	4	0.8	Non-abi	ASM256755v1	Bacillus cereus	Bacillus cereus	5762690	Scaffold	NA	NA	PFQ66221.1	PFQ66225.1	PFQ66221.1	PFQ66223.1	PFQ66224.1	PFQ66225.1	NA	NA	NA	NA	NA	NA	NA	NA	NA	NA	NA	NA	NA	NA	NA	NA	NA	NA	NA	NA	NA	NA	NA	NA	1	Non-abi	NA
GCA_002567955.1	CRISPR-Cas	CAS_Class1-I-C	CRISPR-Cas	CAS_Class1-I-C	5	4	4	0.8	Non-abi	ASM256795v1	Bacillus thuringiensis	Bacillus thuringiensis	5976535	Scaffold	NA	NA	PFS42406.1	PFS42412.1	PFS42406.1	PFS42407.1	PFS42408.1	PFS42410.1	PFS42412.1	NA	NA	NA	NA	NA	NA	NA	NA	NA	NA	NA	NA	NA	NA	NA	NA	NA	NA	NA	NA	NA	NA	NA	1	Non-abi	NA
GCA_002568015.1	RM	RM_II	RM	RM_II	4	5	4	0.8	Non-abi	ASM256801v1	Bacillus cereus	Bacillus cereus	5403763	Scaffold	NA	NA	PFS94008.1	PFS94011.1	PFS94008.1	PFS94009.1	PFS94010.1	PFS94011.1	NA	NA	NA	NA	NA	NA	NA	NA	NA	NA	NA	NA	NA	NA	NA	NA	NA	NA	NA	NA	NA	NA	NA	NA	1	Non-abi	NA
GCA_002568845.1	RM	RM_II	RM	RM_II	4	5	4	0.8	Non-abi	ASM256884v1	Bacillus toyonensis	Bacillus toyonensis	5682013	Scaffold	NA	NA	PFX68502.1	PFX68506.1	PFX68502.1	PFX68503.1	PFX68504.1	PFX68506.1	NA	NA	NA	NA	NA	NA	NA	NA	NA	NA	NA	NA	NA	NA	NA	NA	NA	NA	NA	NA	NA	NA	NA	NA	1	Non-abi	NA
GCA_002570065.1	RM	RM_I	RM	RM_I	4	5	4	0.8	Non-abi	ASM257006v1	Bacillus toyonensis	Bacillus toyonensis	5938609	Scaffold	NA	NA	PGB09947.1	PGB09950.1	PGB09947.1	PGB09948.1	PGB09949.1	PGB09950.1	NA	NA	NA	NA	NA	NA	NA	NA	NA	NA	NA	NA	NA	NA	NA	NA	NA	NA	NA	NA	NA	NA	NA	NA	1	Non-abi	NA
GCA_002570105.1	RM	RM_II	RM	RM_II	4	5	4	0.8	Non-abi	ASM257010v1	Bacillus toyonensis	Bacillus toyonensis	6433607	Scaffold	NA	NA	PGB16782.1	PGB16786.1	PGB16782.1	PGB16783.1	PGB16784.1	PGB16786.1	NA	NA	NA	NA	NA	NA	NA	NA	NA	NA	NA	NA	NA	NA	NA	NA	NA	NA	NA	NA	NA	NA	NA	NA	1	Non-abi	NA
GCA_002571785.1	RM	RM_II	RM	RM_II	5	4	4	0.8	Non-abi	ASM257178v1	Bacillus wiedmannii	Bacillus wiedmannii	5919971	Scaffold	NA	NA	PGD55314.1	PGD55318.1	PGD55314.1	PGD55315.1	PGD55316.1	PGD55317.1	PGD55318.1	NA	NA	NA	NA	NA	NA	NA	NA	NA	NA	NA	NA	NA	NA	NA	NA	NA	NA	NA	NA	NA	NA	NA	1	Non-abi	NA
GCA_002575495.1	RM	RM_II	RM	RM_II	4	5	4	0.8	Non-abi	ASM257549v1	Bacillus cereus	Bacillus cereus	5776782	Scaffold	NA	NA	PGN69595.1	PGN69598.1	PGN69595.1	PGN69596.1	PGN69597.1	PGN69598.1	NA	NA	NA	NA	NA	NA	NA	NA	NA	NA	NA	NA	NA	NA	NA	NA	NA	NA	NA	NA	NA	NA	NA	NA	1	Non-abi	NA
GCA_002576575.1	CRISPR-Cas	CAS_Class1-I-C	CRISPR-Cas	CAS_Class1-I-C	4	5	4	0.8	Non-abi	ASM257657v1	Bacillus cereus	Bacillus cereus	6006078	Scaffold	NA	NA	PGO11994.1	PGO11999.1	PGO11994.1	PGO11995.1	PGO11996.1	PGO11999.1	NA	NA	NA	NA	NA	NA	NA	NA	NA	NA	NA	NA	NA	NA	NA	NA	NA	NA	NA	NA	NA	NA	NA	NA	1	Non-abi	NA
GCA_002585005.1	RM	RM_II	RM	RM_II	4	5	4	0.8	Non-abi	ASM258500v1	Bacillus cereus	Bacillus cereus	5720336	Scaffold	NA	NA	PGZ88506.1	PGZ88509.1	PGZ88506.1	PGZ88507.1	PGZ88508.1	PGZ88509.1	NA	NA	NA	NA	NA	NA	NA	NA	NA	NA	NA	NA	NA	NA	NA	NA	NA	NA	NA	NA	NA	NA	NA	NA	1	Non-abi	NA
GCA_002585695.1	DISARM	DISARM_2	DISARM	DISARM_2	4	5	4	0.8	Non-abi	ASM258569v1	Bacillus cereus	Bacillus cereus	5270486	Scaffold	NA	NA	PGW76554.1	PGW76557.1	PGW76554.1	PGW76555.1	PGW76556.1	PGW76557.1	NA	NA	NA	NA	NA	NA	NA	NA	NA	NA	NA	NA	NA	NA	NA	NA	NA	NA	NA	NA	NA	NA	NA	NA	1	Non-abi	NA
GCA_002589605.1	RM	RM_I	RM	RM_I	4	5	4	0.8	Non-abi	ASM258960v1	Bacillus toyonensis	Bacillus toyonensis	5929387	Scaffold	NA	NA	PHF82261.1	PHF82266.1	PHF82261.1	PHF82262.1	PHF82263.1	PHF82266.1	NA	NA	NA	NA	NA	NA	NA	NA	NA	NA	NA	NA	NA	NA	NA	NA	NA	NA	NA	NA	NA	NA	NA	NA	1	Non-abi	NA
GCA_015881125.1	RM	RM_II	RM	RM_II	4	5	4	0.8	Non-abi	ASM1588112v1	Bacillus thuringiensis	Bacillus thuringiensis	5735183	Scaffold	NA	NA	MBG9533250.1	MBG9533253.1	MBG9533250.1	MBG9533251.1	MBG9533252.1	MBG9533253.1	NA	NA	NA	NA	NA	NA	NA	NA	NA	NA	NA	NA	NA	NA	NA	NA	NA	NA	NA	NA	NA	NA	NA	NA	1	Non-abi	NA
GCA_016758535.1	RM	RM_II	RM	RM_II	4	5	4	0.8	Non-abi	ASM1675853v1	Bacillus cereus	Bacillus cereus	5781352	Contig	NA	NA	MBL3850737.1	MBL3850741.1	MBL3850737.1	MBL3850739.1	MBL3850740.1	MBL3850741.1	NA	NA	NA	NA	NA	NA	NA	NA	NA	NA	NA	NA	NA	NA	NA	NA	NA	NA	NA	NA	NA	NA	NA	NA	1	Non-abi	NA
GCA_018916635.1	Lamassu	Lamassu	Lamassu	Lamassu	5	4	4	0.8	Abi	ASM1891663v1	Bacillus albus	Bacillus albus	6043853	Contig	NA	NA	MBU5219566.1	MBU5219571.1	MBU5219566.1	MBU5219568.1	MBU5219569.1	MBU5219570.1	MBU5219571.1	NA	NA	NA	NA	NA	NA	NA	NA	NA	NA	NA	NA	NA	NA	NA	NA	NA	NA	NA	NA	NA	NA	NA	1	Abi	NA
GCA_021654995.1	RM	RM_II	RM	RM_II	5	4	4	0.8	Non-abi	ASM2165499v1	Bacillus cereus	Bacillus cereus	5651786	Complete Genome	NA	NA	BCC28084.1	BCC28089.1	BCC28084.1	BCC28086.1	BCC28087.1	BCC28088.1	BCC28089.1	NA	NA	NA	NA	NA	NA	NA	NA	NA	NA	NA	NA	NA	NA	NA	NA	NA	NA	NA	NA	NA	NA	NA	1	Non-abi	NA
GCA_021655295.1	Druantia	Druantia_I	Druantia	Druantia_other	4	5	4	0.8	Unknown	ASM2165529v1	Bacillus cereus	Bacillus cereus	5786313	Complete Genome	NA	NA	BCC97976.1	BCC97980.1	BCC97976.1	BCC97978.1	BCC97979.1	BCC97980.1	NA	NA	NA	NA	NA	NA	NA	NA	NA	NA	NA	NA	NA	NA	NA	NA	NA	NA	NA	NA	NA	NA	NA	NA	1	Unknown	NA
GCA_022509785.1	RM	RM_II	RM	RM_II	4	5	4	0.8	Non-abi	ASM2250978v1	Bacillus cereus	Bacillus cereus	5442449	Scaffold	NA	NA	MCH5458243.1	MCH5458246.1	MCH5458243.1	MCH5458244.1	MCH5458245.1	MCH5458246.1	NA	NA	NA	NA	NA	NA	NA	NA	NA	NA	NA	NA	NA	NA	NA	NA	NA	NA	NA	NA	NA	NA	NA	NA	1	Non-abi	NA
GCA_025519795.1	RM	RM_II	RM	RM_II	4	5	4	0.8	Non-abi	ASM2551979v1	Bacillus cereus	Bacillus cereus	5115610	Scaffold	NA	NA	MCU5310187.1	MCU5310190.1	MCU5310187.1	MCU5310188.1	MCU5310189.1	MCU5310190.1	NA	NA	NA	NA	NA	NA	NA	NA	NA	NA	NA	NA	NA	NA	NA	NA	NA	NA	NA	NA	NA	NA	NA	NA	1	Non-abi	NA
GCA_025519825.1	BREX	BREX_III	Other	DMS_other	4	5	4	0.8	Non-abi	ASM2551982v1	Bacillus cereus	Bacillus cereus	5654041	Scaffold	NA	NA	MCU5319129.1	MCU5319133.1	MCU5319129.1	MCU5319130.1	MCU5319131.1	MCU5319133.1	NA	NA	NA	NA	NA	NA	NA	NA	NA	NA	NA	NA	NA	NA	NA	NA	NA	NA	NA	NA	NA	NA	NA	NA	1	Non-abi	NA
GCA_027711425.1	Wadjet	Wadjet_I	Wadjet	Wadjet_I	4	5	4	0.8	Non-abi	ASM2771142v1	Bacillus cereus group sp. BY5-1LC	Other	5448657	Contig	NA	NA	MDA1788137.1	MDA1788141.1	MDA1788137.1	MDA1788138.1	MDA1788139.1	MDA1788141.1	NA	NA	NA	NA	NA	NA	NA	NA	NA	NA	NA	NA	NA	NA	NA	NA	NA	NA	NA	NA	NA	NA	NA	NA	1	Non-abi	NA
GCA_027715145.1	RM	RM_I	RM	RM_I	4	5	4	0.8	Non-abi	ASM2771514v1	Bacillus cereus	Bacillus cereus	5581109	Contig	NA	NA	MDA2412451.1	MDA2412455.1	MDA2412451.1	MDA2412453.1	MDA2412454.1	MDA2412455.1	NA	NA	NA	NA	NA	NA	NA	NA	NA	NA	NA	NA	NA	NA	NA	NA	NA	NA	NA	NA	NA	NA	NA	NA	1	Non-abi	NA
GCA_027715685.1	CRISPR-Cas	CAS_Class1-I-C	CRISPR-Cas	CAS_Class1-I-C	5	4	4	0.8	Non-abi	ASM2771568v1	Bacillus cereus	Bacillus cereus	6321979	Contig	NA	NA	MDA2561107.1	MDA2561112.1	MDA2561107.1	MDA2561108.1	MDA2561109.1	MDA2561110.1	MDA2561112.1	NA	NA	NA	NA	NA	NA	NA	NA	NA	NA	NA	NA	NA	NA	NA	NA	NA	NA	NA	NA	NA	NA	NA	1	Non-abi	NA
GCA_029707895.1	RM	RM_II	RM	RM_II	4	5	4	0.8	Non-abi	PDT001182289.1	Bacillus toyonensis	Bacillus toyonensis	6039742	Contig	NA	NA	HDR7376189.1	HDR7376193.1	HDR7376189.1	HDR7376191.1	HDR7376192.1	HDR7376193.1	NA	NA	NA	NA	NA	NA	NA	NA	NA	NA	NA	NA	NA	NA	NA	NA	NA	NA	NA	NA	NA	NA	NA	NA	1	Non-abi	NA
GCA_034398595.1	RM	RM_I	RM	RM_I	4	5	4	0.8	Non-abi	ASM3439859v1	Bacillus cereus	Bacillus cereus	5679311	Scaffold	NA	NA	MDZ4434792.1	MDZ4434796.1	MDZ4434792.1	MDZ4434793.1	MDZ4434794.1	MDZ4434796.1	NA	NA	NA	NA	NA	NA	NA	NA	NA	NA	NA	NA	NA	NA	NA	NA	NA	NA	NA	NA	NA	NA	NA	NA	1	Non-abi	NA
GCA_035799115.1	CRISPR-Cas	CAS_Class1-I-C	CRISPR-Cas	CAS_Class1-I-C	5	4	4	0.8	Non-abi	ASM3579911v1	Bacillus cereus	Bacillus cereus	6178195	Scaffold	NA	NA	MEB8874745.1	MEB8874750.1	MEB8874745.1	MEB8874746.1	MEB8874747.1	MEB8874748.1	MEB8874750.1	NA	NA	NA	NA	NA	NA	NA	NA	NA	NA	NA	NA	NA	NA	NA	NA	NA	NA	NA	NA	NA	NA	NA	1	Non-abi	NA
GCA_035802035.1	CRISPR-Cas	CAS_Class1-I-C	CRISPR-Cas	CAS_Class1-I-C	5	4	4	0.8	Non-abi	ASM3580203v1	Bacillus cereus	Bacillus cereus	6139232	Scaffold	NA	NA	MEB9640320.1	MEB9640325.1	MEB9640320.1	MEB9640322.1	MEB9640323.1	MEB9640324.1	MEB9640325.1	NA	NA	NA	NA	NA	NA	NA	NA	NA	NA	NA	NA	NA	NA	NA	NA	NA	NA	NA	NA	NA	NA	NA	1	Non-abi	NA
GCA_035802055.1	CRISPR-Cas	CAS_Class1-I-C	CRISPR-Cas	CAS_Class1-I-C	5	4	4	0.8	Non-abi	ASM3580205v1	Bacillus cereus	Bacillus cereus	6155892	Scaffold	NA	NA	MEB9644084.1	MEB9644090.1	MEB9644084.1	MEB9644085.1	MEB9644086.1	MEB9644087.1	MEB9644090.1	NA	NA	NA	NA	NA	NA	NA	NA	NA	NA	NA	NA	NA	NA	NA	NA	NA	NA	NA	NA	NA	NA	NA	1	Non-abi	NA
GCA_035802135.1	CRISPR-Cas	CAS_Class1-I-C	CRISPR-Cas	CAS_Class1-I-C	5	4	4	0.8	Non-abi	ASM3580213v1	Bacillus cereus	Bacillus cereus	6122193	Scaffold	NA	NA	MEB9618209.1	MEB9618214.1	MEB9618209.1	MEB9618211.1	MEB9618212.1	MEB9618213.1	MEB9618214.1	NA	NA	NA	NA	NA	NA	NA	NA	NA	NA	NA	NA	NA	NA	NA	NA	NA	NA	NA	NA	NA	NA	NA	1	Non-abi	NA
GCA_035802155.1	CRISPR-Cas	CAS_Class1-I-C	CRISPR-Cas	CAS_Class1-I-C	5	4	4	0.8	Non-abi	ASM3580215v1	Bacillus cereus	Bacillus cereus	6162118	Scaffold	NA	NA	MEB9714733.1	MEB9714738.1	MEB9714733.1	MEB9714735.1	MEB9714736.1	MEB9714737.1	MEB9714738.1	NA	NA	NA	NA	NA	NA	NA	NA	NA	NA	NA	NA	NA	NA	NA	NA	NA	NA	NA	NA	NA	NA	NA	1	Non-abi	NA
GCA_035802215.1	CRISPR-Cas	CAS_Class1-I-C	CRISPR-Cas	CAS_Class1-I-C	5	4	4	0.8	Non-abi	ASM3580221v1	Bacillus cereus	Bacillus cereus	6187358	Scaffold	NA	NA	MEB9733816.1	MEB9733821.1	MEB9733816.1	MEB9733818.1	MEB9733819.1	MEB9733820.1	MEB9733821.1	NA	NA	NA	NA	NA	NA	NA	NA	NA	NA	NA	NA	NA	NA	NA	NA	NA	NA	NA	NA	NA	NA	NA	1	Non-abi	NA
GCA_035816715.1	CRISPR-Cas	CAS_Class1-I-C	CRISPR-Cas	CAS_Class1-I-C	5	4	4	0.8	Non-abi	ASM3581671v1	Bacillus cereus	Bacillus cereus	6945828	Scaffold	NA	NA	MEC3072460.1	MEC3072464.1	MEC3072460.1	MEC3072461.1	MEC3072462.1	MEC3072463.1	MEC3072464.1	NA	NA	NA	NA	NA	NA	NA	NA	NA	NA	NA	NA	NA	NA	NA	NA	NA	NA	NA	NA	NA	NA	NA	1	Non-abi	NA
GCA_036215365.1	Thoeris	Thoeris_II	Thoeris	Thoeris_I	5	4	4	0.8	Abi	ASM3621536v1	Bacillus thuringiensis	Bacillus thuringiensis	6209778	Scaffold	NA	NA	MED2489846.1	MED2489851.1	MED2489846.1	MED2489847.1	MED2489848.1	MED2489849.1	MED2489851.1	NA	NA	NA	NA	NA	NA	NA	NA	NA	NA	NA	NA	NA	NA	NA	NA	NA	NA	NA	NA	NA	NA	NA	1	Abi	NA
GCA_036217325.1	RM	RM_II	RM	RM_II	4	5	4	0.8	Non-abi	ASM3621732v1	Bacillus toyonensis	Bacillus toyonensis	6257434	Scaffold	NA	NA	MED3085634.1	MED3085638.1	MED3085634.1	MED3085635.1	MED3085636.1	MED3085638.1	NA	NA	NA	NA	NA	NA	NA	NA	NA	NA	NA	NA	NA	NA	NA	NA	NA	NA	NA	NA	NA	NA	NA	NA	1	Non-abi	NA
GCA_036350675.1	RM	RM_I	RM	RM_I	4	5	4	0.8	Non-abi	ASM3635067v1	Bacillus wiedmannii	Bacillus wiedmannii	5989811	Contig	NA	NA	MEE3947689.1	MEE3947692.1	MEE3947689.1	MEE3947690.1	MEE3947691.1	MEE3947692.1	NA	NA	NA	NA	NA	NA	NA	NA	NA	NA	NA	NA	NA	NA	NA	NA	NA	NA	NA	NA	NA	NA	NA	NA	1	Non-abi	NA
GCA_036408805.1	Wadjet	Wadjet_III	Wadjet	Wadjet_III	4	5	4	0.8	Non-abi	ASM3640880v1	Bacillus cereus	Bacillus cereus	5971997	Contig	NA	NA	MEE6200791.1	MEE6200794.1	MEE6200791.1	MEE6200792.1	MEE6200793.1	MEE6200794.1	NA	NA	NA	NA	NA	NA	NA	NA	NA	NA	NA	NA	NA	NA	NA	NA	NA	NA	NA	NA	NA	NA	NA	NA	1	Non-abi	NA
GCA_036621295.1	Lamassu	Lamassu	Lamassu	Lamassu	5	4	4	0.8	Abi	ASM3662129v1	Bacillus thuringiensis	Bacillus thuringiensis	6012182	Contig	NA	NA	MEF7658500.1	MEF7658507.1	MEF7658500.1	MEF7658504.1	MEF7658505.1	MEF7658506.1	MEF7658507.1	NA	NA	NA	NA	NA	NA	NA	NA	NA	NA	NA	NA	NA	NA	NA	NA	NA	NA	NA	NA	NA	NA	NA	1	Abi	NA
GCA_037907685.1	Lamassu	Lamassu	Lamassu	Lamassu	5	4	4	0.8	Abi	ASM3790768v1	Bacillus wiedmannii	Bacillus wiedmannii	5592867	Scaffold	NA	NA	MEJ9255695.1	MEJ9255702.1	MEJ9255695.1	MEJ9255696.1	MEJ9255697.1	MEJ9255698.1	MEJ9255702.1	NA	NA	NA	NA	NA	NA	NA	NA	NA	NA	NA	NA	NA	NA	NA	NA	NA	NA	NA	NA	NA	NA	NA	1	Abi	NA
GCA_900168355.1	RM	RM_II	RM	RM_II	4	5	4	0.8	Non-abi	IMG-taxon 2710724122 annotated assembly	Bacillus toyonensis	Bacillus toyonensis	5422380	Scaffold	NA	NA	SLJ94679.1	SLJ94700.1	SLJ94679.1	SLJ94681.1	SLJ94685.1	SLJ94700.1	NA	NA	NA	NA	NA	NA	NA	NA	NA	NA	NA	NA	NA	NA	NA	NA	NA	NA	NA	NA	NA	NA	NA	NA	1	Non-abi	NA
GCA_900176845.1	Dynamins	Eleos	Dynamins	Dynamins	5	4	4	0.8	Unknown	Bcereus.16-00185	Bacillus mobilis	Bacillus mobilis	5836648	Scaffold	NA	NA	SME23360.1	SME23435.1	SME23360.1	SME23370.1	SME23378.1	SME23394.1	SME23435.1	NA	NA	NA	NA	NA	NA	NA	NA	NA	NA	NA	NA	NA	NA	NA	NA	NA	NA	NA	NA	NA	NA	NA	1	Unknown	NA
GCA_900176935.1	RM	RM_II	RM	RM_II	4	5	4	0.8	Non-abi	Bcereus.16-00198	Bacillus cereus	Bacillus cereus	5621516	Scaffold	NA	NA	SME71468.1	SME71471.1	SME71468.1	SME71469.1	SME71470.1	SME71471.1	NA	NA	NA	NA	NA	NA	NA	NA	NA	NA	NA	NA	NA	NA	NA	NA	NA	NA	NA	NA	NA	NA	NA	NA	1	Non-abi	NA
GCF_008764255.1	DISARM	DISARM_1	DISARM	DISARM_1	4	5	4	0.8	Non-abi	FS33	Bacillus cereus	Bacillus cereus	6993612	Scaffold	NA	NA	WP_150989313.1	WP_150989322.1	WP_150989313.1	WP_150989316.1	WP_150989319.1	WP_150989322.1	NA	NA	NA	NA	NA	NA	NA	NA	NA	NA	NA	NA	NA	NA	NA	NA	NA	NA	NA	NA	NA	NA	NA	NA	1	Non-abi	NA
GCF_022662635.1	CRISPR-Cas	CAS_Class1-I-B	CRISPR-Cas	CAS_Class1-I-B	4	5	4	0.8	Non-abi	ASM2266263v1	Bacillus cereus group sp. BfR-BA-01522	Other	4134432	Contig	NA	NA	WP_048722938.1	WP_048722946.1	WP_048722938.1	WP_048722942.1	WP_048722944.1	WP_048722946.1	NA	NA	NA	NA	NA	NA	NA	NA	NA	NA	NA	NA	NA	NA	NA	NA	NA	NA	NA	NA	NA	NA	NA	NA	1	Non-abi	NA
GCF_037623965.1	RM	RM_II	RM	RM_II	4	5	4	0.8	Non-abi	ASM3762396v1	Bacillus tropicus	Bacillus tropicus	5158693	Scaffold	NA	NA	WP_098254786.1	WP_098254789.1	WP_098254786.1	WP_098254787.1	WP_098254788.1	WP_098254789.1	NA	NA	NA	NA	NA	NA	NA	NA	NA	NA	NA	NA	NA	NA	NA	NA	NA	NA	NA	NA	NA	NA	NA	NA	1	Non-abi	NA
GCF_918194805.1	RM	RM_I	RM	RM_I	4	5	4	0.8	Non-abi	ISI 2029	Bacillus cereus	Bacillus cereus	5781744	Scaffold	NA	NA	WP_098329542.1	WP_098329549.1	WP_098329542.1	WP_098329543.1	WP_098329545.1	WP_098329549.1	NA	NA	NA	NA	NA	NA	NA	NA	NA	NA	NA	NA	NA	NA	NA	NA	NA	NA	NA	NA	NA	NA	NA	NA	1	Non-abi	NA
GCA_000003645.1	RM	RM_I	RM	RM_I	4	3	3	0.75	Non-abi	ASM364v1	Bacillus cereus m1293	Bacillus cereus	5269725	Chromosome	NA	NA	EEK46361.1	EEK46364.1	EEK46361.1	EEK46362.1	EEK46363.1	EEK46364.1	NA	NA	NA	NA	NA	NA	NA	NA	NA	NA	NA	NA	NA	NA	NA	NA	NA	NA	NA	NA	NA	NA	NA	NA	1	Non-abi	NA
GCA_000160955.1	CBASS	CBASS_II	CBASS	CBASS_IIs	3	4	3	0.75	Abi	ASM16095v1	Bacillus wiedmannii	Bacillus wiedmannii	5547057	Chromosome	NA	NA	EEK65634.1	EEK65637.1	EEK65634.1	EEK65635.1	EEK65637.1	NA	NA	NA	NA	NA	NA	NA	NA	NA	NA	NA	NA	NA	NA	NA	NA	NA	NA	NA	NA	NA	NA	NA	NA	NA	1	Abi	NA
GCA_000161275.1	PrrC	PrrC	RM	RM_I	4	3	3	0.75	Abi	ASM16127v1	Bacillus cereus Rock4-2	Bacillus cereus	5769987	Chromosome	NA	NA	EEL52980.1	EEL52983.1	EEL52980.1	EEL52981.1	EEL52982.1	EEL52983.1	NA	NA	NA	NA	NA	NA	NA	NA	NA	NA	NA	NA	NA	NA	NA	NA	NA	NA	NA	NA	NA	NA	NA	NA	1	Non-abi	NA
GCA_000291195.1	PrrC	PrrC	RM	RM_I	4	3	3	0.75	Abi	Baci_cere_MSX-A1_V1	Bacillus cereus MSX-A1	Bacillus cereus	6066700	Scaffold	NA	NA	EJR02580.1	EJR02583.1	EJR02580.1	EJR02581.1	EJR02582.1	EJR02583.1	NA	NA	NA	NA	NA	NA	NA	NA	NA	NA	NA	NA	NA	NA	NA	NA	NA	NA	NA	NA	NA	NA	NA	NA	1	Non-abi	NA
GCA_000291495.1	RM	RM_II	RM	RM_II	4	3	3	0.75	Non-abi	Baci_cere_BAG2X1-2_G13195_V1	Bacillus wiedmannii	Bacillus wiedmannii	5589654	Scaffold	NA	NA	EJS64564.1	EJS64567.1	EJS64564.1	EJS64565.1	EJS64566.1	EJS64567.1	NA	NA	NA	NA	NA	NA	NA	NA	NA	NA	NA	NA	NA	NA	NA	NA	NA	NA	NA	NA	NA	NA	NA	NA	1	Non-abi	NA
GCA_000293705.1	CRISPR-Cas	CAS_Class1-I-C	CRISPR-Cas	CAS_other	3	4	3	0.75	Non-abi	Baci_cere_HuA2-1_V1	Bacillus cereus HuA2-1	Bacillus cereus	6465275	Scaffold	NA	NA	EJV73300.1	EJV73302.1	EJV73300.1	EJV73301.1	EJV73302.1	NA	NA	NA	NA	NA	NA	NA	NA	NA	NA	NA	NA	NA	NA	NA	NA	NA	NA	NA	NA	NA	NA	NA	NA	NA	1	Non-abi	NA
GCA_000399425.1	CRISPR-Cas	CAS_Class1-I-C	CRISPR-Cas	CAS_other	3	4	3	0.75	Non-abi	Baci_cere_VD146_V1	Bacillus cereus VD146	Bacillus cereus	6109375	Scaffold	NA	NA	EOP44809.1	EOP44811.1	EOP44809.1	EOP44810.1	EOP44811.1	NA	NA	NA	NA	NA	NA	NA	NA	NA	NA	NA	NA	NA	NA	NA	NA	NA	NA	NA	NA	NA	NA	NA	NA	NA	1	Non-abi	NA
GCA_000712615.1	RM	RM_II	RM	RM_II	4	3	3	0.75	Non-abi	ASM71261v1	Bacillus gaemokensis	Other	5599858	Contig	NA	NA	KEK22843.1	KEK22847.1	KEK22843.1	KEK22845.1	KEK22846.1	KEK22847.1	NA	NA	NA	NA	NA	NA	NA	NA	NA	NA	NA	NA	NA	NA	NA	NA	NA	NA	NA	NA	NA	NA	NA	NA	1	Non-abi	NA
GCA_000803665.1	CRISPR-Cas	CAS_Class1-I-C	CRISPR-Cas	CAS_Class1-I-C	3	4	3	0.75	Non-abi	ASM80366v1	Bacillus thuringiensis serovar galleriae	Bacillus thuringiensis	6742233	Complete Genome	NA	NA	AJA23432.1	AJA23434.1	AJA23432.1	AJA23433.1	AJA23434.1	NA	NA	NA	NA	NA	NA	NA	NA	NA	NA	NA	NA	NA	NA	NA	NA	NA	NA	NA	NA	NA	NA	NA	NA	NA	1	Non-abi	NA
GCA_001017635.1	CRISPR-Cas	CAS_Class1-I-C	CRISPR-Cas	CAS_Class1-I-C	3	4	3	0.75	Non-abi	ASM101763v1	Bacillus thuringiensis	Bacillus thuringiensis	6784135	Complete Genome	NA	NA	AKJ62854.1	AKJ62856.1	AKJ62854.1	AKJ62855.1	AKJ62856.1	NA	NA	NA	NA	NA	NA	NA	NA	NA	NA	NA	NA	NA	NA	NA	NA	NA	NA	NA	NA	NA	NA	NA	NA	NA	1	Non-abi	NA
GCA_001044815.1	Lamassu	Lamassu	Lamassu	Lamassu	3	4	3	0.75	Abi	ASM104481v1	Bacillus cereus	Bacillus cereus	6226076	Contig	NA	NA	KMP70433.1	KMP70435.1	KMP70433.1	KMP70434.1	KMP70435.1	NA	NA	NA	NA	NA	NA	NA	NA	NA	NA	NA	NA	NA	NA	NA	NA	NA	NA	NA	NA	NA	NA	NA	NA	NA	1	Abi	NA
GCA_001044855.1	CRISPR-Cas	CAS_Class1-I-C	CRISPR-Cas	CAS_Class1-I-C	3	4	3	0.75	Non-abi	ASM104485v1	Bacillus cereus	Bacillus cereus	6759149	Scaffold	NA	NA	KMP98544.1	KMP98546.1	KMP98544.1	KMP98545.1	KMP98546.1	NA	NA	NA	NA	NA	NA	NA	NA	NA	NA	NA	NA	NA	NA	NA	NA	NA	NA	NA	NA	NA	NA	NA	NA	NA	1	Non-abi	NA
GCA_001044895.1	RM	RM_II	RM	RM_II	3	4	3	0.75	Non-abi	ASM104489v1	Bacillus cereus	Bacillus cereus	5618923	Scaffold	NA	NA	KMQ18823.1	KMQ18825.1	KMQ18823.1	KMQ18824.1	KMQ18825.1	NA	NA	NA	NA	NA	NA	NA	NA	NA	NA	NA	NA	NA	NA	NA	NA	NA	NA	NA	NA	NA	NA	NA	NA	NA	1	Non-abi	NA
GCA_001420855.1	CRISPR-Cas	CAS_Class1-I-C	CRISPR-Cas	CAS_Class1-I-C	3	4	3	0.75	Non-abi	ASM142085v1	Bacillus thuringiensis	Bacillus thuringiensis	6227942	Complete Genome	NA	NA	ALL62012.1	ALL62014.1	ALL62012.1	ALL62013.1	ALL62014.1	NA	NA	NA	NA	NA	NA	NA	NA	NA	NA	NA	NA	NA	NA	NA	NA	NA	NA	NA	NA	NA	NA	NA	NA	NA	1	Non-abi	NA
GCA_001635915.1	Wadjet	Wadjet_III	Wadjet	Wadjet_III	3	4	3	0.75	Non-abi	ASM163591v1	Bacillus cereus	Bacillus cereus	6112892	Complete Genome	NA	NA	ANC11277.1	ANC11280.1	ANC11277.1	ANC11278.1	ANC11280.1	NA	NA	NA	NA	NA	NA	NA	NA	NA	NA	NA	NA	NA	NA	NA	NA	NA	NA	NA	NA	NA	NA	NA	NA	NA	1	Non-abi	NA
GCA_001635955.1	Wadjet	Wadjet_III	Wadjet	Wadjet_III	3	4	3	0.75	Non-abi	ASM163595v1	Bacillus cereus	Bacillus cereus	6097988	Complete Genome	NA	NA	ANC16955.1	ANC16958.1	ANC16955.1	ANC16957.1	ANC16958.1	NA	NA	NA	NA	NA	NA	NA	NA	NA	NA	NA	NA	NA	NA	NA	NA	NA	NA	NA	NA	NA	NA	NA	NA	NA	1	Non-abi	NA
GCA_001645505.1	PrrC	PrrC	RM	RM_I	4	3	3	0.75	Abi	ASM164550v1	Bacillus wiedmannii	Bacillus wiedmannii	5617559	Contig	NA	NA	OAK05794.1	OAK05797.1	OAK05794.1	OAK05795.1	OAK05796.1	OAK05797.1	NA	NA	NA	NA	NA	NA	NA	NA	NA	NA	NA	NA	NA	NA	NA	NA	NA	NA	NA	NA	NA	NA	NA	NA	1	Non-abi	NA
GCA_001645525.1	RM	RM_II	Other	DMS_other	4	3	3	0.75	Non-abi	ASM164552v1	Bacillus wiedmannii	Bacillus wiedmannii	5590865	Contig	NA	NA	OAK41819.1	OAK41823.1	OAK41819.1	OAK41820.1	OAK41822.1	OAK41823.1	NA	NA	NA	NA	NA	NA	NA	NA	NA	NA	NA	NA	NA	NA	NA	NA	NA	NA	NA	NA	NA	NA	NA	NA	1	Non-abi	NA
GCA_001677965.1	RM	RM_II	RM	RM_II	3	4	3	0.75	Non-abi	ASM167796v1	Bacillus cereus	Bacillus cereus	5453060	Contig	NA	NA	OBW48584.1	OBW48586.1	OBW48584.1	OBW48585.1	OBW48586.1	NA	NA	NA	NA	NA	NA	NA	NA	NA	NA	NA	NA	NA	NA	NA	NA	NA	NA	NA	NA	NA	NA	NA	NA	NA	1	Non-abi	NA
GCA_001880115.1	CRISPR-Cas	CAS_Class1-I-C	CRISPR-Cas	CAS_Class1-I-C	3	4	3	0.75	Non-abi	ASM188011v1	Bacillus thuringiensis serovar aizawai	Bacillus thuringiensis	6438270	Scaffold	NA	NA	OIX17847.1	OIX17849.1	OIX17847.1	OIX17848.1	OIX17849.1	NA	NA	NA	NA	NA	NA	NA	NA	NA	NA	NA	NA	NA	NA	NA	NA	NA	NA	NA	NA	NA	NA	NA	NA	NA	1	Non-abi	NA
GCA_001880125.1	CRISPR-Cas	CAS_Class1-I-C	CRISPR-Cas	CAS_Class1-I-C	3	4	3	0.75	Non-abi	ASM188012v1	Bacillus thuringiensis serovar kurstaki	Bacillus thuringiensis	6408259	Scaffold	NA	NA	OIX27014.1	OIX27016.1	OIX27014.1	OIX27015.1	OIX27016.1	NA	NA	NA	NA	NA	NA	NA	NA	NA	NA	NA	NA	NA	NA	NA	NA	NA	NA	NA	NA	NA	NA	NA	NA	NA	1	Non-abi	NA
GCA_001895235.1	PrrC	PrrC	RM	RM_I	4	3	3	0.75	Abi	ASM189523v1	Bacillus cereus	Bacillus cereus	5310142	Scaffold	NA	NA	OJS97887.1	OJS97890.1	OJS97887.1	OJS97888.1	OJS97889.1	OJS97890.1	NA	NA	NA	NA	NA	NA	NA	NA	NA	NA	NA	NA	NA	NA	NA	NA	NA	NA	NA	NA	NA	NA	NA	NA	1	Non-abi	NA
GCA_001940365.1	RM	RM_II	RM	RM_II	4	3	3	0.75	Non-abi	ASM194036v1	Bacillus cereus	Bacillus cereus	6145505	Contig	NA	NA	OLR22393.1	OLR22396.1	OLR22393.1	OLR22394.1	OLR22395.1	OLR22396.1	NA	NA	NA	NA	NA	NA	NA	NA	NA	NA	NA	NA	NA	NA	NA	NA	NA	NA	NA	NA	NA	NA	NA	NA	1	Non-abi	NA
GCA_002000005.1	PrrC	PrrC	RM	RM_I	4	3	3	0.75	Abi	ASM200000v1	Bacillus cereus	Bacillus cereus	5373294	Complete Genome	NA	NA	AQQ61665.1	AQQ61668.1	AQQ61665.1	AQQ61666.1	AQQ61667.1	AQQ61668.1	NA	NA	NA	NA	NA	NA	NA	NA	NA	NA	NA	NA	NA	NA	NA	NA	NA	NA	NA	NA	NA	NA	NA	NA	1	Non-abi	NA
GCA_002014505.1	CRISPR-Cas	CAS_Class1-I-C	CRISPR-Cas	CAS_other	3	4	3	0.75	Non-abi	ASM201450v1	Bacillus mycoides	Bacillus mycoides	5763336	Contig	NA	NA	OOQ98001.1	OOQ98003.1	OOQ98001.1	OOQ98002.1	OOQ98003.1	NA	NA	NA	NA	NA	NA	NA	NA	NA	NA	NA	NA	NA	NA	NA	NA	NA	NA	NA	NA	NA	NA	NA	NA	NA	1	Non-abi	NA
GCA_002014635.1	RM	RM_II	RM	RM_II	4	3	3	0.75	Non-abi	ASM201463v1	Bacillus wiedmannii	Bacillus wiedmannii	5515124	Contig	NA	NA	OOR28471.1	OOR28474.1	OOR28471.1	OOR28472.1	OOR28473.1	OOR28474.1	NA	NA	NA	NA	NA	NA	NA	NA	NA	NA	NA	NA	NA	NA	NA	NA	NA	NA	NA	NA	NA	NA	NA	NA	1	Non-abi	NA
GCA_002014665.1	Wadjet	Wadjet_III	Wadjet	Wadjet_III	3	4	3	0.75	Non-abi	ASM201466v1	Bacillus cereus	Bacillus cereus	5370551	Contig	NA	NA	OOR45124.1	OOR45126.1	OOR45124.1	OOR45125.1	OOR45126.1	NA	NA	NA	NA	NA	NA	NA	NA	NA	NA	NA	NA	NA	NA	NA	NA	NA	NA	NA	NA	NA	NA	NA	NA	NA	1	Non-abi	NA
GCA_002014895.1	Wadjet	Wadjet_III	Wadjet	Wadjet_III	3	4	3	0.75	Non-abi	ASM201489v1	Bacillus cereus	Bacillus cereus	5659188	Contig	NA	NA	OOR38197.1	OOR38199.1	OOR38197.1	OOR38198.1	OOR38199.1	NA	NA	NA	NA	NA	NA	NA	NA	NA	NA	NA	NA	NA	NA	NA	NA	NA	NA	NA	NA	NA	NA	NA	NA	NA	1	Non-abi	NA
GCA_002021375.1	RM	RM_II	RM	RM_II	3	4	3	0.75	Non-abi	ASM202137v1	Bacillus cereus	Bacillus cereus	5449670	Scaffold	NA	NA	OPA02302.1	OPA02304.1	OPA02302.1	OPA02303.1	OPA02304.1	NA	NA	NA	NA	NA	NA	NA	NA	NA	NA	NA	NA	NA	NA	NA	NA	NA	NA	NA	NA	NA	NA	NA	NA	NA	1	Non-abi	NA
GCA_002021455.1	RM	RM_II	RM	RM_II	3	4	3	0.75	Non-abi	ASM202145v1	Bacillus cereus	Bacillus cereus	5248827	Scaffold	NA	NA	OPA16672.1	OPA16675.1	OPA16672.1	OPA16673.1	OPA16675.1	NA	NA	NA	NA	NA	NA	NA	NA	NA	NA	NA	NA	NA	NA	NA	NA	NA	NA	NA	NA	NA	NA	NA	NA	NA	1	Non-abi	NA
GCA_002021545.1	CRISPR-Cas	CAS_Class1-I-C	CRISPR-Cas	CAS_Class1-I-C	3	4	3	0.75	Non-abi	ASM202154v1	Bacillus cereus	Bacillus cereus	6443875	Scaffold	NA	NA	OPA42577.1	OPA42579.1	OPA42577.1	OPA42578.1	OPA42579.1	NA	NA	NA	NA	NA	NA	NA	NA	NA	NA	NA	NA	NA	NA	NA	NA	NA	NA	NA	NA	NA	NA	NA	NA	NA	1	Non-abi	NA
GCA_002146445.1	Wadjet	Wadjet_III	Wadjet	Wadjet_III	3	4	3	0.75	Non-abi	ASM214644v1	Bacillus thuringiensis serovar jinghongiensis	Bacillus thuringiensis	6234285	Scaffold	NA	NA	OTW84055.1	OTW84057.1	OTW84055.1	OTW84056.1	OTW84057.1	NA	NA	NA	NA	NA	NA	NA	NA	NA	NA	NA	NA	NA	NA	NA	NA	NA	NA	NA	NA	NA	NA	NA	NA	NA	1	Non-abi	NA
GCA_002146545.1	Wadjet	Wadjet_III	Wadjet	Wadjet_III	3	4	3	0.75	Non-abi	ASM214654v1	Bacillus thuringiensis serovar japonensis	Bacillus thuringiensis	6217009	Scaffold	NA	NA	OTX19171.1	OTX19173.1	OTX19171.1	OTX19172.1	OTX19173.1	NA	NA	NA	NA	NA	NA	NA	NA	NA	NA	NA	NA	NA	NA	NA	NA	NA	NA	NA	NA	NA	NA	NA	NA	NA	1	Non-abi	NA
GCA_002146595.1	CRISPR-Cas	CAS_Class1-I-C	CRISPR-Cas	CAS_Class1-I-C	3	4	3	0.75	Non-abi	ASM214659v1	Bacillus thuringiensis serovar andalousiensis	Bacillus thuringiensis	6719392	Scaffold	NA	NA	OTX35612.1	OTX35614.1	OTX35612.1	OTX35613.1	OTX35614.1	NA	NA	NA	NA	NA	NA	NA	NA	NA	NA	NA	NA	NA	NA	NA	NA	NA	NA	NA	NA	NA	NA	NA	NA	NA	1	Non-abi	NA
GCA_002146815.1	RM	RM_II	RM	RM_II	3	4	3	0.75	Non-abi	ASM214681v1	Bacillus thuringiensis serovar rongseni	Bacillus thuringiensis	5776387	Scaffold	NA	NA	OTY27522.1	OTY27524.1	OTY27522.1	OTY27523.1	OTY27524.1	NA	NA	NA	NA	NA	NA	NA	NA	NA	NA	NA	NA	NA	NA	NA	NA	NA	NA	NA	NA	NA	NA	NA	NA	NA	1	Non-abi	NA
GCA_002146905.1	CRISPR-Cas	CAS_Class1-I-B	CRISPR-Cas	CAS_Class1-I-B	3	4	3	0.75	Non-abi	ASM214690v1	Bacillus thuringiensis serovar vazensis	Bacillus thuringiensis	6085869	Contig	NA	NA	OTY74267.1	OTY74269.1	OTY74267.1	OTY74268.1	OTY74269.1	NA	NA	NA	NA	NA	NA	NA	NA	NA	NA	NA	NA	NA	NA	NA	NA	NA	NA	NA	NA	NA	NA	NA	NA	NA	1	Non-abi	NA
GCA_002146945.1	Wadjet	Wadjet_III	Wadjet	Wadjet_III	3	4	3	0.75	Non-abi	ASM214694v1	Bacillus thuringiensis serovar subtoxicus	Bacillus thuringiensis	6401925	Contig	NA	NA	OTY87415.1	OTY87417.1	OTY87415.1	OTY87416.1	OTY87417.1	NA	NA	NA	NA	NA	NA	NA	NA	NA	NA	NA	NA	NA	NA	NA	NA	NA	NA	NA	NA	NA	NA	NA	NA	NA	1	Non-abi	NA
GCA_002146985.1	Wadjet	Wadjet_III	Wadjet	Wadjet_III	3	4	3	0.75	Non-abi	ASM214698v1	Bacillus thuringiensis serovar brasilensis	Bacillus thuringiensis	5996198	Contig	NA	NA	OTX39028.1	OTX39030.1	OTX39028.1	OTX39029.1	OTX39030.1	NA	NA	NA	NA	NA	NA	NA	NA	NA	NA	NA	NA	NA	NA	NA	NA	NA	NA	NA	NA	NA	NA	NA	NA	NA	1	Non-abi	NA
GCA_002147065.1	Septu	Septu	Septu	Septu_I	3	4	3	0.75	Possible abi	ASM214706v1	Bacillus wiedmannii	Bacillus wiedmannii	5921110	Contig	NA	NA	OTX86026.1	OTX86029.1	OTX86026.1	OTX86028.1	OTX86029.1	NA	NA	NA	NA	NA	NA	NA	NA	NA	NA	NA	NA	NA	NA	NA	NA	NA	NA	NA	NA	NA	NA	NA	NA	NA	1	Possible abi	NA
GCA_002147155.1	CRISPR-Cas	CAS_Class1-I-C	CRISPR-Cas	CAS_Class1-I-C	3	4	3	0.75	Non-abi	ASM214715v1	Bacillus thuringiensis serovar aizawai	Bacillus thuringiensis	6720226	Scaffold	NA	NA	OTY98718.1	OTY98720.1	OTY98718.1	OTY98719.1	OTY98720.1	NA	NA	NA	NA	NA	NA	NA	NA	NA	NA	NA	NA	NA	NA	NA	NA	NA	NA	NA	NA	NA	NA	NA	NA	NA	1	Non-abi	NA
GCA_002147165.1	CRISPR-Cas	CAS_Class1-I-C	CRISPR-Cas	CAS_Class1-I-C	3	4	3	0.75	Non-abi	ASM214716v1	Bacillus thuringiensis serovar aizawai	Bacillus thuringiensis	6693370	Scaffold	NA	NA	OTY80878.1	OTY80880.1	OTY80878.1	OTY80879.1	OTY80880.1	NA	NA	NA	NA	NA	NA	NA	NA	NA	NA	NA	NA	NA	NA	NA	NA	NA	NA	NA	NA	NA	NA	NA	NA	NA	1	Non-abi	NA
GCA_002147185.1	CRISPR-Cas	CAS_Class1-I-C	CRISPR-Cas	CAS_Class1-I-C	3	4	3	0.75	Non-abi	ASM214718v1	Bacillus thuringiensis serovar aizawai	Bacillus thuringiensis	7045912	Contig	NA	NA	OTZ08756.1	OTZ08758.1	OTZ08756.1	OTZ08757.1	OTZ08758.1	NA	NA	NA	NA	NA	NA	NA	NA	NA	NA	NA	NA	NA	NA	NA	NA	NA	NA	NA	NA	NA	NA	NA	NA	NA	1	Non-abi	NA
GCA_002147235.1	CRISPR-Cas	CAS_Class1-I-C	CRISPR-Cas	CAS_Class1-I-C	3	4	3	0.75	Non-abi	ASM214723v1	Bacillus thuringiensis serovar aizawai	Bacillus thuringiensis	6178927	Contig	NA	NA	OTZ08312.1	OTZ08314.1	OTZ08312.1	OTZ08313.1	OTZ08314.1	NA	NA	NA	NA	NA	NA	NA	NA	NA	NA	NA	NA	NA	NA	NA	NA	NA	NA	NA	NA	NA	NA	NA	NA	NA	1	Non-abi	NA
GCA_002147245.1	CRISPR-Cas	CAS_Class1-I-C	CRISPR-Cas	CAS_Class1-I-C	3	4	3	0.75	Non-abi	ASM214724v1	Bacillus thuringiensis serovar tolworthi	Bacillus thuringiensis	6819280	Contig	NA	NA	OTZ25225.1	OTZ25227.1	OTZ25225.1	OTZ25226.1	OTZ25227.1	NA	NA	NA	NA	NA	NA	NA	NA	NA	NA	NA	NA	NA	NA	NA	NA	NA	NA	NA	NA	NA	NA	NA	NA	NA	1	Non-abi	NA
GCA_002147255.1	CRISPR-Cas	CAS_Class1-I-C	CRISPR-Cas	CAS_Class1-I-C	3	4	3	0.75	Non-abi	ASM214725v1	Bacillus thuringiensis serovar aizawai	Bacillus thuringiensis	6707290	Scaffold	NA	NA	OTZ18354.1	OTZ18356.1	OTZ18354.1	OTZ18355.1	OTZ18356.1	NA	NA	NA	NA	NA	NA	NA	NA	NA	NA	NA	NA	NA	NA	NA	NA	NA	NA	NA	NA	NA	NA	NA	NA	NA	1	Non-abi	NA
GCA_002147435.1	CRISPR-Cas	CAS_Class1-I-C	CRISPR-Cas	CAS_Class1-I-C	3	4	3	0.75	Non-abi	ASM214743v1	Bacillus thuringiensis serovar colmeri	Bacillus thuringiensis	6649920	Scaffold	NA	NA	OTZ86874.1	OTZ86876.1	OTZ86874.1	OTZ86875.1	OTZ86876.1	NA	NA	NA	NA	NA	NA	NA	NA	NA	NA	NA	NA	NA	NA	NA	NA	NA	NA	NA	NA	NA	NA	NA	NA	NA	1	Non-abi	NA
GCA_002147535.1	CRISPR-Cas	CAS_Class1-I-C	CRISPR-Cas	CAS_Class1-I-C	3	4	3	0.75	Non-abi	ASM214753v1	Bacillus thuringiensis	Bacillus thuringiensis	6745498	Contig	NA	NA	OUA04678.1	OUA04680.1	OUA04678.1	OUA04679.1	OUA04680.1	NA	NA	NA	NA	NA	NA	NA	NA	NA	NA	NA	NA	NA	NA	NA	NA	NA	NA	NA	NA	NA	NA	NA	NA	NA	1	Non-abi	NA
GCA_002147555.1	CRISPR-Cas	CAS_Class1-I-C	CRISPR-Cas	CAS_Class1-I-C	3	4	3	0.75	Non-abi	ASM214755v1	Bacillus thuringiensis	Bacillus thuringiensis	7039360	Scaffold	NA	NA	OUA25135.1	OUA25137.1	OUA25135.1	OUA25136.1	OUA25137.1	NA	NA	NA	NA	NA	NA	NA	NA	NA	NA	NA	NA	NA	NA	NA	NA	NA	NA	NA	NA	NA	NA	NA	NA	NA	1	Non-abi	NA
GCA_002147565.1	CRISPR-Cas	CAS_Class1-I-C	CRISPR-Cas	CAS_Class1-I-C	3	4	3	0.75	Non-abi	ASM214756v1	Bacillus thuringiensis serovar aizawai	Bacillus thuringiensis	7214290	Contig	NA	NA	OUA13547.1	OUA13549.1	OUA13547.1	OUA13548.1	OUA13549.1	NA	NA	NA	NA	NA	NA	NA	NA	NA	NA	NA	NA	NA	NA	NA	NA	NA	NA	NA	NA	NA	NA	NA	NA	NA	1	Non-abi	NA
GCA_002147575.1	CRISPR-Cas	CAS_Class1-I-C	CRISPR-Cas	CAS_Class1-I-C	3	4	3	0.75	Non-abi	ASM214757v1	Bacillus thuringiensis serovar aizawai	Bacillus thuringiensis	6815382	Contig	NA	NA	OUA17084.1	OUA17086.1	OUA17084.1	OUA17085.1	OUA17086.1	NA	NA	NA	NA	NA	NA	NA	NA	NA	NA	NA	NA	NA	NA	NA	NA	NA	NA	NA	NA	NA	NA	NA	NA	NA	1	Non-abi	NA
GCA_002147605.1	CRISPR-Cas	CAS_Class1-I-C	CRISPR-Cas	CAS_Class1-I-C	3	4	3	0.75	Non-abi	ASM214760v1	Bacillus thuringiensis serovar aizawai	Bacillus thuringiensis	6896209	Contig	NA	NA	OUA38976.1	OUA38978.1	OUA38976.1	OUA38977.1	OUA38978.1	NA	NA	NA	NA	NA	NA	NA	NA	NA	NA	NA	NA	NA	NA	NA	NA	NA	NA	NA	NA	NA	NA	NA	NA	NA	1	Non-abi	NA
GCA_002147635.1	CRISPR-Cas	CAS_Class1-I-C	CRISPR-Cas	CAS_Class1-I-C	3	4	3	0.75	Non-abi	ASM214763v1	Bacillus thuringiensis serovar aizawai	Bacillus thuringiensis	6154848	Contig	NA	NA	OUA45766.1	OUA45768.1	OUA45766.1	OUA45767.1	OUA45768.1	NA	NA	NA	NA	NA	NA	NA	NA	NA	NA	NA	NA	NA	NA	NA	NA	NA	NA	NA	NA	NA	NA	NA	NA	NA	1	Non-abi	NA
GCA_002147645.1	CRISPR-Cas	CAS_Class1-I-C	CRISPR-Cas	CAS_Class1-I-C	3	4	3	0.75	Non-abi	ASM214764v1	Bacillus thuringiensis serovar aizawai	Bacillus thuringiensis	6562772	Contig	NA	NA	OUA35688.1	OUA35690.1	OUA35688.1	OUA35689.1	OUA35690.1	NA	NA	NA	NA	NA	NA	NA	NA	NA	NA	NA	NA	NA	NA	NA	NA	NA	NA	NA	NA	NA	NA	NA	NA	NA	1	Non-abi	NA
GCA_002147685.1	CRISPR-Cas	CAS_Class1-I-C	CRISPR-Cas	CAS_Class1-I-C	3	4	3	0.75	Non-abi	ASM214768v1	Bacillus thuringiensis serovar aizawai	Bacillus thuringiensis	6483654	Contig	NA	NA	OUA71447.1	OUA71449.1	OUA71447.1	OUA71448.1	OUA71449.1	NA	NA	NA	NA	NA	NA	NA	NA	NA	NA	NA	NA	NA	NA	NA	NA	NA	NA	NA	NA	NA	NA	NA	NA	NA	1	Non-abi	NA
GCA_002147725.1	CRISPR-Cas	CAS_Class1-I-C	CRISPR-Cas	CAS_Class1-I-C	3	4	3	0.75	Non-abi	ASM214772v1	Bacillus thuringiensis serovar aizawai	Bacillus thuringiensis	6852066	Contig	NA	NA	OUA71611.1	OUA71613.1	OUA71611.1	OUA71612.1	OUA71613.1	NA	NA	NA	NA	NA	NA	NA	NA	NA	NA	NA	NA	NA	NA	NA	NA	NA	NA	NA	NA	NA	NA	NA	NA	NA	1	Non-abi	NA
GCA_002147805.1	PrrC	PrrC	RM	RM_I	4	3	3	0.75	Abi	ASM214780v1	Bacillus thuringiensis serovar leesis	Bacillus thuringiensis	6132806	Scaffold	NA	NA	OUA88126.1	OUA88129.1	OUA88126.1	OUA88127.1	OUA88128.1	OUA88129.1	NA	NA	NA	NA	NA	NA	NA	NA	NA	NA	NA	NA	NA	NA	NA	NA	NA	NA	NA	NA	NA	NA	NA	NA	1	Non-abi	NA
GCA_002147895.1	Lamassu	Lamassu	Lamassu	Lamassu	3	4	3	0.75	Abi	ASM214789v1	Bacillus thuringiensis serovar higo	Bacillus thuringiensis	6414879	Contig	NA	NA	OUB39281.1	OUB39283.1	OUB39281.1	OUB39282.1	OUB39283.1	NA	NA	NA	NA	NA	NA	NA	NA	NA	NA	NA	NA	NA	NA	NA	NA	NA	NA	NA	NA	NA	NA	NA	NA	NA	1	Abi	NA
GCA_002173755.1	RM	RM_II	RM	RM_II	3	4	3	0.75	Non-abi	ASM217375v1	Bacillus thuringiensis	Bacillus thuringiensis	5878235	Complete Genome	NA	NA	ARV96324.1	ARV96326.1	ARV96324.1	ARV96325.1	ARV96326.1	NA	NA	NA	NA	NA	NA	NA	NA	NA	NA	NA	NA	NA	NA	NA	NA	NA	NA	NA	NA	NA	NA	NA	NA	NA	1	Non-abi	NA
GCA_002236945.1	CRISPR-Cas	CAS_Class1-I-C	CRISPR-Cas	CAS_Class1-I-C	3	4	3	0.75	Non-abi	ASM223694v1	Bacillus thuringiensis	Bacillus thuringiensis	6512057	Scaffold	NA	NA	OXR53263.1	OXR53265.1	OXR53263.1	OXR53264.1	OXR53265.1	NA	NA	NA	NA	NA	NA	NA	NA	NA	NA	NA	NA	NA	NA	NA	NA	NA	NA	NA	NA	NA	NA	NA	NA	NA	1	Non-abi	NA
GCA_002268645.2	CRISPR-Cas	CAS_Class1-I-C	CRISPR-Cas	CAS_Class1-I-C	3	4	3	0.75	Non-abi	ASM226864v2	Bacillus thuringiensis	Bacillus thuringiensis	6423884	Contig	NA	NA	PHQ18383.1	PHQ18385.1	PHQ18383.1	PHQ18384.1	PHQ18385.1	NA	NA	NA	NA	NA	NA	NA	NA	NA	NA	NA	NA	NA	NA	NA	NA	NA	NA	NA	NA	NA	NA	NA	NA	NA	1	Non-abi	NA
GCA_002550135.1	CRISPR-Cas	CAS_Class1-I-C	CRISPR-Cas	CAS_Class1-I-C	3	4	3	0.75	Non-abi	ASM255013v1	Bacillus cereus	Bacillus cereus	6007278	Scaffold	NA	NA	PDY25856.1	PDY25858.1	PDY25856.1	PDY25857.1	PDY25858.1	NA	NA	NA	NA	NA	NA	NA	NA	NA	NA	NA	NA	NA	NA	NA	NA	NA	NA	NA	NA	NA	NA	NA	NA	NA	1	Non-abi	NA
GCA_002550675.1	RM	RM_II	RM	RM_II	4	3	3	0.75	Non-abi	ASM255067v1	Bacillus cereus	Bacillus cereus	5194851	Scaffold	NA	NA	PDZ69166.1	PDZ69170.1	PDZ69166.1	PDZ69167.1	PDZ69168.1	PDZ69170.1	NA	NA	NA	NA	NA	NA	NA	NA	NA	NA	NA	NA	NA	NA	NA	NA	NA	NA	NA	NA	NA	NA	NA	NA	1	Non-abi	NA
GCA_002550705.1	Wadjet	Wadjet_III	Wadjet	Wadjet_III	3	4	3	0.75	Non-abi	ASM255070v1	Bacillus cereus	Bacillus cereus	5901205	Scaffold	NA	NA	PDZ79351.1	PDZ79353.1	PDZ79351.1	PDZ79352.1	PDZ79353.1	NA	NA	NA	NA	NA	NA	NA	NA	NA	NA	NA	NA	NA	NA	NA	NA	NA	NA	NA	NA	NA	NA	NA	NA	NA	1	Non-abi	NA
GCA_002550835.1	CRISPR-Cas	CAS_Class1-I-B	CRISPR-Cas	CAS_Class1-I-B	3	4	3	0.75	Non-abi	ASM255083v1	Bacillus cereus	Bacillus cereus	6877304	Scaffold	NA	NA	PDZ93975.1	PDZ93977.1	PDZ93975.1	PDZ93976.1	PDZ93977.1	NA	NA	NA	NA	NA	NA	NA	NA	NA	NA	NA	NA	NA	NA	NA	NA	NA	NA	NA	NA	NA	NA	NA	NA	NA	1	Non-abi	NA
GCA_002550925.1	RM	RM_II	RM	RM_II	3	4	3	0.75	Non-abi	ASM255092v1	Bacillus toyonensis	Bacillus toyonensis	6011826	Scaffold	NA	NA	PEA34643.1	PEA34645.1	PEA34643.1	PEA34644.1	PEA34645.1	NA	NA	NA	NA	NA	NA	NA	NA	NA	NA	NA	NA	NA	NA	NA	NA	NA	NA	NA	NA	NA	NA	NA	NA	NA	1	Non-abi	NA
GCA_002551005.1	CRISPR-Cas	CAS_Class1-I-B	CRISPR-Cas	CAS_Class1-I-B	6	8	6	0.75	Non-abi	ASM255100v1	Bacillus pseudomycoides	Bacillus pseudomycoides	4687467	Scaffold	NA	NA	PEA54782.1	PEA54787.1	PEA54782.1	PEA54783.1	PEA54784.1	PEA54785.1	PEA54786.1	PEA54787.1	NA	NA	NA	NA	NA	NA	NA	NA	NA	NA	NA	NA	NA	NA	NA	NA	NA	NA	NA	NA	NA	NA	1	Non-abi	NA
GCA_002552095.1	Wadjet	Wadjet_III	Wadjet	Wadjet_III	3	4	3	0.75	Non-abi	ASM255209v1	Bacillus thuringiensis	Bacillus thuringiensis	5975109	Scaffold	NA	NA	PEC25364.1	PEC25366.1	PEC25364.1	PEC25365.1	PEC25366.1	NA	NA	NA	NA	NA	NA	NA	NA	NA	NA	NA	NA	NA	NA	NA	NA	NA	NA	NA	NA	NA	NA	NA	NA	NA	1	Non-abi	NA
GCA_002552635.1	CRISPR-Cas	CAS_Class1-I-C	CRISPR-Cas	CAS_Class1-I-C	6	8	6	0.75	Non-abi	ASM255263v1	Bacillus cereus	Bacillus cereus	6235361	Scaffold	NA	NA	PED87733.1	PED87738.1	PED87733.1	PED87734.1	PED87735.1	PED87736.1	PED87737.1	PED87738.1	NA	NA	NA	NA	NA	NA	NA	NA	NA	NA	NA	NA	NA	NA	NA	NA	NA	NA	NA	NA	NA	NA	1	Non-abi	NA
GCA_002555365.1	CRISPR-Cas	CAS_Class1-I-C	CRISPR-Cas	CAS_Class1-I-C	3	4	3	0.75	Non-abi	ASM255536v1	Bacillus thuringiensis	Bacillus thuringiensis	6381065	Scaffold	NA	NA	PEK96395.1	PEK96397.1	PEK96395.1	PEK96396.1	PEK96397.1	NA	NA	NA	NA	NA	NA	NA	NA	NA	NA	NA	NA	NA	NA	NA	NA	NA	NA	NA	NA	NA	NA	NA	NA	NA	1	Non-abi	NA
GCA_002555505.1	RM	RM_II	RM	RM_II	4	3	3	0.75	Non-abi	ASM255550v1	Bacillus wiedmannii	Bacillus wiedmannii	5597731	Scaffold	NA	NA	PEM49277.1	PEM49281.1	PEM49277.1	PEM49279.1	PEM49280.1	PEM49281.1	NA	NA	NA	NA	NA	NA	NA	NA	NA	NA	NA	NA	NA	NA	NA	NA	NA	NA	NA	NA	NA	NA	NA	NA	1	Non-abi	NA
GCA_002555995.1	CBASS	CBASS_II	CBASS	CBASS_II	3	4	3	0.75	Abi	ASM255599v1	Bacillus pseudomycoides	Bacillus pseudomycoides	5510516	Scaffold	NA	NA	PEI96199.1	PEI96201.1	PEI96199.1	PEI96200.1	PEI96201.1	NA	NA	NA	NA	NA	NA	NA	NA	NA	NA	NA	NA	NA	NA	NA	NA	NA	NA	NA	NA	NA	NA	NA	NA	NA	1	Abi	NA
GCA_002556765.1	RM	RM_I	RM	RM_I	4	3	3	0.75	Non-abi	ASM255676v1	Bacillus toyonensis	Bacillus toyonensis	5958263	Scaffold	NA	NA	PEN47594.1	PEN47597.1	PEN47594.1	PEN47595.1	PEN47596.1	PEN47597.1	NA	NA	NA	NA	NA	NA	NA	NA	NA	NA	NA	NA	NA	NA	NA	NA	NA	NA	NA	NA	NA	NA	NA	NA	1	Non-abi	NA
GCA_002557355.1	RM	RM_II	RM	RM_II	4	3	3	0.75	Non-abi	ASM255735v1	Bacillus wiedmannii	Bacillus wiedmannii	5617898	Scaffold	NA	NA	PEP17123.1	PEP17127.1	PEP17123.1	PEP17125.1	PEP17126.1	PEP17127.1	NA	NA	NA	NA	NA	NA	NA	NA	NA	NA	NA	NA	NA	NA	NA	NA	NA	NA	NA	NA	NA	NA	NA	NA	1	Non-abi	NA
GCA_002558435.1	Wadjet	Wadjet_III	Wadjet	Wadjet_III	3	4	3	0.75	Non-abi	ASM255843v1	Bacillus cereus	Bacillus cereus	5954270	Scaffold	NA	NA	PEQ74641.1	PEQ74643.1	PEQ74641.1	PEQ74642.1	PEQ74643.1	NA	NA	NA	NA	NA	NA	NA	NA	NA	NA	NA	NA	NA	NA	NA	NA	NA	NA	NA	NA	NA	NA	NA	NA	NA	1	Non-abi	NA
GCA_002558645.1	CRISPR-Cas	CAS_Class1-I-C	CRISPR-Cas	CAS_Class1-I-C	3	4	3	0.75	Non-abi	ASM255864v1	Bacillus cereus	Bacillus cereus	6312137	Scaffold	NA	NA	PES01151.1	PES01153.1	PES01151.1	PES01152.1	PES01153.1	NA	NA	NA	NA	NA	NA	NA	NA	NA	NA	NA	NA	NA	NA	NA	NA	NA	NA	NA	NA	NA	NA	NA	NA	NA	1	Non-abi	NA
GCA_002558665.1	CRISPR-Cas	CAS_Class1-I-C	CRISPR-Cas	CAS_Class1-I-C	6	8	6	0.75	Non-abi	ASM255866v1	Bacillus cereus	Bacillus cereus	6151000	Scaffold	NA	NA	PER93225.1	PER93230.1	PER93225.1	PER93226.1	PER93227.1	PER93228.1	PER93229.1	PER93230.1	NA	NA	NA	NA	NA	NA	NA	NA	NA	NA	NA	NA	NA	NA	NA	NA	NA	NA	NA	NA	NA	NA	1	Non-abi	NA
GCA_002558745.1	CRISPR-Cas	CAS_Class1-I-C	CRISPR-Cas	CAS_Class1-I-C	6	8	6	0.75	Non-abi	ASM255874v1	Bacillus cereus	Bacillus cereus	6054880	Scaffold	NA	NA	PES13082.1	PES13087.1	PES13082.1	PES13083.1	PES13084.1	PES13085.1	PES13086.1	PES13087.1	NA	NA	NA	NA	NA	NA	NA	NA	NA	NA	NA	NA	NA	NA	NA	NA	NA	NA	NA	NA	NA	NA	1	Non-abi	NA
GCA_002559765.1	Lamassu	Lamassu	Lamassu	Lamassu	3	4	3	0.75	Abi	ASM255976v1	Bacillus cereus	Bacillus cereus	5939218	Scaffold	NA	NA	PEY62885.1	PEY62888.1	PEY62885.1	PEY62887.1	PEY62888.1	NA	NA	NA	NA	NA	NA	NA	NA	NA	NA	NA	NA	NA	NA	NA	NA	NA	NA	NA	NA	NA	NA	NA	NA	NA	1	Abi	NA
GCA_002559785.1	RM	RM_I	RM	RM_I	4	3	3	0.75	Non-abi	ASM255978v1	Bacillus anthracis	Bacillus anthracis	5933195	Scaffold	NA	NA	PFB81963.1	PFB81966.1	PFB81963.1	PFB81964.1	PFB81965.1	PFB81966.1	NA	NA	NA	NA	NA	NA	NA	NA	NA	NA	NA	NA	NA	NA	NA	NA	NA	NA	NA	NA	NA	NA	NA	NA	1	Non-abi	NA
GCA_002559935.1	Lamassu	Lamassu	Lamassu	Lamassu	4	3	3	0.75	Abi	ASM255993v1	Bacillus cereus	Bacillus cereus	5177916	Scaffold	NA	NA	PFC10359.1	PFC10365.1	PFC10359.1	PFC10363.1	PFC10364.1	PFC10365.1	NA	NA	NA	NA	NA	NA	NA	NA	NA	NA	NA	NA	NA	NA	NA	NA	NA	NA	NA	NA	NA	NA	NA	NA	1	Abi	NA
GCA_002560325.1	Lamassu	Lamassu	Lamassu	Lamassu	4	3	3	0.75	Abi	ASM256032v1	Bacillus cereus	Bacillus cereus	5183233	Scaffold	NA	NA	PFD18217.1	PFD18223.1	PFD18217.1	PFD18218.1	PFD18219.1	PFD18223.1	NA	NA	NA	NA	NA	NA	NA	NA	NA	NA	NA	NA	NA	NA	NA	NA	NA	NA	NA	NA	NA	NA	NA	NA	1	Abi	NA
GCA_002561385.1	CRISPR-Cas	CAS_Class1-I-C	CRISPR-Cas	CAS_Class1-I-C	3	4	3	0.75	Non-abi	ASM256138v1	Bacillus cereus	Bacillus cereus	5787630	Scaffold	NA	NA	PFA38714.1	PFA38716.1	PFA38714.1	PFA38715.1	PFA38716.1	NA	NA	NA	NA	NA	NA	NA	NA	NA	NA	NA	NA	NA	NA	NA	NA	NA	NA	NA	NA	NA	NA	NA	NA	NA	1	Non-abi	NA
GCA_002561565.1	Lamassu	Lamassu	Lamassu	Lamassu	4	3	3	0.75	Abi	ASM256156v1	Bacillus cereus	Bacillus cereus	5185484	Scaffold	NA	NA	PFB29914.1	PFB29920.1	PFB29914.1	PFB29918.1	PFB29919.1	PFB29920.1	NA	NA	NA	NA	NA	NA	NA	NA	NA	NA	NA	NA	NA	NA	NA	NA	NA	NA	NA	NA	NA	NA	NA	NA	1	Abi	NA
GCA_002561655.1	RM	RM_II	RM	RM_II	3	4	3	0.75	Non-abi	ASM256165v1	Bacillus cereus	Bacillus cereus	5787055	Scaffold	NA	NA	PEV58568.1	PEV58571.1	PEV58568.1	PEV58570.1	PEV58571.1	NA	NA	NA	NA	NA	NA	NA	NA	NA	NA	NA	NA	NA	NA	NA	NA	NA	NA	NA	NA	NA	NA	NA	NA	NA	1	Non-abi	NA
GCA_002561985.1	Thoeris	Thoeris_I	Thoeris	Thoeris_I	4	3	3	0.75	Abi	ASM256198v1	Bacillus cereus	Bacillus cereus	5918341	Scaffold	NA	NA	PFB19624.1	PFB19627.1	PFB19624.1	PFB19625.1	PFB19626.1	PFB19627.1	NA	NA	NA	NA	NA	NA	NA	NA	NA	NA	NA	NA	NA	NA	NA	NA	NA	NA	NA	NA	NA	NA	NA	NA	1	Abi	NA
GCA_002562265.1	Wadjet	Wadjet_III	Wadjet	Wadjet_III	3	4	3	0.75	Non-abi	ASM256226v1	Bacillus cereus	Bacillus cereus	5895485	Scaffold	NA	NA	PEW25376.1	PEW25378.1	PEW25376.1	PEW25377.1	PEW25378.1	NA	NA	NA	NA	NA	NA	NA	NA	NA	NA	NA	NA	NA	NA	NA	NA	NA	NA	NA	NA	NA	NA	NA	NA	NA	1	Non-abi	NA
GCA_002562575.1	RM	RM_II	RM	RM_II	4	3	3	0.75	Non-abi	ASM256257v1	Bacillus cereus	Bacillus cereus	5721126	Scaffold	NA	NA	PEX27584.1	PEX27589.1	PEX27584.1	PEX27585.1	PEX27586.1	PEX27589.1	NA	NA	NA	NA	NA	NA	NA	NA	NA	NA	NA	NA	NA	NA	NA	NA	NA	NA	NA	NA	NA	NA	NA	NA	1	Non-abi	NA
GCA_002562585.1	CRISPR-Cas	CAS_Class1-I-C	CRISPR-Cas	CAS_Class1-I-C	6	8	6	0.75	Non-abi	ASM256258v1	Bacillus cereus	Bacillus cereus	6019463	Scaffold	NA	NA	PEX30584.1	PEX30589.1	PEX30584.1	PEX30585.1	PEX30586.1	PEX30587.1	PEX30588.1	PEX30589.1	NA	NA	NA	NA	NA	NA	NA	NA	NA	NA	NA	NA	NA	NA	NA	NA	NA	NA	NA	NA	NA	NA	1	Non-abi	NA
GCA_002562625.1	Thoeris	Thoeris_I	Thoeris	Thoeris_I	4	3	3	0.75	Abi	ASM256262v1	Bacillus cereus	Bacillus cereus	5815957	Scaffold	NA	NA	PEX37906.1	PEX37909.1	PEX37906.1	PEX37907.1	PEX37908.1	PEX37909.1	NA	NA	NA	NA	NA	NA	NA	NA	NA	NA	NA	NA	NA	NA	NA	NA	NA	NA	NA	NA	NA	NA	NA	NA	1	Abi	NA
GCA_002562665.1	CRISPR-Cas	CAS_Class1-I-C	CRISPR-Cas	CAS_Class1-I-C	4	4	3	0.75	Non-abi	ASM256266v1	Bacillus thuringiensis	Bacillus thuringiensis	6073469	Scaffold	NA	NA	PEX46876.1	PEX46880.1	PEX46876.1	PEX46877.1	PEX46878.1	PEX46880.1	NA	NA	NA	NA	NA	NA	NA	NA	NA	NA	NA	NA	NA	NA	NA	NA	NA	NA	NA	NA	NA	NA	NA	NA	1	Non-abi	NA
GCA_002563045.1	CRISPR-Cas	CAS_Class1-I-C	CRISPR-Cas	CAS_Class1-I-C	4	4	3	0.75	Non-abi	ASM256304v1	Bacillus thuringiensis	Bacillus thuringiensis	5898871	Scaffold	NA	NA	PFE83835.1	PFE83839.1	PFE83835.1	PFE83836.1	PFE83837.1	PFE83839.1	NA	NA	NA	NA	NA	NA	NA	NA	NA	NA	NA	NA	NA	NA	NA	NA	NA	NA	NA	NA	NA	NA	NA	NA	1	Non-abi	NA
GCA_002565005.1	Wadjet	Wadjet_III	Wadjet	Wadjet_III	3	4	3	0.75	Non-abi	ASM256500v1	Bacillus cereus	Bacillus cereus	5892261	Scaffold	NA	NA	PFM68508.1	PFM68510.1	PFM68508.1	PFM68509.1	PFM68510.1	NA	NA	NA	NA	NA	NA	NA	NA	NA	NA	NA	NA	NA	NA	NA	NA	NA	NA	NA	NA	NA	NA	NA	NA	NA	1	Non-abi	NA
GCA_002565195.1	CRISPR-Cas	CAS_Class1-I-C	CRISPR-Cas	CAS_Class1-I-C	4	4	3	0.75	Non-abi	ASM256519v1	Bacillus thuringiensis	Bacillus thuringiensis	6052164	Scaffold	NA	NA	PFO29198.1	PFO29202.1	PFO29198.1	PFO29199.1	PFO29200.1	PFO29202.1	NA	NA	NA	NA	NA	NA	NA	NA	NA	NA	NA	NA	NA	NA	NA	NA	NA	NA	NA	NA	NA	NA	NA	NA	1	Non-abi	NA
GCA_002567135.1	Thoeris	Thoeris_I	Thoeris	Thoeris_I	4	3	3	0.75	Abi	ASM256713v1	Bacillus cereus	Bacillus cereus	6079989	Scaffold	NA	NA	PFP64820.1	PFP64823.1	PFP64820.1	PFP64821.1	PFP64822.1	PFP64823.1	NA	NA	NA	NA	NA	NA	NA	NA	NA	NA	NA	NA	NA	NA	NA	NA	NA	NA	NA	NA	NA	NA	NA	NA	1	Abi	NA
GCA_002567355.1	PrrC	PrrC	RM	RM_I	4	3	3	0.75	Abi	ASM256735v1	Bacillus cereus	Bacillus cereus	5738201	Scaffold	NA	NA	PFQ06672.1	PFQ06675.1	PFQ06672.1	PFQ06673.1	PFQ06674.1	PFQ06675.1	NA	NA	NA	NA	NA	NA	NA	NA	NA	NA	NA	NA	NA	NA	NA	NA	NA	NA	NA	NA	NA	NA	NA	NA	1	Non-abi	NA
GCA_002567905.1	CRISPR-Cas	CAS_Class1-I-C	CRISPR-Cas	CAS_Class1-I-C	4	4	3	0.75	Non-abi	ASM256790v1	Bacillus thuringiensis	Bacillus thuringiensis	5909277	Scaffold	NA	NA	PFS22940.1	PFS22944.1	PFS22940.1	PFS22941.1	PFS22942.1	PFS22944.1	NA	NA	NA	NA	NA	NA	NA	NA	NA	NA	NA	NA	NA	NA	NA	NA	NA	NA	NA	NA	NA	NA	NA	NA	1	Non-abi	NA
GCA_002567985.1	Wadjet	Wadjet_III	Wadjet	Wadjet_III	3	4	3	0.75	Non-abi	ASM256798v1	Bacillus cereus	Bacillus cereus	5870779	Scaffold	NA	NA	PFS47123.1	PFS47126.1	PFS47123.1	PFS47124.1	PFS47126.1	NA	NA	NA	NA	NA	NA	NA	NA	NA	NA	NA	NA	NA	NA	NA	NA	NA	NA	NA	NA	NA	NA	NA	NA	NA	1	Non-abi	NA
GCA_002568055.1	Lamassu	Lamassu	Lamassu	Lamassu	3	4	3	0.75	Abi	ASM256805v1	Bacillus thuringiensis	Bacillus thuringiensis	5538564	Scaffold	NA	NA	PFT03202.1	PFT03205.1	PFT03202.1	PFT03203.1	PFT03205.1	NA	NA	NA	NA	NA	NA	NA	NA	NA	NA	NA	NA	NA	NA	NA	NA	NA	NA	NA	NA	NA	NA	NA	NA	NA	1	Abi	NA
GCA_002568345.1	CRISPR-Cas	CAS_Class1-I-C	CRISPR-Cas	CAS_Class1-I-C	4	4	3	0.75	Non-abi	ASM256834v1	Bacillus thuringiensis	Bacillus thuringiensis	6096415	Scaffold	NA	NA	PFT75422.1	PFT75426.1	PFT75422.1	PFT75423.1	PFT75424.1	PFT75426.1	NA	NA	NA	NA	NA	NA	NA	NA	NA	NA	NA	NA	NA	NA	NA	NA	NA	NA	NA	NA	NA	NA	NA	NA	1	Non-abi	NA
GCA_002568525.1	CRISPR-Cas	CAS_Class1-I-C	CRISPR-Cas	CAS_Class1-I-C	4	4	3	0.75	Non-abi	ASM256852v1	Bacillus thuringiensis	Bacillus thuringiensis	5946724	Scaffold	NA	NA	PFS88349.1	PFS88353.1	PFS88349.1	PFS88350.1	PFS88351.1	PFS88353.1	NA	NA	NA	NA	NA	NA	NA	NA	NA	NA	NA	NA	NA	NA	NA	NA	NA	NA	NA	NA	NA	NA	NA	NA	1	Non-abi	NA
GCA_002568565.1	Lamassu	Lamassu	Lamassu	Lamassu	3	4	3	0.75	Abi	ASM256856v1	Bacillus cereus	Bacillus cereus	5695545	Scaffold	NA	NA	PFT27791.1	PFT27794.1	PFT27791.1	PFT27793.1	PFT27794.1	NA	NA	NA	NA	NA	NA	NA	NA	NA	NA	NA	NA	NA	NA	NA	NA	NA	NA	NA	NA	NA	NA	NA	NA	NA	1	Abi	NA
GCA_002568645.1	RM	RM_I	RM	RM_I	4	3	3	0.75	Non-abi	ASM256864v1	Bacillus pseudomycoides	Bacillus pseudomycoides	5840531	Scaffold	NA	NA	PFX38539.1	PFX38542.1	PFX38539.1	PFX38540.1	PFX38541.1	PFX38542.1	NA	NA	NA	NA	NA	NA	NA	NA	NA	NA	NA	NA	NA	NA	NA	NA	NA	NA	NA	NA	NA	NA	NA	NA	1	Non-abi	NA
GCA_002568655.1	RM	RM_I	RM	RM_I	4	3	3	0.75	Non-abi	ASM256865v1	Bacillus pseudomycoides	Bacillus pseudomycoides	5857425	Scaffold	NA	NA	PFW97788.1	PFW97791.1	PFW97788.1	PFW97789.1	PFW97790.1	PFW97791.1	NA	NA	NA	NA	NA	NA	NA	NA	NA	NA	NA	NA	NA	NA	NA	NA	NA	NA	NA	NA	NA	NA	NA	NA	1	Non-abi	NA
GCA_002568725.1	RM	RM_II	RM	RM_II	3	4	3	0.75	Non-abi	ASM256872v1	Bacillus toyonensis	Bacillus toyonensis	6016938	Scaffold	NA	NA	PFY25322.1	PFY25324.1	PFY25322.1	PFY25323.1	PFY25324.1	NA	NA	NA	NA	NA	NA	NA	NA	NA	NA	NA	NA	NA	NA	NA	NA	NA	NA	NA	NA	NA	NA	NA	NA	NA	1	Non-abi	NA
GCA_002568805.1	RM	RM_II	RM	RM_II	4	3	3	0.75	Non-abi	ASM256880v1	Bacillus wiedmannii	Bacillus wiedmannii	5648317	Scaffold	NA	NA	PFZ27086.1	PFZ27089.1	PFZ27086.1	PFZ27087.1	PFZ27088.1	PFZ27089.1	NA	NA	NA	NA	NA	NA	NA	NA	NA	NA	NA	NA	NA	NA	NA	NA	NA	NA	NA	NA	NA	NA	NA	NA	1	Non-abi	NA
GCA_002569645.1	Wadjet	Wadjet_III	Wadjet	Wadjet_III	3	4	3	0.75	Non-abi	ASM256964v1	Bacillus thuringiensis	Bacillus thuringiensis	5941465	Scaffold	NA	NA	PFZ19029.1	PFZ19031.1	PFZ19029.1	PFZ19030.1	PFZ19031.1	NA	NA	NA	NA	NA	NA	NA	NA	NA	NA	NA	NA	NA	NA	NA	NA	NA	NA	NA	NA	NA	NA	NA	NA	NA	1	Non-abi	NA
GCA_002569835.1	RM	RM_II	RM	RM_II	3	4	3	0.75	Non-abi	ASM256983v1	Bacillus toyonensis	Bacillus toyonensis	5979761	Scaffold	NA	NA	PGA32535.1	PGA32537.1	PGA32535.1	PGA32536.1	PGA32537.1	NA	NA	NA	NA	NA	NA	NA	NA	NA	NA	NA	NA	NA	NA	NA	NA	NA	NA	NA	NA	NA	NA	NA	NA	NA	1	Non-abi	NA
GCA_002570475.1	CRISPR-Cas	CAS_Class1-I-C	CRISPR-Cas	CAS_Class1-I-C	4	4	3	0.75	Non-abi	ASM257047v1	Bacillus thuringiensis	Bacillus thuringiensis	5855673	Scaffold	NA	NA	PFU49313.1	PFU49317.1	PFU49313.1	PFU49314.1	PFU49315.1	PFU49317.1	NA	NA	NA	NA	NA	NA	NA	NA	NA	NA	NA	NA	NA	NA	NA	NA	NA	NA	NA	NA	NA	NA	NA	NA	1	Non-abi	NA
GCA_002570505.1	Lamassu	Lamassu	Lamassu	Lamassu	3	4	3	0.75	Abi	ASM257050v1	Bacillus thuringiensis	Bacillus thuringiensis	5549329	Scaffold	NA	NA	PFU58363.1	PFU58366.1	PFU58363.1	PFU58364.1	PFU58366.1	NA	NA	NA	NA	NA	NA	NA	NA	NA	NA	NA	NA	NA	NA	NA	NA	NA	NA	NA	NA	NA	NA	NA	NA	NA	1	Abi	NA
GCA_002570965.1	Thoeris	Thoeris_I	Thoeris	Thoeris_I	4	3	3	0.75	Abi	ASM257096v1	Bacillus cereus	Bacillus cereus	5813275	Scaffold	NA	NA	PFV57619.1	PFV57622.1	PFV57619.1	PFV57620.1	PFV57621.1	PFV57622.1	NA	NA	NA	NA	NA	NA	NA	NA	NA	NA	NA	NA	NA	NA	NA	NA	NA	NA	NA	NA	NA	NA	NA	NA	1	Abi	NA
GCA_002571035.1	CRISPR-Cas	CAS_Class1-I-C	CRISPR-Cas	CAS_Class1-I-C	3	4	3	0.75	Non-abi	ASM257103v1	Bacillus cereus	Bacillus cereus	5806137	Scaffold	NA	NA	PFW09518.1	PFW09520.1	PFW09518.1	PFW09519.1	PFW09520.1	NA	NA	NA	NA	NA	NA	NA	NA	NA	NA	NA	NA	NA	NA	NA	NA	NA	NA	NA	NA	NA	NA	NA	NA	NA	1	Non-abi	NA
GCA_002571255.1	RM	RM_II	RM	RM_II	4	3	3	0.75	Non-abi	ASM257125v1	Bacillus cereus	Bacillus cereus	5763767	Scaffold	NA	NA	PFW06729.1	PFW06734.1	PFW06729.1	PFW06732.1	PFW06733.1	PFW06734.1	NA	NA	NA	NA	NA	NA	NA	NA	NA	NA	NA	NA	NA	NA	NA	NA	NA	NA	NA	NA	NA	NA	NA	NA	1	Non-abi	NA
GCA_002571255.1	Lamassu	Lamassu	Lamassu	Lamassu	3	4	3	0.75	Abi	ASM257125v1	Bacillus cereus	Bacillus cereus	5763767	Scaffold	NA	NA	PFW02683.1	PFW02686.1	PFW02683.1	PFW02684.1	PFW02686.1	NA	NA	NA	NA	NA	NA	NA	NA	NA	NA	NA	NA	NA	NA	NA	NA	NA	NA	NA	NA	NA	NA	NA	NA	NA	1	Abi	NA
GCA_002571525.1	RM	RM_II	RM	RM_II	4	3	3	0.75	Non-abi	ASM257152v1	Bacillus wiedmannii	Bacillus wiedmannii	5452746	Scaffold	NA	NA	PGC18574.1	PGC18578.1	PGC18574.1	PGC18576.1	PGC18577.1	PGC18578.1	NA	NA	NA	NA	NA	NA	NA	NA	NA	NA	NA	NA	NA	NA	NA	NA	NA	NA	NA	NA	NA	NA	NA	NA	1	Non-abi	NA
GCA_002572135.1	CRISPR-Cas	CAS_Class1-I-C	CRISPR-Cas	CAS_Class1-I-C	3	4	3	0.75	Non-abi	ASM257213v1	Bacillus thuringiensis	Bacillus thuringiensis	6369170	Scaffold	NA	NA	PGE55757.1	PGE55759.1	PGE55757.1	PGE55758.1	PGE55759.1	NA	NA	NA	NA	NA	NA	NA	NA	NA	NA	NA	NA	NA	NA	NA	NA	NA	NA	NA	NA	NA	NA	NA	NA	NA	1	Non-abi	NA
GCA_002574115.1	CRISPR-Cas	CAS_Class1-I-C	CRISPR-Cas	CAS_Class1-I-C	3	4	3	0.75	Non-abi	ASM257411v1	Bacillus thuringiensis	Bacillus thuringiensis	5865637	Scaffold	NA	NA	PGK04277.1	PGK04279.1	PGK04277.1	PGK04278.1	PGK04279.1	NA	NA	NA	NA	NA	NA	NA	NA	NA	NA	NA	NA	NA	NA	NA	NA	NA	NA	NA	NA	NA	NA	NA	NA	NA	1	Non-abi	NA
GCA_002574205.1	PrrC	PrrC	RM	RM_I	4	3	3	0.75	Abi	ASM257420v1	Bacillus cereus	Bacillus cereus	5782055	Contig	NA	NA	PGK21438.1	PGK21441.1	PGK21438.1	PGK21439.1	PGK21440.1	PGK21441.1	NA	NA	NA	NA	NA	NA	NA	NA	NA	NA	NA	NA	NA	NA	NA	NA	NA	NA	NA	NA	NA	NA	NA	NA	1	Non-abi	NA
GCA_002574505.1	CRISPR-Cas	CAS_Class1-I-C	CRISPR-Cas	CAS_Class1-I-C	3	4	3	0.75	Non-abi	ASM257450v1	Bacillus thuringiensis	Bacillus thuringiensis	5856828	Scaffold	NA	NA	PGL87120.1	PGL87122.1	PGL87120.1	PGL87121.1	PGL87122.1	NA	NA	NA	NA	NA	NA	NA	NA	NA	NA	NA	NA	NA	NA	NA	NA	NA	NA	NA	NA	NA	NA	NA	NA	NA	1	Non-abi	NA
GCA_002575215.1	CRISPR-Cas	CAS_Class1-I-C	CRISPR-Cas	CAS_Class1-I-C	4	4	3	0.75	Non-abi	ASM257521v1	Bacillus cereus	Bacillus cereus	6057757	Scaffold	NA	NA	PGM98157.1	PGM98161.1	PGM98157.1	PGM98158.1	PGM98159.1	PGM98161.1	NA	NA	NA	NA	NA	NA	NA	NA	NA	NA	NA	NA	NA	NA	NA	NA	NA	NA	NA	NA	NA	NA	NA	NA	1	Non-abi	NA
GCA_002576275.1	Wadjet	Wadjet_III	Wadjet	Wadjet_III	3	4	3	0.75	Non-abi	ASM257627v1	Bacillus cereus	Bacillus cereus	5993491	Scaffold	NA	NA	PGR20115.1	PGR20117.1	PGR20115.1	PGR20116.1	PGR20117.1	NA	NA	NA	NA	NA	NA	NA	NA	NA	NA	NA	NA	NA	NA	NA	NA	NA	NA	NA	NA	NA	NA	NA	NA	NA	1	Non-abi	NA
GCA_002576865.1	PrrC	PrrC	RM	RM_I	4	3	3	0.75	Abi	ASM257686v1	Bacillus cereus	Bacillus cereus	5759881	Scaffold	NA	NA	PGQ13837.1	PGQ13840.1	PGQ13837.1	PGQ13838.1	PGQ13839.1	PGQ13840.1	NA	NA	NA	NA	NA	NA	NA	NA	NA	NA	NA	NA	NA	NA	NA	NA	NA	NA	NA	NA	NA	NA	NA	NA	1	Non-abi	NA
GCA_002577005.1	CRISPR-Cas	CAS_Class1-I-C	CRISPR-Cas	CAS_Class1-I-C	4	4	3	0.75	Non-abi	ASM257700v1	Bacillus thuringiensis	Bacillus thuringiensis	5992431	Scaffold	NA	NA	PGR62687.1	PGR62691.1	PGR62687.1	PGR62688.1	PGR62689.1	PGR62691.1	NA	NA	NA	NA	NA	NA	NA	NA	NA	NA	NA	NA	NA	NA	NA	NA	NA	NA	NA	NA	NA	NA	NA	NA	1	Non-abi	NA
GCA_002577165.1	Wadjet	Wadjet_III	Wadjet	Wadjet_III	3	4	3	0.75	Non-abi	ASM257716v1	Bacillus cereus	Bacillus cereus	5724513	Scaffold	NA	NA	PGS41698.1	PGS41701.1	PGS41698.1	PGS41699.1	PGS41701.1	NA	NA	NA	NA	NA	NA	NA	NA	NA	NA	NA	NA	NA	NA	NA	NA	NA	NA	NA	NA	NA	NA	NA	NA	NA	1	Non-abi	NA
GCA_002577445.1	CRISPR-Cas	CAS_Class1-I-C	CRISPR-Cas	CAS_Class1-I-C	4	4	3	0.75	Non-abi	ASM257744v1	Bacillus thuringiensis	Bacillus thuringiensis	6091726	Scaffold	NA	NA	PGT21932.1	PGT21936.1	PGT21932.1	PGT21933.1	PGT21934.1	PGT21936.1	NA	NA	NA	NA	NA	NA	NA	NA	NA	NA	NA	NA	NA	NA	NA	NA	NA	NA	NA	NA	NA	NA	NA	NA	1	Non-abi	NA
GCA_002577525.1	CRISPR-Cas	CAS_Class1-I-C	CRISPR-Cas	CAS_Class1-I-C	4	4	3	0.75	Non-abi	ASM257752v1	Bacillus thuringiensis	Bacillus thuringiensis	5824769	Scaffold	NA	NA	PGT45810.1	PGT45814.1	PGT45810.1	PGT45811.1	PGT45812.1	PGT45814.1	NA	NA	NA	NA	NA	NA	NA	NA	NA	NA	NA	NA	NA	NA	NA	NA	NA	NA	NA	NA	NA	NA	NA	NA	1	Non-abi	NA
GCA_002577545.1	RM	RM_II	Other	DMS_other	4	3	3	0.75	Non-abi	ASM257754v1	Bacillus cereus	Bacillus cereus	5819333	Scaffold	NA	NA	PGT62866.1	PGT62871.1	PGT62866.1	PGT62867.1	PGT62868.1	PGT62871.1	NA	NA	NA	NA	NA	NA	NA	NA	NA	NA	NA	NA	NA	NA	NA	NA	NA	NA	NA	NA	NA	NA	NA	NA	1	Non-abi	NA
GCA_002577705.1	PrrC	PrrC	RM	RM_I	4	3	3	0.75	Abi	ASM257770v1	Bacillus cereus	Bacillus cereus	5713878	Scaffold	NA	NA	PGT99358.1	PGT99361.1	PGT99358.1	PGT99359.1	PGT99360.1	PGT99361.1	NA	NA	NA	NA	NA	NA	NA	NA	NA	NA	NA	NA	NA	NA	NA	NA	NA	NA	NA	NA	NA	NA	NA	NA	1	Non-abi	NA
GCA_002578975.1	RM	RM_II	RM	RM_II	3	4	3	0.75	Non-abi	ASM257897v1	Bacillus wiedmannii	Bacillus wiedmannii	5233156	Scaffold	NA	NA	PHA33614.1	PHA33616.1	PHA33614.1	PHA33615.1	PHA33616.1	NA	NA	NA	NA	NA	NA	NA	NA	NA	NA	NA	NA	NA	NA	NA	NA	NA	NA	NA	NA	NA	NA	NA	NA	NA	1	Non-abi	NA
GCA_002579545.1	RM	RM_II	RM	RM_II	4	3	3	0.75	Non-abi	ASM257954v1	Bacillus wiedmannii	Bacillus wiedmannii	5904905	Scaffold	NA	NA	PHA55264.1	PHA55267.1	PHA55264.1	PHA55265.1	PHA55266.1	PHA55267.1	NA	NA	NA	NA	NA	NA	NA	NA	NA	NA	NA	NA	NA	NA	NA	NA	NA	NA	NA	NA	NA	NA	NA	NA	1	Non-abi	NA
GCA_002579545.1	CRISPR-Cas	CAS_Class1-I-C	CRISPR-Cas	CAS_Class1-I-C	3	4	3	0.75	Non-abi	ASM257954v1	Bacillus wiedmannii	Bacillus wiedmannii	5904905	Scaffold	NA	NA	PHA57887.1	PHA57889.1	PHA57887.1	PHA57888.1	PHA57889.1	NA	NA	NA	NA	NA	NA	NA	NA	NA	NA	NA	NA	NA	NA	NA	NA	NA	NA	NA	NA	NA	NA	NA	NA	NA	1	Non-abi	NA
GCA_002580895.1	CRISPR-Cas	CAS_Class1-I-C	CRISPR-Cas	CAS_other	3	4	3	0.75	Non-abi	ASM258089v1	Bacillus toyonensis	Bacillus toyonensis	6058581	Scaffold	NA	NA	PHD48720.1	PHD48722.1	PHD48720.1	PHD48721.1	PHD48722.1	NA	NA	NA	NA	NA	NA	NA	NA	NA	NA	NA	NA	NA	NA	NA	NA	NA	NA	NA	NA	NA	NA	NA	NA	NA	1	Non-abi	NA
GCA_002580895.1	PrrC	PrrC	RM	RM_I	4	3	3	0.75	Abi	ASM258089v1	Bacillus toyonensis	Bacillus toyonensis	6058581	Scaffold	NA	NA	PHD44845.1	PHD44848.1	PHD44845.1	PHD44846.1	PHD44847.1	PHD44848.1	NA	NA	NA	NA	NA	NA	NA	NA	NA	NA	NA	NA	NA	NA	NA	NA	NA	NA	NA	NA	NA	NA	NA	NA	1	Non-abi	NA
GCA_002581075.1	CRISPR-Cas	CAS_Class1-I-C	CRISPR-Cas	CAS_Class1-I-C	3	4	3	0.75	Non-abi	ASM258107v1	Bacillus thuringiensis	Bacillus thuringiensis	6375610	Scaffold	NA	NA	PHD93121.1	PHD93123.1	PHD93121.1	PHD93122.1	PHD93123.1	NA	NA	NA	NA	NA	NA	NA	NA	NA	NA	NA	NA	NA	NA	NA	NA	NA	NA	NA	NA	NA	NA	NA	NA	NA	1	Non-abi	NA
GCA_002582955.1	CRISPR-Cas	CAS_Class1-I-C	CRISPR-Cas	CAS_Class1-I-C	3	4	3	0.75	Non-abi	ASM258295v1	Bacillus cereus	Bacillus cereus	5859854	Scaffold	NA	NA	PGX01742.1	PGX01744.1	PGX01742.1	PGX01743.1	PGX01744.1	NA	NA	NA	NA	NA	NA	NA	NA	NA	NA	NA	NA	NA	NA	NA	NA	NA	NA	NA	NA	NA	NA	NA	NA	NA	1	Non-abi	NA
GCA_002583275.1	CRISPR-Cas	CAS_Class1-I-C	CRISPR-Cas	CAS_Class1-I-C	3	4	3	0.75	Non-abi	ASM258327v1	Bacillus cereus	Bacillus cereus	5844242	Scaffold	NA	NA	PGY19809.1	PGY19811.1	PGY19809.1	PGY19810.1	PGY19811.1	NA	NA	NA	NA	NA	NA	NA	NA	NA	NA	NA	NA	NA	NA	NA	NA	NA	NA	NA	NA	NA	NA	NA	NA	NA	1	Non-abi	NA
GCA_002584065.1	RM	RM_II	Other	DMS_other	4	3	3	0.75	Non-abi	ASM258406v1	Bacillus cereus	Bacillus cereus	5744114	Scaffold	NA	NA	PGV93390.1	PGV93395.1	PGV93390.1	PGV93391.1	PGV93392.1	PGV93395.1	NA	NA	NA	NA	NA	NA	NA	NA	NA	NA	NA	NA	NA	NA	NA	NA	NA	NA	NA	NA	NA	NA	NA	NA	1	Non-abi	NA
GCA_002585165.1	CRISPR-Cas	CAS_Class1-I-C	CRISPR-Cas	CAS_Class1-I-C	6	8	6	0.75	Non-abi	ASM258516v1	Bacillus cereus	Bacillus cereus	6011995	Scaffold	NA	NA	PGV34392.1	PGV34397.1	PGV34392.1	PGV34393.1	PGV34394.1	PGV34395.1	PGV34396.1	PGV34397.1	NA	NA	NA	NA	NA	NA	NA	NA	NA	NA	NA	NA	NA	NA	NA	NA	NA	NA	NA	NA	NA	NA	1	Non-abi	NA
GCA_002585395.1	Septu	Septu	Septu	Septu_I	3	4	3	0.75	Possible abi	ASM258539v1	Bacillus toyonensis	Bacillus toyonensis	5993285	Scaffold	NA	NA	PHF12217.1	PHF12220.1	PHF12217.1	PHF12219.1	PHF12220.1	NA	NA	NA	NA	NA	NA	NA	NA	NA	NA	NA	NA	NA	NA	NA	NA	NA	NA	NA	NA	NA	NA	NA	NA	NA	1	Possible abi	NA
GCA_002586275.1	PrrC	PrrC	RM	RM_I	4	3	3	0.75	Abi	ASM258627v1	Bacillus cereus	Bacillus cereus	5062610	Scaffold	NA	NA	PGZ00154.1	PGZ00157.1	PGZ00154.1	PGZ00155.1	PGZ00156.1	PGZ00157.1	NA	NA	NA	NA	NA	NA	NA	NA	NA	NA	NA	NA	NA	NA	NA	NA	NA	NA	NA	NA	NA	NA	NA	NA	1	Non-abi	NA
GCA_002588635.1	Septu	Septu	Septu	Septu_I	3	4	3	0.75	Possible abi	ASM258863v1	Bacillus toyonensis	Bacillus toyonensis	5996026	Scaffold	NA	NA	PHF38992.1	PHF38995.1	PHF38992.1	PHF38993.1	PHF38995.1	NA	NA	NA	NA	NA	NA	NA	NA	NA	NA	NA	NA	NA	NA	NA	NA	NA	NA	NA	NA	NA	NA	NA	NA	NA	1	Possible abi	NA
GCA_002589015.1	CRISPR-Cas	CAS_Class1-I-C	CRISPR-Cas	CAS_Class1-I-C	3	4	3	0.75	Non-abi	ASM258901v1	Bacillus thuringiensis	Bacillus thuringiensis	6367201	Scaffold	NA	NA	PHG55054.1	PHG55056.1	PHG55054.1	PHG55055.1	PHG55056.1	NA	NA	NA	NA	NA	NA	NA	NA	NA	NA	NA	NA	NA	NA	NA	NA	NA	NA	NA	NA	NA	NA	NA	NA	NA	1	Non-abi	NA
GCA_002589045.1	CRISPR-Cas	CAS_Class1-I-C	CRISPR-Cas	CAS_Class1-I-C	3	4	3	0.75	Non-abi	ASM258904v1	Bacillus thuringiensis	Bacillus thuringiensis	6384973	Scaffold	NA	NA	PHF69499.1	PHF69501.1	PHF69499.1	PHF69500.1	PHF69501.1	NA	NA	NA	NA	NA	NA	NA	NA	NA	NA	NA	NA	NA	NA	NA	NA	NA	NA	NA	NA	NA	NA	NA	NA	NA	1	Non-abi	NA
GCA_002893505.1	RM	RM_I	RM	RM_I	4	3	3	0.75	Non-abi	ASM289350v1	Bacillus thuringiensis	Bacillus thuringiensis	6261186	Contig	NA	NA	PNK24269.1	PNK24276.1	PNK24269.1	PNK24270.1	PNK24271.1	PNK24276.1	NA	NA	NA	NA	NA	NA	NA	NA	NA	NA	NA	NA	NA	NA	NA	NA	NA	NA	NA	NA	NA	NA	NA	NA	1	Non-abi	NA
GCA_002893515.1	CRISPR-Cas	CAS_Class1-I-C	CRISPR-Cas	CAS_Class1-I-C	6	8	6	0.75	Non-abi	ASM289351v1	Bacillus thuringiensis	Bacillus thuringiensis	6438960	Contig	NA	NA	PNK35408.1	PNK35414.1	PNK35408.1	PNK35410.1	PNK35411.1	PNK35412.1	PNK35413.1	PNK35414.1	NA	NA	NA	NA	NA	NA	NA	NA	NA	NA	NA	NA	NA	NA	NA	NA	NA	NA	NA	NA	NA	NA	1	Non-abi	NA
GCA_002893585.1	RM	RM_I	RM	RM_I	4	3	3	0.75	Non-abi	ASM289358v1	Bacillus thuringiensis	Bacillus thuringiensis	6212571	Contig	NA	NA	PNK50922.1	PNK50929.1	PNK50922.1	PNK50923.1	PNK50924.1	PNK50929.1	NA	NA	NA	NA	NA	NA	NA	NA	NA	NA	NA	NA	NA	NA	NA	NA	NA	NA	NA	NA	NA	NA	NA	NA	1	Non-abi	NA
GCA_002893605.1	CRISPR-Cas	CAS_Class1-I-C	CRISPR-Cas	CAS_Class1-I-C	3	4	3	0.75	Non-abi	ASM289360v1	Bacillus thuringiensis	Bacillus thuringiensis	6343692	Contig	NA	NA	PNK43732.1	PNK43734.1	PNK43732.1	PNK43733.1	PNK43734.1	NA	NA	NA	NA	NA	NA	NA	NA	NA	NA	NA	NA	NA	NA	NA	NA	NA	NA	NA	NA	NA	NA	NA	NA	NA	1	Non-abi	NA
GCA_003054785.2	CRISPR-Cas	CAS_Class1-I-B	CRISPR-Cas	CAS_Class1-I-B	3	4	3	0.75	Non-abi	ASM305478v2	Bacillus thuringiensis	Bacillus thuringiensis	6133281	Complete Genome	NA	NA	QFQ28992.1	QFQ28994.1	QFQ28992.1	QFQ28993.1	QFQ28994.1	NA	NA	NA	NA	NA	NA	NA	NA	NA	NA	NA	NA	NA	NA	NA	NA	NA	NA	NA	NA	NA	NA	NA	NA	NA	1	Non-abi	NA
GCA_003312445.1	CRISPR-Cas	CAS_Class1-I-C	CRISPR-Cas	CAS_Class1-I-C	3	4	3	0.75	Non-abi	ASM331244v1	Bacillus thuringiensis	Bacillus thuringiensis	6419103	Contig	NA	NA	RBN53494.1	RBN53496.1	RBN53494.1	RBN53495.1	RBN53496.1	NA	NA	NA	NA	NA	NA	NA	NA	NA	NA	NA	NA	NA	NA	NA	NA	NA	NA	NA	NA	NA	NA	NA	NA	NA	1	Non-abi	NA
GCA_003626955.1	CRISPR-Cas	CAS_Class1-I-B	CRISPR-Cas	CAS_Class1-I-B	3	4	3	0.75	Non-abi	ASM362695v1	Bacillus thuringiensis	Bacillus thuringiensis	6303380	Complete Genome	NA	NA	AYF84845.1	AYF84847.1	AYF84845.1	AYF84846.1	AYF84847.1	NA	NA	NA	NA	NA	NA	NA	NA	NA	NA	NA	NA	NA	NA	NA	NA	NA	NA	NA	NA	NA	NA	NA	NA	NA	1	Non-abi	NA
GCA_004167115.1	CRISPR-Cas	CAS_Class1-I-C	CRISPR-Cas	CAS_Class1-I-C	3	4	3	0.75	Non-abi	ASM416711v1	Bacillus thuringiensis	Bacillus thuringiensis	6493494	Scaffold	NA	NA	RYS68133.1	RYS68135.1	RYS68133.1	RYS68134.1	RYS68135.1	NA	NA	NA	NA	NA	NA	NA	NA	NA	NA	NA	NA	NA	NA	NA	NA	NA	NA	NA	NA	NA	NA	NA	NA	NA	1	Non-abi	NA
GCA_005217405.1	RM	RM_I	RM	RM_I	4	3	3	0.75	Non-abi	ASM521740v1	Bacillus cereus	Bacillus cereus	5898917	Scaffold	NA	NA	TKH98792.1	TKH98795.1	TKH98792.1	TKH98793.1	TKH98794.1	TKH98795.1	NA	NA	NA	NA	NA	NA	NA	NA	NA	NA	NA	NA	NA	NA	NA	NA	NA	NA	NA	NA	NA	NA	NA	NA	1	Non-abi	NA
GCA_005707595.1	RM	RM_II	RM	RM_II	3	4	3	0.75	Non-abi	ASM570759v1	Bacillus cereus	Bacillus cereus	5340498	Complete Genome	NA	NA	QCT43465.1	QCT43467.1	QCT43465.1	QCT43466.1	QCT43467.1	NA	NA	NA	NA	NA	NA	NA	NA	NA	NA	NA	NA	NA	NA	NA	NA	NA	NA	NA	NA	NA	NA	NA	NA	NA	1	Non-abi	NA
GCA_006370265.1	Wadjet	Wadjet_III	Wadjet	Wadjet_III	3	4	3	0.75	Non-abi	ASM637026v1	Bacillus cereus	Bacillus cereus	5594617	Contig	NA	NA	TNO91102.1	TNO91105.1	TNO91102.1	TNO91104.1	TNO91105.1	NA	NA	NA	NA	NA	NA	NA	NA	NA	NA	NA	NA	NA	NA	NA	NA	NA	NA	NA	NA	NA	NA	NA	NA	NA	1	Non-abi	NA
GCA_006370265.1	Lamassu	Lamassu	Lamassu	Lamassu	4	3	3	0.75	Abi	ASM637026v1	Bacillus cereus	Bacillus cereus	5594617	Contig	NA	NA	TNO91099.1	TNO91102.1	TNO91099.1	TNO91100.1	TNO91101.1	TNO91102.1	NA	NA	NA	NA	NA	NA	NA	NA	NA	NA	NA	NA	NA	NA	NA	NA	NA	NA	NA	NA	NA	NA	NA	NA	1	Abi	NA
GCA_008274925.1	Lamassu	Lamassu	Lamassu	Lamassu	3	4	3	0.75	Abi	ASM827492v1	Bacillus mycoides	Bacillus mycoides	5939450	Complete Genome	NA	NA	QEL85891.1	QEL85893.1	QEL85891.1	QEL85892.1	QEL85893.1	NA	NA	NA	NA	NA	NA	NA	NA	NA	NA	NA	NA	NA	NA	NA	NA	NA	NA	NA	NA	NA	NA	NA	NA	NA	1	Abi	NA
GCA_008682285.1	CBASS	CBASS_II	CBASS	CBASS_II	3	4	3	0.75	Abi	ASM868228v1	Bacillus cereus	Bacillus cereus	5902222	Scaffold	NA	NA	KAA6479392.1	KAA6479394.1	KAA6479392.1	KAA6479393.1	KAA6479394.1	NA	NA	NA	NA	NA	NA	NA	NA	NA	NA	NA	NA	NA	NA	NA	NA	NA	NA	NA	NA	NA	NA	NA	NA	NA	1	Abi	NA
GCA_009224065.1	RM	RM_II	RM	RM_II	3	4	3	0.75	Non-abi	ASM922406v1	Bacillus thuringiensis	Bacillus thuringiensis	5272357	Complete Genome	NA	NA	QFR28407.1	QFR28409.1	QFR28407.1	QFR28408.1	QFR28409.1	NA	NA	NA	NA	NA	NA	NA	NA	NA	NA	NA	NA	NA	NA	NA	NA	NA	NA	NA	NA	NA	NA	NA	NA	NA	1	Non-abi	NA
GCA_009928555.1	RM	RM_II	RM	RM_II	3	4	3	0.75	Non-abi	ASM992855v1	Bacillus cereus	Bacillus cereus	5685598	Contig	NA	NA	NCA64694.1	NCA64696.1	NCA64694.1	NCA64695.1	NCA64696.1	NA	NA	NA	NA	NA	NA	NA	NA	NA	NA	NA	NA	NA	NA	NA	NA	NA	NA	NA	NA	NA	NA	NA	NA	NA	1	Non-abi	NA
GCA_013112375.1	PrrC	PrrC	RM	RM_I	4	3	3	0.75	Abi	ASM1311237v1	Bacillus cereus	Bacillus cereus	5750332	Complete Genome	NA	NA	QJU36478.1	QJU36481.1	QJU36478.1	QJU36479.1	QJU36480.1	QJU36481.1	NA	NA	NA	NA	NA	NA	NA	NA	NA	NA	NA	NA	NA	NA	NA	NA	NA	NA	NA	NA	NA	NA	NA	NA	1	Non-abi	NA
GCA_015844725.1	CBASS	CBASS_II	CBASS	CBASS_II	3	4	3	0.75	Abi	ASM1584472v1	Bacillus tropicus	Bacillus tropicus	6153770	Contig	NA	NA	MBG9919720.1	MBG9919722.1	MBG9919720.1	MBG9919721.1	MBG9919722.1	NA	NA	NA	NA	NA	NA	NA	NA	NA	NA	NA	NA	NA	NA	NA	NA	NA	NA	NA	NA	NA	NA	NA	NA	NA	1	Abi	NA
GCA_015844725.1	RM	RM_I	RM	RM_I	4	3	3	0.75	Non-abi	ASM1584472v1	Bacillus tropicus	Bacillus tropicus	6153770	Contig	NA	NA	MBG9918967.1	MBG9918970.1	MBG9918967.1	MBG9918968.1	MBG9918969.1	MBG9918970.1	NA	NA	NA	NA	NA	NA	NA	NA	NA	NA	NA	NA	NA	NA	NA	NA	NA	NA	NA	NA	NA	NA	NA	NA	1	Non-abi	NA
GCA_015844815.1	RM	RM_I	RM	RM_I	4	3	3	0.75	Non-abi	ASM1584481v1	Bacillus tropicus	Bacillus tropicus	6126048	Scaffold	NA	NA	MBG9841276.1	MBG9841279.1	MBG9841276.1	MBG9841277.1	MBG9841278.1	MBG9841279.1	NA	NA	NA	NA	NA	NA	NA	NA	NA	NA	NA	NA	NA	NA	NA	NA	NA	NA	NA	NA	NA	NA	NA	NA	1	Non-abi	NA
GCA_015844815.1	CBASS	CBASS_II	CBASS	CBASS_II	3	4	3	0.75	Abi	ASM1584481v1	Bacillus tropicus	Bacillus tropicus	6126048	Scaffold	NA	NA	MBG9840099.1	MBG9840101.1	MBG9840099.1	MBG9840100.1	MBG9840101.1	NA	NA	NA	NA	NA	NA	NA	NA	NA	NA	NA	NA	NA	NA	NA	NA	NA	NA	NA	NA	NA	NA	NA	NA	NA	1	Abi	NA
GCA_015845275.1	CRISPR-Cas	CAS_Class1-I-C	CRISPR-Cas	CAS_Class1-I-C	3	4	3	0.75	Non-abi	ASM1584527v1	Bacillus thuringiensis	Bacillus thuringiensis	6441491	Scaffold	NA	NA	MBG9681024.1	MBG9681026.1	MBG9681024.1	MBG9681025.1	MBG9681026.1	NA	NA	NA	NA	NA	NA	NA	NA	NA	NA	NA	NA	NA	NA	NA	NA	NA	NA	NA	NA	NA	NA	NA	NA	NA	1	Non-abi	NA
GCA_015845405.1	RM	RM_I	RM	RM_I	4	3	3	0.75	Non-abi	ASM1584540v1	Bacillus tropicus	Bacillus tropicus	6178902	Scaffold	NA	NA	MBG9877456.1	MBG9877459.1	MBG9877456.1	MBG9877457.1	MBG9877458.1	MBG9877459.1	NA	NA	NA	NA	NA	NA	NA	NA	NA	NA	NA	NA	NA	NA	NA	NA	NA	NA	NA	NA	NA	NA	NA	NA	1	Non-abi	NA
GCA_015845405.1	CBASS	CBASS_II	CBASS	CBASS_II	3	4	3	0.75	Abi	ASM1584540v1	Bacillus tropicus	Bacillus tropicus	6178902	Scaffold	NA	NA	MBG9875707.1	MBG9875709.1	MBG9875707.1	MBG9875708.1	MBG9875709.1	NA	NA	NA	NA	NA	NA	NA	NA	NA	NA	NA	NA	NA	NA	NA	NA	NA	NA	NA	NA	NA	NA	NA	NA	NA	1	Abi	NA
GCA_015845455.1	Wadjet	Wadjet_III	Wadjet	Wadjet_III	3	4	3	0.75	Non-abi	ASM1584545v1	Bacillus cereus	Bacillus cereus	5941878	Contig	NA	NA	MBG9716478.1	MBG9716481.1	MBG9716478.1	MBG9716479.1	MBG9716481.1	NA	NA	NA	NA	NA	NA	NA	NA	NA	NA	NA	NA	NA	NA	NA	NA	NA	NA	NA	NA	NA	NA	NA	NA	NA	1	Non-abi	NA
GCA_016483605.1	PrrC	PrrC	RM	RM_I	4	3	3	0.75	Abi	ASM1648360v1	Bacillus cereus group sp. N11	Other	5995015	Contig	NA	NA	MBJ8097846.1	MBJ8097849.1	MBJ8097846.1	MBJ8097847.1	MBJ8097848.1	MBJ8097849.1	NA	NA	NA	NA	NA	NA	NA	NA	NA	NA	NA	NA	NA	NA	NA	NA	NA	NA	NA	NA	NA	NA	NA	NA	1	Non-abi	NA
GCA_016483715.1	RM	RM_II	RM	RM_II	4	3	3	0.75	Non-abi	ASM1648371v1	Bacillus cereus	Bacillus cereus	7052302	Contig	NA	NA	MBJ8189672.1	MBJ8189676.1	MBJ8189672.1	MBJ8189673.1	MBJ8189675.1	MBJ8189676.1	NA	NA	NA	NA	NA	NA	NA	NA	NA	NA	NA	NA	NA	NA	NA	NA	NA	NA	NA	NA	NA	NA	NA	NA	1	Non-abi	NA
GCA_016491655.1	RM	RM_I	RM	RM_I	4	3	3	0.75	Non-abi	ASM1649165v1	Bacillus mycoides	Bacillus mycoides	6146209	Scaffold	NA	NA	MBJ8350660.1	MBJ8350663.1	MBJ8350660.1	MBJ8350661.1	MBJ8350662.1	MBJ8350663.1	NA	NA	NA	NA	NA	NA	NA	NA	NA	NA	NA	NA	NA	NA	NA	NA	NA	NA	NA	NA	NA	NA	NA	NA	1	Non-abi	NA
GCA_016757815.1	RM	RM_I	RM	RM_I	4	3	3	0.75	Non-abi	ASM1675781v1	Bacillus cereus	Bacillus cereus	5766138	Contig	NA	NA	MBL3772650.1	MBL3772653.1	MBL3772650.1	MBL3772651.1	MBL3772652.1	MBL3772653.1	NA	NA	NA	NA	NA	NA	NA	NA	NA	NA	NA	NA	NA	NA	NA	NA	NA	NA	NA	NA	NA	NA	NA	NA	1	Non-abi	NA
GCA_016757835.1	RM	RM_I	RM	RM_I	4	3	3	0.75	Non-abi	ASM1675783v1	Bacillus cereus	Bacillus cereus	5768350	Contig	NA	NA	MBL3775774.1	MBL3775777.1	MBL3775774.1	MBL3775775.1	MBL3775776.1	MBL3775777.1	NA	NA	NA	NA	NA	NA	NA	NA	NA	NA	NA	NA	NA	NA	NA	NA	NA	NA	NA	NA	NA	NA	NA	NA	1	Non-abi	NA
GCA_016757895.1	RM	RM_I	RM	RM_I	4	3	3	0.75	Non-abi	ASM1675789v1	Bacillus cereus	Bacillus cereus	5794764	Contig	NA	NA	MBL3764089.1	MBL3764092.1	MBL3764089.1	MBL3764090.1	MBL3764091.1	MBL3764092.1	NA	NA	NA	NA	NA	NA	NA	NA	NA	NA	NA	NA	NA	NA	NA	NA	NA	NA	NA	NA	NA	NA	NA	NA	1	Non-abi	NA
GCA_016758415.1	RM	RM_I	RM	RM_I	4	3	3	0.75	Non-abi	ASM1675841v1	Bacillus cereus	Bacillus cereus	5768051	Contig	NA	NA	MBL3786850.1	MBL3786853.1	MBL3786850.1	MBL3786851.1	MBL3786852.1	MBL3786853.1	NA	NA	NA	NA	NA	NA	NA	NA	NA	NA	NA	NA	NA	NA	NA	NA	NA	NA	NA	NA	NA	NA	NA	NA	1	Non-abi	NA
GCA_018221485.1	RM	RM_II	RM	RM_II	3	4	3	0.75	Non-abi	ASM1822148v1	Bacillus cereus	Bacillus cereus	5230240	Contig	NA	NA	MBR9698227.1	MBR9698230.1	MBR9698227.1	MBR9698228.1	MBR9698230.1	NA	NA	NA	NA	NA	NA	NA	NA	NA	NA	NA	NA	NA	NA	NA	NA	NA	NA	NA	NA	NA	NA	NA	NA	NA	1	Non-abi	NA
GCA_018458745.1	Druantia	Druantia_II	Druantia	Druantia_other	4	3	3	0.75	Unknown	ASM1845874v1	Bacillus toyonensis	Bacillus toyonensis	5999561	Scaffold	NA	NA	MBS9806376.1	MBS9806385.1	MBS9806376.1	MBS9806377.1	MBS9806381.1	MBS9806385.1	NA	NA	NA	NA	NA	NA	NA	NA	NA	NA	NA	NA	NA	NA	NA	NA	NA	NA	NA	NA	NA	NA	NA	NA	1	Unknown	NA
GCA_018739385.1	RM	RM_II	RM	RM_II	4	3	3	0.75	Non-abi	ASM1873938v1	Bacillus mycoides	Bacillus mycoides	5728462	Complete Genome	NA	NA	QWG62354.1	QWG62357.1	QWG62354.1	QWG62355.1	QWG62356.1	QWG62357.1	NA	NA	NA	NA	NA	NA	NA	NA	NA	NA	NA	NA	NA	NA	NA	NA	NA	NA	NA	NA	NA	NA	NA	NA	1	Non-abi	NA
GCA_018739545.1	RM	RM_II	RM	RM_II	4	3	3	0.75	Non-abi	ASM1873954v1	Bacillus mycoides	Bacillus mycoides	5741417	Complete Genome	NA	NA	QWG88519.1	QWG88522.1	QWG88519.1	QWG88520.1	QWG88521.1	QWG88522.1	NA	NA	NA	NA	NA	NA	NA	NA	NA	NA	NA	NA	NA	NA	NA	NA	NA	NA	NA	NA	NA	NA	NA	NA	1	Non-abi	NA
GCA_018741145.1	Wadjet	Wadjet_I	Wadjet	Wadjet_I	3	4	3	0.75	Non-abi	ASM1874114v1	Bacillus mycoides	Bacillus mycoides	5953157	Complete Genome	NA	NA	QWH49275.1	QWH49277.1	QWH49275.1	QWH49276.1	QWH49277.1	NA	NA	NA	NA	NA	NA	NA	NA	NA	NA	NA	NA	NA	NA	NA	NA	NA	NA	NA	NA	NA	NA	NA	NA	NA	1	Non-abi	NA
GCA_018741405.1	Thoeris	Thoeris_I	Thoeris	Theoris_other	3	4	3	0.75	Abi	ASM1874140v1	Bacillus wiedmannii	Bacillus wiedmannii	5513922	Complete Genome	NA	NA	QWH70885.1	QWH70887.1	QWH70885.1	QWH70886.1	QWH70887.1	NA	NA	NA	NA	NA	NA	NA	NA	NA	NA	NA	NA	NA	NA	NA	NA	NA	NA	NA	NA	NA	NA	NA	NA	NA	1	Abi	NA
GCA_018741565.1	Wadjet	Wadjet_III	Wadjet	Wadjet_III	3	4	3	0.75	Non-abi	ASM1874156v1	Bacillus mycoides	Bacillus mycoides	5821834	Complete Genome	NA	NA	QWI14471.1	QWI14473.1	QWI14471.1	QWI14472.1	QWI14473.1	NA	NA	NA	NA	NA	NA	NA	NA	NA	NA	NA	NA	NA	NA	NA	NA	NA	NA	NA	NA	NA	NA	NA	NA	NA	1	Non-abi	NA
GCA_018742185.1	Wadjet	Wadjet_I	Wadjet	Wadjet_I	3	4	3	0.75	Non-abi	ASM1874218v1	Bacillus mycoides	Bacillus mycoides	5938126	Complete Genome	NA	NA	QWJ01381.1	QWJ01383.1	QWJ01381.1	QWJ01382.1	QWJ01383.1	NA	NA	NA	NA	NA	NA	NA	NA	NA	NA	NA	NA	NA	NA	NA	NA	NA	NA	NA	NA	NA	NA	NA	NA	NA	1	Non-abi	NA
GCA_018742205.1	RM	RM_II	RM	RM_II	4	3	3	0.75	Non-abi	ASM1874220v1	Bacillus mycoides	Bacillus mycoides	5717907	Complete Genome	NA	NA	QWJ07287.1	QWJ07290.1	QWJ07287.1	QWJ07288.1	QWJ07289.1	QWJ07290.1	NA	NA	NA	NA	NA	NA	NA	NA	NA	NA	NA	NA	NA	NA	NA	NA	NA	NA	NA	NA	NA	NA	NA	NA	1	Non-abi	NA
GCA_019704155.2	PrrC	PrrC	RM	RM_I	4	3	3	0.75	Abi	ASM1970415v2	Bacillus cereus	Bacillus cereus	5720643	Complete Genome	NA	NA	BCT41718.1	BCT41721.1	BCT41718.1	BCT41719.1	BCT41720.1	BCT41721.1	NA	NA	NA	NA	NA	NA	NA	NA	NA	NA	NA	NA	NA	NA	NA	NA	NA	NA	NA	NA	NA	NA	NA	NA	1	Non-abi	NA
GCA_019797705.1	RM	RM_I	RM	RM_I	4	3	3	0.75	Non-abi	ASM1979770v1	Bacillus paranthracis	Bacillus paranthracis	5480608	Contig	NA	NA	MBY5227432.1	MBY5227435.1	MBY5227432.1	MBY5227433.1	MBY5227434.1	MBY5227435.1	NA	NA	NA	NA	NA	NA	NA	NA	NA	NA	NA	NA	NA	NA	NA	NA	NA	NA	NA	NA	NA	NA	NA	NA	1	Non-abi	NA
GCA_020686415.1	RM	RM_II	RM	RM_II	3	4	3	0.75	Non-abi	ASM2068641v1	Bacillus cereus	Bacillus cereus	5598367	Scaffold	NA	NA	MCC2392836.1	MCC2392838.1	MCC2392836.1	MCC2392837.1	MCC2392838.1	NA	NA	NA	NA	NA	NA	NA	NA	NA	NA	NA	NA	NA	NA	NA	NA	NA	NA	NA	NA	NA	NA	NA	NA	NA	1	Non-abi	NA
GCA_020809145.1	CRISPR-Cas	CAS_Class1-I-C	CRISPR-Cas	CAS_Class1-I-C	3	4	3	0.75	Non-abi	ASM2080914v1	Bacillus thuringiensis	Bacillus thuringiensis	6656912	Complete Genome	NA	NA	UEK95124.1	UEK95126.1	UEK95124.1	UEK95125.1	UEK95126.1	NA	NA	NA	NA	NA	NA	NA	NA	NA	NA	NA	NA	NA	NA	NA	NA	NA	NA	NA	NA	NA	NA	NA	NA	NA	1	Non-abi	NA
GCA_020809205.1	CRISPR-Cas	CAS_Class1-I-C	CRISPR-Cas	CAS_Class1-I-C	3	4	3	0.75	Non-abi	ASM2080920v1	Bacillus thuringiensis	Bacillus thuringiensis	6756558	Complete Genome	NA	NA	UEL13995.1	UEL13997.1	UEL13995.1	UEL13996.1	UEL13997.1	NA	NA	NA	NA	NA	NA	NA	NA	NA	NA	NA	NA	NA	NA	NA	NA	NA	NA	NA	NA	NA	NA	NA	NA	NA	1	Non-abi	NA
GCA_021391515.1	Menshen	Menshen	Menshen	Menshen	3	4	3	0.75	Unknown	ASM2139151v1	Bacillus cereus	Bacillus cereus	6548342	Complete Genome	NA	NA	UIJ66686.1	UIJ66688.1	UIJ66686.1	UIJ66687.1	UIJ66688.1	NA	NA	NA	NA	NA	NA	NA	NA	NA	NA	NA	NA	NA	NA	NA	NA	NA	NA	NA	NA	NA	NA	NA	NA	NA	1	Unknown	NA
GCA_021654875.1	RM	RM_II	RM	RM_II	3	4	3	0.75	Non-abi	ASM2165487v1	Bacillus cereus	Bacillus cereus	5669915	Complete Genome	NA	NA	BCB40552.1	BCB40555.1	BCB40552.1	BCB40554.1	BCB40555.1	NA	NA	NA	NA	NA	NA	NA	NA	NA	NA	NA	NA	NA	NA	NA	NA	NA	NA	NA	NA	NA	NA	NA	NA	NA	1	Non-abi	NA
GCA_021654895.1	RM	RM_II	RM	RM_II	3	4	3	0.75	Non-abi	ASM2165489v1	Bacillus cereus	Bacillus cereus	5684796	Complete Genome	NA	NA	BCC03388.1	BCC03391.1	BCC03388.1	BCC03390.1	BCC03391.1	NA	NA	NA	NA	NA	NA	NA	NA	NA	NA	NA	NA	NA	NA	NA	NA	NA	NA	NA	NA	NA	NA	NA	NA	NA	1	Non-abi	NA
GCA_021654935.1	Lamassu	Lamassu	Lamassu	Lamassu	3	4	3	0.75	Abi	ASM2165493v1	Bacillus cereus	Bacillus cereus	5473578	Complete Genome	NA	NA	BCC10824.1	BCC10826.1	BCC10824.1	BCC10825.1	BCC10826.1	NA	NA	NA	NA	NA	NA	NA	NA	NA	NA	NA	NA	NA	NA	NA	NA	NA	NA	NA	NA	NA	NA	NA	NA	NA	1	Abi	NA
GCA_021654975.1	RM	RM_II	RM	RM_II	3	4	3	0.75	Non-abi	ASM2165497v1	Bacillus cereus	Bacillus cereus	5689801	Complete Genome	NA	NA	BCC26907.1	BCC26910.1	BCC26907.1	BCC26909.1	BCC26910.1	NA	NA	NA	NA	NA	NA	NA	NA	NA	NA	NA	NA	NA	NA	NA	NA	NA	NA	NA	NA	NA	NA	NA	NA	NA	1	Non-abi	NA
GCA_021654975.1	RM	RM_II	RM	RM_II	4	3	3	0.75	Non-abi	ASM2165497v1	Bacillus cereus	Bacillus cereus	5689801	Complete Genome	NA	NA	BCC22282.1	BCC22285.1	BCC22282.1	BCC22283.1	BCC22284.1	BCC22285.1	NA	NA	NA	NA	NA	NA	NA	NA	NA	NA	NA	NA	NA	NA	NA	NA	NA	NA	NA	NA	NA	NA	NA	NA	1	Non-abi	NA
GCA_021655015.1	RM	RM_II	RM	RM_II	3	4	3	0.75	Non-abi	ASM2165501v1	Bacillus cereus	Bacillus cereus	5700373	Complete Genome	NA	NA	BCC38467.1	BCC38470.1	BCC38467.1	BCC38469.1	BCC38470.1	NA	NA	NA	NA	NA	NA	NA	NA	NA	NA	NA	NA	NA	NA	NA	NA	NA	NA	NA	NA	NA	NA	NA	NA	NA	1	Non-abi	NA
GCA_021655015.1	RM	RM_II	RM	RM_II	4	3	3	0.75	Non-abi	ASM2165501v1	Bacillus cereus	Bacillus cereus	5700373	Complete Genome	NA	NA	BCC33892.1	BCC33895.1	BCC33892.1	BCC33893.1	BCC33894.1	BCC33895.1	NA	NA	NA	NA	NA	NA	NA	NA	NA	NA	NA	NA	NA	NA	NA	NA	NA	NA	NA	NA	NA	NA	NA	NA	1	Non-abi	NA
GCA_021655035.1	RM	RM_II	RM	RM_II	3	4	3	0.75	Non-abi	ASM2165503v1	Bacillus cereus	Bacillus cereus	5736485	Complete Genome	NA	NA	BCC44265.1	BCC44268.1	BCC44265.1	BCC44267.1	BCC44268.1	NA	NA	NA	NA	NA	NA	NA	NA	NA	NA	NA	NA	NA	NA	NA	NA	NA	NA	NA	NA	NA	NA	NA	NA	NA	1	Non-abi	NA
GCA_021655175.1	RM	RM_II	RM	RM_II	3	4	3	0.75	Non-abi	ASM2165517v1	Bacillus cereus	Bacillus cereus	5682185	Complete Genome	NA	NA	BCC67935.1	BCC67938.1	BCC67935.1	BCC67937.1	BCC67938.1	NA	NA	NA	NA	NA	NA	NA	NA	NA	NA	NA	NA	NA	NA	NA	NA	NA	NA	NA	NA	NA	NA	NA	NA	NA	1	Non-abi	NA
GCA_021655175.1	RM	RM_II	RM	RM_II	4	3	3	0.75	Non-abi	ASM2165517v1	Bacillus cereus	Bacillus cereus	5682185	Complete Genome	NA	NA	BCC63319.1	BCC63322.1	BCC63319.1	BCC63320.1	BCC63321.1	BCC63322.1	NA	NA	NA	NA	NA	NA	NA	NA	NA	NA	NA	NA	NA	NA	NA	NA	NA	NA	NA	NA	NA	NA	NA	NA	1	Non-abi	NA
GCA_021655195.1	RM	RM_II	RM	RM_II	3	4	3	0.75	Non-abi	ASM2165519v1	Bacillus cereus	Bacillus cereus	5788193	Complete Genome	NA	NA	BCC73780.1	BCC73783.1	BCC73780.1	BCC73782.1	BCC73783.1	NA	NA	NA	NA	NA	NA	NA	NA	NA	NA	NA	NA	NA	NA	NA	NA	NA	NA	NA	NA	NA	NA	NA	NA	NA	1	Non-abi	NA
GCA_021655195.1	RM	RM_II	RM	RM_II	4	3	3	0.75	Non-abi	ASM2165519v1	Bacillus cereus	Bacillus cereus	5788193	Complete Genome	NA	NA	BCC69154.1	BCC69157.1	BCC69154.1	BCC69155.1	BCC69156.1	BCC69157.1	NA	NA	NA	NA	NA	NA	NA	NA	NA	NA	NA	NA	NA	NA	NA	NA	NA	NA	NA	NA	NA	NA	NA	NA	1	Non-abi	NA
GCA_021655235.1	RM	RM_II	RM	RM_II	3	4	3	0.75	Non-abi	ASM2165523v1	Bacillus cereus	Bacillus cereus	5675722	Complete Genome	NA	NA	BCC85679.1	BCC85682.1	BCC85679.1	BCC85681.1	BCC85682.1	NA	NA	NA	NA	NA	NA	NA	NA	NA	NA	NA	NA	NA	NA	NA	NA	NA	NA	NA	NA	NA	NA	NA	NA	NA	1	Non-abi	NA
GCA_021655255.1	RM	RM_II	RM	RM_II	3	4	3	0.75	Non-abi	ASM2165525v1	Bacillus cereus	Bacillus cereus	5373813	Complete Genome	NA	NA	BCC91513.1	BCC91516.1	BCC91513.1	BCC91515.1	BCC91516.1	NA	NA	NA	NA	NA	NA	NA	NA	NA	NA	NA	NA	NA	NA	NA	NA	NA	NA	NA	NA	NA	NA	NA	NA	NA	1	Non-abi	NA
GCA_021655275.1	RM	RM_II	RM	RM_II	3	4	3	0.75	Non-abi	ASM2165527v1	Bacillus cereus	Bacillus cereus	5373252	Complete Genome	NA	NA	BCC97038.1	BCC97041.1	BCC97038.1	BCC97040.1	BCC97041.1	NA	NA	NA	NA	NA	NA	NA	NA	NA	NA	NA	NA	NA	NA	NA	NA	NA	NA	NA	NA	NA	NA	NA	NA	NA	1	Non-abi	NA
GCA_021655335.1	RM	RM_II	RM	RM_II	3	4	3	0.75	Non-abi	ASM2165533v1	Bacillus cereus	Bacillus cereus	5874749	Complete Genome	NA	NA	BCD15038.1	BCD15041.1	BCD15038.1	BCD15040.1	BCD15041.1	NA	NA	NA	NA	NA	NA	NA	NA	NA	NA	NA	NA	NA	NA	NA	NA	NA	NA	NA	NA	NA	NA	NA	NA	NA	1	Non-abi	NA
GCA_021655335.1	RM	RM_II	RM	RM_II	4	3	3	0.75	Non-abi	ASM2165533v1	Bacillus cereus	Bacillus cereus	5874749	Complete Genome	NA	NA	BCD09930.1	BCD09933.1	BCD09930.1	BCD09931.1	BCD09932.1	BCD09933.1	NA	NA	NA	NA	NA	NA	NA	NA	NA	NA	NA	NA	NA	NA	NA	NA	NA	NA	NA	NA	NA	NA	NA	NA	1	Non-abi	NA
GCA_021655355.1	RM	RM_II	RM	RM_II	3	4	3	0.75	Non-abi	ASM2165535v1	Bacillus cereus	Bacillus cereus	5674343	Complete Genome	NA	NA	BCD20704.1	BCD20707.1	BCD20704.1	BCD20706.1	BCD20707.1	NA	NA	NA	NA	NA	NA	NA	NA	NA	NA	NA	NA	NA	NA	NA	NA	NA	NA	NA	NA	NA	NA	NA	NA	NA	1	Non-abi	NA
GCA_022406835.1	PrrC	PrrC	RM	RM_I	4	3	3	0.75	Abi	ASM2240683v1	Bacillus cereus	Bacillus cereus	5269886	Chromosome	NA	NA	ULX61407.1	ULX61410.1	ULX61407.1	ULX61408.1	ULX61409.1	ULX61410.1	NA	NA	NA	NA	NA	NA	NA	NA	NA	NA	NA	NA	NA	NA	NA	NA	NA	NA	NA	NA	NA	NA	NA	NA	1	Non-abi	NA
GCA_022699365.1	PrrC	PrrC	RM	RM_I	4	3	3	0.75	Abi	ASM2269936v1	Bacillus cereus	Bacillus cereus	5789735	Complete Genome	NA	NA	UNS92868.1	UNS92871.1	UNS92868.1	UNS92869.1	UNS92870.1	UNS92871.1	NA	NA	NA	NA	NA	NA	NA	NA	NA	NA	NA	NA	NA	NA	NA	NA	NA	NA	NA	NA	NA	NA	NA	NA	1	Non-abi	NA
GCA_023159405.1	Septu	Septu	Septu	Septu_I	3	4	3	0.75	Possible abi	ASM2315940v1	Bacillus tropicus	Bacillus tropicus	5820904	Complete Genome	NA	NA	UOK49049.1	UOK49052.1	UOK49049.1	UOK49051.1	UOK49052.1	NA	NA	NA	NA	NA	NA	NA	NA	NA	NA	NA	NA	NA	NA	NA	NA	NA	NA	NA	NA	NA	NA	NA	NA	NA	1	Possible abi	NA
GCA_023715645.1	RM	RM_II	Other	DMS_other	4	3	3	0.75	Non-abi	ASM2371564v1	Bacillus cytotoxicus	Bacillus cytotoxicus	4644912	Contig	NA	NA	MCM3737263.1	MCM3737269.1	MCM3737263.1	MCM3737265.1	MCM3737266.1	MCM3737269.1	NA	NA	NA	NA	NA	NA	NA	NA	NA	NA	NA	NA	NA	NA	NA	NA	NA	NA	NA	NA	NA	NA	NA	NA	1	Non-abi	NA
GCA_023824115.1	Wadjet	Wadjet_I	Wadjet	Wadjet_I	3	4	3	0.75	Non-abi	ASM2382411v1	Bacillus paranthracis	Bacillus paranthracis	5562708	Complete Genome	NA	NA	USL20145.1	USL20147.1	USL20145.1	USL20146.1	USL20147.1	NA	NA	NA	NA	NA	NA	NA	NA	NA	NA	NA	NA	NA	NA	NA	NA	NA	NA	NA	NA	NA	NA	NA	NA	NA	1	Non-abi	NA
GCA_024159145.1	PrrC	PrrC	RM	RM_I	4	3	3	0.75	Abi	ASM2415914v1	Bacillus cereus	Bacillus cereus	5745698	Contig	NA	NA	MCP1138414.1	MCP1138417.1	MCP1138414.1	MCP1138415.1	MCP1138416.1	MCP1138417.1	NA	NA	NA	NA	NA	NA	NA	NA	NA	NA	NA	NA	NA	NA	NA	NA	NA	NA	NA	NA	NA	NA	NA	NA	1	Non-abi	NA
GCA_024296885.1	Wadjet	Wadjet_I	Wadjet	Wadjet_I	3	4	3	0.75	Non-abi	ASM2429688v1	Bacillus paranthracis	Bacillus paranthracis	5537675	Complete Genome	NA	NA	UTO09629.1	UTO09631.1	UTO09629.1	UTO09630.1	UTO09631.1	NA	NA	NA	NA	NA	NA	NA	NA	NA	NA	NA	NA	NA	NA	NA	NA	NA	NA	NA	NA	NA	NA	NA	NA	NA	1	Non-abi	NA
GCA_024299105.1	PrrC	PrrC	RM	RM_I	4	3	3	0.75	Abi	ASM2429910v1	Bacillus cereus	Bacillus cereus	5777956	Complete Genome	NA	NA	UTO41502.1	UTO41505.1	UTO41502.1	UTO41503.1	UTO41504.1	UTO41505.1	NA	NA	NA	NA	NA	NA	NA	NA	NA	NA	NA	NA	NA	NA	NA	NA	NA	NA	NA	NA	NA	NA	NA	NA	1	Non-abi	NA
GCA_025291535.1	PrrC	PrrC	RM	RM_I	4	3	3	0.75	Abi	ASM2529153v1	Bacillus cereus	Bacillus cereus	5590068	Scaffold	NA	NA	MCT6909424.1	MCT6909427.1	MCT6909424.1	MCT6909425.1	MCT6909426.1	MCT6909427.1	NA	NA	NA	NA	NA	NA	NA	NA	NA	NA	NA	NA	NA	NA	NA	NA	NA	NA	NA	NA	NA	NA	NA	NA	1	Non-abi	NA
GCA_025516405.1	RM	RM_II	RM	RM_II	3	4	3	0.75	Non-abi	ASM2551640v1	Bacillus cereus	Bacillus cereus	5231675	Scaffold	NA	NA	MCU4797756.1	MCU4797759.1	MCU4797756.1	MCU4797758.1	MCU4797759.1	NA	NA	NA	NA	NA	NA	NA	NA	NA	NA	NA	NA	NA	NA	NA	NA	NA	NA	NA	NA	NA	NA	NA	NA	NA	1	Non-abi	NA
GCA_025516605.1	RM	RM_I	RM	RM_I	4	3	3	0.75	Non-abi	ASM2551660v1	Bacillus cereus	Bacillus cereus	5577539	Contig	NA	NA	MCU4991471.1	MCU4991474.1	MCU4991471.1	MCU4991472.1	MCU4991473.1	MCU4991474.1	NA	NA	NA	NA	NA	NA	NA	NA	NA	NA	NA	NA	NA	NA	NA	NA	NA	NA	NA	NA	NA	NA	NA	NA	1	Non-abi	NA
GCA_025516985.1	RM	RM_I	RM	RM_I	4	3	3	0.75	Non-abi	ASM2551698v1	Bacillus cereus	Bacillus cereus	5935743	Scaffold	NA	NA	MCU5103626.1	MCU5103629.1	MCU5103626.1	MCU5103627.1	MCU5103628.1	MCU5103629.1	NA	NA	NA	NA	NA	NA	NA	NA	NA	NA	NA	NA	NA	NA	NA	NA	NA	NA	NA	NA	NA	NA	NA	NA	1	Non-abi	NA
GCA_025517625.1	RM	RM_I	RM	RM_I	4	3	3	0.75	Non-abi	ASM2551762v1	Bacillus cereus	Bacillus cereus	5795016	Scaffold	NA	NA	MCU5547054.1	MCU5547057.1	MCU5547054.1	MCU5547055.1	MCU5547056.1	MCU5547057.1	NA	NA	NA	NA	NA	NA	NA	NA	NA	NA	NA	NA	NA	NA	NA	NA	NA	NA	NA	NA	NA	NA	NA	NA	1	Non-abi	NA
GCA_025517805.1	RM	RM_II	RM	RM_II	3	4	3	0.75	Non-abi	ASM2551780v1	Bacillus cereus	Bacillus cereus	4612671	Scaffold	NA	NA	MCU5721416.1	MCU5721418.1	MCU5721416.1	MCU5721417.1	MCU5721418.1	NA	NA	NA	NA	NA	NA	NA	NA	NA	NA	NA	NA	NA	NA	NA	NA	NA	NA	NA	NA	NA	NA	NA	NA	NA	1	Non-abi	NA
GCA_025518905.1	RM	RM_I	RM	RM_I	4	3	3	0.75	Non-abi	ASM2551890v1	Bacillus cereus	Bacillus cereus	5747413	Scaffold	NA	NA	MCU5677596.1	MCU5677599.1	MCU5677596.1	MCU5677597.1	MCU5677598.1	MCU5677599.1	NA	NA	NA	NA	NA	NA	NA	NA	NA	NA	NA	NA	NA	NA	NA	NA	NA	NA	NA	NA	NA	NA	NA	NA	1	Non-abi	NA
GCA_025518945.1	RM	RM_II	RM	RM_II	3	4	3	0.75	Non-abi	ASM2551894v1	Bacillus cereus	Bacillus cereus	5603417	Scaffold	NA	NA	MCU5661167.1	MCU5661169.1	MCU5661167.1	MCU5661168.1	MCU5661169.1	NA	NA	NA	NA	NA	NA	NA	NA	NA	NA	NA	NA	NA	NA	NA	NA	NA	NA	NA	NA	NA	NA	NA	NA	NA	1	Non-abi	NA
GCA_025519275.1	RM	RM_I	RM	RM_I	4	3	3	0.75	Non-abi	ASM2551927v1	Bacillus cereus	Bacillus cereus	5788654	Contig	NA	NA	MCU5457145.1	MCU5457148.1	MCU5457145.1	MCU5457146.1	MCU5457147.1	MCU5457148.1	NA	NA	NA	NA	NA	NA	NA	NA	NA	NA	NA	NA	NA	NA	NA	NA	NA	NA	NA	NA	NA	NA	NA	NA	1	Non-abi	NA
GCA_026795955.1	RM	RM_I	RM	RM_I	4	3	3	0.75	Non-abi	ASM2679595v1	Bacillus paranthracis	Bacillus paranthracis	5212595	Contig	NA	NA	MCY9248423.1	MCY9248426.1	MCY9248423.1	MCY9248424.1	MCY9248425.1	MCY9248426.1	NA	NA	NA	NA	NA	NA	NA	NA	NA	NA	NA	NA	NA	NA	NA	NA	NA	NA	NA	NA	NA	NA	NA	NA	1	Non-abi	NA
GCA_027710125.1	RM	RM_I	RM	RM_I	4	3	3	0.75	Non-abi	ASM2771012v1	Bacillus cereus group sp. TH204-1LC	Other	5719502	Contig	NA	NA	MDA1620268.1	MDA1620271.1	MDA1620268.1	MDA1620269.1	MDA1620270.1	MDA1620271.1	NA	NA	NA	NA	NA	NA	NA	NA	NA	NA	NA	NA	NA	NA	NA	NA	NA	NA	NA	NA	NA	NA	NA	NA	1	Non-abi	NA
GCA_027712045.1	RM	RM_I	RM	RM_I	4	3	3	0.75	Non-abi	ASM2771204v1	Bacillus cereus group sp. BcHK130	Other	5251420	Contig	NA	NA	MDA1929194.1	MDA1929197.1	MDA1929194.1	MDA1929195.1	MDA1929196.1	MDA1929197.1	NA	NA	NA	NA	NA	NA	NA	NA	NA	NA	NA	NA	NA	NA	NA	NA	NA	NA	NA	NA	NA	NA	NA	NA	1	Non-abi	NA
GCA_027712045.1	RM	RM_I	RM	RM_I	4	3	3	0.75	Non-abi	ASM2771204v1	Bacillus cereus group sp. BcHK130	Other	5251420	Contig	NA	NA	MDA1930468.1	MDA1930471.1	MDA1930468.1	MDA1930469.1	MDA1930470.1	MDA1930471.1	NA	NA	NA	NA	NA	NA	NA	NA	NA	NA	NA	NA	NA	NA	NA	NA	NA	NA	NA	NA	NA	NA	NA	NA	1	Non-abi	NA
GCA_027712065.1	RM	RM_I	RM	RM_I	4	3	3	0.75	Non-abi	ASM2771206v1	Bacillus cereus group sp. BcHK124	Other	5299113	Contig	NA	NA	MDA1944071.1	MDA1944074.1	MDA1944071.1	MDA1944072.1	MDA1944073.1	MDA1944074.1	NA	NA	NA	NA	NA	NA	NA	NA	NA	NA	NA	NA	NA	NA	NA	NA	NA	NA	NA	NA	NA	NA	NA	NA	1	Non-abi	NA
GCA_027715305.1	PrrC	PrrC	RM	RM_I	4	3	3	0.75	Abi	ASM2771530v1	Bacillus cereus	Bacillus cereus	5314087	Contig	NA	NA	MDA2470993.1	MDA2470996.1	MDA2470993.1	MDA2470994.1	MDA2470995.1	MDA2470996.1	NA	NA	NA	NA	NA	NA	NA	NA	NA	NA	NA	NA	NA	NA	NA	NA	NA	NA	NA	NA	NA	NA	NA	NA	1	Non-abi	NA
GCA_027716225.1	PrrC	PrrC	RM	RM_I	4	3	3	0.75	Abi	ASM2771622v1	Bacillus cereus	Bacillus cereus	5620848	Contig	NA	NA	MDA2578014.1	MDA2578017.1	MDA2578014.1	MDA2578015.1	MDA2578016.1	MDA2578017.1	NA	NA	NA	NA	NA	NA	NA	NA	NA	NA	NA	NA	NA	NA	NA	NA	NA	NA	NA	NA	NA	NA	NA	NA	1	Non-abi	NA
GCA_028356755.1	CRISPR-Cas	CAS_Class1-I-C	CRISPR-Cas	CAS_Class1-I-C	3	4	3	0.75	Non-abi	ASM2835675v1	Bacillus thuringiensis	Bacillus thuringiensis	6319034	Complete Genome	NA	NA	WCH20283.1	WCH20285.1	WCH20283.1	WCH20284.1	WCH20285.1	NA	NA	NA	NA	NA	NA	NA	NA	NA	NA	NA	NA	NA	NA	NA	NA	NA	NA	NA	NA	NA	NA	NA	NA	NA	1	Non-abi	NA
GCA_029069095.1	Lamassu	Lamassu	Lamassu	Lamassu	4	3	3	0.75	Abi	ASM2906909v1	Bacillus tropicus	Bacillus tropicus	5470919	Contig	NA	NA	MDE7573784.1	MDE7573791.1	MDE7573784.1	MDE7573789.1	MDE7573790.1	MDE7573791.1	NA	NA	NA	NA	NA	NA	NA	NA	NA	NA	NA	NA	NA	NA	NA	NA	NA	NA	NA	NA	NA	NA	NA	NA	1	Abi	NA
GCA_029069125.1	Lamassu	Lamassu	Lamassu	Lamassu	4	3	3	0.75	Abi	ASM2906912v1	Bacillus tropicus	Bacillus tropicus	5467952	Scaffold	NA	NA	MDE7552309.1	MDE7552316.1	MDE7552309.1	MDE7552314.1	MDE7552315.1	MDE7552316.1	NA	NA	NA	NA	NA	NA	NA	NA	NA	NA	NA	NA	NA	NA	NA	NA	NA	NA	NA	NA	NA	NA	NA	NA	1	Abi	NA
GCA_029069165.1	RM	RM_I	RM	RM_I	4	3	3	0.75	Non-abi	ASM2906916v1	Bacillus cereus	Bacillus cereus	5205305	Scaffold	NA	NA	MDE7542845.1	MDE7542848.1	MDE7542845.1	MDE7542846.1	MDE7542847.1	MDE7542848.1	NA	NA	NA	NA	NA	NA	NA	NA	NA	NA	NA	NA	NA	NA	NA	NA	NA	NA	NA	NA	NA	NA	NA	NA	1	Non-abi	NA
GCA_029069165.1	PrrC	PrrC	RM	RM_I	4	3	3	0.75	Abi	ASM2906916v1	Bacillus cereus	Bacillus cereus	5205305	Scaffold	NA	NA	MDE7544538.1	MDE7544541.1	MDE7544538.1	MDE7544539.1	MDE7544540.1	MDE7544541.1	NA	NA	NA	NA	NA	NA	NA	NA	NA	NA	NA	NA	NA	NA	NA	NA	NA	NA	NA	NA	NA	NA	NA	NA	1	Non-abi	NA
GCA_029201265.1	PrrC	PrrC	RM	RM_I	4	3	3	0.75	Abi	ASM2920126v1	Bacillus cereus	Bacillus cereus	5745611	Complete Genome	NA	NA	WEI97601.1	WEI97604.1	WEI97601.1	WEI97602.1	WEI97603.1	WEI97604.1	NA	NA	NA	NA	NA	NA	NA	NA	NA	NA	NA	NA	NA	NA	NA	NA	NA	NA	NA	NA	NA	NA	NA	NA	1	Non-abi	NA
GCA_029477395.1	PrrC	PrrC	RM	RM_I	4	3	3	0.75	Abi	ASM2947739v1	Bacillus cereus	Bacillus cereus	5713945	Contig	NA	NA	MDF9574852.1	MDF9574855.1	MDF9574852.1	MDF9574853.1	MDF9574854.1	MDF9574855.1	NA	NA	NA	NA	NA	NA	NA	NA	NA	NA	NA	NA	NA	NA	NA	NA	NA	NA	NA	NA	NA	NA	NA	NA	1	Non-abi	NA
GCA_029477895.1	PrrC	PrrC	RM	RM_I	4	3	3	0.75	Abi	ASM2947789v1	Bacillus tropicus	Bacillus tropicus	5264565	Contig	NA	NA	MDF9553706.1	MDF9553709.1	MDF9553706.1	MDF9553707.1	MDF9553708.1	MDF9553709.1	NA	NA	NA	NA	NA	NA	NA	NA	NA	NA	NA	NA	NA	NA	NA	NA	NA	NA	NA	NA	NA	NA	NA	NA	1	Non-abi	NA
GCA_029478845.1	PrrC	PrrC	RM	RM_I	4	3	3	0.75	Abi	ASM2947884v1	Bacillus tropicus	Bacillus tropicus	5236207	Contig	NA	NA	MDF9590544.1	MDF9590547.1	MDF9590544.1	MDF9590545.1	MDF9590546.1	MDF9590547.1	NA	NA	NA	NA	NA	NA	NA	NA	NA	NA	NA	NA	NA	NA	NA	NA	NA	NA	NA	NA	NA	NA	NA	NA	1	Non-abi	NA
GCA_029479265.1	PrrC	PrrC	RM	RM_I	4	3	3	0.75	Abi	ASM2947926v1	Bacillus tropicus	Bacillus tropicus	5232472	Contig	NA	NA	MDF9645142.1	MDF9645145.1	MDF9645142.1	MDF9645143.1	MDF9645144.1	MDF9645145.1	NA	NA	NA	NA	NA	NA	NA	NA	NA	NA	NA	NA	NA	NA	NA	NA	NA	NA	NA	NA	NA	NA	NA	NA	1	Non-abi	NA
GCA_029695925.1	PrrC	PrrC	RM	RM_I	4	3	3	0.75	Abi	PDT001616106.1	Bacillus cereus	Bacillus cereus	6220182	Contig	NA	NA	HDR4362603.1	HDR4362606.1	HDR4362603.1	HDR4362604.1	HDR4362605.1	HDR4362606.1	NA	NA	NA	NA	NA	NA	NA	NA	NA	NA	NA	NA	NA	NA	NA	NA	NA	NA	NA	NA	NA	NA	NA	NA	1	Non-abi	NA
GCA_029695965.1	RM	RM_II	RM	RM_II	4	3	3	0.75	Non-abi	PDT001590943.1	Bacillus cereus	Bacillus cereus	6562297	Contig	NA	NA	HDR4367329.1	HDR4367333.1	HDR4367329.1	HDR4367330.1	HDR4367331.1	HDR4367333.1	NA	NA	NA	NA	NA	NA	NA	NA	NA	NA	NA	NA	NA	NA	NA	NA	NA	NA	NA	NA	NA	NA	NA	NA	1	Non-abi	NA
GCA_029696765.1	RM	RM_I	RM	RM_I	4	3	3	0.75	Non-abi	PDT001442616.1	Bacillus cereus	Bacillus cereus	5917696	Contig	NA	NA	HDR4577986.1	HDR4577989.1	HDR4577986.1	HDR4577987.1	HDR4577988.1	HDR4577989.1	NA	NA	NA	NA	NA	NA	NA	NA	NA	NA	NA	NA	NA	NA	NA	NA	NA	NA	NA	NA	NA	NA	NA	NA	1	Non-abi	NA
GCA_029697305.1	RM	RM_I	RM	RM_I	4	3	3	0.75	Non-abi	PDT001264514.1	Bacillus cereus	Bacillus cereus	5903957	Contig	NA	NA	HDR4720822.1	HDR4720825.1	HDR4720822.1	HDR4720823.1	HDR4720824.1	HDR4720825.1	NA	NA	NA	NA	NA	NA	NA	NA	NA	NA	NA	NA	NA	NA	NA	NA	NA	NA	NA	NA	NA	NA	NA	NA	1	Non-abi	NA
GCA_029697325.1	RM	RM_I	RM	RM_I	4	3	3	0.75	Non-abi	PDT001264513.1	Bacillus cereus	Bacillus cereus	5864490	Contig	NA	NA	HDR4715089.1	HDR4715092.1	HDR4715089.1	HDR4715090.1	HDR4715091.1	HDR4715092.1	NA	NA	NA	NA	NA	NA	NA	NA	NA	NA	NA	NA	NA	NA	NA	NA	NA	NA	NA	NA	NA	NA	NA	NA	1	Non-abi	NA
GCA_029697865.1	Wadjet	Wadjet_III	Wadjet	Wadjet_other	3	4	3	0.75	Non-abi	PDT001245404.1	Bacillus cereus	Bacillus cereus	6143571	Contig	NA	NA	HDR4873408.1	HDR4873411.1	HDR4873408.1	HDR4873410.1	HDR4873411.1	NA	NA	NA	NA	NA	NA	NA	NA	NA	NA	NA	NA	NA	NA	NA	NA	NA	NA	NA	NA	NA	NA	NA	NA	NA	1	Non-abi	NA
GCA_029698045.1	RM	RM_I	RM	RM_I	4	3	3	0.75	Non-abi	PDT001223654.1	Bacillus cereus	Bacillus cereus	5903401	Contig	NA	NA	HDR4924697.1	HDR4924700.1	HDR4924697.1	HDR4924698.1	HDR4924699.1	HDR4924700.1	NA	NA	NA	NA	NA	NA	NA	NA	NA	NA	NA	NA	NA	NA	NA	NA	NA	NA	NA	NA	NA	NA	NA	NA	1	Non-abi	NA
GCA_029698165.1	RM	RM_I	RM	RM_I	4	3	3	0.75	Non-abi	PDT001223645.1	Bacillus cereus	Bacillus cereus	5903794	Contig	NA	NA	HDR5004539.1	HDR5004542.1	HDR5004539.1	HDR5004540.1	HDR5004541.1	HDR5004542.1	NA	NA	NA	NA	NA	NA	NA	NA	NA	NA	NA	NA	NA	NA	NA	NA	NA	NA	NA	NA	NA	NA	NA	NA	1	Non-abi	NA
GCA_029703425.1	RM	RM_I	RM	RM_I	4	3	3	0.75	Non-abi	PDT001182811.1	Bacillus cereus	Bacillus cereus	6365955	Contig	NA	NA	HDR6298779.1	HDR6298782.1	HDR6298779.1	HDR6298780.1	HDR6298781.1	HDR6298782.1	NA	NA	NA	NA	NA	NA	NA	NA	NA	NA	NA	NA	NA	NA	NA	NA	NA	NA	NA	NA	NA	NA	NA	NA	1	Non-abi	NA
GCA_029703455.1	Lamassu	Lamassu	Lamassu	Lamassu	3	4	3	0.75	Abi	PDT001182787.1	Bacillus cereus	Bacillus cereus	5530810	Contig	NA	NA	HDR6304631.1	HDR6304633.1	HDR6304631.1	HDR6304632.1	HDR6304633.1	NA	NA	NA	NA	NA	NA	NA	NA	NA	NA	NA	NA	NA	NA	NA	NA	NA	NA	NA	NA	NA	NA	NA	NA	NA	1	Abi	NA
GCA_029707145.1	PrrC	PrrC	RM	RM_I	4	3	3	0.75	Abi	PDT001182544.1	Bacillus cereus	Bacillus cereus	5594183	Contig	NA	NA	HDR7193924.1	HDR7193927.1	HDR7193924.1	HDR7193925.1	HDR7193926.1	HDR7193927.1	NA	NA	NA	NA	NA	NA	NA	NA	NA	NA	NA	NA	NA	NA	NA	NA	NA	NA	NA	NA	NA	NA	NA	NA	1	Non-abi	NA
GCA_029707345.1	Gao_Qat	Gao_Qat	Gao_Qat	Gao_Qat_other	4	3	3	0.75	Unknown	PDT001182319.1	Bacillus pacificus	Bacillus pacificus	5532156	Contig	NA	NA	HDR7252623.1	HDR7252627.1	HDR7252623.1	HDR7252624.1	HDR7252625.1	HDR7252627.1	NA	NA	NA	NA	NA	NA	NA	NA	NA	NA	NA	NA	NA	NA	NA	NA	NA	NA	NA	NA	NA	NA	NA	NA	1	Unknown	NA
GCA_029708755.1	PrrC	PrrC	RM	RM_I	4	3	3	0.75	Abi	PDT001182243.1	Bacillus cereus	Bacillus cereus	5655207	Contig	NA	NA	HDR7575567.1	HDR7575570.1	HDR7575567.1	HDR7575568.1	HDR7575569.1	HDR7575570.1	NA	NA	NA	NA	NA	NA	NA	NA	NA	NA	NA	NA	NA	NA	NA	NA	NA	NA	NA	NA	NA	NA	NA	NA	1	Non-abi	NA
GCA_029708895.1	RM	RM_II	Other	DMS_other	4	3	3	0.75	Non-abi	PDT001182231.1	Bacillus wiedmannii	Bacillus wiedmannii	5750776	Contig	NA	NA	HDR7640278.1	HDR7640282.1	HDR7640278.1	HDR7640279.1	HDR7640281.1	HDR7640282.1	NA	NA	NA	NA	NA	NA	NA	NA	NA	NA	NA	NA	NA	NA	NA	NA	NA	NA	NA	NA	NA	NA	NA	NA	1	Non-abi	NA
GCA_029709915.1	RM	RM_II	RM	RM_II	4	3	3	0.75	Non-abi	PDT001182143.1	Bacillus wiedmannii	Bacillus wiedmannii	5958233	Contig	NA	NA	HDR7962233.1	HDR7962236.1	HDR7962233.1	HDR7962234.1	HDR7962235.1	HDR7962236.1	NA	NA	NA	NA	NA	NA	NA	NA	NA	NA	NA	NA	NA	NA	NA	NA	NA	NA	NA	NA	NA	NA	NA	NA	1	Non-abi	NA
GCA_029710685.1	RM	RM_II	RM	RM_II	3	4	3	0.75	Non-abi	PDT001180399.1	Bacillus cereus	Bacillus cereus	5926630	Contig	NA	NA	HDR8161430.1	HDR8161432.1	HDR8161430.1	HDR8161431.1	HDR8161432.1	NA	NA	NA	NA	NA	NA	NA	NA	NA	NA	NA	NA	NA	NA	NA	NA	NA	NA	NA	NA	NA	NA	NA	NA	NA	1	Non-abi	NA
GCA_029710845.1	RM	RM_II	RM	RM_II	4	3	3	0.75	Non-abi	PDT001180376.1	Bacillus thuringiensis	Bacillus thuringiensis	6272049	Contig	NA	NA	HDR8182710.1	HDR8182713.1	HDR8182710.1	HDR8182711.1	HDR8182712.1	HDR8182713.1	NA	NA	NA	NA	NA	NA	NA	NA	NA	NA	NA	NA	NA	NA	NA	NA	NA	NA	NA	NA	NA	NA	NA	NA	1	Non-abi	NA
GCA_029710845.1	RM	RM_II	RM	RM_II	4	3	3	0.75	Non-abi	PDT001180376.1	Bacillus thuringiensis	Bacillus thuringiensis	6272049	Contig	NA	NA	HDR8186664.1	HDR8186667.1	HDR8186664.1	HDR8186665.1	HDR8186666.1	HDR8186667.1	NA	NA	NA	NA	NA	NA	NA	NA	NA	NA	NA	NA	NA	NA	NA	NA	NA	NA	NA	NA	NA	NA	NA	NA	1	Non-abi	NA
GCA_029711005.1	RM	RM_I	RM	RM_I	4	3	3	0.75	Non-abi	PDT001179999.1	Bacillus cereus	Bacillus cereus	5754441	Contig	NA	NA	HDR8252928.1	HDR8252931.1	HDR8252928.1	HDR8252929.1	HDR8252930.1	HDR8252931.1	NA	NA	NA	NA	NA	NA	NA	NA	NA	NA	NA	NA	NA	NA	NA	NA	NA	NA	NA	NA	NA	NA	NA	NA	1	Non-abi	NA
GCA_029711045.1	RM	RM_I	RM	RM_I	4	3	3	0.75	Non-abi	PDT001179994.1	Bacillus cereus	Bacillus cereus	5801051	Contig	NA	NA	HDR8249168.1	HDR8249171.1	HDR8249168.1	HDR8249169.1	HDR8249170.1	HDR8249171.1	NA	NA	NA	NA	NA	NA	NA	NA	NA	NA	NA	NA	NA	NA	NA	NA	NA	NA	NA	NA	NA	NA	NA	NA	1	Non-abi	NA
GCA_029711085.1	PrrC	PrrC	RM	RM_I	4	3	3	0.75	Abi	PDT001179973.1	Bacillus cereus	Bacillus cereus	5359806	Contig	NA	NA	HDR8269328.1	HDR8269331.1	HDR8269328.1	HDR8269329.1	HDR8269330.1	HDR8269331.1	NA	NA	NA	NA	NA	NA	NA	NA	NA	NA	NA	NA	NA	NA	NA	NA	NA	NA	NA	NA	NA	NA	NA	NA	1	Non-abi	NA
GCA_029711105.1	PrrC	PrrC	RM	RM_I	4	3	3	0.75	Abi	PDT001179972.1	Bacillus cereus	Bacillus cereus	5337538	Contig	NA	NA	HDR8258761.1	HDR8258764.1	HDR8258761.1	HDR8258762.1	HDR8258763.1	HDR8258764.1	NA	NA	NA	NA	NA	NA	NA	NA	NA	NA	NA	NA	NA	NA	NA	NA	NA	NA	NA	NA	NA	NA	NA	NA	1	Non-abi	NA
GCA_029711125.1	PrrC	PrrC	RM	RM_I	4	3	3	0.75	Abi	PDT001179970.1	Bacillus cereus	Bacillus cereus	5342905	Contig	NA	NA	HDR8275132.1	HDR8275135.1	HDR8275132.1	HDR8275133.1	HDR8275134.1	HDR8275135.1	NA	NA	NA	NA	NA	NA	NA	NA	NA	NA	NA	NA	NA	NA	NA	NA	NA	NA	NA	NA	NA	NA	NA	NA	1	Non-abi	NA
GCA_029711145.1	PrrC	PrrC	RM	RM_I	4	3	3	0.75	Abi	PDT001179971.1	Bacillus cereus	Bacillus cereus	5357136	Contig	NA	NA	HDR8265254.1	HDR8265257.1	HDR8265254.1	HDR8265255.1	HDR8265256.1	HDR8265257.1	NA	NA	NA	NA	NA	NA	NA	NA	NA	NA	NA	NA	NA	NA	NA	NA	NA	NA	NA	NA	NA	NA	NA	NA	1	Non-abi	NA
GCA_029711165.1	PrrC	PrrC	RM	RM_I	4	3	3	0.75	Abi	PDT001179969.1	Bacillus cereus	Bacillus cereus	5382528	Contig	NA	NA	HDR8282041.1	HDR8282044.1	HDR8282041.1	HDR8282042.1	HDR8282043.1	HDR8282044.1	NA	NA	NA	NA	NA	NA	NA	NA	NA	NA	NA	NA	NA	NA	NA	NA	NA	NA	NA	NA	NA	NA	NA	NA	1	Non-abi	NA
GCA_029711245.1	PrrC	PrrC	RM	RM_I	4	3	3	0.75	Abi	PDT001179945.1	Bacillus cereus	Bacillus cereus	6199288	Contig	NA	NA	HDR8305595.1	HDR8305598.1	HDR8305595.1	HDR8305596.1	HDR8305597.1	HDR8305598.1	NA	NA	NA	NA	NA	NA	NA	NA	NA	NA	NA	NA	NA	NA	NA	NA	NA	NA	NA	NA	NA	NA	NA	NA	1	Non-abi	NA
GCA_029711305.1	PrrC	PrrC	RM	RM_I	4	3	3	0.75	Abi	PDT001179888.1	Bacillus cereus	Bacillus cereus	6710292	Contig	NA	NA	HDR8323553.1	HDR8323556.1	HDR8323553.1	HDR8323554.1	HDR8323555.1	HDR8323556.1	NA	NA	NA	NA	NA	NA	NA	NA	NA	NA	NA	NA	NA	NA	NA	NA	NA	NA	NA	NA	NA	NA	NA	NA	1	Non-abi	NA
GCA_029711325.1	PrrC	PrrC	RM	RM_I	4	3	3	0.75	Abi	PDT001179887.1	Bacillus cereus	Bacillus cereus	6737593	Contig	NA	NA	HDR8328545.1	HDR8328548.1	HDR8328545.1	HDR8328546.1	HDR8328547.1	HDR8328548.1	NA	NA	NA	NA	NA	NA	NA	NA	NA	NA	NA	NA	NA	NA	NA	NA	NA	NA	NA	NA	NA	NA	NA	NA	1	Non-abi	NA
GCA_029711405.1	PrrC	PrrC	RM	RM_I	4	3	3	0.75	Abi	PDT001179884.1	Bacillus cereus	Bacillus cereus	6806440	Contig	NA	NA	HDR8337188.1	HDR8337191.1	HDR8337188.1	HDR8337189.1	HDR8337190.1	HDR8337191.1	NA	NA	NA	NA	NA	NA	NA	NA	NA	NA	NA	NA	NA	NA	NA	NA	NA	NA	NA	NA	NA	NA	NA	NA	1	Non-abi	NA
GCA_029712615.1	PrrC	PrrC	RM	RM_I	4	3	3	0.75	Abi	PDT001179559.1	Bacillus cereus	Bacillus cereus	6031751	Contig	NA	NA	HDR8455904.1	HDR8455907.1	HDR8455904.1	HDR8455905.1	HDR8455906.1	HDR8455907.1	NA	NA	NA	NA	NA	NA	NA	NA	NA	NA	NA	NA	NA	NA	NA	NA	NA	NA	NA	NA	NA	NA	NA	NA	1	Non-abi	NA
GCA_029712645.1	PrrC	PrrC	RM	RM_I	4	3	3	0.75	Abi	PDT001179530.1	Bacillus cereus	Bacillus cereus	6253936	Contig	NA	NA	HDR8481712.1	HDR8481715.1	HDR8481712.1	HDR8481713.1	HDR8481714.1	HDR8481715.1	NA	NA	NA	NA	NA	NA	NA	NA	NA	NA	NA	NA	NA	NA	NA	NA	NA	NA	NA	NA	NA	NA	NA	NA	1	Non-abi	NA
GCA_029712705.1	PrrC	PrrC	RM	RM_I	4	3	3	0.75	Abi	PDT001179414.1	Bacillus cereus	Bacillus cereus	5867855	Contig	NA	NA	HDR8497726.1	HDR8497729.1	HDR8497726.1	HDR8497727.1	HDR8497728.1	HDR8497729.1	NA	NA	NA	NA	NA	NA	NA	NA	NA	NA	NA	NA	NA	NA	NA	NA	NA	NA	NA	NA	NA	NA	NA	NA	1	Non-abi	NA
GCA_029712775.1	PrrC	PrrC	RM	RM_I	4	3	3	0.75	Abi	PDT001179403.1	Bacillus cereus	Bacillus cereus	5847623	Contig	NA	NA	HDR8509372.1	HDR8509375.1	HDR8509372.1	HDR8509373.1	HDR8509374.1	HDR8509375.1	NA	NA	NA	NA	NA	NA	NA	NA	NA	NA	NA	NA	NA	NA	NA	NA	NA	NA	NA	NA	NA	NA	NA	NA	1	Non-abi	NA
GCA_029713385.1	PrrC	PrrC	RM	RM_I	4	3	3	0.75	Abi	PDT001179381.1	Bacillus cereus	Bacillus cereus	5881863	Contig	NA	NA	HDR8533997.1	HDR8534000.1	HDR8533997.1	HDR8533998.1	HDR8533999.1	HDR8534000.1	NA	NA	NA	NA	NA	NA	NA	NA	NA	NA	NA	NA	NA	NA	NA	NA	NA	NA	NA	NA	NA	NA	NA	NA	1	Non-abi	NA
GCA_030123185.1	Wadjet	Wadjet_I	Wadjet	Wadjet_I	3	4	3	0.75	Non-abi	ASM3012318v1	Bacillus wiedmannii	Bacillus wiedmannii	5391143	Complete Genome	NA	NA	WHY30104.1	WHY30106.1	WHY30104.1	WHY30105.1	WHY30106.1	NA	NA	NA	NA	NA	NA	NA	NA	NA	NA	NA	NA	NA	NA	NA	NA	NA	NA	NA	NA	NA	NA	NA	NA	NA	1	Non-abi	NA
GCA_030166975.1	PrrC	PrrC	RM	RM_I	4	3	3	0.75	Abi	ASM3016697v1	Bacillus anthracis	Bacillus anthracis	5327801	Complete Genome	NA	NA	WIG22839.1	WIG22842.1	WIG22839.1	WIG22840.1	WIG22841.1	WIG22842.1	NA	NA	NA	NA	NA	NA	NA	NA	NA	NA	NA	NA	NA	NA	NA	NA	NA	NA	NA	NA	NA	NA	NA	NA	1	Non-abi	NA
GCA_030222765.1	RM	RM_I	RM	RM_I	4	3	3	0.75	Non-abi	ASM3022276v1	Bacillus cereus	Bacillus cereus	5321748	Contig	NA	NA	MDK7478990.1	MDK7478993.1	MDK7478990.1	MDK7478991.1	MDK7478992.1	MDK7478993.1	NA	NA	NA	NA	NA	NA	NA	NA	NA	NA	NA	NA	NA	NA	NA	NA	NA	NA	NA	NA	NA	NA	NA	NA	1	Non-abi	NA
GCA_030348325.1	RM	RM_II	RM	RM_II	4	3	3	0.75	Non-abi	ASM3034832v1	Bacillus hominis	Other	5526302	Contig	NA	NA	MDM5192346.1	MDM5192350.1	MDM5192346.1	MDM5192348.1	MDM5192349.1	MDM5192350.1	NA	NA	NA	NA	NA	NA	NA	NA	NA	NA	NA	NA	NA	NA	NA	NA	NA	NA	NA	NA	NA	NA	NA	NA	1	Non-abi	NA
GCA_030348535.1	RM	RM_II	RM	RM_II	4	3	3	0.75	Non-abi	ASM3034853v1	Bacillus hominis	Other	5557385	Contig	NA	NA	MDM5432074.1	MDM5432078.1	MDM5432074.1	MDM5432076.1	MDM5432077.1	MDM5432078.1	NA	NA	NA	NA	NA	NA	NA	NA	NA	NA	NA	NA	NA	NA	NA	NA	NA	NA	NA	NA	NA	NA	NA	NA	1	Non-abi	NA
GCA_030348675.1	RM	RM_I	RM	RM_I	4	3	3	0.75	Non-abi	ASM3034867v1	Bacillus cereus	Bacillus cereus	5744840	Contig	NA	NA	MDM5461157.1	MDM5461160.1	MDM5461157.1	MDM5461158.1	MDM5461159.1	MDM5461160.1	NA	NA	NA	NA	NA	NA	NA	NA	NA	NA	NA	NA	NA	NA	NA	NA	NA	NA	NA	NA	NA	NA	NA	NA	1	Non-abi	NA
GCA_031316815.1	RM	RM_II	RM	RM_II	3	4	3	0.75	Non-abi	ASM3131681v1	Bacillus pacificus	Bacillus pacificus	5428498	Scaffold	NA	NA	MDR4260015.1	MDR4260017.1	MDR4260015.1	MDR4260016.1	MDR4260017.1	NA	NA	NA	NA	NA	NA	NA	NA	NA	NA	NA	NA	NA	NA	NA	NA	NA	NA	NA	NA	NA	NA	NA	NA	NA	1	Non-abi	NA
GCA_031316815.1	RM	RM_I	RM	RM_I	4	3	3	0.75	Non-abi	ASM3131681v1	Bacillus pacificus	Bacillus pacificus	5428498	Scaffold	NA	NA	MDR4261130.1	MDR4261133.1	MDR4261130.1	MDR4261131.1	MDR4261132.1	MDR4261133.1	NA	NA	NA	NA	NA	NA	NA	NA	NA	NA	NA	NA	NA	NA	NA	NA	NA	NA	NA	NA	NA	NA	NA	NA	1	Non-abi	NA
GCA_031317155.1	PrrC	PrrC	RM	RM_I	4	3	3	0.75	Abi	ASM3131715v1	Bacillus cereus	Bacillus cereus	5928487	Scaffold	NA	NA	MDR4291477.1	MDR4291480.1	MDR4291477.1	MDR4291478.1	MDR4291479.1	MDR4291480.1	NA	NA	NA	NA	NA	NA	NA	NA	NA	NA	NA	NA	NA	NA	NA	NA	NA	NA	NA	NA	NA	NA	NA	NA	1	Non-abi	NA
GCA_031324335.1	PrrC	PrrC	RM	RM_I	4	3	3	0.75	Abi	ASM3132433v1	Bacillus wiedmannii	Bacillus wiedmannii	5959068	Contig	NA	NA	MDR4944299.1	MDR4944302.1	MDR4944299.1	MDR4944300.1	MDR4944301.1	MDR4944302.1	NA	NA	NA	NA	NA	NA	NA	NA	NA	NA	NA	NA	NA	NA	NA	NA	NA	NA	NA	NA	NA	NA	NA	NA	1	Non-abi	NA
GCA_031357045.1	PrrC	PrrC	RM	RM_I	4	3	3	0.75	Abi	ASM3135704v1	Bacillus tropicus	Bacillus tropicus	5319187	Complete Genome	NA	NA	WMY14644.1	WMY14647.1	WMY14644.1	WMY14645.1	WMY14646.1	WMY14647.1	NA	NA	NA	NA	NA	NA	NA	NA	NA	NA	NA	NA	NA	NA	NA	NA	NA	NA	NA	NA	NA	NA	NA	NA	1	Non-abi	NA
GCA_031941225.1	PrrC	PrrC	RM	RM_I	4	3	3	0.75	Abi	PDT001839210.1	Bacillus cereus	Bacillus cereus	5855380	Contig	NA	NA	HDX9555736.1	HDX9555739.1	HDX9555736.1	HDX9555737.1	HDX9555738.1	HDX9555739.1	NA	NA	NA	NA	NA	NA	NA	NA	NA	NA	NA	NA	NA	NA	NA	NA	NA	NA	NA	NA	NA	NA	NA	NA	1	Non-abi	NA
GCA_031941405.1	PrrC	PrrC	RM	RM_I	4	3	3	0.75	Abi	PDT001839198.1	Bacillus cereus	Bacillus cereus	5757111	Contig	NA	NA	HDX9602312.1	HDX9602315.1	HDX9602312.1	HDX9602313.1	HDX9602314.1	HDX9602315.1	NA	NA	NA	NA	NA	NA	NA	NA	NA	NA	NA	NA	NA	NA	NA	NA	NA	NA	NA	NA	NA	NA	NA	NA	1	Non-abi	NA
GCA_031941405.1	RM	RM_I	RM	RM_I	4	3	3	0.75	Non-abi	PDT001839198.1	Bacillus cereus	Bacillus cereus	5757111	Contig	NA	NA	HDX9599126.1	HDX9599129.1	HDX9599126.1	HDX9599127.1	HDX9599128.1	HDX9599129.1	NA	NA	NA	NA	NA	NA	NA	NA	NA	NA	NA	NA	NA	NA	NA	NA	NA	NA	NA	NA	NA	NA	NA	NA	1	Non-abi	NA
GCA_031941645.1	PrrC	PrrC	RM	RM_I	4	3	3	0.75	Abi	PDT001839183.1	Bacillus cereus	Bacillus cereus	5784345	Contig	NA	NA	HDX9677626.1	HDX9677629.1	HDX9677626.1	HDX9677627.1	HDX9677628.1	HDX9677629.1	NA	NA	NA	NA	NA	NA	NA	NA	NA	NA	NA	NA	NA	NA	NA	NA	NA	NA	NA	NA	NA	NA	NA	NA	1	Non-abi	NA
GCA_031941855.1	RM	RM_II	RM	RM_II	4	3	3	0.75	Non-abi	PDT001839165.1	Bacillus cereus	Bacillus cereus	5663467	Contig	NA	NA	HDX9709874.1	HDX9709879.1	HDX9709874.1	HDX9709877.1	HDX9709878.1	HDX9709879.1	NA	NA	NA	NA	NA	NA	NA	NA	NA	NA	NA	NA	NA	NA	NA	NA	NA	NA	NA	NA	NA	NA	NA	NA	1	Non-abi	NA
GCA_032870915.1	RM	RM_I	RM	RM_I	4	3	3	0.75	Non-abi	PDT001948246.1	Bacillus cereus	Bacillus cereus	5327652	Contig	NA	NA	HEC4816421.1	HEC4816424.1	HEC4816421.1	HEC4816422.1	HEC4816423.1	HEC4816424.1	NA	NA	NA	NA	NA	NA	NA	NA	NA	NA	NA	NA	NA	NA	NA	NA	NA	NA	NA	NA	NA	NA	NA	NA	1	Non-abi	NA
GCA_032870975.1	RM	RM_I	RM	RM_I	4	3	3	0.75	Non-abi	PDT001948245.1	Bacillus cereus	Bacillus cereus	5319515	Contig	NA	NA	HEC4821706.1	HEC4821709.1	HEC4821706.1	HEC4821707.1	HEC4821708.1	HEC4821709.1	NA	NA	NA	NA	NA	NA	NA	NA	NA	NA	NA	NA	NA	NA	NA	NA	NA	NA	NA	NA	NA	NA	NA	NA	1	Non-abi	NA
GCA_033262145.1	PrrC	PrrC	RM	RM_I	4	3	3	0.75	Abi	PDT001965251.1	Bacillus cereus	Bacillus cereus	6029642	Contig	NA	NA	HEF5062434.1	HEF5062437.1	HEF5062434.1	HEF5062435.1	HEF5062436.1	HEF5062437.1	NA	NA	NA	NA	NA	NA	NA	NA	NA	NA	NA	NA	NA	NA	NA	NA	NA	NA	NA	NA	NA	NA	NA	NA	1	Non-abi	NA
GCA_033270265.1	CBASS	CBASS_II	CBASS	CBASS_IIs	4	3	3	0.75	Abi	PDT001965647.1	Bacillus cereus	Bacillus cereus	5798452	Contig	NA	NA	HEF5693203.1	HEF5693212.1	HEF5693203.1	HEF5693204.1	HEF5693205.1	HEF5693212.1	NA	NA	NA	NA	NA	NA	NA	NA	NA	NA	NA	NA	NA	NA	NA	NA	NA	NA	NA	NA	NA	NA	NA	NA	1	Abi	NA
GCA_033843165.1	BREX	BREX_III	Other	DMS_other	3	4	3	0.75	Non-abi	ASM3384316v1	Bacillus paranthracis	Bacillus paranthracis	5533921	Contig	NA	NA	MDX6044481.1	MDX6044484.1	MDX6044481.1	MDX6044482.1	MDX6044484.1	NA	NA	NA	NA	NA	NA	NA	NA	NA	NA	NA	NA	NA	NA	NA	NA	NA	NA	NA	NA	NA	NA	NA	NA	NA	1	Non-abi	NA
GCA_033859615.1	PrrC	PrrC	RM	RM_I	4	3	3	0.75	Abi	PDT001993066.1	Bacillus cereus	Bacillus cereus	5696395	Contig	NA	NA	HEI9574143.1	HEI9574146.1	HEI9574143.1	HEI9574144.1	HEI9574145.1	HEI9574146.1	NA	NA	NA	NA	NA	NA	NA	NA	NA	NA	NA	NA	NA	NA	NA	NA	NA	NA	NA	NA	NA	NA	NA	NA	1	Non-abi	NA
GCA_033859635.1	PrrC	PrrC	RM	RM_I	4	3	3	0.75	Abi	PDT001993064.1	Bacillus cereus	Bacillus cereus	5360160	Contig	NA	NA	HEI9570926.1	HEI9570929.1	HEI9570926.1	HEI9570927.1	HEI9570928.1	HEI9570929.1	NA	NA	NA	NA	NA	NA	NA	NA	NA	NA	NA	NA	NA	NA	NA	NA	NA	NA	NA	NA	NA	NA	NA	NA	1	Non-abi	NA
GCA_033859655.1	PrrC	PrrC	RM	RM_I	4	3	3	0.75	Abi	PDT001993065.1	Bacillus cereus	Bacillus cereus	5700028	Contig	NA	NA	HEI9581238.1	HEI9581241.1	HEI9581238.1	HEI9581239.1	HEI9581240.1	HEI9581241.1	NA	NA	NA	NA	NA	NA	NA	NA	NA	NA	NA	NA	NA	NA	NA	NA	NA	NA	NA	NA	NA	NA	NA	NA	1	Non-abi	NA
GCA_034398915.1	PrrC	PrrC	RM	RM_I	4	3	3	0.75	Abi	ASM3439891v1	Bacillus cereus	Bacillus cereus	5272231	Scaffold	NA	NA	MDZ4567020.1	MDZ4567023.1	MDZ4567020.1	MDZ4567021.1	MDZ4567022.1	MDZ4567023.1	NA	NA	NA	NA	NA	NA	NA	NA	NA	NA	NA	NA	NA	NA	NA	NA	NA	NA	NA	NA	NA	NA	NA	NA	1	Non-abi	NA
GCA_034399295.1	RM	RM_II	RM	RM_II	3	4	3	0.75	Non-abi	ASM3439929v1	Bacillus cereus	Bacillus cereus	5383348	Scaffold	NA	NA	MDZ4570828.1	MDZ4570830.1	MDZ4570828.1	MDZ4570829.1	MDZ4570830.1	NA	NA	NA	NA	NA	NA	NA	NA	NA	NA	NA	NA	NA	NA	NA	NA	NA	NA	NA	NA	NA	NA	NA	NA	NA	1	Non-abi	NA
GCA_034704895.1	PrrC	PrrC	RM	RM_I	4	3	3	0.75	Abi	PDT002040714.1	Bacillus cereus	Bacillus cereus	5756995	Contig	NA	NA	HEP1848633.1	HEP1848636.1	HEP1848633.1	HEP1848634.1	HEP1848635.1	HEP1848636.1	NA	NA	NA	NA	NA	NA	NA	NA	NA	NA	NA	NA	NA	NA	NA	NA	NA	NA	NA	NA	NA	NA	NA	NA	1	Non-abi	NA
GCA_035801675.1	PrrC	PrrC	RM	RM_I	4	3	3	0.75	Abi	ASM3580167v1	Bacillus cereus	Bacillus cereus	5609706	Scaffold	NA	NA	MEB9543647.1	MEB9543650.1	MEB9543647.1	MEB9543648.1	MEB9543649.1	MEB9543650.1	NA	NA	NA	NA	NA	NA	NA	NA	NA	NA	NA	NA	NA	NA	NA	NA	NA	NA	NA	NA	NA	NA	NA	NA	1	Non-abi	NA
GCA_035801855.1	RM	RM_II	RM	RM_II	3	4	3	0.75	Non-abi	ASM3580185v1	Bacillus cereus	Bacillus cereus	5800680	Scaffold	NA	NA	MEB9656388.1	MEB9656390.1	MEB9656388.1	MEB9656389.1	MEB9656390.1	NA	NA	NA	NA	NA	NA	NA	NA	NA	NA	NA	NA	NA	NA	NA	NA	NA	NA	NA	NA	NA	NA	NA	NA	NA	1	Non-abi	NA
GCA_035802715.1	PrrC	PrrC	RM	RM_I	4	3	3	0.75	Abi	ASM3580271v1	Bacillus cereus	Bacillus cereus	5750877	Scaffold	NA	NA	MEB9830720.1	MEB9830723.1	MEB9830720.1	MEB9830721.1	MEB9830722.1	MEB9830723.1	NA	NA	NA	NA	NA	NA	NA	NA	NA	NA	NA	NA	NA	NA	NA	NA	NA	NA	NA	NA	NA	NA	NA	NA	1	Non-abi	NA
GCA_035814995.1	CRISPR-Cas	CAS_Class1-I-C	CRISPR-Cas	CAS_other	3	4	3	0.75	Non-abi	ASM3581499v1	Bacillus cereus	Bacillus cereus	5704936	Scaffold	NA	NA	MEC2626138.1	MEC2626140.1	MEC2626138.1	MEC2626139.1	MEC2626140.1	NA	NA	NA	NA	NA	NA	NA	NA	NA	NA	NA	NA	NA	NA	NA	NA	NA	NA	NA	NA	NA	NA	NA	NA	NA	1	Non-abi	NA
GCA_035817135.1	CRISPR-Cas	CAS_Class1-I-C	CRISPR-Cas	CAS_other	3	4	3	0.75	Non-abi	ASM3581713v1	Bacillus cereus	Bacillus cereus	6532693	Scaffold	NA	NA	MEC3261671.1	MEC3261673.1	MEC3261671.1	MEC3261672.1	MEC3261673.1	NA	NA	NA	NA	NA	NA	NA	NA	NA	NA	NA	NA	NA	NA	NA	NA	NA	NA	NA	NA	NA	NA	NA	NA	NA	1	Non-abi	NA
GCA_036209105.1	CBASS	CBASS_II	CBASS	CBASS_IIs	3	4	3	0.75	Abi	ASM3620910v1	Bacillus pseudomycoides	Bacillus pseudomycoides	5267120	Scaffold	NA	NA	MED0857246.1	MED0857249.1	MED0857246.1	MED0857247.1	MED0857249.1	NA	NA	NA	NA	NA	NA	NA	NA	NA	NA	NA	NA	NA	NA	NA	NA	NA	NA	NA	NA	NA	NA	NA	NA	NA	1	Abi	NA
GCA_036209685.1	RM	RM_II	RM	RM_II	4	3	3	0.75	Non-abi	ASM3620968v1	Bacillus paranthracis	Bacillus paranthracis	4361170	Scaffold	NA	NA	MED0975522.1	MED0975527.1	MED0975522.1	MED0975523.1	MED0975524.1	MED0975527.1	NA	NA	NA	NA	NA	NA	NA	NA	NA	NA	NA	NA	NA	NA	NA	NA	NA	NA	NA	NA	NA	NA	NA	NA	1	Non-abi	NA
GCA_036209925.1	RM	RM_II	RM	RM_II	4	3	3	0.75	Non-abi	ASM3620992v1	Bacillus paranthracis	Bacillus paranthracis	5254491	Scaffold	NA	NA	MED1138665.1	MED1138670.1	MED1138665.1	MED1138666.1	MED1138667.1	MED1138670.1	NA	NA	NA	NA	NA	NA	NA	NA	NA	NA	NA	NA	NA	NA	NA	NA	NA	NA	NA	NA	NA	NA	NA	NA	1	Non-abi	NA
GCA_036211105.1	Thoeris	Thoeris_I	Thoeris	Thoeris_I	3	4	3	0.75	Abi	ASM3621110v1	Bacillus mycoides	Bacillus mycoides	5987934	Scaffold	NA	NA	MED1287220.1	MED1287222.1	MED1287220.1	MED1287221.1	MED1287222.1	NA	NA	NA	NA	NA	NA	NA	NA	NA	NA	NA	NA	NA	NA	NA	NA	NA	NA	NA	NA	NA	NA	NA	NA	NA	1	Abi	NA
GCA_036216985.1	RM	RM_I	RM	RM_I	4	3	3	0.75	Non-abi	ASM3621698v1	Bacillus tropicus	Bacillus tropicus	5830894	Scaffold	NA	NA	MED2900581.1	MED2900584.1	MED2900581.1	MED2900582.1	MED2900583.1	MED2900584.1	NA	NA	NA	NA	NA	NA	NA	NA	NA	NA	NA	NA	NA	NA	NA	NA	NA	NA	NA	NA	NA	NA	NA	NA	1	Non-abi	NA
GCA_036217365.1	Septu	Septu	Septu	Septu_I	3	4	3	0.75	Possible abi	ASM3621736v1	Bacillus wiedmannii	Bacillus wiedmannii	5745669	Scaffold	NA	NA	MED3126819.1	MED3126822.1	MED3126819.1	MED3126821.1	MED3126822.1	NA	NA	NA	NA	NA	NA	NA	NA	NA	NA	NA	NA	NA	NA	NA	NA	NA	NA	NA	NA	NA	NA	NA	NA	NA	1	Possible abi	NA
GCA_036621795.1	RM	RM_I	RM	RM_I	4	3	3	0.75	Non-abi	ASM3662179v1	Bacillus cereus	Bacillus cereus	5718673	Scaffold	NA	NA	MEF8683260.1	MEF8683263.1	MEF8683260.1	MEF8683261.1	MEF8683262.1	MEF8683263.1	NA	NA	NA	NA	NA	NA	NA	NA	NA	NA	NA	NA	NA	NA	NA	NA	NA	NA	NA	NA	NA	NA	NA	NA	1	Non-abi	NA
GCA_036851835.1	RM	RM_I	RM	RM_I	4	3	3	0.75	Non-abi	ASM3685183v1	Bacillus cereus	Bacillus cereus	5968341	Contig	NA	NA	MEG7957137.1	MEG7957140.1	MEG7957137.1	MEG7957138.1	MEG7957139.1	MEG7957140.1	NA	NA	NA	NA	NA	NA	NA	NA	NA	NA	NA	NA	NA	NA	NA	NA	NA	NA	NA	NA	NA	NA	NA	NA	1	Non-abi	NA
GCA_036961835.1	CRISPR-Cas	CAS_Class1-I-C	CRISPR-Cas	CAS_Class1-I-C	3	4	3	0.75	Non-abi	ASM3696183v1	Bacillus toyonensis	Bacillus toyonensis	5090578	Scaffold	NA	NA	MEH7270037.1	MEH7270039.1	MEH7270037.1	MEH7270038.1	MEH7270039.1	NA	NA	NA	NA	NA	NA	NA	NA	NA	NA	NA	NA	NA	NA	NA	NA	NA	NA	NA	NA	NA	NA	NA	NA	NA	1	Non-abi	NA
GCA_037120845.1	RM	RM_I	RM	RM_I	4	3	3	0.75	Non-abi	ASM3712084v1	Bacillus paranthracis	Bacillus paranthracis	5572647	Contig	NA	NA	MEI5976653.1	MEI5976656.1	MEI5976653.1	MEI5976654.1	MEI5976655.1	MEI5976656.1	NA	NA	NA	NA	NA	NA	NA	NA	NA	NA	NA	NA	NA	NA	NA	NA	NA	NA	NA	NA	NA	NA	NA	NA	1	Non-abi	NA
GCA_037120975.1	RM	RM_I	RM	RM_I	4	3	3	0.75	Non-abi	ASM3712097v1	Bacillus paranthracis	Bacillus paranthracis	5572687	Contig	NA	NA	MEI5881944.1	MEI5881947.1	MEI5881944.1	MEI5881945.1	MEI5881946.1	MEI5881947.1	NA	NA	NA	NA	NA	NA	NA	NA	NA	NA	NA	NA	NA	NA	NA	NA	NA	NA	NA	NA	NA	NA	NA	NA	1	Non-abi	NA
GCA_037121025.1	RM	RM_I	RM	RM_I	4	3	3	0.75	Non-abi	ASM3712102v1	Bacillus paranthracis	Bacillus paranthracis	5572031	Contig	NA	NA	MEI5959816.1	MEI5959819.1	MEI5959816.1	MEI5959817.1	MEI5959818.1	MEI5959819.1	NA	NA	NA	NA	NA	NA	NA	NA	NA	NA	NA	NA	NA	NA	NA	NA	NA	NA	NA	NA	NA	NA	NA	NA	1	Non-abi	NA
GCA_037121045.1	RM	RM_I	RM	RM_I	4	3	3	0.75	Non-abi	ASM3712104v1	Bacillus paranthracis	Bacillus paranthracis	5572038	Contig	NA	NA	MEI5971033.1	MEI5971036.1	MEI5971033.1	MEI5971034.1	MEI5971035.1	MEI5971036.1	NA	NA	NA	NA	NA	NA	NA	NA	NA	NA	NA	NA	NA	NA	NA	NA	NA	NA	NA	NA	NA	NA	NA	NA	1	Non-abi	NA
GCA_037121065.1	RM	RM_I	RM	RM_I	4	3	3	0.75	Non-abi	ASM3712106v1	Bacillus paranthracis	Bacillus paranthracis	5571241	Contig	NA	NA	MEI5875888.1	MEI5875891.1	MEI5875888.1	MEI5875889.1	MEI5875890.1	MEI5875891.1	NA	NA	NA	NA	NA	NA	NA	NA	NA	NA	NA	NA	NA	NA	NA	NA	NA	NA	NA	NA	NA	NA	NA	NA	1	Non-abi	NA
GCA_037121095.1	RM	RM_I	RM	RM_I	4	3	3	0.75	Non-abi	ASM3712109v1	Bacillus paranthracis	Bacillus paranthracis	5572322	Contig	NA	NA	MEI5904369.1	MEI5904372.1	MEI5904369.1	MEI5904370.1	MEI5904371.1	MEI5904372.1	NA	NA	NA	NA	NA	NA	NA	NA	NA	NA	NA	NA	NA	NA	NA	NA	NA	NA	NA	NA	NA	NA	NA	NA	1	Non-abi	NA
GCA_037121105.1	RM	RM_I	RM	RM_I	4	3	3	0.75	Non-abi	ASM3712110v1	Bacillus paranthracis	Bacillus paranthracis	5571990	Contig	NA	NA	MEI5982199.1	MEI5982202.1	MEI5982199.1	MEI5982200.1	MEI5982201.1	MEI5982202.1	NA	NA	NA	NA	NA	NA	NA	NA	NA	NA	NA	NA	NA	NA	NA	NA	NA	NA	NA	NA	NA	NA	NA	NA	1	Non-abi	NA
GCA_037199665.1	RM	RM_I	RM	RM_I	4	3	3	0.75	Non-abi	ASM3719966v1	Bacillus paranthracis	Bacillus paranthracis	5572735	Contig	NA	NA	MEI9491353.1	MEI9491356.1	MEI9491353.1	MEI9491354.1	MEI9491355.1	MEI9491356.1	NA	NA	NA	NA	NA	NA	NA	NA	NA	NA	NA	NA	NA	NA	NA	NA	NA	NA	NA	NA	NA	NA	NA	NA	1	Non-abi	NA
GCA_900095655.1	RM	RM_II	RM	RM_II	3	4	3	0.75	Non-abi	ASM90009565v1	Bacillus cytotoxicus	Bacillus cytotoxicus	4135145	Scaffold	NA	NA	SCL85861.1	SCL85877.1	SCL85861.1	SCL85868.1	SCL85877.1	NA	NA	NA	NA	NA	NA	NA	NA	NA	NA	NA	NA	NA	NA	NA	NA	NA	NA	NA	NA	NA	NA	NA	NA	NA	1	Non-abi	NA
GCA_900176805.1	PrrC	PrrC	RM	RM_I	4	3	3	0.75	Abi	Bcereus.16-00196	Bacillus cereus	Bacillus cereus	5670373	Scaffold	NA	NA	SME10689.1	SME10724.1	SME10689.1	SME10701.1	SME10713.1	SME10724.1	NA	NA	NA	NA	NA	NA	NA	NA	NA	NA	NA	NA	NA	NA	NA	NA	NA	NA	NA	NA	NA	NA	NA	NA	1	Non-abi	NA
GCF_000948235.1	Wadjet	Wadjet_I	Wadjet	Wadjet_I	3	4	3	0.75	Non-abi	BFA_10_A	Bacillus thuringiensis	Bacillus thuringiensis	5610025	Contig	NA	NA	WP_044783253.1	WP_044783257.1	WP_044783253.1	WP_044783256.1	WP_044783257.1	NA	NA	NA	NA	NA	NA	NA	NA	NA	NA	NA	NA	NA	NA	NA	NA	NA	NA	NA	NA	NA	NA	NA	NA	NA	1	Non-abi	NA
GCF_001058585.1	Wadjet	Wadjet_II	Wadjet	Wadjet_II	3	4	3	0.75	Non-abi	ASM105858v1	Bacillus cereus	Bacillus cereus	5642118	Scaffold	NA	NA	WP_049106538.1	WP_049106541.1	WP_049106538.1	WP_049106540.1	WP_049106541.1	NA	NA	NA	NA	NA	NA	NA	NA	NA	NA	NA	NA	NA	NA	NA	NA	NA	NA	NA	NA	NA	NA	NA	NA	NA	1	Non-abi	NA
GCF_001059175.1	Wadjet	Wadjet_II	Wadjet	Wadjet_II	3	4	3	0.75	Non-abi	ASM105917v1	Bacillus cereus	Bacillus cereus	5391094	Scaffold	NA	NA	WP_049106538.1	WP_049106541.1	WP_049106538.1	WP_049106540.1	WP_049106541.1	NA	NA	NA	NA	NA	NA	NA	NA	NA	NA	NA	NA	NA	NA	NA	NA	NA	NA	NA	NA	NA	NA	NA	NA	NA	1	Non-abi	NA
GCF_001077095.1	Wadjet	Wadjet_II	Wadjet	Wadjet_II	3	4	3	0.75	Non-abi	ASM107709v1	Bacillus cereus	Bacillus cereus	5351897	Scaffold	NA	NA	WP_049106538.1	WP_049106541.1	WP_049106538.1	WP_049106540.1	WP_049106541.1	NA	NA	NA	NA	NA	NA	NA	NA	NA	NA	NA	NA	NA	NA	NA	NA	NA	NA	NA	NA	NA	NA	NA	NA	NA	1	Non-abi	NA
GCF_001677055.1	RM	RM_II	RM	RM_II	3	4	3	0.75	Non-abi	ASM167705v1	Bacillus thuringiensis	Bacillus thuringiensis	5776387	Scaffold	NA	NA	WP_065211924.1	WP_065211926.1	WP_065211924.1	WP_065211925.1	WP_065211926.1	NA	NA	NA	NA	NA	NA	NA	NA	NA	NA	NA	NA	NA	NA	NA	NA	NA	NA	NA	NA	NA	NA	NA	NA	NA	1	Non-abi	NA
GCF_001699805.1	Wadjet	Wadjet_III	Wadjet	Wadjet_III	3	4	3	0.75	Non-abi	ASM169980v1	Bacillus cereus	Bacillus cereus	6031538	Contig	NA	NA	WP_065845621.1	WP_065845623.1	WP_065845621.1	WP_065845622.1	WP_065845623.1	NA	NA	NA	NA	NA	NA	NA	NA	NA	NA	NA	NA	NA	NA	NA	NA	NA	NA	NA	NA	NA	NA	NA	NA	NA	1	Non-abi	NA
GCF_001901905.1	Wadjet	Wadjet_III	Wadjet	Wadjet_III	3	4	3	0.75	Non-abi	ASM190190v1	Bacillus cereus	Bacillus cereus	5504580	Scaffold	NA	NA	WP_073531088.1	WP_073531091.1	WP_073531088.1	WP_073531089.1	WP_073531091.1	NA	NA	NA	NA	NA	NA	NA	NA	NA	NA	NA	NA	NA	NA	NA	NA	NA	NA	NA	NA	NA	NA	NA	NA	NA	1	Non-abi	NA
GCF_002196815.1	Wadjet	Wadjet_III	Wadjet	Wadjet_III	3	4	3	0.75	Non-abi	ASM219681v1	Bacillus cereus	Bacillus cereus	5269088	Scaffold	NA	NA	WP_088233111.1	WP_088233113.1	WP_088233111.1	WP_088233112.1	WP_088233113.1	NA	NA	NA	NA	NA	NA	NA	NA	NA	NA	NA	NA	NA	NA	NA	NA	NA	NA	NA	NA	NA	NA	NA	NA	NA	1	Non-abi	NA
GCF_002807505.1	Wadjet	Wadjet_III	Wadjet	Wadjet_III	3	4	3	0.75	Non-abi	ASM280750v1	Bacillus cereus	Bacillus cereus	5701559	Scaffold	NA	NA	WP_073531088.1	WP_073531091.1	WP_073531088.1	WP_073531089.1	WP_073531091.1	NA	NA	NA	NA	NA	NA	NA	NA	NA	NA	NA	NA	NA	NA	NA	NA	NA	NA	NA	NA	NA	NA	NA	NA	NA	1	Non-abi	NA
GCF_002911785.1	CRISPR-Cas	CAS_Class1-I-B	CRISPR-Cas	CAS_Class1-I-B	3	4	3	0.75	Non-abi	ASM291178v1	Bacillus thuringiensis serovar japonensis	Bacillus thuringiensis	6319882	Scaffold	NA	NA	WP_103622980.1	WP_103622982.1	WP_103622980.1	WP_103622981.1	WP_103622982.1	NA	NA	NA	NA	NA	NA	NA	NA	NA	NA	NA	NA	NA	NA	NA	NA	NA	NA	NA	NA	NA	NA	NA	NA	NA	1	Non-abi	NA
GCF_002912045.1	Lamassu	Lamassu	Lamassu	Lamassu	3	4	3	0.75	Abi	ASM291204v1	Bacillus thuringiensis serovar higo	Bacillus thuringiensis	6173834	Scaffold	NA	NA	WP_088115707.1	WP_088115709.1	WP_088115707.1	WP_088115708.1	WP_088115709.1	NA	NA	NA	NA	NA	NA	NA	NA	NA	NA	NA	NA	NA	NA	NA	NA	NA	NA	NA	NA	NA	NA	NA	NA	NA	1	Abi	NA
GCF_003265185.1	Wadjet	Wadjet_I	Wadjet	Wadjet_I	3	4	3	0.75	Non-abi	ASM326518v1	Bacillus cereus	Bacillus cereus	5347914	Scaffold	NA	NA	WP_113710772.1	WP_113710775.1	WP_113710772.1	WP_113710774.1	WP_113710775.1	NA	NA	NA	NA	NA	NA	NA	NA	NA	NA	NA	NA	NA	NA	NA	NA	NA	NA	NA	NA	NA	NA	NA	NA	NA	1	Non-abi	NA
GCF_003408695.1	CRISPR-Cas	CAS_Class1-I-B	CRISPR-Cas	CAS_Class1-I-B	3	4	3	0.75	Non-abi	ASM340869v1	Bacillus thuringiensis	Bacillus thuringiensis	6420976	Scaffold	NA	NA	WP_095022099.1	WP_095022101.1	WP_095022099.1	WP_095022100.1	WP_095022101.1	NA	NA	NA	NA	NA	NA	NA	NA	NA	NA	NA	NA	NA	NA	NA	NA	NA	NA	NA	NA	NA	NA	NA	NA	NA	1	Non-abi	NA
GCF_003408695.1	CRISPR-Cas	CAS_Class1-I-C	CRISPR-Cas	CAS_Class1-I-C	3	4	3	0.75	Non-abi	ASM340869v1	Bacillus thuringiensis	Bacillus thuringiensis	6420976	Scaffold	NA	NA	WP_095022175.1	WP_095022178.1	WP_095022175.1	WP_095022176.1	WP_095022178.1	NA	NA	NA	NA	NA	NA	NA	NA	NA	NA	NA	NA	NA	NA	NA	NA	NA	NA	NA	NA	NA	NA	NA	NA	NA	1	Non-abi	NA
GCF_004801195.1	Wadjet	Wadjet_III	Wadjet	Wadjet_III	3	4	3	0.75	Non-abi	ASM480119v1	Bacillus cereus	Bacillus cereus	5247580	Complete Genome	NA	NA	WP_070171234.1	WP_070171236.1	WP_070171234.1	WP_070171235.1	WP_070171236.1	NA	NA	NA	NA	NA	NA	NA	NA	NA	NA	NA	NA	NA	NA	NA	NA	NA	NA	NA	NA	NA	NA	NA	NA	NA	1	Non-abi	NA
GCF_007665355.1	CBASS	CBASS_IV	CBASS	CBASS_IV	3	4	3	0.75	Abi	ASM766535v1	Bacillus thuringiensis	Bacillus thuringiensis	6117534	Scaffold	NA	NA	WP_097807845.1	WP_097807848.1	WP_097807845.1	WP_097807846.1	WP_097807848.1	NA	NA	NA	NA	NA	NA	NA	NA	NA	NA	NA	NA	NA	NA	NA	NA	NA	NA	NA	NA	NA	NA	NA	NA	NA	1	Abi	NA
GCF_007665505.1	RM	RM_I	RM	RM_I	4	3	3	0.75	Non-abi	ASM766550v1	Bacillus cereus	Bacillus cereus	5208305	Scaffold	NA	NA	WP_144623477.1	WP_144623480.1	WP_144623477.1	WP_144623478.1	WP_144623479.1	WP_144623480.1	NA	NA	NA	NA	NA	NA	NA	NA	NA	NA	NA	NA	NA	NA	NA	NA	NA	NA	NA	NA	NA	NA	NA	NA	1	Non-abi	NA
GCF_007665505.1	PrrC	PrrC	RM	RM_I	4	3	3	0.75	Abi	ASM766550v1	Bacillus cereus	Bacillus cereus	5208305	Scaffold	NA	NA	WP_001988735.1	WP_001988739.1	WP_001988735.1	WP_001988736.1	WP_001988738.1	WP_001988739.1	NA	NA	NA	NA	NA	NA	NA	NA	NA	NA	NA	NA	NA	NA	NA	NA	NA	NA	NA	NA	NA	NA	NA	NA	1	Non-abi	NA
GCF_007666925.1	PrrC	PrrC	RM	RM_I	4	3	3	0.75	Abi	ASM766692v1	Bacillus cereus	Bacillus cereus	5695111	Scaffold	NA	NA	WP_065382002.1	WP_065382005.1	WP_065382002.1	WP_065382003.1	WP_065382004.1	WP_065382005.1	NA	NA	NA	NA	NA	NA	NA	NA	NA	NA	NA	NA	NA	NA	NA	NA	NA	NA	NA	NA	NA	NA	NA	NA	1	Non-abi	NA
GCF_007667665.1	PrrC	PrrC	RM	RM_I	4	3	3	0.75	Abi	ASM766766v1	Bacillus cereus	Bacillus cereus	5737927	Scaffold	NA	NA	WP_065382002.1	WP_065382005.1	WP_065382002.1	WP_065382003.1	WP_065382004.1	WP_065382005.1	NA	NA	NA	NA	NA	NA	NA	NA	NA	NA	NA	NA	NA	NA	NA	NA	NA	NA	NA	NA	NA	NA	NA	NA	1	Non-abi	NA
GCF_007673655.1	Wadjet	Wadjet_III	Wadjet	Wadjet_III	3	4	3	0.75	Non-abi	ASM767365v1	Bacillus mycoides	Bacillus mycoides	5045858	Scaffold	NA	NA	WP_098359306.1	WP_098359308.1	WP_098359306.1	WP_098359307.1	WP_098359308.1	NA	NA	NA	NA	NA	NA	NA	NA	NA	NA	NA	NA	NA	NA	NA	NA	NA	NA	NA	NA	NA	NA	NA	NA	NA	1	Non-abi	NA
GCF_007682405.1	Wadjet	Wadjet_I	Wadjet	Wadjet_I	3	4	3	0.75	Non-abi	ASM768240v1	Bacillus tropicus	Bacillus tropicus	5269249	Scaffold	NA	NA	WP_144660963.1	WP_144660971.1	WP_144660963.1	WP_144660966.1	WP_144660971.1	NA	NA	NA	NA	NA	NA	NA	NA	NA	NA	NA	NA	NA	NA	NA	NA	NA	NA	NA	NA	NA	NA	NA	NA	NA	1	Non-abi	NA
GCF_016774575.1	PrrC	PrrC	RM	RM_I	4	3	3	0.75	Abi	ASM1677457v1	Bacillus cereus	Bacillus cereus	5843781	Complete Genome	NA	NA	WP_065382002.1	WP_065382005.1	WP_065382002.1	WP_065382003.1	WP_065382004.1	WP_065382005.1	NA	NA	NA	NA	NA	NA	NA	NA	NA	NA	NA	NA	NA	NA	NA	NA	NA	NA	NA	NA	NA	NA	NA	NA	1	Non-abi	NA
GCF_018332495.1	RM	RM_I	RM	RM_I	3	4	3	0.75	Non-abi	ASM1833249v1	Bacillus paramobilis	Other	5862198	Contig	NA	NA	WP_076873720.1	WP_076873723.1	WP_076873720.1	WP_076873721.1	WP_076873723.1	NA	NA	NA	NA	NA	NA	NA	NA	NA	NA	NA	NA	NA	NA	NA	NA	NA	NA	NA	NA	NA	NA	NA	NA	NA	1	Non-abi	NA
GCF_021442085.1	Druantia	Druantia_I	Druantia	Druantia_other	3	4	3	0.75	Unknown	ASM2144208v1	Bacillus cereus	Bacillus cereus	5420664	Complete Genome	NA	NA	WP_100618069.1	WP_100618072.1	WP_100618069.1	WP_100618070.1	WP_100618072.1	NA	NA	NA	NA	NA	NA	NA	NA	NA	NA	NA	NA	NA	NA	NA	NA	NA	NA	NA	NA	NA	NA	NA	NA	NA	1	Unknown	NA
GCF_022662735.1	Wadjet	Wadjet_III	Wadjet	Wadjet_III	3	4	3	0.75	Non-abi	ASM2266273v1	Bacillus cereus group sp. BfR-BA-01511	Other	5211258	Contig	NA	NA	WP_242262821.1	WP_242262823.1	WP_242262821.1	WP_242262822.1	WP_242262823.1	NA	NA	NA	NA	NA	NA	NA	NA	NA	NA	NA	NA	NA	NA	NA	NA	NA	NA	NA	NA	NA	NA	NA	NA	NA	1	Non-abi	NA
GCF_022663095.1	Wadjet	Wadjet_III	Wadjet	Wadjet_III	3	4	3	0.75	Non-abi	ASM2266309v1	Bacillus cereus group sp. BfR-BA-01428	Other	5194027	Contig	NA	NA	WP_242280167.1	WP_242280169.1	WP_242280167.1	WP_242280168.1	WP_242280169.1	NA	NA	NA	NA	NA	NA	NA	NA	NA	NA	NA	NA	NA	NA	NA	NA	NA	NA	NA	NA	NA	NA	NA	NA	NA	1	Non-abi	NA
GCF_022663275.1	Wadjet	Wadjet_I	Wadjet	Wadjet_I	3	4	3	0.75	Non-abi	ASM2266327v1	Bacillus cereus group sp. BfR-BA-01409	Other	5317693	Contig	NA	NA	WP_113710772.1	WP_113710775.1	WP_113710772.1	WP_113710774.1	WP_113710775.1	NA	NA	NA	NA	NA	NA	NA	NA	NA	NA	NA	NA	NA	NA	NA	NA	NA	NA	NA	NA	NA	NA	NA	NA	NA	1	Non-abi	NA
GCF_022663495.1	RM	RM_I	RM	RM_I	4	3	3	0.75	Non-abi	ASM2266349v1	Bacillus cereus group sp. BfR-BA-01383	Other	5140349	Contig	NA	NA	WP_242214395.1	WP_242214398.1	WP_242214395.1	WP_242214396.1	WP_242214397.1	WP_242214398.1	NA	NA	NA	NA	NA	NA	NA	NA	NA	NA	NA	NA	NA	NA	NA	NA	NA	NA	NA	NA	NA	NA	NA	NA	1	Non-abi	NA
GCF_022663885.1	RM	RM_I	RM	RM_I	3	4	3	0.75	Non-abi	ASM2266388v1	Bacillus cereus group sp. BfR-BA-01330	Other	5637305	Contig	NA	NA	WP_197323515.1	WP_197323518.1	WP_197323515.1	WP_197323516.1	WP_197323518.1	NA	NA	NA	NA	NA	NA	NA	NA	NA	NA	NA	NA	NA	NA	NA	NA	NA	NA	NA	NA	NA	NA	NA	NA	NA	1	Non-abi	NA
GCF_022663925.1	Lamassu	Lamassu	Lamassu	Lamassu	3	4	3	0.75	Abi	ASM2266392v1	Bacillus cereus group sp. BfR-BA-01329	Other	5398743	Contig	NA	NA	WP_242229212.1	WP_242229214.1	WP_242229212.1	WP_242229213.1	WP_242229214.1	NA	NA	NA	NA	NA	NA	NA	NA	NA	NA	NA	NA	NA	NA	NA	NA	NA	NA	NA	NA	NA	NA	NA	NA	NA	1	Abi	NA
GCF_023969475.1	Wadjet	Wadjet_I	Wadjet	Wadjet_I	3	4	3	0.75	Non-abi	ASM2396947v1	Bacillus cereus	Bacillus cereus	5279040	Contig	NA	NA	WP_113710772.1	WP_113710775.1	WP_113710772.1	WP_113710774.1	WP_113710775.1	NA	NA	NA	NA	NA	NA	NA	NA	NA	NA	NA	NA	NA	NA	NA	NA	NA	NA	NA	NA	NA	NA	NA	NA	NA	1	Non-abi	NA
GCF_030718825.1	Lamassu	Lamassu	Lamassu	Lamassu	4	3	3	0.75	Abi	ASM3071882v1	Bacillus mycoides	Bacillus mycoides	6351153	Complete Genome	NA	NA	WP_305928041.1	WP_305928047.1	WP_305928041.1	WP_305928045.1	WP_305928046.1	WP_305928047.1	NA	NA	NA	NA	NA	NA	NA	NA	NA	NA	NA	NA	NA	NA	NA	NA	NA	NA	NA	NA	NA	NA	NA	NA	1	Abi	NA
GCF_030848685.1	Wadjet	Wadjet_III	Wadjet	Wadjet_III	3	4	3	0.75	Non-abi	ASM3084868v1	Bacillus cereus	Bacillus cereus	6018030	Contig	NA	NA	WP_136983229.1	WP_136983231.1	WP_136983229.1	WP_136983230.1	WP_136983231.1	NA	NA	NA	NA	NA	NA	NA	NA	NA	NA	NA	NA	NA	NA	NA	NA	NA	NA	NA	NA	NA	NA	NA	NA	NA	1	Non-abi	NA
GCF_035618135.1	RM	RM_II	RM	RM_II	3	4	3	0.75	Non-abi	ASM3561813v1	Bacillus paranthracis	Bacillus paranthracis	5545808	Contig	NA	NA	WP_001992785.1	WP_001992829.1	WP_001992785.1	WP_001992801.1	WP_001992829.1	NA	NA	NA	NA	NA	NA	NA	NA	NA	NA	NA	NA	NA	NA	NA	NA	NA	NA	NA	NA	NA	NA	NA	NA	NA	1	Non-abi	NA
GCF_035618285.1	PrrC	PrrC	RM	RM_I	4	3	3	0.75	Abi	ASM3561828v1	Bacillus cereus	Bacillus cereus	5813674	Contig	NA	NA	WP_065382002.1	WP_065382005.1	WP_065382002.1	WP_065382003.1	WP_065382004.1	WP_065382005.1	NA	NA	NA	NA	NA	NA	NA	NA	NA	NA	NA	NA	NA	NA	NA	NA	NA	NA	NA	NA	NA	NA	NA	NA	1	Non-abi	NA
GCF_035618315.1	CRISPR-Cas	CAS_Class1-I-B	CRISPR-Cas	CAS_Class1-I-B	3	4	3	0.75	Non-abi	ASM3561831v1	Bacillus cereus	Bacillus cereus	6633202	Contig	NA	NA	WP_324656810.1	WP_324656812.1	WP_324656810.1	WP_324656811.1	WP_324656812.1	NA	NA	NA	NA	NA	NA	NA	NA	NA	NA	NA	NA	NA	NA	NA	NA	NA	NA	NA	NA	NA	NA	NA	NA	NA	1	Non-abi	NA
GCF_037049505.1	PrrC	PrrC	RM	RM_I	4	3	3	0.75	Abi	ASM3704950v1	Bacillus cereus	Bacillus cereus	5751082	Contig	NA	NA	WP_065382002.1	WP_065382005.1	WP_065382002.1	WP_065382003.1	WP_065382004.1	WP_065382005.1	NA	NA	NA	NA	NA	NA	NA	NA	NA	NA	NA	NA	NA	NA	NA	NA	NA	NA	NA	NA	NA	NA	NA	NA	1	Non-abi	NA
GCF_905221595.1	CBASS	CBASS_II	CBASS	CBASS_II	3	4	3	0.75	Abi	B.cereus WGS Assembly III	Bacillus cereus	Bacillus cereus	5686305	Contig	NA	NA	WP_062821292.1	WP_062821294.1	WP_062821292.1	WP_062821293.1	WP_062821294.1	NA	NA	NA	NA	NA	NA	NA	NA	NA	NA	NA	NA	NA	NA	NA	NA	NA	NA	NA	NA	NA	NA	NA	NA	NA	1	Abi	NA
GCF_918184375.1	CBASS	CBASS_II	CBASS	CBASS_II	3	4	3	0.75	Abi	ISI 1346	Bacillus cereus	Bacillus cereus	5736248	Scaffold	NA	NA	WP_270412305.1	WP_270412311.1	WP_270412305.1	WP_270412307.1	WP_270412311.1	NA	NA	NA	NA	NA	NA	NA	NA	NA	NA	NA	NA	NA	NA	NA	NA	NA	NA	NA	NA	NA	NA	NA	NA	NA	1	Abi	NA
GCA_001583875.1	CRISPR-Cas	CAS_Class1-I-C	CRISPR-Cas	CAS_Class1-I-C	5	7	5	0.71	Non-abi	ASM158387v1	Bacillus cereus	Bacillus cereus	5860633	Contig	NA	NA	KXY55060.1	KXY55064.1	KXY55060.1	KXY55061.1	KXY55062.1	KXY55063.1	KXY55064.1	NA	NA	NA	NA	NA	NA	NA	NA	NA	NA	NA	NA	NA	NA	NA	NA	NA	NA	NA	NA	NA	NA	NA	1	Non-abi	NA
GCA_001968805.1	CRISPR-Cas	CAS_Class1-I-C	CRISPR-Cas	CAS_Class1-I-C	5	7	5	0.71	Non-abi	ASM196880v1	Bacillus thuringiensis	Bacillus thuringiensis	5996018	Contig	NA	NA	OMH23727.1	OMH23731.1	OMH23727.1	OMH23728.1	OMH23729.1	OMH23730.1	OMH23731.1	NA	NA	NA	NA	NA	NA	NA	NA	NA	NA	NA	NA	NA	NA	NA	NA	NA	NA	NA	NA	NA	NA	NA	1	Non-abi	NA
GCA_002021445.1	CRISPR-Cas	CAS_Class1-I-C	CRISPR-Cas	CAS_Class1-I-C	5	7	5	0.71	Non-abi	ASM202144v1	Bacillus cereus	Bacillus cereus	5332404	Scaffold	NA	NA	OPA11555.1	OPA11559.1	OPA11555.1	OPA11556.1	OPA11557.1	OPA11558.1	OPA11559.1	NA	NA	NA	NA	NA	NA	NA	NA	NA	NA	NA	NA	NA	NA	NA	NA	NA	NA	NA	NA	NA	NA	NA	1	Non-abi	NA
GCA_002559565.1	CRISPR-Cas	CAS_Class1-I-C	CRISPR-Cas	CAS_Class1-I-C	5	7	5	0.71	Non-abi	ASM255956v1	Bacillus cereus	Bacillus cereus	5993675	Scaffold	NA	NA	PEU06214.1	PEU06218.1	PEU06214.1	PEU06215.1	PEU06216.1	PEU06217.1	PEU06218.1	NA	NA	NA	NA	NA	NA	NA	NA	NA	NA	NA	NA	NA	NA	NA	NA	NA	NA	NA	NA	NA	NA	NA	1	Non-abi	NA
GCA_002560175.1	CRISPR-Cas	CAS_Class1-I-C	CRISPR-Cas	CAS_Class1-I-C	5	7	5	0.71	Non-abi	ASM256017v1	Bacillus cereus	Bacillus cereus	5991422	Scaffold	NA	NA	PFC74953.1	PFC74957.1	PFC74953.1	PFC74954.1	PFC74955.1	PFC74956.1	PFC74957.1	NA	NA	NA	NA	NA	NA	NA	NA	NA	NA	NA	NA	NA	NA	NA	NA	NA	NA	NA	NA	NA	NA	NA	1	Non-abi	NA
GCA_002566135.1	Dnd	Dnd	Dnd	Dnd	7	5	5	0.71	Non-abi	ASM256613v1	Bacillus thuringiensis	Bacillus thuringiensis	6888774	Scaffold	NA	NA	PFJ44430.1	PFJ44441.1	PFJ44430.1	PFJ44431.1	PFJ44432.1	PFJ44433.1	PFJ44434.1	PFJ44438.1	PFJ44441.1	NA	NA	NA	NA	NA	NA	NA	NA	NA	NA	NA	NA	NA	NA	NA	NA	NA	NA	NA	NA	NA	1	Non-abi	NA
GCA_002570925.1	Dnd	Dnd	Dnd	Dnd	7	5	5	0.71	Non-abi	ASM257092v1	Bacillus thuringiensis	Bacillus thuringiensis	5884736	Scaffold	NA	NA	PFV26121.1	PFV26132.1	PFV26121.1	PFV26122.1	PFV26123.1	PFV26124.1	PFV26125.1	PFV26129.1	PFV26132.1	NA	NA	NA	NA	NA	NA	NA	NA	NA	NA	NA	NA	NA	NA	NA	NA	NA	NA	NA	NA	NA	1	Non-abi	NA
GCA_032681105.1	DISARM	DISARM_2	Other	DMS_other	5	7	5	0.71	Non-abi	ASM3268110v1	Bacillus mycoides	Bacillus mycoides	5938482	Complete Genome	NA	NA	WOA64430.1	WOA64438.1	WOA64430.1	WOA64431.1	WOA64432.1	WOA64435.1	WOA64438.1	NA	NA	NA	NA	NA	NA	NA	NA	NA	NA	NA	NA	NA	NA	NA	NA	NA	NA	NA	NA	NA	NA	NA	1	Non-abi	NA
GCF_007681185.1	BREX	BREX_V	BREX	BREX_V	5	7	5	0.71	Non-abi	ASM768118v1	Bacillus mobilis	Bacillus mobilis	5345673	Scaffold	NA	NA	WP_144565373.1	WP_144565381.1	WP_144565373.1	WP_144565375.1	WP_144565377.1	WP_144565379.1	WP_144565381.1	NA	NA	NA	NA	NA	NA	NA	NA	NA	NA	NA	NA	NA	NA	NA	NA	NA	NA	NA	NA	NA	NA	NA	1	Non-abi	NA
GCA_002147655.1	Dnd	Dnd	Dnd	Dnd	10	7	7	0.7	Non-abi	ASM214765v1	Bacillus thuringiensis serovar aizawai	Bacillus thuringiensis	5823474	Scaffold	NA	NA	OUA58842.1	OUA58856.1	OUA58842.1	OUA58843.1	OUA58844.1	OUA58846.1	OUA58849.1	OUA58852.1	OUA58853.1	OUA58854.1	OUA58855.1	OUA58856.1	NA	NA	NA	NA	NA	NA	NA	NA	NA	NA	NA	NA	NA	NA	NA	NA	NA	NA	1	Non-abi	NA
GCA_002556915.1	Dnd	Dnd	Dnd	Dnd	10	7	7	0.7	Non-abi	ASM255691v1	Bacillus wiedmannii	Bacillus wiedmannii	5491785	Scaffold	NA	NA	PEO17468.1	PEO17481.1	PEO17468.1	PEO17469.1	PEO17470.1	PEO17472.1	PEO17475.1	PEO17477.1	PEO17478.1	PEO17479.1	PEO17480.1	PEO17481.1	NA	NA	NA	NA	NA	NA	NA	NA	NA	NA	NA	NA	NA	NA	NA	NA	NA	NA	1	Non-abi	NA
GCA_002558315.1	Dnd	Dnd	Dnd	Dnd	10	7	7	0.7	Non-abi	ASM255831v1	Bacillus cereus	Bacillus cereus	5771229	Scaffold	NA	NA	PEQ46976.1	PEQ46989.1	PEQ46976.1	PEQ46977.1	PEQ46978.1	PEQ46980.1	PEQ46983.1	PEQ46985.1	PEQ46986.1	PEQ46987.1	PEQ46988.1	PEQ46989.1	NA	NA	NA	NA	NA	NA	NA	NA	NA	NA	NA	NA	NA	NA	NA	NA	NA	NA	1	Non-abi	NA
GCA_002565765.1	Dnd	Dnd	Dnd	Dnd	10	7	7	0.7	Non-abi	ASM256576v1	Bacillus cereus	Bacillus cereus	5955484	Scaffold	NA	NA	PFM97279.1	PFM97292.1	PFM97279.1	PFM97280.1	PFM97281.1	PFM97283.1	PFM97286.1	PFM97288.1	PFM97289.1	PFM97290.1	PFM97291.1	PFM97292.1	NA	NA	NA	NA	NA	NA	NA	NA	NA	NA	NA	NA	NA	NA	NA	NA	NA	NA	1	Non-abi	NA
GCA_031316765.1	Dnd	Dnd	Dnd	Dnd	10	7	7	0.7	Non-abi	ASM3131676v1	Bacillus cereus	Bacillus cereus	5498097	Scaffold	NA	NA	MDR4194816.1	MDR4194830.1	MDR4194816.1	MDR4194817.1	MDR4194818.1	MDR4194820.1	MDR4194823.1	MDR4194826.1	MDR4194827.1	MDR4194828.1	MDR4194829.1	MDR4194830.1	NA	NA	NA	NA	NA	NA	NA	NA	NA	NA	NA	NA	NA	NA	NA	NA	NA	NA	1	Non-abi	NA
GCA_000003955.1	ShosTA	ShosTA	ShosTA	ShosTA	3	2	2	0.67	Possible abi	ASM395v1	Bacillus cereus AH1273	Bacillus cereus	5790501	Chromosome	NA	NA	EEL90182.1	EEL90184.1	EEL90182.1	EEL90183.1	EEL90184.1	NA	NA	NA	NA	NA	NA	NA	NA	NA	NA	NA	NA	NA	NA	NA	NA	NA	NA	NA	NA	NA	NA	NA	NA	NA	1	Possible abi	NA
GCA_000007825.1	RM	RM_II	RM	RM_II	3	2	2	0.67	Non-abi	ASM782v1	Bacillus cereus ATCC 14579	Bacillus cereus	5427083	Complete Genome	NA	NA	AAP07926.1	AAP07928.1	AAP07926.1	AAP07927.1	AAP07928.1	NA	NA	NA	NA	NA	NA	NA	NA	NA	NA	NA	NA	NA	NA	NA	NA	NA	NA	NA	NA	NA	NA	NA	NA	NA	1	Non-abi	NA
GCA_000007825.1	RM	RM_I	Other	DMS_other	3	2	2	0.67	Non-abi	ASM782v1	Bacillus cereus ATCC 14579	Bacillus cereus	5427083	Complete Genome	NA	NA	AAP11370.1	AAP11372.1	AAP11370.1	AAP11371.1	AAP11372.1	NA	NA	NA	NA	NA	NA	NA	NA	NA	NA	NA	NA	NA	NA	NA	NA	NA	NA	NA	NA	NA	NA	NA	NA	NA	1	Non-abi	NA
GCA_000011625.1	Dnd	Dnd	Dnd	Dnd	9	6	6	0.67	Non-abi	ASM1162v1	Bacillus cereus E33L	Bacillus cereus	5843235	Complete Genome	NA	NA	AAU19407.1	AAU19419.1	AAU19407.1	AAU19410.1	AAU19411.1	AAU19412.1	AAU19414.1	AAU19416.1	AAU19417.1	AAU19418.1	AAU19419.1	NA	NA	NA	NA	NA	NA	NA	NA	NA	NA	NA	NA	NA	NA	NA	NA	NA	NA	NA	1	Non-abi	NA
GCA_000017425.1	RM	RM_II	RM	RM_II	2	3	2	0.67	Non-abi	ASM1742v1	Bacillus cytotoxicus NVH 391-98	Bacillus cytotoxicus	4094159	Complete Genome	NA	NA	ABS21094.1	ABS21095.1	ABS21094.1	ABS21095.1	NA	NA	NA	NA	NA	NA	NA	NA	NA	NA	NA	NA	NA	NA	NA	NA	NA	NA	NA	NA	NA	NA	NA	NA	NA	NA	1	Non-abi	NA
GCA_000160995.1	ShosTA	ShosTA	ShosTA	ShosTA	3	2	2	0.67	Possible abi	ASM16099v1	Bacillus cereus R309803	Bacillus cereus	5586253	Chromosome	NA	NA	EEK75603.1	EEK75605.1	EEK75603.1	EEK75604.1	EEK75605.1	NA	NA	NA	NA	NA	NA	NA	NA	NA	NA	NA	NA	NA	NA	NA	NA	NA	NA	NA	NA	NA	NA	NA	NA	NA	1	Possible abi	NA
GCA_000160995.1	RM	RM_I	RM	RM_I	2	3	2	0.67	Non-abi	ASM16099v1	Bacillus cereus R309803	Bacillus cereus	5586253	Chromosome	NA	NA	EEK75675.1	EEK75677.1	EEK75675.1	EEK75677.1	NA	NA	NA	NA	NA	NA	NA	NA	NA	NA	NA	NA	NA	NA	NA	NA	NA	NA	NA	NA	NA	NA	NA	NA	NA	NA	1	Non-abi	NA
GCA_000161035.1	Septu	Septu	Septu	Septu_I	3	2	2	0.67	Possible abi	ASM16103v1	Bacillus cereus m1550	Bacillus cereus	5246493	Chromosome	NA	NA	EEK90809.1	EEK90812.1	EEK90809.1	EEK90810.1	EEK90812.1	NA	NA	NA	NA	NA	NA	NA	NA	NA	NA	NA	NA	NA	NA	NA	NA	NA	NA	NA	NA	NA	NA	NA	NA	NA	1	Possible abi	NA
GCA_000161115.1	RM	RM_II	RM	RM_II	3	2	2	0.67	Non-abi	ASM16111v1	Bacillus cereus BDRD-Cer4	Bacillus cereus	5397450	Chromosome	NA	NA	EEL12935.1	EEL12937.1	EEL12935.1	EEL12936.1	EEL12937.1	NA	NA	NA	NA	NA	NA	NA	NA	NA	NA	NA	NA	NA	NA	NA	NA	NA	NA	NA	NA	NA	NA	NA	NA	NA	1	Non-abi	NA
GCA_000161135.1	Hachiman	Hachiman	Hachiman	Hachiman_I	2	3	2	0.67	Abi	ASM16113v1	Bacillus cereus 95/8201	Bacillus cereus	5584055	Chromosome	NA	NA	EEL14064.1	EEL14065.1	EEL14064.1	EEL14065.1	NA	NA	NA	NA	NA	NA	NA	NA	NA	NA	NA	NA	NA	NA	NA	NA	NA	NA	NA	NA	NA	NA	NA	NA	NA	NA	1	Abi	NA
GCA_000161175.1	ShosTA	ShosTA	ShosTA	ShosTA	3	2	2	0.67	Possible abi	ASM16117v1	Bacillus cereus Rock1-15	Bacillus cereus	5766278	Chromosome	NA	NA	EEL25347.1	EEL25349.1	EEL25347.1	EEL25348.1	EEL25349.1	NA	NA	NA	NA	NA	NA	NA	NA	NA	NA	NA	NA	NA	NA	NA	NA	NA	NA	NA	NA	NA	NA	NA	NA	NA	1	Possible abi	NA
GCA_000161695.1	RM	RM_II	RM	RM_II	3	2	2	0.67	Non-abi	ASM16169v1	Bacillus thuringiensis serovar pulsiensis BGSC 4CC1	Bacillus thuringiensis	6002603	Chromosome	NA	NA	EEM91033.1	EEM91036.1	EEM91033.1	EEM91034.1	EEM91036.1	NA	NA	NA	NA	NA	NA	NA	NA	NA	NA	NA	NA	NA	NA	NA	NA	NA	NA	NA	NA	NA	NA	NA	NA	NA	1	Non-abi	NA
GCA_000161735.1	Gabija	Gabija	Gabija	Gabija	2	3	2	0.67	Abi	ASM16173v1	Bacillus thuringiensis IBL 4222	Bacillus thuringiensis	6612432	Chromosome	NA	NA	EEN04439.1	EEN04441.1	EEN04439.1	EEN04441.1	NA	NA	NA	NA	NA	NA	NA	NA	NA	NA	NA	NA	NA	NA	NA	NA	NA	NA	NA	NA	NA	NA	NA	NA	NA	NA	1	Abi	NA
GCA_000161735.1	Lamassu	Lamassu	Lamassu	Lamassu	2	3	2	0.67	Abi	ASM16173v1	Bacillus thuringiensis IBL 4222	Bacillus thuringiensis	6612432	Chromosome	NA	NA	EEN00273.1	EEN00275.1	EEN00273.1	EEN00275.1	NA	NA	NA	NA	NA	NA	NA	NA	NA	NA	NA	NA	NA	NA	NA	NA	NA	NA	NA	NA	NA	NA	NA	NA	NA	NA	1	Abi	NA
GCA_000181635.1	Shango	Shango	Shango	Shango	2	3	2	0.67	Unknown	ASM18163v1	Bacillus cereus NVH0597-99	Bacillus cereus	5348704	Scaffold	NA	NA	EDX67086.1	EDX67087.1	EDX67086.1	EDX67087.1	NA	NA	NA	NA	NA	NA	NA	NA	NA	NA	NA	NA	NA	NA	NA	NA	NA	NA	NA	NA	NA	NA	NA	NA	NA	NA	1	Unknown	NA
GCA_000290735.1	Dnd	Dnd	Dnd	Dnd	9	6	6	0.67	Non-abi	Baci_cere_VD169_V1	Bacillus cereus VD169	Bacillus cereus	5951374	Scaffold	NA	NA	EJR92203.1	EJR92213.1	EJR92203.1	EJR92204.1	EJR92205.1	EJR92207.1	EJR92209.1	EJR92210.1	EJR92211.1	EJR92212.1	EJR92213.1	NA	NA	NA	NA	NA	NA	NA	NA	NA	NA	NA	NA	NA	NA	NA	NA	NA	NA	NA	1	Non-abi	NA
GCA_000291075.1	Retron	Retron_III	Retron	Retron_III	2	3	2	0.67	Abi	Baci_cere_HuA4-10_V1	Bacillus cereus HuA4-10	Bacillus cereus	5803300	Scaffold	NA	NA	EJQ74337.1	EJQ74339.1	EJQ74337.1	EJQ74339.1	NA	NA	NA	NA	NA	NA	NA	NA	NA	NA	NA	NA	NA	NA	NA	NA	NA	NA	NA	NA	NA	NA	NA	NA	NA	NA	1	Abi	NA
GCA_000291375.1	RM	RM_II	RM	RM_II	3	2	2	0.67	Non-abi	Baci_cere_BAG5X2-1_G13204_V1	Bacillus wiedmannii	Bacillus wiedmannii	5855291	Scaffold	NA	NA	EJQ46604.1	EJQ46606.1	EJQ46604.1	EJQ46605.1	EJQ46606.1	NA	NA	NA	NA	NA	NA	NA	NA	NA	NA	NA	NA	NA	NA	NA	NA	NA	NA	NA	NA	NA	NA	NA	NA	NA	1	Non-abi	NA
GCA_000291435.1	RM	RM_II	RM	RM_II	2	3	2	0.67	Non-abi	Baci_cere_BAG4O-1_G13205_V1	Bacillus cereus BAG4O-1	Bacillus cereus	5726356	Scaffold	NA	NA	EJQ31984.1	EJQ31985.1	EJQ31984.1	EJQ31985.1	NA	NA	NA	NA	NA	NA	NA	NA	NA	NA	NA	NA	NA	NA	NA	NA	NA	NA	NA	NA	NA	NA	NA	NA	NA	NA	1	Non-abi	NA
GCA_000291535.1	RM	RM_II	RM	RM_II	2	3	2	0.67	Non-abi	Baci_cere_BAG3O-2_G13191_V1	Bacillus cereus BAG3O-2	Bacillus cereus	5856021	Scaffold	NA	NA	EJQ04155.1	EJQ04156.1	EJQ04155.1	EJQ04156.1	NA	NA	NA	NA	NA	NA	NA	NA	NA	NA	NA	NA	NA	NA	NA	NA	NA	NA	NA	NA	NA	NA	NA	NA	NA	NA	1	Non-abi	NA
GCA_000291665.1	BREX	BREX_III	BREX	BREX_III	4	6	4	0.67	Non-abi	Baci_cere_BAG2X1-1_G13209_V1	Bacillus cereus BAG2X1-1	Bacillus cereus	5188937	Scaffold	NA	NA	EJS64645.1	EJS64650.1	EJS64645.1	EJS64647.1	EJS64648.1	EJS64650.1	NA	NA	NA	NA	NA	NA	NA	NA	NA	NA	NA	NA	NA	NA	NA	NA	NA	NA	NA	NA	NA	NA	NA	NA	1	Non-abi	NA
GCA_000292455.1	DISARM	DISARM_2	Other	DMS_other	4	6	4	0.67	Non-abi	ASM29245v1	Bacillus thuringiensis HD-771	Bacillus thuringiensis	6438373	Complete Genome	NA	NA	AFQ16708.1	AFQ16714.1	AFQ16708.1	AFQ16712.1	AFQ16713.1	AFQ16714.1	NA	NA	NA	NA	NA	NA	NA	NA	NA	NA	NA	NA	NA	NA	NA	NA	NA	NA	NA	NA	NA	NA	NA	NA	1	Non-abi	NA
GCA_000398945.1	RM	RM_II	RM	RM_II	3	3	2	0.67	Non-abi	Baci_cere_Schrouff_V2	Bacillus cereus str. Schrouff	Bacillus cereus	6267079	Scaffold	NA	NA	EOO05693.1	EOO05698.1	EOO05693.1	EOO05695.1	EOO05698.1	NA	NA	NA	NA	NA	NA	NA	NA	NA	NA	NA	NA	NA	NA	NA	NA	NA	NA	NA	NA	NA	NA	NA	NA	NA	1	Non-abi	NA
GCA_000398965.1	Gabija	Gabija	Gabija	Gabija	3	2	2	0.67	Abi	Baci_cere_HuA3-9_V1	Bacillus cereus HuA3-9	Bacillus cereus	6241316	Scaffold	NA	NA	EOO12776.1	EOO12782.1	EOO12776.1	EOO12781.1	EOO12782.1	NA	NA	NA	NA	NA	NA	NA	NA	NA	NA	NA	NA	NA	NA	NA	NA	NA	NA	NA	NA	NA	NA	NA	NA	NA	1	Abi	NA
GCA_000399185.1	RM	RM_II	RM	RM_II	3	3	2	0.67	Non-abi	Baci_cere_K-5975c_V1	Bacillus cereus K-5975c	Bacillus cereus	6319750	Scaffold	NA	NA	EOO81835.1	EOO81840.1	EOO81835.1	EOO81837.1	EOO81840.1	NA	NA	NA	NA	NA	NA	NA	NA	NA	NA	NA	NA	NA	NA	NA	NA	NA	NA	NA	NA	NA	NA	NA	NA	NA	1	Non-abi	NA
GCA_000399405.1	RM	RM_II	RM	RM_II	3	2	2	0.67	Non-abi	Baci_cere_HuA2-3_V1	Bacillus toyonensis	Bacillus toyonensis	5717029	Scaffold	NA	NA	EOP30578.1	EOP30583.1	EOP30578.1	EOP30579.1	EOP30583.1	NA	NA	NA	NA	NA	NA	NA	NA	NA	NA	NA	NA	NA	NA	NA	NA	NA	NA	NA	NA	NA	NA	NA	NA	NA	1	Non-abi	NA
GCA_000399565.1	Retron	Retron_III	Retron	Retron_III	2	3	2	0.67	Abi	Baci_cere_VD184_V1	Bacillus cereus VD184	Bacillus cereus	6332031	Scaffold	NA	NA	EOQ17626.1	EOQ17628.1	EOQ17626.1	EOQ17628.1	NA	NA	NA	NA	NA	NA	NA	NA	NA	NA	NA	NA	NA	NA	NA	NA	NA	NA	NA	NA	NA	NA	NA	NA	NA	NA	1	Abi	NA
GCA_000518025.1	RM	RM_II	RM	RM_II	3	2	2	0.67	Non-abi	ASM51802v1	Bacillus cereus	Bacillus cereus	5633049	Contig	NA	NA	ETT82801.1	ETT82803.1	ETT82801.1	ETT82802.1	ETT82803.1	NA	NA	NA	NA	NA	NA	NA	NA	NA	NA	NA	NA	NA	NA	NA	NA	NA	NA	NA	NA	NA	NA	NA	NA	NA	1	Non-abi	NA
GCA_000773635.1	RM	RM_II	RM	RM_II	3	3	2	0.67	Non-abi	ASM77363v1	Bacillus cereus	Bacillus cereus	5812578	Scaffold	NA	NA	KGT40515.1	KGT40519.1	KGT40515.1	KGT40517.1	KGT40519.1	NA	NA	NA	NA	NA	NA	NA	NA	NA	NA	NA	NA	NA	NA	NA	NA	NA	NA	NA	NA	NA	NA	NA	NA	NA	1	Non-abi	NA
GCA_001008565.1	RM	RM_II	RM	RM_II	2	3	2	0.67	Non-abi	ASM100856v1	Bacillus cereus	Bacillus cereus	6055568	Scaffold	NA	NA	KLA29513.1	KLA29515.1	KLA29513.1	KLA29515.1	NA	NA	NA	NA	NA	NA	NA	NA	NA	NA	NA	NA	NA	NA	NA	NA	NA	NA	NA	NA	NA	NA	NA	NA	NA	NA	1	Non-abi	NA
GCA_001044565.1	RM	RM_II	RM	RM_II	3	2	2	0.67	Non-abi	ASM104456v1	Bacillus cereus	Bacillus cereus	5926033	Scaffold	NA	NA	KMP34631.1	KMP34633.1	KMP34631.1	KMP34632.1	KMP34633.1	NA	NA	NA	NA	NA	NA	NA	NA	NA	NA	NA	NA	NA	NA	NA	NA	NA	NA	NA	NA	NA	NA	NA	NA	NA	1	Non-abi	NA
GCA_001044645.1	Septu	Septu	Other	PDC-M01	3	2	2	0.67	Possible abi	ASM104464v1	Bacillus cereus	Bacillus cereus	5714965	Scaffold	NA	NA	KMP31781.1	KMP31784.1	KMP31781.1	KMP31783.1	KMP31784.1	NA	NA	NA	NA	NA	NA	NA	NA	NA	NA	NA	NA	NA	NA	NA	NA	NA	NA	NA	NA	NA	NA	NA	NA	NA	1	Unknown	NA
GCA_001044655.1	RM	RM_I	RM	RM_I	2	3	2	0.67	Non-abi	ASM104465v1	Bacillus cereus	Bacillus cereus	6069941	Scaffold	NA	NA	KMQ23699.1	KMQ23700.1	KMQ23699.1	KMQ23700.1	NA	NA	NA	NA	NA	NA	NA	NA	NA	NA	NA	NA	NA	NA	NA	NA	NA	NA	NA	NA	NA	NA	NA	NA	NA	NA	1	Non-abi	NA
GCA_001044795.1	RM	RM_II	RM	RM_II	2	3	2	0.67	Non-abi	ASM104479v1	Bacillus cereus	Bacillus cereus	5530488	Scaffold	NA	NA	KMP70238.1	KMP70239.1	KMP70238.1	KMP70239.1	NA	NA	NA	NA	NA	NA	NA	NA	NA	NA	NA	NA	NA	NA	NA	NA	NA	NA	NA	NA	NA	NA	NA	NA	NA	NA	1	Non-abi	NA
GCA_001044905.1	Dnd	Dnd	Dnd	Dnd	9	6	6	0.67	Non-abi	ASM104490v1	Bacillus cereus	Bacillus cereus	5333418	Scaffold	NA	NA	KMQ06855.1	KMQ06865.1	KMQ06855.1	KMQ06856.1	KMQ06857.1	KMQ06858.1	KMQ06859.1	KMQ06861.1	KMQ06863.1	KMQ06864.1	KMQ06865.1	NA	NA	NA	NA	NA	NA	NA	NA	NA	NA	NA	NA	NA	NA	NA	NA	NA	NA	NA	1	Non-abi	NA
GCA_001548175.1	MADS	MADS	Other	DMS_other	3	2	2	0.67	Non-abi	ASM154817v1	Bacillus thuringiensis serovar tolworthi	Bacillus thuringiensis	6870591	Complete Genome	NA	NA	BAR87209.1	BAR87211.1	BAR87209.1	BAR87210.1	BAR87211.1	NA	NA	NA	NA	NA	NA	NA	NA	NA	NA	NA	NA	NA	NA	NA	NA	NA	NA	NA	NA	NA	NA	NA	NA	NA	1	Non-abi	NA
GCA_001566385.1	RM	RM_I	RM	RM_I	2	3	2	0.67	Non-abi	ASM156638v1	Bacillus cereus	Bacillus cereus	5501965	Contig	NA	NA	KXI79842.1	KXI79843.1	KXI79842.1	KXI79843.1	NA	NA	NA	NA	NA	NA	NA	NA	NA	NA	NA	NA	NA	NA	NA	NA	NA	NA	NA	NA	NA	NA	NA	NA	NA	NA	1	Non-abi	NA
GCA_001583855.1	RM	RM_I	RM	RM_I	2	3	2	0.67	Non-abi	ASM158385v1	Bacillus cereus	Bacillus cereus	5663643	Contig	NA	NA	KXY87241.1	KXY87242.1	KXY87241.1	KXY87242.1	NA	NA	NA	NA	NA	NA	NA	NA	NA	NA	NA	NA	NA	NA	NA	NA	NA	NA	NA	NA	NA	NA	NA	NA	NA	NA	1	Non-abi	NA
GCA_001618665.1	CRISPR-Cas	CAS_Class1-I-C	CRISPR-Cas	CAS_other	2	3	2	0.67	Non-abi	ASM161866v1	Bacillus thuringiensis	Bacillus thuringiensis	6111291	Complete Genome	NA	NA	AMX80421.1	AMX80422.1	AMX80421.1	AMX80422.1	NA	NA	NA	NA	NA	NA	NA	NA	NA	NA	NA	NA	NA	NA	NA	NA	NA	NA	NA	NA	NA	NA	NA	NA	NA	NA	1	Non-abi	NA
GCA_001619385.1	RM	RM_II	RM	RM_II	3	2	2	0.67	Non-abi	ASM161938v1	Bacillus cereus	Bacillus cereus	5383626	Scaffold	NA	NA	KZD58468.1	KZD58470.1	KZD58468.1	KZD58469.1	KZD58470.1	NA	NA	NA	NA	NA	NA	NA	NA	NA	NA	NA	NA	NA	NA	NA	NA	NA	NA	NA	NA	NA	NA	NA	NA	NA	1	Non-abi	NA
GCA_001619405.1	RM	RM_II	RM	RM_II	3	2	2	0.67	Non-abi	ASM161940v1	Bacillus cereus	Bacillus cereus	5591458	Scaffold	NA	NA	KZD74514.1	KZD74516.1	KZD74514.1	KZD74515.1	KZD74516.1	NA	NA	NA	NA	NA	NA	NA	NA	NA	NA	NA	NA	NA	NA	NA	NA	NA	NA	NA	NA	NA	NA	NA	NA	NA	1	Non-abi	NA
GCA_001619465.1	RM	RM_II	RM	RM_II	3	2	2	0.67	Non-abi	ASM161946v1	Bacillus cereus	Bacillus cereus	5382412	Scaffold	NA	NA	KZD56960.1	KZD56962.1	KZD56960.1	KZD56961.1	KZD56962.1	NA	NA	NA	NA	NA	NA	NA	NA	NA	NA	NA	NA	NA	NA	NA	NA	NA	NA	NA	NA	NA	NA	NA	NA	NA	1	Non-abi	NA
GCA_001645525.1	Gabija	Gabija	Gabija	Gabija	2	3	2	0.67	Abi	ASM164552v1	Bacillus wiedmannii	Bacillus wiedmannii	5590865	Contig	NA	NA	OAK44509.1	OAK44510.1	OAK44509.1	OAK44510.1	NA	NA	NA	NA	NA	NA	NA	NA	NA	NA	NA	NA	NA	NA	NA	NA	NA	NA	NA	NA	NA	NA	NA	NA	NA	NA	1	Abi	NA
GCA_001683705.1	RM	RM_I	RM	RM_I	2	3	2	0.67	Non-abi	ASM168370v1	Bacillus cereus	Bacillus cereus	5627493	Contig	NA	NA	OBZ63427.1	OBZ63428.1	OBZ63427.1	OBZ63428.1	NA	NA	NA	NA	NA	NA	NA	NA	NA	NA	NA	NA	NA	NA	NA	NA	NA	NA	NA	NA	NA	NA	NA	NA	NA	NA	1	Non-abi	NA
GCA_001692675.1	Dnd	Dnd	Dnd	Dnd	9	6	6	0.67	Non-abi	ASM169267v1	Bacillus thuringiensis	Bacillus thuringiensis	6152737	Complete Genome	NA	NA	ANV73394.1	ANV73404.1	ANV73394.1	ANV73395.1	ANV73396.1	ANV73397.1	ANV73398.1	ANV73400.1	ANV73402.1	ANV73403.1	ANV73404.1	NA	NA	NA	NA	NA	NA	NA	NA	NA	NA	NA	NA	NA	NA	NA	NA	NA	NA	NA	1	Non-abi	NA
GCA_001883975.1	CBASS	CBASS_I	CBASS	CBASS_IIs	2	3	2	0.67	Abi	ASM188397v1	Bacillus cereus	Bacillus cereus	5605775	Contig	NA	NA	OJD97641.1	OJD97642.1	OJD97641.1	OJD97642.1	NA	NA	NA	NA	NA	NA	NA	NA	NA	NA	NA	NA	NA	NA	NA	NA	NA	NA	NA	NA	NA	NA	NA	NA	NA	NA	1	Abi	NA
GCA_001883995.1	Dnd	Dnd	Dnd	Dnd	9	6	6	0.67	Non-abi	ASM188399v1	Bacillus paranthracis	Bacillus paranthracis	5513239	Contig	NA	NA	OJE29691.1	OJE29701.1	OJE29691.1	OJE29692.1	OJE29693.1	OJE29694.1	OJE29695.1	OJE29697.1	OJE29699.1	OJE29700.1	OJE29701.1	NA	NA	NA	NA	NA	NA	NA	NA	NA	NA	NA	NA	NA	NA	NA	NA	NA	NA	NA	1	Non-abi	NA
GCA_001884045.1	Retron	Retron_III	Retron	Retron_III	2	3	2	0.67	Abi	ASM188404v1	Bacillus mobilis	Bacillus mobilis	5660141	Contig	NA	NA	OJE47489.1	OJE47491.1	OJE47489.1	OJE47491.1	NA	NA	NA	NA	NA	NA	NA	NA	NA	NA	NA	NA	NA	NA	NA	NA	NA	NA	NA	NA	NA	NA	NA	NA	NA	NA	1	Abi	NA
GCA_001982885.1	CBASS	CBASS_I	CBASS	CBASS_I	2	3	2	0.67	Abi	ASM198288v1	Bacillus cereus	Bacillus cereus	5982997	Scaffold	NA	NA	ONG65915.1	ONG65916.1	ONG65915.1	ONG65916.1	NA	NA	NA	NA	NA	NA	NA	NA	NA	NA	NA	NA	NA	NA	NA	NA	NA	NA	NA	NA	NA	NA	NA	NA	NA	NA	1	Abi	NA
GCA_002014665.1	RM	RM_II	RM	RM_II	3	2	2	0.67	Non-abi	ASM201466v1	Bacillus cereus	Bacillus cereus	5370551	Contig	NA	NA	OOR45129.1	OOR45131.1	OOR45129.1	OOR45130.1	OOR45131.1	NA	NA	NA	NA	NA	NA	NA	NA	NA	NA	NA	NA	NA	NA	NA	NA	NA	NA	NA	NA	NA	NA	NA	NA	NA	1	Non-abi	NA
GCA_002014895.1	RM	RM_II	RM	RM_II	3	2	2	0.67	Non-abi	ASM201489v1	Bacillus cereus	Bacillus cereus	5659188	Contig	NA	NA	OOR38192.1	OOR38194.1	OOR38192.1	OOR38193.1	OOR38194.1	NA	NA	NA	NA	NA	NA	NA	NA	NA	NA	NA	NA	NA	NA	NA	NA	NA	NA	NA	NA	NA	NA	NA	NA	NA	1	Non-abi	NA
GCA_002021335.1	Dnd	Dnd	Dnd	Dnd	9	6	6	0.67	Non-abi	ASM202133v1	Bacillus cereus	Bacillus cereus	5470590	Contig	NA	NA	OOZ80866.1	OOZ80876.1	OOZ80866.1	OOZ80867.1	OOZ80868.1	OOZ80869.1	OOZ80870.1	OOZ80872.1	OOZ80874.1	OOZ80875.1	OOZ80876.1	NA	NA	NA	NA	NA	NA	NA	NA	NA	NA	NA	NA	NA	NA	NA	NA	NA	NA	NA	1	Non-abi	NA
GCA_002021365.1	RM	RM_II	RM	RM_II	2	3	2	0.67	Non-abi	ASM202136v1	Bacillus cereus	Bacillus cereus	5115299	Contig	NA	NA	OOZ90804.1	OOZ90805.1	OOZ90804.1	OOZ90805.1	NA	NA	NA	NA	NA	NA	NA	NA	NA	NA	NA	NA	NA	NA	NA	NA	NA	NA	NA	NA	NA	NA	NA	NA	NA	NA	1	Non-abi	NA
GCA_002024565.1	RM	RM_I	RM	RM_I	2	3	2	0.67	Non-abi	ASM202456v1	Bacillus anthracis	Bacillus anthracis	5838097	Scaffold	NA	NA	OPD57715.1	OPD57716.1	OPD57715.1	OPD57716.1	NA	NA	NA	NA	NA	NA	NA	NA	NA	NA	NA	NA	NA	NA	NA	NA	NA	NA	NA	NA	NA	NA	NA	NA	NA	NA	1	Non-abi	NA
GCA_002025105.1	DISARM	DISARM_2	Other	DMS_other	4	6	4	0.67	Non-abi	ASM202510v1	Bacillus thuringiensis	Bacillus thuringiensis	6303767	Complete Genome	NA	NA	AQY37373.1	AQY37378.1	AQY37373.1	AQY37374.1	AQY37375.1	AQY37378.1	NA	NA	NA	NA	NA	NA	NA	NA	NA	NA	NA	NA	NA	NA	NA	NA	NA	NA	NA	NA	NA	NA	NA	NA	1	Non-abi	NA
GCA_002146445.1	Lamassu	Lamassu	Lamassu	Lamassu	3	2	2	0.67	Abi	ASM214644v1	Bacillus thuringiensis serovar jinghongiensis	Bacillus thuringiensis	6234285	Scaffold	NA	NA	OTW84057.1	OTW84059.1	OTW84057.1	OTW84058.1	OTW84059.1	NA	NA	NA	NA	NA	NA	NA	NA	NA	NA	NA	NA	NA	NA	NA	NA	NA	NA	NA	NA	NA	NA	NA	NA	NA	1	Abi	NA
GCA_002146545.1	Lamassu	Lamassu	Lamassu	Lamassu	3	2	2	0.67	Abi	ASM214654v1	Bacillus thuringiensis serovar japonensis	Bacillus thuringiensis	6217009	Scaffold	NA	NA	OTX19169.1	OTX19171.1	OTX19169.1	OTX19170.1	OTX19171.1	NA	NA	NA	NA	NA	NA	NA	NA	NA	NA	NA	NA	NA	NA	NA	NA	NA	NA	NA	NA	NA	NA	NA	NA	NA	1	Abi	NA
GCA_002146815.1	Thoeris	Thoeris_I	Thoeris	Thoeris_I	2	3	2	0.67	Abi	ASM214681v1	Bacillus thuringiensis serovar rongseni	Bacillus thuringiensis	5776387	Scaffold	NA	NA	OTY27812.1	OTY27813.1	OTY27812.1	OTY27813.1	NA	NA	NA	NA	NA	NA	NA	NA	NA	NA	NA	NA	NA	NA	NA	NA	NA	NA	NA	NA	NA	NA	NA	NA	NA	NA	1	Abi	NA
GCA_002146825.1	CRISPR-Cas	CAS_Class1-I-B	CRISPR-Cas	CAS_other	2	3	2	0.67	Non-abi	ASM214682v1	Bacillus thuringiensis serovar pingluonsis	Bacillus thuringiensis	6382804	Contig	NA	NA	OTY48274.1	OTY48275.1	OTY48274.1	OTY48275.1	NA	NA	NA	NA	NA	NA	NA	NA	NA	NA	NA	NA	NA	NA	NA	NA	NA	NA	NA	NA	NA	NA	NA	NA	NA	NA	1	Non-abi	NA
GCA_002147005.1	Dnd	Dnd	Dnd	Dnd	9	6	6	0.67	Non-abi	ASM214700v1	Bacillus thuringiensis serovar pondicheriensis	Bacillus thuringiensis	5701900	Contig	NA	NA	OTX52918.1	OTX52928.1	OTX52918.1	OTX52919.1	OTX52920.1	OTX52921.1	OTX52922.1	OTX52924.1	OTX52926.1	OTX52927.1	OTX52928.1	NA	NA	NA	NA	NA	NA	NA	NA	NA	NA	NA	NA	NA	NA	NA	NA	NA	NA	NA	1	Non-abi	NA
GCA_002147965.1	RM	RM_II	RM	RM_II	2	3	2	0.67	Non-abi	ASM214796v1	Bacillus thuringiensis serovar iberica	Bacillus thuringiensis	6326082	Scaffold	NA	NA	OUB53548.1	OUB53549.1	OUB53548.1	OUB53549.1	NA	NA	NA	NA	NA	NA	NA	NA	NA	NA	NA	NA	NA	NA	NA	NA	NA	NA	NA	NA	NA	NA	NA	NA	NA	NA	1	Non-abi	NA
GCA_002148095.1	Septu	Septu	Septu	Septu_I	3	2	2	0.67	Possible abi	ASM214809v1	Bacillus thuringiensis serovar dakota	Bacillus thuringiensis	6036879	Scaffold	NA	NA	OUB69070.1	OUB69073.1	OUB69070.1	OUB69071.1	OUB69073.1	NA	NA	NA	NA	NA	NA	NA	NA	NA	NA	NA	NA	NA	NA	NA	NA	NA	NA	NA	NA	NA	NA	NA	NA	NA	1	Possible abi	NA
GCA_002148155.1	Retron	Retron_III	Retron	Retron_III	2	3	2	0.67	Abi	ASM214815v1	Bacillus thuringiensis serovar medellin	Bacillus thuringiensis	7437736	Scaffold	NA	NA	OUC03850.1	OUC03852.1	OUC03850.1	OUC03852.1	NA	NA	NA	NA	NA	NA	NA	NA	NA	NA	NA	NA	NA	NA	NA	NA	NA	NA	NA	NA	NA	NA	NA	NA	NA	NA	1	Abi	NA
GCA_002192515.1	Septu	Septu	Septu	Septu_I	3	3	2	0.67	Possible abi	ASM219251v1	Bacillus thuringiensis	Bacillus thuringiensis	5246329	Complete Genome	NA	NA	ARZ63016.1	ARZ63019.1	ARZ63016.1	ARZ63018.1	ARZ63019.1	NA	NA	NA	NA	NA	NA	NA	NA	NA	NA	NA	NA	NA	NA	NA	NA	NA	NA	NA	NA	NA	NA	NA	NA	NA	1	Possible abi	NA
GCA_002192515.1	Septu	Septu	Other	PDC-M01	3	2	2	0.67	Possible abi	ASM219251v1	Bacillus thuringiensis	Bacillus thuringiensis	5246329	Complete Genome	NA	NA	ARZ63016.1	ARZ63019.1	ARZ63016.1	ARZ63018.1	ARZ63019.1	NA	NA	NA	NA	NA	NA	NA	NA	NA	NA	NA	NA	NA	NA	NA	NA	NA	NA	NA	NA	NA	NA	NA	NA	NA	1	Unknown	NA
GCA_002214705.1	RM	RM_I	RM	RM_I	2	3	2	0.67	Non-abi	ASM221470v1	Bacillus cereus	Bacillus cereus	5369104	Complete Genome	NA	NA	ASI75286.1	ASI75288.1	ASI75286.1	ASI75288.1	NA	NA	NA	NA	NA	NA	NA	NA	NA	NA	NA	NA	NA	NA	NA	NA	NA	NA	NA	NA	NA	NA	NA	NA	NA	NA	1	Non-abi	NA
GCA_002250945.2	RM	RM_II	RM	RM_II	2	3	2	0.67	Non-abi	ASM225094v2	Bacillus cytotoxicus	Bacillus cytotoxicus	4162397	Complete Genome	NA	NA	AWC43825.1	AWC43826.1	AWC43825.1	AWC43826.1	NA	NA	NA	NA	NA	NA	NA	NA	NA	NA	NA	NA	NA	NA	NA	NA	NA	NA	NA	NA	NA	NA	NA	NA	NA	NA	1	Non-abi	NA
GCA_002343945.1	RM	RM_I	RM	RM_I	2	3	2	0.67	Non-abi	ASM234394v1	Bacillus cereus	Bacillus cereus	5712306	Contig	NA	NA	PCC80940.1	PCC80941.1	PCC80940.1	PCC80941.1	NA	NA	NA	NA	NA	NA	NA	NA	NA	NA	NA	NA	NA	NA	NA	NA	NA	NA	NA	NA	NA	NA	NA	NA	NA	NA	1	Non-abi	NA
GCA_002494325.1	AbiG	AbiG	AbiG	AbiG	2	3	2	0.67	Abi	ASM249432v1	Bacillus cereus	Bacillus cereus	5154790	Contig	NA	NA	PDM37399.1	PDM37400.1	PDM37399.1	PDM37400.1	NA	NA	NA	NA	NA	NA	NA	NA	NA	NA	NA	NA	NA	NA	NA	NA	NA	NA	NA	NA	NA	NA	NA	NA	NA	NA	1	Abi	NA
GCA_002530555.1	RM	RM_I	RM	RM_I	2	3	2	0.67	Non-abi	ASM253055v1	Bacillus cereus	Bacillus cereus	5710759	Contig	NA	NA	PDR77016.1	PDR77017.1	PDR77016.1	PDR77017.1	NA	NA	NA	NA	NA	NA	NA	NA	NA	NA	NA	NA	NA	NA	NA	NA	NA	NA	NA	NA	NA	NA	NA	NA	NA	NA	1	Non-abi	NA
GCA_002530565.1	RM	RM_I	RM	RM_I	2	3	2	0.67	Non-abi	ASM253056v1	Bacillus cereus	Bacillus cereus	5708844	Contig	NA	NA	PDR90000.1	PDR90001.1	PDR90000.1	PDR90001.1	NA	NA	NA	NA	NA	NA	NA	NA	NA	NA	NA	NA	NA	NA	NA	NA	NA	NA	NA	NA	NA	NA	NA	NA	NA	NA	1	Non-abi	NA
GCA_002530575.1	RM	RM_I	RM	RM_I	2	3	2	0.67	Non-abi	ASM253057v1	Bacillus cereus	Bacillus cereus	5705777	Contig	NA	NA	PDR83731.1	PDR83732.1	PDR83731.1	PDR83732.1	NA	NA	NA	NA	NA	NA	NA	NA	NA	NA	NA	NA	NA	NA	NA	NA	NA	NA	NA	NA	NA	NA	NA	NA	NA	NA	1	Non-abi	NA
GCA_002530625.1	RM	RM_I	RM	RM_I	2	3	2	0.67	Non-abi	ASM253062v1	Bacillus cereus	Bacillus cereus	5711934	Contig	NA	NA	PDR94909.1	PDR94910.1	PDR94909.1	PDR94910.1	NA	NA	NA	NA	NA	NA	NA	NA	NA	NA	NA	NA	NA	NA	NA	NA	NA	NA	NA	NA	NA	NA	NA	NA	NA	NA	1	Non-abi	NA
GCA_002530635.1	RM	RM_I	RM	RM_I	2	3	2	0.67	Non-abi	ASM253063v1	Bacillus cereus	Bacillus cereus	5704822	Contig	NA	NA	PDS01372.1	PDS01373.1	PDS01372.1	PDS01373.1	NA	NA	NA	NA	NA	NA	NA	NA	NA	NA	NA	NA	NA	NA	NA	NA	NA	NA	NA	NA	NA	NA	NA	NA	NA	NA	1	Non-abi	NA
GCA_002550115.1	RM	RM_II	RM	RM_II	2	3	2	0.67	Non-abi	ASM255011v1	Bacillus cereus	Bacillus cereus	5330431	Scaffold	NA	NA	PDY04672.1	PDY04673.1	PDY04672.1	PDY04673.1	NA	NA	NA	NA	NA	NA	NA	NA	NA	NA	NA	NA	NA	NA	NA	NA	NA	NA	NA	NA	NA	NA	NA	NA	NA	NA	1	Non-abi	NA
GCA_002550445.1	RM	RM_I	RM	RM_I	2	3	2	0.67	Non-abi	ASM255044v1	Bacillus pseudomycoides	Bacillus pseudomycoides	5742877	Scaffold	NA	NA	PDZ08603.1	PDZ08605.1	PDZ08603.1	PDZ08605.1	NA	NA	NA	NA	NA	NA	NA	NA	NA	NA	NA	NA	NA	NA	NA	NA	NA	NA	NA	NA	NA	NA	NA	NA	NA	NA	1	Non-abi	NA
GCA_002550525.1	Septu	Septu	Septu	Septu_I	2	3	2	0.67	Possible abi	ASM255052v1	Bacillus toyonensis	Bacillus toyonensis	5687732	Scaffold	NA	NA	PDZ28249.1	PDZ28250.1	PDZ28249.1	PDZ28250.1	NA	NA	NA	NA	NA	NA	NA	NA	NA	NA	NA	NA	NA	NA	NA	NA	NA	NA	NA	NA	NA	NA	NA	NA	NA	NA	1	Possible abi	NA
GCA_002550705.1	Pycsar	Pycsar	Pycsar	Pycsar	3	2	2	0.67	Abi	ASM255070v1	Bacillus cereus	Bacillus cereus	5901205	Scaffold	NA	NA	PDZ80131.1	PDZ80133.1	PDZ80131.1	PDZ80132.1	PDZ80133.1	NA	NA	NA	NA	NA	NA	NA	NA	NA	NA	NA	NA	NA	NA	NA	NA	NA	NA	NA	NA	NA	NA	NA	NA	NA	1	Abi	NA
GCA_002550745.1	RM	RM_I	RM	RM_I	2	3	2	0.67	Non-abi	ASM255074v1	Bacillus thuringiensis	Bacillus thuringiensis	6278357	Scaffold	NA	NA	PDZ89000.1	PDZ89001.1	PDZ89000.1	PDZ89001.1	NA	NA	NA	NA	NA	NA	NA	NA	NA	NA	NA	NA	NA	NA	NA	NA	NA	NA	NA	NA	NA	NA	NA	NA	NA	NA	1	Non-abi	NA
GCA_002550955.1	RM	RM_II	RM	RM_II	3	2	2	0.67	Non-abi	ASM255095v1	Bacillus thuringiensis	Bacillus thuringiensis	6070776	Scaffold	NA	NA	PEA58029.1	PEA58031.1	PEA58029.1	PEA58030.1	PEA58031.1	NA	NA	NA	NA	NA	NA	NA	NA	NA	NA	NA	NA	NA	NA	NA	NA	NA	NA	NA	NA	NA	NA	NA	NA	NA	1	Non-abi	NA
GCA_002551545.1	Dnd	Dnd	Dnd	Dnd	9	6	6	0.67	Non-abi	ASM255154v1	Bacillus wiedmannii	Bacillus wiedmannii	5398999	Scaffold	NA	NA	PEA78234.1	PEA78244.1	PEA78234.1	PEA78235.1	PEA78236.1	PEA78237.1	PEA78238.1	PEA78240.1	PEA78242.1	PEA78243.1	PEA78244.1	NA	NA	NA	NA	NA	NA	NA	NA	NA	NA	NA	NA	NA	NA	NA	NA	NA	NA	NA	1	Non-abi	NA
GCA_002551665.1	RM	RM_II	RM	RM_II	3	2	2	0.67	Non-abi	ASM255166v1	Bacillus cereus	Bacillus cereus	5115745	Scaffold	NA	NA	PEB05729.1	PEB05731.1	PEB05729.1	PEB05730.1	PEB05731.1	NA	NA	NA	NA	NA	NA	NA	NA	NA	NA	NA	NA	NA	NA	NA	NA	NA	NA	NA	NA	NA	NA	NA	NA	NA	1	Non-abi	NA
GCA_002551705.1	RM	RM_I	RM	RM_I	2	3	2	0.67	Non-abi	ASM255170v1	Bacillus toyonensis	Bacillus toyonensis	5982889	Scaffold	NA	NA	PEB16997.1	PEB16998.1	PEB16997.1	PEB16998.1	NA	NA	NA	NA	NA	NA	NA	NA	NA	NA	NA	NA	NA	NA	NA	NA	NA	NA	NA	NA	NA	NA	NA	NA	NA	NA	1	Non-abi	NA
GCA_002551735.1	BREX	BREX_III	BREX	BREX_III	4	6	4	0.67	Non-abi	ASM255173v1	Bacillus toyonensis	Bacillus toyonensis	5858778	Scaffold	NA	NA	PEB29151.1	PEB29156.1	PEB29151.1	PEB29153.1	PEB29154.1	PEB29156.1	NA	NA	NA	NA	NA	NA	NA	NA	NA	NA	NA	NA	NA	NA	NA	NA	NA	NA	NA	NA	NA	NA	NA	NA	1	Non-abi	NA
GCA_002551855.1	DISARM	DISARM_2	Other	DMS_other	4	6	4	0.67	Non-abi	ASM255185v1	Bacillus cereus	Bacillus cereus	5665668	Scaffold	NA	NA	PEB53560.1	PEB53565.1	PEB53560.1	PEB53563.1	PEB53564.1	PEB53565.1	NA	NA	NA	NA	NA	NA	NA	NA	NA	NA	NA	NA	NA	NA	NA	NA	NA	NA	NA	NA	NA	NA	NA	NA	1	Non-abi	NA
GCA_002551955.1	DISARM	DISARM_2	Other	DMS_other	4	6	4	0.67	Non-abi	ASM255195v1	Bacillus thuringiensis	Bacillus thuringiensis	5747830	Contig	NA	NA	PEB85701.1	PEB85706.1	PEB85701.1	PEB85702.1	PEB85703.1	PEB85706.1	NA	NA	NA	NA	NA	NA	NA	NA	NA	NA	NA	NA	NA	NA	NA	NA	NA	NA	NA	NA	NA	NA	NA	NA	1	Non-abi	NA
GCA_002551965.1	RM	RM_II	RM	RM_II	3	2	2	0.67	Non-abi	ASM255196v1	Bacillus toyonensis	Bacillus toyonensis	5999107	Scaffold	NA	NA	PEB89239.1	PEB89242.1	PEB89239.1	PEB89240.1	PEB89242.1	NA	NA	NA	NA	NA	NA	NA	NA	NA	NA	NA	NA	NA	NA	NA	NA	NA	NA	NA	NA	NA	NA	NA	NA	NA	1	Non-abi	NA
GCA_002552115.1	RM	RM_II	RM	RM_II	2	3	2	0.67	Non-abi	ASM255211v1	Bacillus cereus	Bacillus cereus	5767199	Scaffold	NA	NA	PEC30821.1	PEC30822.1	PEC30821.1	PEC30822.1	NA	NA	NA	NA	NA	NA	NA	NA	NA	NA	NA	NA	NA	NA	NA	NA	NA	NA	NA	NA	NA	NA	NA	NA	NA	NA	1	Non-abi	NA
GCA_002552335.1	RM	RM_II	RM	RM_II	2	3	2	0.67	Non-abi	ASM255233v1	Bacillus cereus	Bacillus cereus	6002298	Scaffold	NA	NA	PED04618.1	PED04620.1	PED04618.1	PED04620.1	NA	NA	NA	NA	NA	NA	NA	NA	NA	NA	NA	NA	NA	NA	NA	NA	NA	NA	NA	NA	NA	NA	NA	NA	NA	NA	1	Non-abi	NA
GCA_002553235.1	RM	RM_I	RM	RM_I	2	3	2	0.67	Non-abi	ASM255323v1	Bacillus cereus	Bacillus cereus	5477933	Scaffold	NA	NA	PEF55711.1	PEF55712.1	PEF55711.1	PEF55712.1	NA	NA	NA	NA	NA	NA	NA	NA	NA	NA	NA	NA	NA	NA	NA	NA	NA	NA	NA	NA	NA	NA	NA	NA	NA	NA	1	Non-abi	NA
GCA_002553325.1	PrrC	PrrC	RM	RM_I	3	3	2	0.67	Abi	ASM255332v1	Bacillus toyonensis	Bacillus toyonensis	5989380	Scaffold	NA	NA	PEF81438.1	PEF81440.1	PEF81438.1	PEF81439.1	PEF81440.1	NA	NA	NA	NA	NA	NA	NA	NA	NA	NA	NA	NA	NA	NA	NA	NA	NA	NA	NA	NA	NA	NA	NA	NA	NA	1	Non-abi	NA
GCA_002553345.1	RM	RM_II	RM	RM_II	3	2	2	0.67	Non-abi	ASM255334v1	Bacillus cereus	Bacillus cereus	5438787	Scaffold	NA	NA	PEF92898.1	PEF92900.1	PEF92898.1	PEF92899.1	PEF92900.1	NA	NA	NA	NA	NA	NA	NA	NA	NA	NA	NA	NA	NA	NA	NA	NA	NA	NA	NA	NA	NA	NA	NA	NA	NA	1	Non-abi	NA
GCA_002553395.1	RM	RM_I	RM	RM_I	2	3	2	0.67	Non-abi	ASM255339v1	Bacillus cereus	Bacillus cereus	6092197	Scaffold	NA	NA	PEG02532.1	PEG02534.1	PEG02532.1	PEG02534.1	NA	NA	NA	NA	NA	NA	NA	NA	NA	NA	NA	NA	NA	NA	NA	NA	NA	NA	NA	NA	NA	NA	NA	NA	NA	NA	1	Non-abi	NA
GCA_002554835.1	Lamassu	Lamassu	Lamassu	Lamassu	3	2	2	0.67	Abi	ASM255483v1	Bacillus wiedmannii	Bacillus wiedmannii	5531413	Scaffold	NA	NA	PEK60056.1	PEK60058.1	PEK60056.1	PEK60057.1	PEK60058.1	NA	NA	NA	NA	NA	NA	NA	NA	NA	NA	NA	NA	NA	NA	NA	NA	NA	NA	NA	NA	NA	NA	NA	NA	NA	1	Abi	NA
GCA_002555025.1	RM	RM_I	RM	RM_I	2	3	2	0.67	Non-abi	ASM255502v1	Bacillus toyonensis	Bacillus toyonensis	5913544	Scaffold	NA	NA	PEL52083.1	PEL52084.1	PEL52083.1	PEL52084.1	NA	NA	NA	NA	NA	NA	NA	NA	NA	NA	NA	NA	NA	NA	NA	NA	NA	NA	NA	NA	NA	NA	NA	NA	NA	NA	1	Non-abi	NA
GCA_002555055.1	RM	RM_II	RM	RM_II	3	2	2	0.67	Non-abi	ASM255505v1	Bacillus toyonensis	Bacillus toyonensis	5791529	Scaffold	NA	NA	PEL42686.1	PEL42689.1	PEL42686.1	PEL42687.1	PEL42689.1	NA	NA	NA	NA	NA	NA	NA	NA	NA	NA	NA	NA	NA	NA	NA	NA	NA	NA	NA	NA	NA	NA	NA	NA	NA	1	Non-abi	NA
GCA_002555665.1	RM	RM_I	RM	RM_I	2	3	2	0.67	Non-abi	ASM255566v1	Bacillus wiedmannii	Bacillus wiedmannii	5309062	Scaffold	NA	NA	PEM96470.1	PEM96471.1	PEM96470.1	PEM96471.1	NA	NA	NA	NA	NA	NA	NA	NA	NA	NA	NA	NA	NA	NA	NA	NA	NA	NA	NA	NA	NA	NA	NA	NA	NA	NA	1	Non-abi	NA
GCA_002555885.1	RM	RM_I	Other	DMS_other	3	2	2	0.67	Non-abi	ASM255588v1	Bacillus wiedmannii	Bacillus wiedmannii	5555845	Scaffold	NA	NA	PEI70423.1	PEI70425.1	PEI70423.1	PEI70424.1	PEI70425.1	NA	NA	NA	NA	NA	NA	NA	NA	NA	NA	NA	NA	NA	NA	NA	NA	NA	NA	NA	NA	NA	NA	NA	NA	NA	1	Non-abi	NA
GCA_002555915.1	MADS	MADS	Other	DMS_other	3	2	2	0.67	Non-abi	ASM255591v1	Bacillus toyonensis	Bacillus toyonensis	5974930	Scaffold	NA	NA	PEJ00580.1	PEJ00582.1	PEJ00580.1	PEJ00581.1	PEJ00582.1	NA	NA	NA	NA	NA	NA	NA	NA	NA	NA	NA	NA	NA	NA	NA	NA	NA	NA	NA	NA	NA	NA	NA	NA	NA	1	Non-abi	NA
GCA_002556095.1	Pycsar	Pycsar	Pycsar	Pycsar	3	2	2	0.67	Abi	ASM255609v1	Bacillus wiedmannii	Bacillus wiedmannii	5397449	Scaffold	NA	NA	PEJ46008.1	PEJ46010.1	PEJ46008.1	PEJ46009.1	PEJ46010.1	NA	NA	NA	NA	NA	NA	NA	NA	NA	NA	NA	NA	NA	NA	NA	NA	NA	NA	NA	NA	NA	NA	NA	NA	NA	1	Abi	NA
GCA_002556405.1	Dnd	Dnd	Dnd	Dnd	9	6	6	0.67	Non-abi	ASM255640v1	Bacillus wiedmannii	Bacillus wiedmannii	5228392	Scaffold	NA	NA	PEJ71846.1	PEJ71856.1	PEJ71846.1	PEJ71847.1	PEJ71848.1	PEJ71849.1	PEJ71850.1	PEJ71852.1	PEJ71854.1	PEJ71855.1	PEJ71856.1	NA	NA	NA	NA	NA	NA	NA	NA	NA	NA	NA	NA	NA	NA	NA	NA	NA	NA	NA	1	Non-abi	NA
GCA_002556835.1	BREX	BREX_III	Other	DMS_other	4	6	4	0.67	Non-abi	ASM255683v1	Bacillus toyonensis	Bacillus toyonensis	5918539	Scaffold	NA	NA	PEN72039.1	PEN72044.1	PEN72039.1	PEN72040.1	PEN72041.1	PEN72044.1	NA	NA	NA	NA	NA	NA	NA	NA	NA	NA	NA	NA	NA	NA	NA	NA	NA	NA	NA	NA	NA	NA	NA	NA	1	Non-abi	NA
GCA_002557085.1	Pycsar	Pycsar	Pycsar	Pycsar	3	2	2	0.67	Abi	ASM255708v1	Bacillus wiedmannii	Bacillus wiedmannii	5404686	Scaffold	NA	NA	PEO64782.1	PEO64784.1	PEO64782.1	PEO64783.1	PEO64784.1	NA	NA	NA	NA	NA	NA	NA	NA	NA	NA	NA	NA	NA	NA	NA	NA	NA	NA	NA	NA	NA	NA	NA	NA	NA	1	Abi	NA
GCA_002557315.1	Retron	Retron_III	Retron	Retron_III	2	3	2	0.67	Abi	ASM255731v1	Bacillus wiedmannii	Bacillus wiedmannii	5493997	Contig	NA	NA	PEP28584.1	PEP28586.1	PEP28584.1	PEP28586.1	NA	NA	NA	NA	NA	NA	NA	NA	NA	NA	NA	NA	NA	NA	NA	NA	NA	NA	NA	NA	NA	NA	NA	NA	NA	NA	1	Abi	NA
GCA_002557355.1	RM	RM_II	Other	DMS_other	3	2	2	0.67	Non-abi	ASM255735v1	Bacillus wiedmannii	Bacillus wiedmannii	5617898	Scaffold	NA	NA	PEP14022.1	PEP14029.1	PEP14022.1	PEP14027.1	PEP14029.1	NA	NA	NA	NA	NA	NA	NA	NA	NA	NA	NA	NA	NA	NA	NA	NA	NA	NA	NA	NA	NA	NA	NA	NA	NA	1	Non-abi	NA
GCA_002557845.1	RM	RM_I	Other	DMS_other	3	2	2	0.67	Non-abi	ASM255784v1	Bacillus wiedmannii	Bacillus wiedmannii	5659876	Scaffold	NA	NA	PEU21109.1	PEU21111.1	PEU21109.1	PEU21110.1	PEU21111.1	NA	NA	NA	NA	NA	NA	NA	NA	NA	NA	NA	NA	NA	NA	NA	NA	NA	NA	NA	NA	NA	NA	NA	NA	NA	1	Non-abi	NA
GCA_002558035.1	RM	RM_I	RM	RM_I	2	3	2	0.67	Non-abi	ASM255803v1	Bacillus thuringiensis	Bacillus thuringiensis	6075424	Scaffold	NA	NA	PEV03660.1	PEV03661.1	PEV03660.1	PEV03661.1	NA	NA	NA	NA	NA	NA	NA	NA	NA	NA	NA	NA	NA	NA	NA	NA	NA	NA	NA	NA	NA	NA	NA	NA	NA	NA	1	Non-abi	NA
GCA_002558245.1	RM	RM_II	RM	RM_II	3	2	2	0.67	Non-abi	ASM255824v1	Bacillus cereus	Bacillus cereus	5627559	Scaffold	NA	NA	PEV25960.1	PEV25965.1	PEV25960.1	PEV25964.1	PEV25965.1	NA	NA	NA	NA	NA	NA	NA	NA	NA	NA	NA	NA	NA	NA	NA	NA	NA	NA	NA	NA	NA	NA	NA	NA	NA	1	Non-abi	NA
GCA_002558445.1	RM	RM_II	Other	DMS_other	3	2	2	0.67	Non-abi	ASM255844v1	Bacillus cereus	Bacillus cereus	5714746	Scaffold	NA	NA	PEQ99440.1	PEQ99445.1	PEQ99440.1	PEQ99442.1	PEQ99445.1	NA	NA	NA	NA	NA	NA	NA	NA	NA	NA	NA	NA	NA	NA	NA	NA	NA	NA	NA	NA	NA	NA	NA	NA	NA	1	Non-abi	NA
GCA_002558525.1	RM	RM_II	RM	RM_II	2	3	2	0.67	Non-abi	ASM255852v1	Bacillus thuringiensis	Bacillus thuringiensis	6705616	Scaffold	NA	NA	PER52607.1	PER52609.1	PER52607.1	PER52609.1	NA	NA	NA	NA	NA	NA	NA	NA	NA	NA	NA	NA	NA	NA	NA	NA	NA	NA	NA	NA	NA	NA	NA	NA	NA	NA	1	Non-abi	NA
GCA_002559035.1	RM	RM_II	RM	RM_II	3	3	2	0.67	Non-abi	ASM255903v1	Bacillus cereus	Bacillus cereus	5828541	Scaffold	NA	NA	PET54893.1	PET54897.1	PET54893.1	PET54895.1	PET54897.1	NA	NA	NA	NA	NA	NA	NA	NA	NA	NA	NA	NA	NA	NA	NA	NA	NA	NA	NA	NA	NA	NA	NA	NA	NA	1	Non-abi	NA
GCA_002559125.1	RM	RM_II	RM	RM_II	2	3	2	0.67	Non-abi	ASM255912v1	Bacillus cereus	Bacillus cereus	6270794	Scaffold	NA	NA	PER14661.1	PER14662.1	PER14661.1	PER14662.1	NA	NA	NA	NA	NA	NA	NA	NA	NA	NA	NA	NA	NA	NA	NA	NA	NA	NA	NA	NA	NA	NA	NA	NA	NA	NA	1	Non-abi	NA
GCA_002559545.1	RM	RM_II	RM	RM_II	2	3	2	0.67	Non-abi	ASM255954v1	Bacillus cereus	Bacillus cereus	6102105	Scaffold	NA	NA	PET96233.1	PET96235.1	PET96233.1	PET96235.1	NA	NA	NA	NA	NA	NA	NA	NA	NA	NA	NA	NA	NA	NA	NA	NA	NA	NA	NA	NA	NA	NA	NA	NA	NA	NA	1	Non-abi	NA
GCA_002559605.1	BREX	BREX_III	BREX	BREX_III	4	6	4	0.67	Non-abi	ASM255960v1	Bacillus anthracis	Bacillus anthracis	5255555	Scaffold	NA	NA	PEY26874.1	PEY26879.1	PEY26874.1	PEY26876.1	PEY26877.1	PEY26879.1	NA	NA	NA	NA	NA	NA	NA	NA	NA	NA	NA	NA	NA	NA	NA	NA	NA	NA	NA	NA	NA	NA	NA	NA	1	Non-abi	NA
GCA_002559685.1	RM	RM_II	RM	RM_II	2	3	2	0.67	Non-abi	ASM255968v1	Bacillus cereus	Bacillus cereus	5752518	Scaffold	NA	NA	PEY39222.1	PEY39223.1	PEY39222.1	PEY39223.1	NA	NA	NA	NA	NA	NA	NA	NA	NA	NA	NA	NA	NA	NA	NA	NA	NA	NA	NA	NA	NA	NA	NA	NA	NA	NA	1	Non-abi	NA
GCA_002559715.1	RM	RM_II	Other	DMS_other	3	2	2	0.67	Non-abi	ASM255971v1	Bacillus cereus	Bacillus cereus	5726017	Scaffold	NA	NA	PEY42014.1	PEY42019.1	PEY42014.1	PEY42016.1	PEY42019.1	NA	NA	NA	NA	NA	NA	NA	NA	NA	NA	NA	NA	NA	NA	NA	NA	NA	NA	NA	NA	NA	NA	NA	NA	NA	1	Non-abi	NA
GCA_002559735.1	RM	RM_II	RM	RM_II	2	3	2	0.67	Non-abi	ASM255973v1	Bacillus cereus	Bacillus cereus	6120628	Scaffold	NA	NA	PFB62369.1	PFB62371.1	PFB62369.1	PFB62371.1	NA	NA	NA	NA	NA	NA	NA	NA	NA	NA	NA	NA	NA	NA	NA	NA	NA	NA	NA	NA	NA	NA	NA	NA	NA	NA	1	Non-abi	NA
GCA_002559785.1	RM	RM_I	RM	RM_I	2	3	2	0.67	Non-abi	ASM255978v1	Bacillus anthracis	Bacillus anthracis	5933195	Scaffold	NA	NA	PFB76731.1	PFB76732.1	PFB76731.1	PFB76732.1	NA	NA	NA	NA	NA	NA	NA	NA	NA	NA	NA	NA	NA	NA	NA	NA	NA	NA	NA	NA	NA	NA	NA	NA	NA	NA	1	Non-abi	NA
GCA_002559785.1	Retron	Retron_III	Retron	Retron_III	2	3	2	0.67	Abi	ASM255978v1	Bacillus anthracis	Bacillus anthracis	5933195	Scaffold	NA	NA	PFB76728.1	PFB76730.1	PFB76728.1	PFB76730.1	NA	NA	NA	NA	NA	NA	NA	NA	NA	NA	NA	NA	NA	NA	NA	NA	NA	NA	NA	NA	NA	NA	NA	NA	NA	NA	1	Abi	NA
GCA_002559805.1	Septu	Septu	Septu	Septu_I	3	2	2	0.67	Possible abi	ASM255980v1	Bacillus cereus	Bacillus cereus	6010009	Scaffold	NA	NA	PFB62839.1	PFB62843.1	PFB62839.1	PFB62840.1	PFB62843.1	NA	NA	NA	NA	NA	NA	NA	NA	NA	NA	NA	NA	NA	NA	NA	NA	NA	NA	NA	NA	NA	NA	NA	NA	NA	1	Possible abi	NA
GCA_002559805.1	Septu	Septu	Septu	Septu_I	2	3	2	0.67	Possible abi	ASM255980v1	Bacillus cereus	Bacillus cereus	6010009	Scaffold	NA	NA	PFB62825.1	PFB62826.1	PFB62825.1	PFB62826.1	NA	NA	NA	NA	NA	NA	NA	NA	NA	NA	NA	NA	NA	NA	NA	NA	NA	NA	NA	NA	NA	NA	NA	NA	NA	NA	1	Possible abi	NA
GCA_002560005.1	Pycsar	Pycsar	Pycsar	Pycsar	3	2	2	0.67	Abi	ASM256000v1	Bacillus thuringiensis	Bacillus thuringiensis	6068982	Scaffold	NA	NA	PFC27700.1	PFC27702.1	PFC27700.1	PFC27701.1	PFC27702.1	NA	NA	NA	NA	NA	NA	NA	NA	NA	NA	NA	NA	NA	NA	NA	NA	NA	NA	NA	NA	NA	NA	NA	NA	NA	1	Abi	NA
GCA_002560035.1	Septu	Septu	Septu	Septu_I	3	2	2	0.67	Possible abi	ASM256003v1	Bacillus cereus	Bacillus cereus	5885824	Scaffold	NA	NA	PFC37728.1	PFC37732.1	PFC37728.1	PFC37731.1	PFC37732.1	NA	NA	NA	NA	NA	NA	NA	NA	NA	NA	NA	NA	NA	NA	NA	NA	NA	NA	NA	NA	NA	NA	NA	NA	NA	1	Possible abi	NA
GCA_002560075.1	Thoeris	Thoeris_II	Thoeris	Thoeris_I	2	3	2	0.67	Abi	ASM256007v1	Bacillus cereus	Bacillus cereus	6046737	Scaffold	NA	NA	PFC52255.1	PFC52257.1	PFC52255.1	PFC52257.1	NA	NA	NA	NA	NA	NA	NA	NA	NA	NA	NA	NA	NA	NA	NA	NA	NA	NA	NA	NA	NA	NA	NA	NA	NA	NA	1	Abi	NA
GCA_002560095.1	RM	RM_II	RM	RM_II	2	3	2	0.67	Non-abi	ASM256009v1	Bacillus cereus	Bacillus cereus	5809866	Scaffold	NA	NA	PFC57313.1	PFC57315.1	PFC57313.1	PFC57315.1	NA	NA	NA	NA	NA	NA	NA	NA	NA	NA	NA	NA	NA	NA	NA	NA	NA	NA	NA	NA	NA	NA	NA	NA	NA	NA	1	Non-abi	NA
GCA_002560265.1	Dnd	Dnd	Dnd	Dnd	9	6	6	0.67	Non-abi	ASM256026v1	Bacillus cereus	Bacillus cereus	6051916	Scaffold	NA	NA	PFD07695.1	PFD07705.1	PFD07695.1	PFD07696.1	PFD07697.1	PFD07698.1	PFD07699.1	PFD07701.1	PFD07703.1	PFD07704.1	PFD07705.1	NA	NA	NA	NA	NA	NA	NA	NA	NA	NA	NA	NA	NA	NA	NA	NA	NA	NA	NA	1	Non-abi	NA
GCA_002560265.1	RM	RM_I	RM	RM_I	2	3	2	0.67	Non-abi	ASM256026v1	Bacillus cereus	Bacillus cereus	6051916	Scaffold	NA	NA	PFD04493.1	PFD04494.1	PFD04493.1	PFD04494.1	NA	NA	NA	NA	NA	NA	NA	NA	NA	NA	NA	NA	NA	NA	NA	NA	NA	NA	NA	NA	NA	NA	NA	NA	NA	NA	1	Non-abi	NA
GCA_002560375.1	MADS	MADS	Other	DMS_other	3	2	2	0.67	Non-abi	ASM256037v1	Bacillus cereus	Bacillus cereus	5705213	Scaffold	NA	NA	PFD31304.1	PFD31306.1	PFD31304.1	PFD31305.1	PFD31306.1	NA	NA	NA	NA	NA	NA	NA	NA	NA	NA	NA	NA	NA	NA	NA	NA	NA	NA	NA	NA	NA	NA	NA	NA	NA	1	Non-abi	NA
GCA_002560385.1	Dnd	Dnd	Dnd	Dnd	9	6	6	0.67	Non-abi	ASM256038v1	Bacillus cereus	Bacillus cereus	5999580	Scaffold	NA	NA	PFD40650.1	PFD40660.1	PFD40650.1	PFD40651.1	PFD40652.1	PFD40653.1	PFD40654.1	PFD40656.1	PFD40658.1	PFD40659.1	PFD40660.1	NA	NA	NA	NA	NA	NA	NA	NA	NA	NA	NA	NA	NA	NA	NA	NA	NA	NA	NA	1	Non-abi	NA
GCA_002560515.1	Pycsar	Pycsar	Pycsar	Pycsar	3	2	2	0.67	Abi	ASM256051v1	Bacillus thuringiensis	Bacillus thuringiensis	6214964	Scaffold	NA	NA	PFD91449.1	PFD91451.1	PFD91449.1	PFD91450.1	PFD91451.1	NA	NA	NA	NA	NA	NA	NA	NA	NA	NA	NA	NA	NA	NA	NA	NA	NA	NA	NA	NA	NA	NA	NA	NA	NA	1	Abi	NA
GCA_002560805.1	RM	RM_I	RM	RM_I	2	3	2	0.67	Non-abi	ASM256080v1	Bacillus thuringiensis	Bacillus thuringiensis	5790720	Scaffold	NA	NA	PFE66849.1	PFE66850.1	PFE66849.1	PFE66850.1	NA	NA	NA	NA	NA	NA	NA	NA	NA	NA	NA	NA	NA	NA	NA	NA	NA	NA	NA	NA	NA	NA	NA	NA	NA	NA	1	Non-abi	NA
GCA_002560855.1	Septu	Septu	Septu	Septu_I	3	2	2	0.67	Possible abi	ASM256085v1	Bacillus thuringiensis	Bacillus thuringiensis	6022066	Scaffold	NA	NA	PFE93430.1	PFE93437.1	PFE93430.1	PFE93431.1	PFE93437.1	NA	NA	NA	NA	NA	NA	NA	NA	NA	NA	NA	NA	NA	NA	NA	NA	NA	NA	NA	NA	NA	NA	NA	NA	NA	1	Possible abi	NA
GCA_002560915.1	RM	RM_II	RM	RM_II	2	3	2	0.67	Non-abi	ASM256091v1	Bacillus cereus	Bacillus cereus	6191539	Scaffold	NA	NA	PEY83093.1	PEY83095.1	PEY83093.1	PEY83095.1	NA	NA	NA	NA	NA	NA	NA	NA	NA	NA	NA	NA	NA	NA	NA	NA	NA	NA	NA	NA	NA	NA	NA	NA	NA	NA	1	Non-abi	NA
GCA_002560925.1	RM	RM_I	RM	RM_I	2	3	2	0.67	Non-abi	ASM256092v1	Bacillus thuringiensis	Bacillus thuringiensis	5822467	Scaffold	NA	NA	PEY81933.1	PEY81934.1	PEY81933.1	PEY81934.1	NA	NA	NA	NA	NA	NA	NA	NA	NA	NA	NA	NA	NA	NA	NA	NA	NA	NA	NA	NA	NA	NA	NA	NA	NA	NA	1	Non-abi	NA
GCA_002561035.1	RM	RM_II	RM	RM_II	2	3	2	0.67	Non-abi	ASM256103v1	Bacillus cereus	Bacillus cereus	5745930	Scaffold	NA	NA	PEZ21097.1	PEZ21098.1	PEZ21097.1	PEZ21098.1	NA	NA	NA	NA	NA	NA	NA	NA	NA	NA	NA	NA	NA	NA	NA	NA	NA	NA	NA	NA	NA	NA	NA	NA	NA	NA	1	Non-abi	NA
GCA_002561135.1	RM	RM_II	RM	RM_II	2	3	2	0.67	Non-abi	ASM256113v1	Bacillus cereus	Bacillus cereus	6213017	Scaffold	NA	NA	PEZ54696.1	PEZ54698.1	PEZ54696.1	PEZ54698.1	NA	NA	NA	NA	NA	NA	NA	NA	NA	NA	NA	NA	NA	NA	NA	NA	NA	NA	NA	NA	NA	NA	NA	NA	NA	NA	1	Non-abi	NA
GCA_002561205.1	RM	RM_II	RM	RM_II	2	3	2	0.67	Non-abi	ASM256120v1	Bacillus cereus	Bacillus cereus	6074493	Scaffold	NA	NA	PEZ94830.1	PEZ94831.1	PEZ94830.1	PEZ94831.1	NA	NA	NA	NA	NA	NA	NA	NA	NA	NA	NA	NA	NA	NA	NA	NA	NA	NA	NA	NA	NA	NA	NA	NA	NA	NA	1	Non-abi	NA
GCA_002561925.1	CRISPR-Cas	CAS_Class1-I-C	CRISPR-Cas	CAS_other	2	3	2	0.67	Non-abi	ASM256192v1	Bacillus cereus	Bacillus cereus	6383421	Scaffold	NA	NA	PFA67221.1	PFA67222.1	PFA67221.1	PFA67222.1	NA	NA	NA	NA	NA	NA	NA	NA	NA	NA	NA	NA	NA	NA	NA	NA	NA	NA	NA	NA	NA	NA	NA	NA	NA	NA	1	Non-abi	NA
GCA_002561985.1	RM	RM_II	RM	RM_II	2	3	2	0.67	Non-abi	ASM256198v1	Bacillus cereus	Bacillus cereus	5918341	Scaffold	NA	NA	PFB12191.1	PFB12192.1	PFB12191.1	PFB12192.1	NA	NA	NA	NA	NA	NA	NA	NA	NA	NA	NA	NA	NA	NA	NA	NA	NA	NA	NA	NA	NA	NA	NA	NA	NA	NA	1	Non-abi	NA
GCA_002562055.1	RM	RM_I	RM	RM_I	2	3	2	0.67	Non-abi	ASM256205v1	Bacillus thuringiensis	Bacillus thuringiensis	5660994	Scaffold	NA	NA	PEV51781.1	PEV51782.1	PEV51781.1	PEV51782.1	NA	NA	NA	NA	NA	NA	NA	NA	NA	NA	NA	NA	NA	NA	NA	NA	NA	NA	NA	NA	NA	NA	NA	NA	NA	NA	1	Non-abi	NA
GCA_002562085.1	CBASS	CBASS_I	CBASS	CBASS_IIs	2	3	2	0.67	Abi	ASM256208v1	Bacillus cereus	Bacillus cereus	6003279	Scaffold	NA	NA	PEV54918.1	PEV54919.1	PEV54918.1	PEV54919.1	NA	NA	NA	NA	NA	NA	NA	NA	NA	NA	NA	NA	NA	NA	NA	NA	NA	NA	NA	NA	NA	NA	NA	NA	NA	NA	1	Abi	NA
GCA_002562145.1	RM	RM_I	RM	RM_I	3	2	2	0.67	Non-abi	ASM256214v1	Bacillus cereus	Bacillus cereus	5480275	Scaffold	NA	NA	PEV97702.1	PEV97704.1	PEV97702.1	PEV97703.1	PEV97704.1	NA	NA	NA	NA	NA	NA	NA	NA	NA	NA	NA	NA	NA	NA	NA	NA	NA	NA	NA	NA	NA	NA	NA	NA	NA	1	Non-abi	NA
GCA_002562165.1	Dnd	Dnd	Dnd	Dnd	9	6	6	0.67	Non-abi	ASM256216v1	Bacillus cereus	Bacillus cereus	6127803	Scaffold	NA	NA	PEW08332.1	PEW08342.1	PEW08332.1	PEW08333.1	PEW08334.1	PEW08336.1	PEW08338.1	PEW08339.1	PEW08340.1	PEW08341.1	PEW08342.1	NA	NA	NA	NA	NA	NA	NA	NA	NA	NA	NA	NA	NA	NA	NA	NA	NA	NA	NA	1	Non-abi	NA
GCA_002562285.1	RM	RM_II	RM	RM_II	2	3	2	0.67	Non-abi	ASM256228v1	Bacillus cereus	Bacillus cereus	5628667	Scaffold	NA	NA	PEW37798.1	PEW37799.1	PEW37798.1	PEW37799.1	NA	NA	NA	NA	NA	NA	NA	NA	NA	NA	NA	NA	NA	NA	NA	NA	NA	NA	NA	NA	NA	NA	NA	NA	NA	NA	1	Non-abi	NA
GCA_002562345.1	RM	RM_II	RM	RM_II	2	3	2	0.67	Non-abi	ASM256234v1	Bacillus cereus	Bacillus cereus	6017920	Scaffold	NA	NA	PEW53070.1	PEW53071.1	PEW53070.1	PEW53071.1	NA	NA	NA	NA	NA	NA	NA	NA	NA	NA	NA	NA	NA	NA	NA	NA	NA	NA	NA	NA	NA	NA	NA	NA	NA	NA	1	Non-abi	NA
GCA_002562495.1	RM	RM_II	Other	DMS_other	3	2	2	0.67	Non-abi	ASM256249v1	Bacillus cereus	Bacillus cereus	5662421	Scaffold	NA	NA	PEX04821.1	PEX04826.1	PEX04821.1	PEX04823.1	PEX04826.1	NA	NA	NA	NA	NA	NA	NA	NA	NA	NA	NA	NA	NA	NA	NA	NA	NA	NA	NA	NA	NA	NA	NA	NA	NA	1	Non-abi	NA
GCA_002562625.1	RM	RM_II	RM	RM_II	2	3	2	0.67	Non-abi	ASM256262v1	Bacillus cereus	Bacillus cereus	5815957	Scaffold	NA	NA	PEX36017.1	PEX36018.1	PEX36017.1	PEX36018.1	NA	NA	NA	NA	NA	NA	NA	NA	NA	NA	NA	NA	NA	NA	NA	NA	NA	NA	NA	NA	NA	NA	NA	NA	NA	NA	1	Non-abi	NA
GCA_002562925.1	RM	RM_II	RM	RM_II	2	3	2	0.67	Non-abi	ASM256292v1	Bacillus cereus	Bacillus cereus	6123267	Scaffold	NA	NA	PFF57630.1	PFF57631.1	PFF57630.1	PFF57631.1	NA	NA	NA	NA	NA	NA	NA	NA	NA	NA	NA	NA	NA	NA	NA	NA	NA	NA	NA	NA	NA	NA	NA	NA	NA	NA	1	Non-abi	NA
GCA_002563075.1	RM	RM_II	RM	RM_II	2	3	2	0.67	Non-abi	ASM256307v1	Bacillus cereus	Bacillus cereus	5496792	Scaffold	NA	NA	PFF03806.1	PFF03807.1	PFF03806.1	PFF03807.1	NA	NA	NA	NA	NA	NA	NA	NA	NA	NA	NA	NA	NA	NA	NA	NA	NA	NA	NA	NA	NA	NA	NA	NA	NA	NA	1	Non-abi	NA
GCA_002563205.1	Septu	Septu	Other	PDC-M62	3	2	2	0.67	Possible abi	ASM256320v1	Bacillus thuringiensis	Bacillus thuringiensis	6215531	Scaffold	NA	NA	PFF39001.1	PFF39004.1	PFF39001.1	PFF39003.1	PFF39004.1	NA	NA	NA	NA	NA	NA	NA	NA	NA	NA	NA	NA	NA	NA	NA	NA	NA	NA	NA	NA	NA	NA	NA	NA	NA	1	Unknown	NA
GCA_002563235.1	RM	RM_II	RM	RM_II	3	3	2	0.67	Non-abi	ASM256323v1	Bacillus cereus	Bacillus cereus	5833255	Scaffold	NA	NA	PFF41002.1	PFF41009.1	PFF41002.1	PFF41004.1	PFF41009.1	NA	NA	NA	NA	NA	NA	NA	NA	NA	NA	NA	NA	NA	NA	NA	NA	NA	NA	NA	NA	NA	NA	NA	NA	NA	1	Non-abi	NA
GCA_002564375.1	RM	RM_II	RM	RM_II	2	3	2	0.67	Non-abi	ASM256437v1	Bacillus cereus	Bacillus cereus	6067758	Scaffold	NA	NA	PFI02344.1	PFI02345.1	PFI02344.1	PFI02345.1	NA	NA	NA	NA	NA	NA	NA	NA	NA	NA	NA	NA	NA	NA	NA	NA	NA	NA	NA	NA	NA	NA	NA	NA	NA	NA	1	Non-abi	NA
GCA_002564375.1	RM	RM_I	RM	RM_I	2	3	2	0.67	Non-abi	ASM256437v1	Bacillus cereus	Bacillus cereus	6067758	Scaffold	NA	NA	PFH98185.1	PFH98187.1	PFH98185.1	PFH98187.1	NA	NA	NA	NA	NA	NA	NA	NA	NA	NA	NA	NA	NA	NA	NA	NA	NA	NA	NA	NA	NA	NA	NA	NA	NA	NA	1	Non-abi	NA
GCA_002564405.1	Paris	Paris	Paris	Paris	2	3	2	0.67	Abi	ASM256440v1	Bacillus thuringiensis	Bacillus thuringiensis	5958485	Scaffold	NA	NA	PFH69633.1	PFH69635.1	PFH69633.1	PFH69635.1	NA	NA	NA	NA	NA	NA	NA	NA	NA	NA	NA	NA	NA	NA	NA	NA	NA	NA	NA	NA	NA	NA	NA	NA	NA	NA	1	Abi	NA
GCA_002564425.1	RM	RM_I	RM	RM_I	2	3	2	0.67	Non-abi	ASM256442v1	Bacillus cereus	Bacillus cereus	5934210	Scaffold	NA	NA	PFH96678.1	PFH96679.1	PFH96678.1	PFH96679.1	NA	NA	NA	NA	NA	NA	NA	NA	NA	NA	NA	NA	NA	NA	NA	NA	NA	NA	NA	NA	NA	NA	NA	NA	NA	NA	1	Non-abi	NA
GCA_002564425.1	Dnd	Dnd	Dnd	Dnd	9	6	6	0.67	Non-abi	ASM256442v1	Bacillus cereus	Bacillus cereus	5934210	Scaffold	NA	NA	PFH96319.1	PFH96329.1	PFH96319.1	PFH96320.1	PFH96321.1	PFH96323.1	PFH96325.1	PFH96326.1	PFH96327.1	PFH96328.1	PFH96329.1	NA	NA	NA	NA	NA	NA	NA	NA	NA	NA	NA	NA	NA	NA	NA	NA	NA	NA	NA	1	Non-abi	NA
GCA_002564505.1	RM	RM_II	RM	RM_II	2	3	2	0.67	Non-abi	ASM256450v1	Bacillus thuringiensis	Bacillus thuringiensis	6462279	Scaffold	NA	NA	PFH96567.1	PFH96569.1	PFH96567.1	PFH96569.1	NA	NA	NA	NA	NA	NA	NA	NA	NA	NA	NA	NA	NA	NA	NA	NA	NA	NA	NA	NA	NA	NA	NA	NA	NA	NA	1	Non-abi	NA
GCA_002564655.1	RM	RM_I	RM	RM_I	3	2	2	0.67	Non-abi	ASM256465v1	Bacillus cereus	Bacillus cereus	5871145	Scaffold	NA	NA	PFJ81434.1	PFJ81436.1	PFJ81434.1	PFJ81435.1	PFJ81436.1	NA	NA	NA	NA	NA	NA	NA	NA	NA	NA	NA	NA	NA	NA	NA	NA	NA	NA	NA	NA	NA	NA	NA	NA	NA	1	Non-abi	NA
GCA_002564695.1	RM	RM_II	RM	RM_II	2	3	2	0.67	Non-abi	ASM256469v1	Bacillus cereus	Bacillus cereus	6153896	Scaffold	NA	NA	PFJ87309.1	PFJ87310.1	PFJ87309.1	PFJ87310.1	NA	NA	NA	NA	NA	NA	NA	NA	NA	NA	NA	NA	NA	NA	NA	NA	NA	NA	NA	NA	NA	NA	NA	NA	NA	NA	1	Non-abi	NA
GCA_002564695.1	Thoeris	Thoeris_II	Thoeris	Thoeris_I	2	3	2	0.67	Abi	ASM256469v1	Bacillus cereus	Bacillus cereus	6153896	Scaffold	NA	NA	PFJ91940.1	PFJ91942.1	PFJ91940.1	PFJ91942.1	NA	NA	NA	NA	NA	NA	NA	NA	NA	NA	NA	NA	NA	NA	NA	NA	NA	NA	NA	NA	NA	NA	NA	NA	NA	NA	1	Abi	NA
GCA_002564805.1	RM	RM_II	RM	RM_II	2	3	2	0.67	Non-abi	ASM256480v1	Bacillus cereus	Bacillus cereus	6108718	Scaffold	NA	NA	PFL12567.1	PFL12568.1	PFL12567.1	PFL12568.1	NA	NA	NA	NA	NA	NA	NA	NA	NA	NA	NA	NA	NA	NA	NA	NA	NA	NA	NA	NA	NA	NA	NA	NA	NA	NA	1	Non-abi	NA
GCA_002564895.1	RM	RM_II	RM	RM_II	2	3	2	0.67	Non-abi	ASM256489v1	Bacillus anthracis	Bacillus anthracis	5529343	Scaffold	NA	NA	PFM22325.1	PFM22326.1	PFM22325.1	PFM22326.1	NA	NA	NA	NA	NA	NA	NA	NA	NA	NA	NA	NA	NA	NA	NA	NA	NA	NA	NA	NA	NA	NA	NA	NA	NA	NA	1	Non-abi	NA
GCA_002564955.1	RM	RM_I	RM	RM_I	2	3	2	0.67	Non-abi	ASM256495v1	Bacillus thuringiensis	Bacillus thuringiensis	5753778	Scaffold	NA	NA	PFI29464.1	PFI29465.1	PFI29464.1	PFI29465.1	NA	NA	NA	NA	NA	NA	NA	NA	NA	NA	NA	NA	NA	NA	NA	NA	NA	NA	NA	NA	NA	NA	NA	NA	NA	NA	1	Non-abi	NA
GCA_002565235.1	Dnd	Dnd	Dnd	Dnd	9	6	6	0.67	Non-abi	ASM256523v1	Bacillus cereus	Bacillus cereus	5748511	Scaffold	NA	NA	PFI46286.1	PFI46296.1	PFI46286.1	PFI46287.1	PFI46288.1	PFI46290.1	PFI46292.1	PFI46293.1	PFI46294.1	PFI46295.1	PFI46296.1	NA	NA	NA	NA	NA	NA	NA	NA	NA	NA	NA	NA	NA	NA	NA	NA	NA	NA	NA	1	Non-abi	NA
GCA_002565505.1	Thoeris	Thoeris_II	Thoeris	Thoeris_I	2	3	2	0.67	Abi	ASM256550v1	Bacillus cereus	Bacillus cereus	5767281	Scaffold	NA	NA	PFK47872.1	PFK47874.1	PFK47872.1	PFK47874.1	NA	NA	NA	NA	NA	NA	NA	NA	NA	NA	NA	NA	NA	NA	NA	NA	NA	NA	NA	NA	NA	NA	NA	NA	NA	NA	1	Abi	NA
GCA_002565685.1	Thoeris	Thoeris_II	Thoeris	Thoeris_I	2	3	2	0.67	Abi	ASM256568v1	Bacillus cereus	Bacillus cereus	5748892	Scaffold	NA	NA	PFL99282.1	PFL99284.1	PFL99282.1	PFL99284.1	NA	NA	NA	NA	NA	NA	NA	NA	NA	NA	NA	NA	NA	NA	NA	NA	NA	NA	NA	NA	NA	NA	NA	NA	NA	NA	1	Abi	NA
GCA_002565865.1	Retron	Retron_III	Retron	Retron_III	2	3	2	0.67	Abi	ASM256586v1	Bacillus cereus	Bacillus cereus	5739226	Scaffold	NA	NA	PFN64769.1	PFN64771.1	PFN64769.1	PFN64771.1	NA	NA	NA	NA	NA	NA	NA	NA	NA	NA	NA	NA	NA	NA	NA	NA	NA	NA	NA	NA	NA	NA	NA	NA	NA	NA	1	Abi	NA
GCA_002566045.1	RM	RM_II	RM	RM_II	2	3	2	0.67	Non-abi	ASM256604v1	Bacillus cereus	Bacillus cereus	5695936	Scaffold	NA	NA	PFI60525.1	PFI60526.1	PFI60525.1	PFI60526.1	NA	NA	NA	NA	NA	NA	NA	NA	NA	NA	NA	NA	NA	NA	NA	NA	NA	NA	NA	NA	NA	NA	NA	NA	NA	NA	1	Non-abi	NA
GCA_002566185.1	RM	RM_II	RM	RM_II	2	3	2	0.67	Non-abi	ASM256618v1	Bacillus cereus	Bacillus cereus	5750209	Scaffold	NA	NA	PFJ73568.1	PFJ73569.1	PFJ73568.1	PFJ73569.1	NA	NA	NA	NA	NA	NA	NA	NA	NA	NA	NA	NA	NA	NA	NA	NA	NA	NA	NA	NA	NA	NA	NA	NA	NA	NA	1	Non-abi	NA
GCA_002566205.1	RM	RM_II	RM	RM_II	2	3	2	0.67	Non-abi	ASM256620v1	Bacillus cereus	Bacillus cereus	5865320	Scaffold	NA	NA	PFJ86279.1	PFJ86281.1	PFJ86279.1	PFJ86281.1	NA	NA	NA	NA	NA	NA	NA	NA	NA	NA	NA	NA	NA	NA	NA	NA	NA	NA	NA	NA	NA	NA	NA	NA	NA	NA	1	Non-abi	NA
GCA_002566325.1	Pycsar	Pycsar	Pycsar	Pycsar	3	2	2	0.67	Abi	ASM256632v1	Bacillus thuringiensis	Bacillus thuringiensis	5930923	Scaffold	NA	NA	PFK85150.1	PFK85152.1	PFK85150.1	PFK85151.1	PFK85152.1	NA	NA	NA	NA	NA	NA	NA	NA	NA	NA	NA	NA	NA	NA	NA	NA	NA	NA	NA	NA	NA	NA	NA	NA	NA	1	Abi	NA
GCA_002566395.1	RM	RM_I	RM	RM_I	2	3	2	0.67	Non-abi	ASM256639v1	Bacillus thuringiensis	Bacillus thuringiensis	5771649	Scaffold	NA	NA	PFL36393.1	PFL36394.1	PFL36393.1	PFL36394.1	NA	NA	NA	NA	NA	NA	NA	NA	NA	NA	NA	NA	NA	NA	NA	NA	NA	NA	NA	NA	NA	NA	NA	NA	NA	NA	1	Non-abi	NA
GCA_002566425.1	RM	RM_I	RM	RM_I	2	3	2	0.67	Non-abi	ASM256642v1	Bacillus anthracis	Bacillus anthracis	5915630	Scaffold	NA	NA	PFL69914.1	PFL69915.1	PFL69914.1	PFL69915.1	NA	NA	NA	NA	NA	NA	NA	NA	NA	NA	NA	NA	NA	NA	NA	NA	NA	NA	NA	NA	NA	NA	NA	NA	NA	NA	1	Non-abi	NA
GCA_002566675.1	Thoeris	Thoeris_I	Thoeris	Thoeris_I	2	3	2	0.67	Abi	ASM256667v1	Bacillus cereus	Bacillus cereus	5964597	Contig	NA	NA	PFO10282.1	PFO10283.1	PFO10282.1	PFO10283.1	NA	NA	NA	NA	NA	NA	NA	NA	NA	NA	NA	NA	NA	NA	NA	NA	NA	NA	NA	NA	NA	NA	NA	NA	NA	NA	1	Abi	NA
GCA_002566725.1	RM	RM_II	RM	RM_II	2	3	2	0.67	Non-abi	ASM256672v1	Bacillus cereus	Bacillus cereus	5939123	Scaffold	NA	NA	PFO46643.1	PFO46645.1	PFO46643.1	PFO46645.1	NA	NA	NA	NA	NA	NA	NA	NA	NA	NA	NA	NA	NA	NA	NA	NA	NA	NA	NA	NA	NA	NA	NA	NA	NA	NA	1	Non-abi	NA
GCA_002566885.1	Pycsar	Pycsar	Pycsar	Pycsar	3	2	2	0.67	Abi	ASM256688v1	Bacillus cereus	Bacillus cereus	5984321	Scaffold	NA	NA	PFO90705.1	PFO90707.1	PFO90705.1	PFO90706.1	PFO90707.1	NA	NA	NA	NA	NA	NA	NA	NA	NA	NA	NA	NA	NA	NA	NA	NA	NA	NA	NA	NA	NA	NA	NA	NA	NA	1	Abi	NA
GCA_002567015.1	RM	RM_II	RM	RM_II	2	3	2	0.67	Non-abi	ASM256701v1	Bacillus cereus	Bacillus cereus	5684105	Scaffold	NA	NA	PFP28748.1	PFP28749.1	PFP28748.1	PFP28749.1	NA	NA	NA	NA	NA	NA	NA	NA	NA	NA	NA	NA	NA	NA	NA	NA	NA	NA	NA	NA	NA	NA	NA	NA	NA	NA	1	Non-abi	NA
GCA_002567135.1	RM	RM_II	RM	RM_II	2	3	2	0.67	Non-abi	ASM256713v1	Bacillus cereus	Bacillus cereus	6079989	Scaffold	NA	NA	PFP56656.1	PFP56657.1	PFP56656.1	PFP56657.1	NA	NA	NA	NA	NA	NA	NA	NA	NA	NA	NA	NA	NA	NA	NA	NA	NA	NA	NA	NA	NA	NA	NA	NA	NA	NA	1	Non-abi	NA
GCA_002567405.1	RM	RM_II	RM	RM_II	2	3	2	0.67	Non-abi	ASM256740v1	Bacillus cereus	Bacillus cereus	6119696	Scaffold	NA	NA	PFQ05734.1	PFQ05735.1	PFQ05734.1	PFQ05735.1	NA	NA	NA	NA	NA	NA	NA	NA	NA	NA	NA	NA	NA	NA	NA	NA	NA	NA	NA	NA	NA	NA	NA	NA	NA	NA	1	Non-abi	NA
GCA_002567445.1	RM	RM_II	RM	RM_II	3	2	2	0.67	Non-abi	ASM256744v1	Bacillus cereus	Bacillus cereus	5734696	Scaffold	NA	NA	PFQ23984.1	PFQ23986.1	PFQ23984.1	PFQ23985.1	PFQ23986.1	NA	NA	NA	NA	NA	NA	NA	NA	NA	NA	NA	NA	NA	NA	NA	NA	NA	NA	NA	NA	NA	NA	NA	NA	NA	1	Non-abi	NA
GCA_002567525.1	RM	RM_II	RM	RM_II	2	3	2	0.67	Non-abi	ASM256752v1	Bacillus cereus	Bacillus cereus	6084241	Scaffold	NA	NA	PFQ46227.1	PFQ46228.1	PFQ46227.1	PFQ46228.1	NA	NA	NA	NA	NA	NA	NA	NA	NA	NA	NA	NA	NA	NA	NA	NA	NA	NA	NA	NA	NA	NA	NA	NA	NA	NA	1	Non-abi	NA
GCA_002567585.1	CRISPR-Cas	CAS_Class1-I-C	CRISPR-Cas	CAS_Class1-I-C	4	6	4	0.67	Non-abi	ASM256758v1	Bacillus thuringiensis	Bacillus thuringiensis	5941876	Scaffold	NA	NA	PFQ82857.1	PFQ82861.1	PFQ82857.1	PFQ82858.1	PFQ82859.1	PFQ82861.1	NA	NA	NA	NA	NA	NA	NA	NA	NA	NA	NA	NA	NA	NA	NA	NA	NA	NA	NA	NA	NA	NA	NA	NA	1	Non-abi	NA
GCA_002567605.1	Septu	Septu	Septu	Septu_I	3	2	2	0.67	Possible abi	ASM256760v1	Bacillus cereus	Bacillus cereus	5899991	Scaffold	NA	NA	PFQ73021.1	PFQ73025.1	PFQ73021.1	PFQ73024.1	PFQ73025.1	NA	NA	NA	NA	NA	NA	NA	NA	NA	NA	NA	NA	NA	NA	NA	NA	NA	NA	NA	NA	NA	NA	NA	NA	NA	1	Possible abi	NA
GCA_002567665.1	RM	RM_I	RM	RM_I	2	3	2	0.67	Non-abi	ASM256766v1	Bacillus cereus	Bacillus cereus	5661106	Scaffold	NA	NA	PFQ92843.1	PFQ92844.1	PFQ92843.1	PFQ92844.1	NA	NA	NA	NA	NA	NA	NA	NA	NA	NA	NA	NA	NA	NA	NA	NA	NA	NA	NA	NA	NA	NA	NA	NA	NA	NA	1	Non-abi	NA
GCA_002567675.1	BREX	BREX_III	Other	DMS_other	4	6	4	0.67	Non-abi	ASM256767v1	Bacillus cereus	Bacillus cereus	5980966	Scaffold	NA	NA	PFQ92711.1	PFQ92716.1	PFQ92711.1	PFQ92712.1	PFQ92713.1	PFQ92716.1	NA	NA	NA	NA	NA	NA	NA	NA	NA	NA	NA	NA	NA	NA	NA	NA	NA	NA	NA	NA	NA	NA	NA	NA	1	Non-abi	NA
GCA_002567705.1	RM	RM_II	RM	RM_II	2	3	2	0.67	Non-abi	ASM256770v1	Bacillus cereus	Bacillus cereus	6120730	Scaffold	NA	NA	PFR12150.1	PFR12151.1	PFR12150.1	PFR12151.1	NA	NA	NA	NA	NA	NA	NA	NA	NA	NA	NA	NA	NA	NA	NA	NA	NA	NA	NA	NA	NA	NA	NA	NA	NA	NA	1	Non-abi	NA
GCA_002567795.1	RM	RM_II	RM	RM_II	2	3	2	0.67	Non-abi	ASM256779v1	Bacillus cereus	Bacillus cereus	6036148	Scaffold	NA	NA	PFR30517.1	PFR30518.1	PFR30517.1	PFR30518.1	NA	NA	NA	NA	NA	NA	NA	NA	NA	NA	NA	NA	NA	NA	NA	NA	NA	NA	NA	NA	NA	NA	NA	NA	NA	NA	1	Non-abi	NA
GCA_002568085.1	Septu	Septu	Septu	Septu_I	3	2	2	0.67	Possible abi	ASM256808v1	Bacillus thuringiensis	Bacillus thuringiensis	5280156	Scaffold	NA	NA	PFT25288.1	PFT25293.1	PFT25288.1	PFT25292.1	PFT25293.1	NA	NA	NA	NA	NA	NA	NA	NA	NA	NA	NA	NA	NA	NA	NA	NA	NA	NA	NA	NA	NA	NA	NA	NA	NA	1	Possible abi	NA
GCA_002568135.1	Thoeris	Thoeris_I	Thoeris	Thoeris_I	2	3	2	0.67	Abi	ASM256813v1	Bacillus cereus	Bacillus cereus	5962688	Scaffold	NA	NA	PFT73003.1	PFT73004.1	PFT73003.1	PFT73004.1	NA	NA	NA	NA	NA	NA	NA	NA	NA	NA	NA	NA	NA	NA	NA	NA	NA	NA	NA	NA	NA	NA	NA	NA	NA	NA	1	Abi	NA
GCA_002568285.1	Septu	Septu	Other	PDC-M62	3	2	2	0.67	Possible abi	ASM256828v1	Bacillus thuringiensis	Bacillus thuringiensis	6231162	Scaffold	NA	NA	PFT16209.1	PFT16212.1	PFT16209.1	PFT16211.1	PFT16212.1	NA	NA	NA	NA	NA	NA	NA	NA	NA	NA	NA	NA	NA	NA	NA	NA	NA	NA	NA	NA	NA	NA	NA	NA	NA	1	Unknown	NA
GCA_002568375.1	BREX	BREX_III	BREX	BREX_III	4	6	4	0.67	Non-abi	ASM256837v1	Bacillus cereus	Bacillus cereus	5438728	Scaffold	NA	NA	PFT90553.1	PFT90558.1	PFT90553.1	PFT90555.1	PFT90556.1	PFT90558.1	NA	NA	NA	NA	NA	NA	NA	NA	NA	NA	NA	NA	NA	NA	NA	NA	NA	NA	NA	NA	NA	NA	NA	NA	1	Non-abi	NA
GCA_002568445.1	RM	RM_II	RM	RM_II	3	3	2	0.67	Non-abi	ASM256844v1	Bacillus cereus	Bacillus cereus	5857919	Scaffold	NA	NA	PFR78035.1	PFR78039.1	PFR78035.1	PFR78037.1	PFR78039.1	NA	NA	NA	NA	NA	NA	NA	NA	NA	NA	NA	NA	NA	NA	NA	NA	NA	NA	NA	NA	NA	NA	NA	NA	NA	1	Non-abi	NA
GCA_002568565.1	Thoeris	Thoeris_II	Thoeris	Thoeris_I	2	3	2	0.67	Abi	ASM256856v1	Bacillus cereus	Bacillus cereus	5695545	Scaffold	NA	NA	PFT35166.1	PFT35168.1	PFT35166.1	PFT35168.1	NA	NA	NA	NA	NA	NA	NA	NA	NA	NA	NA	NA	NA	NA	NA	NA	NA	NA	NA	NA	NA	NA	NA	NA	NA	NA	1	Abi	NA
GCA_002568785.1	RM	RM_II	RM	RM_II	3	2	2	0.67	Non-abi	ASM256878v1	Bacillus wiedmannii	Bacillus wiedmannii	5599974	Scaffold	NA	NA	PFY72465.1	PFY72467.1	PFY72465.1	PFY72466.1	PFY72467.1	NA	NA	NA	NA	NA	NA	NA	NA	NA	NA	NA	NA	NA	NA	NA	NA	NA	NA	NA	NA	NA	NA	NA	NA	NA	1	Non-abi	NA
GCA_002568935.1	RM	RM_II	RM	RM_II	3	2	2	0.67	Non-abi	ASM256893v1	Bacillus mycoides	Bacillus mycoides	5633378	Scaffold	NA	NA	PGA03600.1	PGA03602.1	PGA03600.1	PGA03601.1	PGA03602.1	NA	NA	NA	NA	NA	NA	NA	NA	NA	NA	NA	NA	NA	NA	NA	NA	NA	NA	NA	NA	NA	NA	NA	NA	NA	1	Non-abi	NA
GCA_002569165.1	Thoeris	Thoeris_II	Thoeris	Thoeris_I	3	2	2	0.67	Abi	ASM256916v1	Bacillus wiedmannii	Bacillus wiedmannii	5726172	Scaffold	NA	NA	PFZ61147.1	PFZ61152.1	PFZ61147.1	PFZ61151.1	PFZ61152.1	NA	NA	NA	NA	NA	NA	NA	NA	NA	NA	NA	NA	NA	NA	NA	NA	NA	NA	NA	NA	NA	NA	NA	NA	NA	1	Abi	NA
GCA_002569215.1	RM	RM_II	RM	RM_II	3	2	2	0.67	Non-abi	ASM256921v1	Bacillus wiedmannii	Bacillus wiedmannii	5544810	Scaffold	NA	NA	PFZ99504.1	PFZ99508.1	PFZ99504.1	PFZ99507.1	PFZ99508.1	NA	NA	NA	NA	NA	NA	NA	NA	NA	NA	NA	NA	NA	NA	NA	NA	NA	NA	NA	NA	NA	NA	NA	NA	NA	1	Non-abi	NA
GCA_002569525.1	Pycsar	Pycsar	Pycsar	Pycsar	3	2	2	0.67	Abi	ASM256952v1	Bacillus toyonensis	Bacillus toyonensis	5948481	Scaffold	NA	NA	PFY80322.1	PFY80324.1	PFY80322.1	PFY80323.1	PFY80324.1	NA	NA	NA	NA	NA	NA	NA	NA	NA	NA	NA	NA	NA	NA	NA	NA	NA	NA	NA	NA	NA	NA	NA	NA	NA	1	Abi	NA
GCA_002569595.1	RM	RM_II	RM	RM_II	2	3	2	0.67	Non-abi	ASM256959v1	Bacillus wiedmannii	Bacillus wiedmannii	5991849	Scaffold	NA	NA	PFZ02651.1	PFZ02652.1	PFZ02651.1	PFZ02652.1	NA	NA	NA	NA	NA	NA	NA	NA	NA	NA	NA	NA	NA	NA	NA	NA	NA	NA	NA	NA	NA	NA	NA	NA	NA	NA	1	Non-abi	NA
GCA_002569745.1	Retron	Retron_III	Retron	Retron_III	2	3	2	0.67	Abi	ASM256974v1	Bacillus toyonensis	Bacillus toyonensis	6170209	Scaffold	NA	NA	PFZ78741.1	PFZ78743.1	PFZ78741.1	PFZ78743.1	NA	NA	NA	NA	NA	NA	NA	NA	NA	NA	NA	NA	NA	NA	NA	NA	NA	NA	NA	NA	NA	NA	NA	NA	NA	NA	1	Abi	NA
GCA_002570105.1	BREX	BREX_III	Other	DMS_other	4	6	4	0.67	Non-abi	ASM257010v1	Bacillus toyonensis	Bacillus toyonensis	6433607	Scaffold	NA	NA	PGB08056.1	PGB08061.1	PGB08056.1	PGB08059.1	PGB08060.1	PGB08061.1	NA	NA	NA	NA	NA	NA	NA	NA	NA	NA	NA	NA	NA	NA	NA	NA	NA	NA	NA	NA	NA	NA	NA	NA	1	Non-abi	NA
GCA_002570255.1	RM	RM_I	RM	RM_I	2	3	2	0.67	Non-abi	ASM257025v1	Bacillus wiedmannii	Bacillus wiedmannii	5794425	Scaffold	NA	NA	PGB70719.1	PGB70720.1	PGB70719.1	PGB70720.1	NA	NA	NA	NA	NA	NA	NA	NA	NA	NA	NA	NA	NA	NA	NA	NA	NA	NA	NA	NA	NA	NA	NA	NA	NA	NA	1	Non-abi	NA
GCA_002570415.1	Septu	Septu	Septu	Septu_I	3	2	2	0.67	Possible abi	ASM257041v1	Bacillus cereus	Bacillus cereus	5765750	Scaffold	NA	NA	PFU08878.1	PFU08882.1	PFU08878.1	PFU08879.1	PFU08882.1	NA	NA	NA	NA	NA	NA	NA	NA	NA	NA	NA	NA	NA	NA	NA	NA	NA	NA	NA	NA	NA	NA	NA	NA	NA	1	Possible abi	NA
GCA_002570425.1	RM	RM_I	RM	RM_I	2	3	2	0.67	Non-abi	ASM257042v1	Bacillus cereus	Bacillus cereus	6087148	Scaffold	NA	NA	PFU27695.1	PFU27696.1	PFU27695.1	PFU27696.1	NA	NA	NA	NA	NA	NA	NA	NA	NA	NA	NA	NA	NA	NA	NA	NA	NA	NA	NA	NA	NA	NA	NA	NA	NA	NA	1	Non-abi	NA
GCA_002570545.1	Dnd	Dnd	Dnd	Dnd	9	6	6	0.67	Non-abi	ASM257054v1	Bacillus cereus	Bacillus cereus	5794792	Scaffold	NA	NA	PFU83694.1	PFU83704.1	PFU83694.1	PFU83695.1	PFU83696.1	PFU83698.1	PFU83700.1	PFU83701.1	PFU83702.1	PFU83703.1	PFU83704.1	NA	NA	NA	NA	NA	NA	NA	NA	NA	NA	NA	NA	NA	NA	NA	NA	NA	NA	NA	1	Non-abi	NA
GCA_002570705.1	RM	RM_I	RM	RM_I	2	3	2	0.67	Non-abi	ASM257070v1	Bacillus thuringiensis	Bacillus thuringiensis	5716949	Scaffold	NA	NA	PFW42780.1	PFW42781.1	PFW42780.1	PFW42781.1	NA	NA	NA	NA	NA	NA	NA	NA	NA	NA	NA	NA	NA	NA	NA	NA	NA	NA	NA	NA	NA	NA	NA	NA	NA	NA	1	Non-abi	NA
GCA_002570955.1	Septu	Septu	Septu	Septu_I	3	2	2	0.67	Possible abi	ASM257095v1	Bacillus thuringiensis	Bacillus thuringiensis	5789031	Scaffold	NA	NA	PFV41115.1	PFV41122.1	PFV41115.1	PFV41116.1	PFV41122.1	NA	NA	NA	NA	NA	NA	NA	NA	NA	NA	NA	NA	NA	NA	NA	NA	NA	NA	NA	NA	NA	NA	NA	NA	NA	1	Possible abi	NA
GCA_002570965.1	RM	RM_II	RM	RM_II	2	3	2	0.67	Non-abi	ASM257096v1	Bacillus cereus	Bacillus cereus	5813275	Scaffold	NA	NA	PFV61964.1	PFV61965.1	PFV61964.1	PFV61965.1	NA	NA	NA	NA	NA	NA	NA	NA	NA	NA	NA	NA	NA	NA	NA	NA	NA	NA	NA	NA	NA	NA	NA	NA	NA	NA	1	Non-abi	NA
GCA_002571025.1	RM	RM_II	RM	RM_II	3	2	2	0.67	Non-abi	ASM257102v1	Bacillus thuringiensis	Bacillus thuringiensis	6062021	Scaffold	NA	NA	PFW05053.1	PFW05055.1	PFW05053.1	PFW05054.1	PFW05055.1	NA	NA	NA	NA	NA	NA	NA	NA	NA	NA	NA	NA	NA	NA	NA	NA	NA	NA	NA	NA	NA	NA	NA	NA	NA	1	Non-abi	NA
GCA_002571025.1	RM	RM_II	Other	DMS_other	2	3	2	0.67	Non-abi	ASM257102v1	Bacillus thuringiensis	Bacillus thuringiensis	6062021	Scaffold	NA	NA	PFW01717.1	PFW01718.1	PFW01717.1	PFW01718.1	NA	NA	NA	NA	NA	NA	NA	NA	NA	NA	NA	NA	NA	NA	NA	NA	NA	NA	NA	NA	NA	NA	NA	NA	NA	NA	1	Non-abi	NA
GCA_002571025.1	RM	RM_II	RM	RM_II	2	3	2	0.67	Non-abi	ASM257102v1	Bacillus thuringiensis	Bacillus thuringiensis	6062021	Scaffold	NA	NA	PFW16449.1	PFW16450.1	PFW16449.1	PFW16450.1	NA	NA	NA	NA	NA	NA	NA	NA	NA	NA	NA	NA	NA	NA	NA	NA	NA	NA	NA	NA	NA	NA	NA	NA	NA	NA	1	Non-abi	NA
GCA_002571165.1	RM	RM_II	RM	RM_II	2	3	2	0.67	Non-abi	ASM257116v1	Bacillus cereus	Bacillus cereus	6218749	Scaffold	NA	NA	PFU97599.1	PFU97601.1	PFU97599.1	PFU97601.1	NA	NA	NA	NA	NA	NA	NA	NA	NA	NA	NA	NA	NA	NA	NA	NA	NA	NA	NA	NA	NA	NA	NA	NA	NA	NA	1	Non-abi	NA
GCA_002571265.1	Dnd	Dnd	Dnd	Dnd	9	6	6	0.67	Non-abi	ASM257126v1	Bacillus thuringiensis	Bacillus thuringiensis	6145399	Scaffold	NA	NA	PFV92843.1	PFV92853.1	PFV92843.1	PFV92844.1	PFV92845.1	PFV92846.1	PFV92847.1	PFV92849.1	PFV92851.1	PFV92852.1	PFV92853.1	NA	NA	NA	NA	NA	NA	NA	NA	NA	NA	NA	NA	NA	NA	NA	NA	NA	NA	NA	1	Non-abi	NA
GCA_002571305.1	RM	RM_II	RM	RM_II	2	3	2	0.67	Non-abi	ASM257130v1	Bacillus thuringiensis	Bacillus thuringiensis	6472052	Scaffold	NA	NA	PFW29026.1	PFW29031.1	PFW29026.1	PFW29031.1	NA	NA	NA	NA	NA	NA	NA	NA	NA	NA	NA	NA	NA	NA	NA	NA	NA	NA	NA	NA	NA	NA	NA	NA	NA	NA	1	Non-abi	NA
GCA_002571315.1	RM	RM_I	RM	RM_I	2	3	2	0.67	Non-abi	ASM257131v1	Bacillus thuringiensis	Bacillus thuringiensis	5707854	Scaffold	NA	NA	PFW20007.1	PFW20008.1	PFW20007.1	PFW20008.1	NA	NA	NA	NA	NA	NA	NA	NA	NA	NA	NA	NA	NA	NA	NA	NA	NA	NA	NA	NA	NA	NA	NA	NA	NA	NA	1	Non-abi	NA
GCA_002571725.1	PrrC	PrrC	RM	RM_I	3	3	2	0.67	Abi	ASM257172v1	Bacillus wiedmannii	Bacillus wiedmannii	5820654	Scaffold	NA	NA	PGD32245.1	PGD32247.1	PGD32245.1	PGD32246.1	PGD32247.1	NA	NA	NA	NA	NA	NA	NA	NA	NA	NA	NA	NA	NA	NA	NA	NA	NA	NA	NA	NA	NA	NA	NA	NA	NA	1	Non-abi	NA
GCA_002572075.1	RM	RM_I	RM	RM_I	2	3	2	0.67	Non-abi	ASM257207v1	Bacillus pseudomycoides	Bacillus pseudomycoides	5706323	Scaffold	NA	NA	PGE01474.1	PGE01475.1	PGE01474.1	PGE01475.1	NA	NA	NA	NA	NA	NA	NA	NA	NA	NA	NA	NA	NA	NA	NA	NA	NA	NA	NA	NA	NA	NA	NA	NA	NA	NA	1	Non-abi	NA
GCA_002572495.1	RosmerTA	RosmerTA	RosmerTA	RosmerTA	3	2	2	0.67	Possible abi	ASM257249v1	Bacillus pseudomycoides	Bacillus pseudomycoides	5891521	Scaffold	NA	NA	PGF06093.1	PGF06095.1	PGF06093.1	PGF06094.1	PGF06095.1	NA	NA	NA	NA	NA	NA	NA	NA	NA	NA	NA	NA	NA	NA	NA	NA	NA	NA	NA	NA	NA	NA	NA	NA	NA	1	Possible abi	NA
GCA_002574395.1	RM	RM_I	RM	RM_I	2	3	2	0.67	Non-abi	ASM257439v1	Bacillus cereus	Bacillus cereus	5999084	Scaffold	NA	NA	PGK97799.1	PGK97801.1	PGK97799.1	PGK97801.1	NA	NA	NA	NA	NA	NA	NA	NA	NA	NA	NA	NA	NA	NA	NA	NA	NA	NA	NA	NA	NA	NA	NA	NA	NA	NA	1	Non-abi	NA
GCA_002574395.1	RM	RM_II	RM	RM_II	2	3	2	0.67	Non-abi	ASM257439v1	Bacillus cereus	Bacillus cereus	5999084	Scaffold	NA	NA	PGK98762.1	PGK98763.1	PGK98762.1	PGK98763.1	NA	NA	NA	NA	NA	NA	NA	NA	NA	NA	NA	NA	NA	NA	NA	NA	NA	NA	NA	NA	NA	NA	NA	NA	NA	NA	1	Non-abi	NA
GCA_002574475.1	RM	RM_I	RM	RM_I	2	3	2	0.67	Non-abi	ASM257447v1	Bacillus thuringiensis	Bacillus thuringiensis	5777641	Scaffold	NA	NA	PGL22294.1	PGL22295.1	PGL22294.1	PGL22295.1	NA	NA	NA	NA	NA	NA	NA	NA	NA	NA	NA	NA	NA	NA	NA	NA	NA	NA	NA	NA	NA	NA	NA	NA	NA	NA	1	Non-abi	NA
GCA_002574495.1	BREX	BREX_III	Other	DMS_other	4	6	4	0.67	Non-abi	ASM257449v1	Bacillus thuringiensis	Bacillus thuringiensis	5888777	Scaffold	NA	NA	PGL63329.1	PGL63334.1	PGL63329.1	PGL63332.1	PGL63333.1	PGL63334.1	NA	NA	NA	NA	NA	NA	NA	NA	NA	NA	NA	NA	NA	NA	NA	NA	NA	NA	NA	NA	NA	NA	NA	NA	1	Non-abi	NA
GCA_002574515.1	Pycsar	Pycsar	Pycsar	Pycsar	3	2	2	0.67	Abi	ASM257451v1	Bacillus cereus	Bacillus cereus	6103511	Scaffold	NA	NA	PGL44442.1	PGL44444.1	PGL44442.1	PGL44443.1	PGL44444.1	NA	NA	NA	NA	NA	NA	NA	NA	NA	NA	NA	NA	NA	NA	NA	NA	NA	NA	NA	NA	NA	NA	NA	NA	NA	1	Abi	NA
GCA_002574615.1	RM	RM_II	RM	RM_II	2	3	2	0.67	Non-abi	ASM257461v1	Bacillus cereus	Bacillus cereus	5756826	Scaffold	NA	NA	PGM08570.1	PGM08571.1	PGM08570.1	PGM08571.1	NA	NA	NA	NA	NA	NA	NA	NA	NA	NA	NA	NA	NA	NA	NA	NA	NA	NA	NA	NA	NA	NA	NA	NA	NA	NA	1	Non-abi	NA
GCA_002574645.1	Paris	Paris	Paris	Paris	2	3	2	0.67	Abi	ASM257464v1	Bacillus thuringiensis	Bacillus thuringiensis	5961006	Scaffold	NA	NA	PGL72907.1	PGL72909.1	PGL72907.1	PGL72909.1	NA	NA	NA	NA	NA	NA	NA	NA	NA	NA	NA	NA	NA	NA	NA	NA	NA	NA	NA	NA	NA	NA	NA	NA	NA	NA	1	Abi	NA
GCA_002574725.1	CRISPR-Cas	CAS_Class1-I-C	CRISPR-Cas	CAS_Class1-I-C	4	6	4	0.67	Non-abi	ASM257472v1	Bacillus thuringiensis	Bacillus thuringiensis	6033231	Scaffold	NA	NA	PGM34773.1	PGM34777.1	PGM34773.1	PGM34775.1	PGM34776.1	PGM34777.1	NA	NA	NA	NA	NA	NA	NA	NA	NA	NA	NA	NA	NA	NA	NA	NA	NA	NA	NA	NA	NA	NA	NA	NA	1	Non-abi	NA
GCA_002574805.1	DISARM	DISARM_2	Other	DMS_other	4	6	4	0.67	Non-abi	ASM257480v1	Bacillus thuringiensis	Bacillus thuringiensis	5715824	Scaffold	NA	NA	PGL03587.1	PGL03592.1	PGL03587.1	PGL03588.1	PGL03589.1	PGL03592.1	NA	NA	NA	NA	NA	NA	NA	NA	NA	NA	NA	NA	NA	NA	NA	NA	NA	NA	NA	NA	NA	NA	NA	NA	1	Non-abi	NA
GCA_002574935.1	RM	RM_I	RM	RM_I	2	3	2	0.67	Non-abi	ASM257493v1	Bacillus thuringiensis	Bacillus thuringiensis	5748226	Scaffold	NA	NA	PGL48358.1	PGL48359.1	PGL48358.1	PGL48359.1	NA	NA	NA	NA	NA	NA	NA	NA	NA	NA	NA	NA	NA	NA	NA	NA	NA	NA	NA	NA	NA	NA	NA	NA	NA	NA	1	Non-abi	NA
GCA_002574955.1	Septu	Septu	Septu	Septu_I	2	3	2	0.67	Possible abi	ASM257495v1	Bacillus cereus	Bacillus cereus	5729747	Scaffold	NA	NA	PGL58486.1	PGL58487.1	PGL58486.1	PGL58487.1	NA	NA	NA	NA	NA	NA	NA	NA	NA	NA	NA	NA	NA	NA	NA	NA	NA	NA	NA	NA	NA	NA	NA	NA	NA	NA	1	Possible abi	NA
GCA_002575175.1	RM	RM_II	RM	RM_II	2	3	2	0.67	Non-abi	ASM257517v1	Bacillus cereus	Bacillus cereus	6050784	Scaffold	NA	NA	PGM83070.1	PGM83071.1	PGM83070.1	PGM83071.1	NA	NA	NA	NA	NA	NA	NA	NA	NA	NA	NA	NA	NA	NA	NA	NA	NA	NA	NA	NA	NA	NA	NA	NA	NA	NA	1	Non-abi	NA
GCA_002575595.1	RM	RM_II	RM	RM_II	2	3	2	0.67	Non-abi	ASM257559v1	Bacillus cereus	Bacillus cereus	5818721	Scaffold	NA	NA	PGN92971.1	PGN92973.1	PGN92971.1	PGN92973.1	NA	NA	NA	NA	NA	NA	NA	NA	NA	NA	NA	NA	NA	NA	NA	NA	NA	NA	NA	NA	NA	NA	NA	NA	NA	NA	1	Non-abi	NA
GCA_002575765.1	RM	RM_II	RM	RM_II	2	3	2	0.67	Non-abi	ASM257576v1	Bacillus cereus	Bacillus cereus	5982080	Scaffold	NA	NA	PGO67348.1	PGO67349.1	PGO67348.1	PGO67349.1	NA	NA	NA	NA	NA	NA	NA	NA	NA	NA	NA	NA	NA	NA	NA	NA	NA	NA	NA	NA	NA	NA	NA	NA	NA	NA	1	Non-abi	NA
GCA_002575835.1	BREX	BREX_III	BREX	BREX_III	4	6	4	0.67	Non-abi	ASM257583v1	Bacillus cereus	Bacillus cereus	5354104	Scaffold	NA	NA	PGO98624.1	PGO98629.1	PGO98624.1	PGO98626.1	PGO98627.1	PGO98629.1	NA	NA	NA	NA	NA	NA	NA	NA	NA	NA	NA	NA	NA	NA	NA	NA	NA	NA	NA	NA	NA	NA	NA	NA	1	Non-abi	NA
GCA_002575965.1	RM	RM_II	RM	RM_II	2	3	2	0.67	Non-abi	ASM257596v1	Bacillus cereus	Bacillus cereus	5938681	Scaffold	NA	NA	PGP63058.1	PGP63060.1	PGP63058.1	PGP63060.1	NA	NA	NA	NA	NA	NA	NA	NA	NA	NA	NA	NA	NA	NA	NA	NA	NA	NA	NA	NA	NA	NA	NA	NA	NA	NA	1	Non-abi	NA
GCA_002576135.1	RM	RM_II	RM	RM_II	3	2	2	0.67	Non-abi	ASM257613v1	Bacillus thuringiensis	Bacillus thuringiensis	5933543	Scaffold	NA	NA	PGQ59535.1	PGQ59540.1	PGQ59535.1	PGQ59539.1	PGQ59540.1	NA	NA	NA	NA	NA	NA	NA	NA	NA	NA	NA	NA	NA	NA	NA	NA	NA	NA	NA	NA	NA	NA	NA	NA	NA	1	Non-abi	NA
GCA_002576185.1	RM	RM_II	RM	RM_II	2	3	2	0.67	Non-abi	ASM257618v1	Bacillus cereus	Bacillus cereus	5675993	Scaffold	NA	NA	PGQ68677.1	PGQ68678.1	PGQ68677.1	PGQ68678.1	NA	NA	NA	NA	NA	NA	NA	NA	NA	NA	NA	NA	NA	NA	NA	NA	NA	NA	NA	NA	NA	NA	NA	NA	NA	NA	1	Non-abi	NA
GCA_002576365.1	RM	RM_I	RM	RM_I	2	3	2	0.67	Non-abi	ASM257636v1	Bacillus cereus	Bacillus cereus	5670553	Scaffold	NA	NA	PGR42008.1	PGR42009.1	PGR42008.1	PGR42009.1	NA	NA	NA	NA	NA	NA	NA	NA	NA	NA	NA	NA	NA	NA	NA	NA	NA	NA	NA	NA	NA	NA	NA	NA	NA	NA	1	Non-abi	NA
GCA_002576465.1	RM	RM_II	RM	RM_II	3	2	2	0.67	Non-abi	ASM257646v1	Bacillus cereus	Bacillus cereus	5927765	Scaffold	NA	NA	PGR80867.1	PGR80869.1	PGR80867.1	PGR80868.1	PGR80869.1	NA	NA	NA	NA	NA	NA	NA	NA	NA	NA	NA	NA	NA	NA	NA	NA	NA	NA	NA	NA	NA	NA	NA	NA	NA	1	Non-abi	NA
GCA_002576565.1	CBASS	CBASS_I	CBASS	CBASS_IIs	2	3	2	0.67	Abi	ASM257656v1	Bacillus thuringiensis	Bacillus thuringiensis	5840157	Scaffold	NA	NA	PGS46274.1	PGS46275.1	PGS46274.1	PGS46275.1	NA	NA	NA	NA	NA	NA	NA	NA	NA	NA	NA	NA	NA	NA	NA	NA	NA	NA	NA	NA	NA	NA	NA	NA	NA	NA	1	Abi	NA
GCA_002576645.1	RM	RM_I	RM	RM_I	2	3	2	0.67	Non-abi	ASM257664v1	Bacillus thuringiensis	Bacillus thuringiensis	5997852	Scaffold	NA	NA	PGO57971.1	PGO57972.1	PGO57971.1	PGO57972.1	NA	NA	NA	NA	NA	NA	NA	NA	NA	NA	NA	NA	NA	NA	NA	NA	NA	NA	NA	NA	NA	NA	NA	NA	NA	NA	1	Non-abi	NA
GCA_002576875.1	RM	RM_I	RM	RM_I	2	3	2	0.67	Non-abi	ASM257687v1	Bacillus thuringiensis	Bacillus thuringiensis	5749644	Scaffold	NA	NA	PGQ22783.1	PGQ22784.1	PGQ22783.1	PGQ22784.1	NA	NA	NA	NA	NA	NA	NA	NA	NA	NA	NA	NA	NA	NA	NA	NA	NA	NA	NA	NA	NA	NA	NA	NA	NA	NA	1	Non-abi	NA
GCA_002576925.1	Dnd	Dnd	Dnd	Dnd	9	6	6	0.67	Non-abi	ASM257692v1	Bacillus thuringiensis	Bacillus thuringiensis	6040413	Scaffold	NA	NA	PGQ47314.1	PGQ47324.1	PGQ47314.1	PGQ47315.1	PGQ47316.1	PGQ47317.1	PGQ47318.1	PGQ47320.1	PGQ47322.1	PGQ47323.1	PGQ47324.1	NA	NA	NA	NA	NA	NA	NA	NA	NA	NA	NA	NA	NA	NA	NA	NA	NA	NA	NA	1	Non-abi	NA
GCA_002576945.1	BREX	BREX_III	BREX	BREX_III	4	6	4	0.67	Non-abi	ASM257694v1	Bacillus anthracis	Bacillus anthracis	5101820	Scaffold	NA	NA	PGQ77676.1	PGQ77681.1	PGQ77676.1	PGQ77678.1	PGQ77679.1	PGQ77681.1	NA	NA	NA	NA	NA	NA	NA	NA	NA	NA	NA	NA	NA	NA	NA	NA	NA	NA	NA	NA	NA	NA	NA	NA	1	Non-abi	NA
GCA_002577025.1	Dnd	Dnd	Dnd	Dnd	9	6	6	0.67	Non-abi	ASM257702v1	Bacillus thuringiensis	Bacillus thuringiensis	6201854	Scaffold	NA	NA	PGR92728.1	PGR92738.1	PGR92728.1	PGR92729.1	PGR92730.1	PGR92731.1	PGR92732.1	PGR92734.1	PGR92736.1	PGR92737.1	PGR92738.1	NA	NA	NA	NA	NA	NA	NA	NA	NA	NA	NA	NA	NA	NA	NA	NA	NA	NA	NA	1	Non-abi	NA
GCA_002577335.1	RM	RM_II	RM	RM_II	2	3	2	0.67	Non-abi	ASM257733v1	Bacillus cereus	Bacillus cereus	5680413	Scaffold	NA	NA	PGS88257.1	PGS88258.1	PGS88257.1	PGS88258.1	NA	NA	NA	NA	NA	NA	NA	NA	NA	NA	NA	NA	NA	NA	NA	NA	NA	NA	NA	NA	NA	NA	NA	NA	NA	NA	1	Non-abi	NA
GCA_002577755.1	Septu	Septu	Other	PDC-M01	3	2	2	0.67	Possible abi	ASM257775v1	Bacillus cereus	Bacillus cereus	6064591	Contig	NA	NA	PGU13413.1	PGU13415.1	PGU13413.1	PGU13414.1	PGU13415.1	NA	NA	NA	NA	NA	NA	NA	NA	NA	NA	NA	NA	NA	NA	NA	NA	NA	NA	NA	NA	NA	NA	NA	NA	NA	1	Unknown	NA
GCA_002577805.1	RM	RM_II	RM	RM_II	3	2	2	0.67	Non-abi	ASM257780v1	Bacillus thuringiensis	Bacillus thuringiensis	5875416	Scaffold	NA	NA	PGU24684.1	PGU24686.1	PGU24684.1	PGU24685.1	PGU24686.1	NA	NA	NA	NA	NA	NA	NA	NA	NA	NA	NA	NA	NA	NA	NA	NA	NA	NA	NA	NA	NA	NA	NA	NA	NA	1	Non-abi	NA
GCA_002578485.1	Dnd	Dnd	Dnd	Dnd	9	6	6	0.67	Non-abi	ASM257848v1	Bacillus cereus	Bacillus cereus	5759881	Scaffold	NA	NA	PGU91711.1	PGU91721.1	PGU91711.1	PGU91712.1	PGU91713.1	PGU91715.1	PGU91717.1	PGU91718.1	PGU91719.1	PGU91720.1	PGU91721.1	NA	NA	NA	NA	NA	NA	NA	NA	NA	NA	NA	NA	NA	NA	NA	NA	NA	NA	NA	1	Non-abi	NA
GCA_002578545.1	Thoeris	Thoeris_I	Thoeris	Thoeris_I	2	3	2	0.67	Abi	ASM257854v1	Bacillus cereus	Bacillus cereus	6140580	Scaffold	NA	NA	PGU56419.1	PGU56420.1	PGU56419.1	PGU56420.1	NA	NA	NA	NA	NA	NA	NA	NA	NA	NA	NA	NA	NA	NA	NA	NA	NA	NA	NA	NA	NA	NA	NA	NA	NA	NA	1	Abi	NA
GCA_002579095.1	Thoeris	Thoeris_II	Thoeris	Thoeris_I	3	2	2	0.67	Abi	ASM257909v1	Bacillus wiedmannii	Bacillus wiedmannii	5557635	Scaffold	NA	NA	PHA38302.1	PHA38308.1	PHA38302.1	PHA38307.1	PHA38308.1	NA	NA	NA	NA	NA	NA	NA	NA	NA	NA	NA	NA	NA	NA	NA	NA	NA	NA	NA	NA	NA	NA	NA	NA	NA	1	Abi	NA
GCA_002579725.1	Gabija	Gabija	Gabija	Gabija	3	2	2	0.67	Abi	ASM257972v1	Bacillus wiedmannii	Bacillus wiedmannii	5598507	Scaffold	NA	NA	PHB04897.1	PHB04901.1	PHB04897.1	PHB04900.1	PHB04901.1	NA	NA	NA	NA	NA	NA	NA	NA	NA	NA	NA	NA	NA	NA	NA	NA	NA	NA	NA	NA	NA	NA	NA	NA	NA	1	Abi	NA
GCA_002580965.1	RM	RM_II	RM	RM_II	2	3	2	0.67	Non-abi	ASM258096v1	Bacillus toyonensis	Bacillus toyonensis	5773289	Scaffold	NA	NA	PHD33520.1	PHD33521.1	PHD33520.1	PHD33521.1	NA	NA	NA	NA	NA	NA	NA	NA	NA	NA	NA	NA	NA	NA	NA	NA	NA	NA	NA	NA	NA	NA	NA	NA	NA	NA	1	Non-abi	NA
GCA_002581125.1	RM	RM_I	RM	RM_I	2	3	2	0.67	Non-abi	ASM258112v1	Bacillus toyonensis	Bacillus toyonensis	5731090	Scaffold	NA	NA	PHD88752.1	PHD88753.1	PHD88752.1	PHD88753.1	NA	NA	NA	NA	NA	NA	NA	NA	NA	NA	NA	NA	NA	NA	NA	NA	NA	NA	NA	NA	NA	NA	NA	NA	NA	NA	1	Non-abi	NA
GCA_002581905.1	Pycsar	Pycsar	Pycsar	Pycsar	3	2	2	0.67	Abi	ASM258190v1	Bacillus wiedmannii	Bacillus wiedmannii	5422690	Scaffold	NA	NA	PHE03845.1	PHE03847.1	PHE03845.1	PHE03846.1	PHE03847.1	NA	NA	NA	NA	NA	NA	NA	NA	NA	NA	NA	NA	NA	NA	NA	NA	NA	NA	NA	NA	NA	NA	NA	NA	NA	1	Abi	NA
GCA_002581925.1	RM	RM_II	RM	RM_II	3	2	2	0.67	Non-abi	ASM258192v1	Bacillus toyonensis	Bacillus toyonensis	6026465	Scaffold	NA	NA	PHE09231.1	PHE09234.1	PHE09231.1	PHE09232.1	PHE09234.1	NA	NA	NA	NA	NA	NA	NA	NA	NA	NA	NA	NA	NA	NA	NA	NA	NA	NA	NA	NA	NA	NA	NA	NA	NA	1	Non-abi	NA
GCA_002582165.1	RM	RM_I	RM	RM_I	2	3	2	0.67	Non-abi	ASM258216v1	Bacillus pseudomycoides	Bacillus pseudomycoides	5825791	Scaffold	NA	NA	PHE54663.1	PHE54664.1	PHE54663.1	PHE54664.1	NA	NA	NA	NA	NA	NA	NA	NA	NA	NA	NA	NA	NA	NA	NA	NA	NA	NA	NA	NA	NA	NA	NA	NA	NA	NA	1	Non-abi	NA
GCA_002582665.1	Dnd	Dnd	Dnd	Dnd	9	6	6	0.67	Non-abi	ASM258266v1	Bacillus cereus	Bacillus cereus	5940822	Scaffold	NA	NA	PGV80545.1	PGV80555.1	PGV80545.1	PGV80546.1	PGV80547.1	PGV80548.1	PGV80549.1	PGV80551.1	PGV80553.1	PGV80554.1	PGV80555.1	NA	NA	NA	NA	NA	NA	NA	NA	NA	NA	NA	NA	NA	NA	NA	NA	NA	NA	NA	1	Non-abi	NA
GCA_002582825.1	Dnd	Dnd	Dnd	Dnd	9	6	6	0.67	Non-abi	ASM258282v1	Bacillus cereus	Bacillus cereus	5226158	Scaffold	NA	NA	PGW64062.1	PGW64072.1	PGW64062.1	PGW64063.1	PGW64064.1	PGW64066.1	PGW64068.1	PGW64069.1	PGW64070.1	PGW64071.1	PGW64072.1	NA	NA	NA	NA	NA	NA	NA	NA	NA	NA	NA	NA	NA	NA	NA	NA	NA	NA	NA	1	Non-abi	NA
GCA_002582935.1	Gabija	Gabija	Gabija	Gabija	3	2	2	0.67	Abi	ASM258293v1	Bacillus cereus	Bacillus cereus	5759971	Scaffold	NA	NA	PGW70162.1	PGW70165.1	PGW70162.1	PGW70164.1	PGW70165.1	NA	NA	NA	NA	NA	NA	NA	NA	NA	NA	NA	NA	NA	NA	NA	NA	NA	NA	NA	NA	NA	NA	NA	NA	NA	1	Abi	NA
GCA_002583125.1	RM	RM_II	RM	RM_II	3	3	2	0.67	Non-abi	ASM258312v1	Bacillus cereus	Bacillus cereus	5835162	Scaffold	NA	NA	PGX87163.1	PGX87170.1	PGX87163.1	PGX87165.1	PGX87170.1	NA	NA	NA	NA	NA	NA	NA	NA	NA	NA	NA	NA	NA	NA	NA	NA	NA	NA	NA	NA	NA	NA	NA	NA	NA	1	Non-abi	NA
GCA_002583515.1	RM	RM_II	RM	RM_II	3	2	2	0.67	Non-abi	ASM258351v1	Bacillus cereus	Bacillus cereus	4781546	Scaffold	NA	NA	PGZ14679.1	PGZ14686.1	PGZ14679.1	PGZ14685.1	PGZ14686.1	NA	NA	NA	NA	NA	NA	NA	NA	NA	NA	NA	NA	NA	NA	NA	NA	NA	NA	NA	NA	NA	NA	NA	NA	NA	1	Non-abi	NA
GCA_002583735.1	RM	RM_I	RM	RM_I	2	3	2	0.67	Non-abi	ASM258373v1	Bacillus pseudomycoides	Bacillus pseudomycoides	5537602	Scaffold	NA	NA	PHE69912.1	PHE69913.1	PHE69912.1	PHE69913.1	NA	NA	NA	NA	NA	NA	NA	NA	NA	NA	NA	NA	NA	NA	NA	NA	NA	NA	NA	NA	NA	NA	NA	NA	NA	NA	1	Non-abi	NA
GCA_002584055.1	PrrC	PrrC	RM	RM_I	3	3	2	0.67	Abi	ASM258405v1	Bacillus thuringiensis	Bacillus thuringiensis	5836866	Scaffold	NA	NA	PGW25501.1	PGW25503.1	PGW25501.1	PGW25502.1	PGW25503.1	NA	NA	NA	NA	NA	NA	NA	NA	NA	NA	NA	NA	NA	NA	NA	NA	NA	NA	NA	NA	NA	NA	NA	NA	NA	1	Non-abi	NA
GCA_002585165.1	RM	RM_II	RM	RM_II	3	3	2	0.67	Non-abi	ASM258516v1	Bacillus cereus	Bacillus cereus	6011995	Scaffold	NA	NA	PGV31192.1	PGV31199.1	PGV31192.1	PGV31197.1	PGV31199.1	NA	NA	NA	NA	NA	NA	NA	NA	NA	NA	NA	NA	NA	NA	NA	NA	NA	NA	NA	NA	NA	NA	NA	NA	NA	1	Non-abi	NA
GCA_002585395.1	RM	RM_II	RM	RM_II	2	3	2	0.67	Non-abi	ASM258539v1	Bacillus toyonensis	Bacillus toyonensis	5993285	Scaffold	NA	NA	PHF12215.1	PHF12216.1	PHF12215.1	PHF12216.1	NA	NA	NA	NA	NA	NA	NA	NA	NA	NA	NA	NA	NA	NA	NA	NA	NA	NA	NA	NA	NA	NA	NA	NA	NA	NA	1	Non-abi	NA
GCA_002586085.1	RM	RM_II	RM	RM_II	2	3	2	0.67	Non-abi	ASM258608v1	Bacillus thuringiensis	Bacillus thuringiensis	6388373	Scaffold	NA	NA	PGY75016.1	PGY75018.1	PGY75016.1	PGY75018.1	NA	NA	NA	NA	NA	NA	NA	NA	NA	NA	NA	NA	NA	NA	NA	NA	NA	NA	NA	NA	NA	NA	NA	NA	NA	NA	1	Non-abi	NA
GCA_002586115.1	Septu	Septu	Septu	Septu_I	3	2	2	0.67	Possible abi	ASM258611v1	Bacillus cereus	Bacillus cereus	5848551	Scaffold	NA	NA	PGY73674.1	PGY73678.1	PGY73674.1	PGY73675.1	PGY73678.1	NA	NA	NA	NA	NA	NA	NA	NA	NA	NA	NA	NA	NA	NA	NA	NA	NA	NA	NA	NA	NA	NA	NA	NA	NA	1	Possible abi	NA
GCA_002586285.1	BREX	BREX_III	Other	DMS_other	4	6	4	0.67	Non-abi	ASM258628v1	Bacillus cereus	Bacillus cereus	5974106	Scaffold	NA	NA	PGZ48799.1	PGZ48804.1	PGZ48799.1	PGZ48800.1	PGZ48801.1	PGZ48804.1	NA	NA	NA	NA	NA	NA	NA	NA	NA	NA	NA	NA	NA	NA	NA	NA	NA	NA	NA	NA	NA	NA	NA	NA	1	Non-abi	NA
GCA_002586285.1	Retron	Retron_I_B	Retron	Retron_I_B	3	2	2	0.67	Abi	ASM258628v1	Bacillus cereus	Bacillus cereus	5974106	Scaffold	NA	NA	PGZ46163.1	PGZ46169.1	PGZ46163.1	PGZ46164.1	PGZ46169.1	NA	NA	NA	NA	NA	NA	NA	NA	NA	NA	NA	NA	NA	NA	NA	NA	NA	NA	NA	NA	NA	NA	NA	NA	NA	1	Abi	NA
GCA_002588635.1	RM	RM_II	RM	RM_II	2	3	2	0.67	Non-abi	ASM258863v1	Bacillus toyonensis	Bacillus toyonensis	5996026	Scaffold	NA	NA	PHF38996.1	PHF38997.1	PHF38996.1	PHF38997.1	NA	NA	NA	NA	NA	NA	NA	NA	NA	NA	NA	NA	NA	NA	NA	NA	NA	NA	NA	NA	NA	NA	NA	NA	NA	NA	1	Non-abi	NA
GCA_002589375.1	Dnd	Dnd	Dnd	Dnd	9	6	6	0.67	Non-abi	ASM258937v1	Bacillus toyonensis	Bacillus toyonensis	5983856	Scaffold	NA	NA	PHG68920.1	PHG68930.1	PHG68920.1	PHG68921.1	PHG68922.1	PHG68924.1	PHG68926.1	PHG68927.1	PHG68928.1	PHG68929.1	PHG68930.1	NA	NA	NA	NA	NA	NA	NA	NA	NA	NA	NA	NA	NA	NA	NA	NA	NA	NA	NA	1	Non-abi	NA
GCA_002998855.1	Retron	Retron_III	Retron	Retron_III	2	3	2	0.67	Abi	ASM299885v1	Bacillus thuringiensis	Bacillus thuringiensis	5689472	Contig	NA	NA	PRT00445.1	PRT00447.1	PRT00445.1	PRT00447.1	NA	NA	NA	NA	NA	NA	NA	NA	NA	NA	NA	NA	NA	NA	NA	NA	NA	NA	NA	NA	NA	NA	NA	NA	NA	NA	1	Abi	NA
GCA_002998875.1	RM	RM_II	RM	RM_II	3	2	2	0.67	Non-abi	ASM299887v1	Bacillus toyonensis	Bacillus toyonensis	6185057	Contig	NA	NA	PRT15172.1	PRT15174.1	PRT15172.1	PRT15173.1	PRT15174.1	NA	NA	NA	NA	NA	NA	NA	NA	NA	NA	NA	NA	NA	NA	NA	NA	NA	NA	NA	NA	NA	NA	NA	NA	NA	1	Non-abi	NA
GCA_002998955.1	RM	RM_II	RM	RM_II	3	2	2	0.67	Non-abi	ASM299895v1	Bacillus wiedmannii	Bacillus wiedmannii	5578264	Scaffold	NA	NA	PRT08274.1	PRT08276.1	PRT08274.1	PRT08275.1	PRT08276.1	NA	NA	NA	NA	NA	NA	NA	NA	NA	NA	NA	NA	NA	NA	NA	NA	NA	NA	NA	NA	NA	NA	NA	NA	NA	1	Non-abi	NA
GCA_003112375.2	RM	RM_II	RM	RM_II	2	3	2	0.67	Non-abi	ASM311237v2	Bacillus thuringiensis	Bacillus thuringiensis	6005135	Scaffold	NA	NA	MBD8075476.1	MBD8075478.1	MBD8075476.1	MBD8075478.1	NA	NA	NA	NA	NA	NA	NA	NA	NA	NA	NA	NA	NA	NA	NA	NA	NA	NA	NA	NA	NA	NA	NA	NA	NA	NA	1	Non-abi	NA
GCA_003151055.1	RM	RM_I	RM	RM_I	2	3	2	0.67	Non-abi	ASM315105v1	Bacillus cereus	Bacillus cereus	5229383	Contig	NA	NA	PWN73299.1	PWN73300.1	PWN73299.1	PWN73300.1	NA	NA	NA	NA	NA	NA	NA	NA	NA	NA	NA	NA	NA	NA	NA	NA	NA	NA	NA	NA	NA	NA	NA	NA	NA	NA	1	Non-abi	NA
GCA_003151095.1	RM	RM_I	RM	RM_I	2	3	2	0.67	Non-abi	ASM315109v1	Bacillus cereus	Bacillus cereus	5280813	Contig	NA	NA	PWN79070.1	PWN79071.1	PWN79070.1	PWN79071.1	NA	NA	NA	NA	NA	NA	NA	NA	NA	NA	NA	NA	NA	NA	NA	NA	NA	NA	NA	NA	NA	NA	NA	NA	NA	NA	1	Non-abi	NA
GCA_003270005.1	Dnd	Dnd	Dnd	Dnd	9	6	6	0.67	Non-abi	ASM327000v1	Bacillus cereus	Bacillus cereus	5168651	Contig	NA	NA	RAS95804.1	RAS95814.1	RAS95804.1	RAS95805.1	RAS95806.1	RAS95807.1	RAS95808.1	RAS95810.1	RAS95812.1	RAS95813.1	RAS95814.1	NA	NA	NA	NA	NA	NA	NA	NA	NA	NA	NA	NA	NA	NA	NA	NA	NA	NA	NA	1	Non-abi	NA
GCA_003332225.1	RM	RM_I	RM	RM_I	2	3	2	0.67	Non-abi	ASM333222v1	Bacillus cereus	Bacillus cereus	5665014	Contig	NA	NA	RCL17588.1	RCL17589.1	RCL17588.1	RCL17589.1	NA	NA	NA	NA	NA	NA	NA	NA	NA	NA	NA	NA	NA	NA	NA	NA	NA	NA	NA	NA	NA	NA	NA	NA	NA	NA	1	Non-abi	NA
GCA_003445395.2	RM	RM_II	RM	RM_II	2	3	2	0.67	Non-abi	ASM344539v2	Bacillus thuringiensis serovar israelensis	Bacillus thuringiensis	14961	Complete Genome	NA	NA	AND27315.1	AND27316.1	AND27315.1	AND27316.1	NA	NA	NA	NA	NA	NA	NA	NA	NA	NA	NA	NA	NA	NA	NA	NA	NA	NA	NA	NA	NA	NA	NA	NA	NA	NA	1	Non-abi	NA
GCA_003858675.1	RM	RM_II	RM	RM_II	3	2	2	0.67	Non-abi	ASM385867v1	Bacillus pacificus	Bacillus pacificus	5377552	Contig	NA	NA	RRB05261.1	RRB05263.1	RRB05261.1	RRB05262.1	RRB05263.1	NA	NA	NA	NA	NA	NA	NA	NA	NA	NA	NA	NA	NA	NA	NA	NA	NA	NA	NA	NA	NA	NA	NA	NA	NA	1	Non-abi	NA
GCA_004023375.1	Paris	Paris	Paris	Paris	2	3	2	0.67	Abi	ASM402337v1	Bacillus mycoides	Bacillus mycoides	5331682	Scaffold	NA	NA	RWS40112.1	RWS40114.1	RWS40112.1	RWS40114.1	NA	NA	NA	NA	NA	NA	NA	NA	NA	NA	NA	NA	NA	NA	NA	NA	NA	NA	NA	NA	NA	NA	NA	NA	NA	NA	1	Abi	NA
GCA_004330345.1	BREX	BREX_III	BREX	BREX_III	4	6	4	0.67	Non-abi	ASM433034v1	Bacillus mycoides	Bacillus mycoides	5472616	Contig	NA	NA	TBX54823.1	TBX54829.1	TBX54823.1	TBX54826.1	TBX54827.1	TBX54829.1	NA	NA	NA	NA	NA	NA	NA	NA	NA	NA	NA	NA	NA	NA	NA	NA	NA	NA	NA	NA	NA	NA	NA	NA	1	Non-abi	NA
GCA_004330405.1	RM	RM_I	RM	RM_I	2	3	2	0.67	Non-abi	ASM433040v1	Bacillus cereus	Bacillus cereus	5686136	Contig	NA	NA	TBX92950.1	TBX92951.1	TBX92950.1	TBX92951.1	NA	NA	NA	NA	NA	NA	NA	NA	NA	NA	NA	NA	NA	NA	NA	NA	NA	NA	NA	NA	NA	NA	NA	NA	NA	NA	1	Non-abi	NA
GCA_004771155.1	RM	RM_II	RM	RM_II	3	2	2	0.67	Non-abi	ASM477115v1	Bacillus cereus	Bacillus cereus	5330209	Complete Genome	NA	NA	QBZ23980.1	QBZ23982.1	QBZ23980.1	QBZ23981.1	QBZ23982.1	NA	NA	NA	NA	NA	NA	NA	NA	NA	NA	NA	NA	NA	NA	NA	NA	NA	NA	NA	NA	NA	NA	NA	NA	NA	1	Non-abi	NA
GCA_005217235.1	RM	RM_I	Other	DMS_other	3	2	2	0.67	Non-abi	ASM521723v1	Bacillus cereus	Bacillus cereus	5880141	Scaffold	NA	NA	TKH47375.1	TKH47377.1	TKH47375.1	TKH47376.1	TKH47377.1	NA	NA	NA	NA	NA	NA	NA	NA	NA	NA	NA	NA	NA	NA	NA	NA	NA	NA	NA	NA	NA	NA	NA	NA	NA	1	Non-abi	NA
GCA_005217245.1	RM	RM_II	RM	RM_II	2	3	2	0.67	Non-abi	ASM521724v1	Bacillus cereus	Bacillus cereus	5783330	Scaffold	NA	NA	TKH47908.1	TKH47909.1	TKH47908.1	TKH47909.1	NA	NA	NA	NA	NA	NA	NA	NA	NA	NA	NA	NA	NA	NA	NA	NA	NA	NA	NA	NA	NA	NA	NA	NA	NA	NA	1	Non-abi	NA
GCA_005217265.1	Lamassu	Lamassu	Lamassu	Lamassu	3	2	2	0.67	Abi	ASM521726v1	Bacillus cereus	Bacillus cereus	5572158	Scaffold	NA	NA	TKH39137.1	TKH39139.1	TKH39137.1	TKH39138.1	TKH39139.1	NA	NA	NA	NA	NA	NA	NA	NA	NA	NA	NA	NA	NA	NA	NA	NA	NA	NA	NA	NA	NA	NA	NA	NA	NA	1	Abi	NA
GCA_006349715.2	RM	RM_II	RM	RM_II	2	3	2	0.67	Non-abi	ASM634971v2	Bacillus cereus	Bacillus cereus	5885310	Complete Genome	NA	NA	UDW07266.1	UDW07267.1	UDW07266.1	UDW07267.1	NA	NA	NA	NA	NA	NA	NA	NA	NA	NA	NA	NA	NA	NA	NA	NA	NA	NA	NA	NA	NA	NA	NA	NA	NA	NA	1	Non-abi	NA
GCA_006349775.1	RM	RM_II	RM	RM_II	2	3	2	0.67	Non-abi	ASM634977v1	Bacillus cereus	Bacillus cereus	5604011	Contig	NA	NA	TNO64610.1	TNO64611.1	TNO64610.1	TNO64611.1	NA	NA	NA	NA	NA	NA	NA	NA	NA	NA	NA	NA	NA	NA	NA	NA	NA	NA	NA	NA	NA	NA	NA	NA	NA	NA	1	Non-abi	NA
GCA_006384875.1	RM	RM_II	RM	RM_II	2	3	2	0.67	Non-abi	ASM638487v1	Bacillus cereus	Bacillus cereus	5933053	Complete Genome	NA	NA	QDD87313.1	QDD87315.1	QDD87313.1	QDD87315.1	NA	NA	NA	NA	NA	NA	NA	NA	NA	NA	NA	NA	NA	NA	NA	NA	NA	NA	NA	NA	NA	NA	NA	NA	NA	NA	1	Non-abi	NA
GCA_008274925.1	RM	RM_II	RM	RM_II	3	2	2	0.67	Non-abi	ASM827492v1	Bacillus mycoides	Bacillus mycoides	5939450	Complete Genome	NA	NA	QEL85884.1	QEL85888.1	QEL85884.1	QEL85887.1	QEL85888.1	NA	NA	NA	NA	NA	NA	NA	NA	NA	NA	NA	NA	NA	NA	NA	NA	NA	NA	NA	NA	NA	NA	NA	NA	NA	1	Non-abi	NA
GCA_008923295.1	RM	RM_I	RM	RM_I	2	3	2	0.67	Non-abi	ASM892329v1	Bacillus toyonensis	Bacillus toyonensis	5819922	Contig	NA	NA	KAB2355907.1	KAB2355908.1	KAB2355907.1	KAB2355908.1	NA	NA	NA	NA	NA	NA	NA	NA	NA	NA	NA	NA	NA	NA	NA	NA	NA	NA	NA	NA	NA	NA	NA	NA	NA	NA	1	Non-abi	NA
GCA_008923385.1	RM	RM_II	RM	RM_II	3	2	2	0.67	Non-abi	ASM892338v1	Bacillus thuringiensis	Bacillus thuringiensis	5928652	Contig	NA	NA	KAB2364690.1	KAB2364692.1	KAB2364690.1	KAB2364691.1	KAB2364692.1	NA	NA	NA	NA	NA	NA	NA	NA	NA	NA	NA	NA	NA	NA	NA	NA	NA	NA	NA	NA	NA	NA	NA	NA	NA	1	Non-abi	NA
GCA_008923495.1	Gabija	Gabija	Gabija	Gabija	3	2	2	0.67	Abi	ASM892349v1	Bacillus cereus	Bacillus cereus	5926244	Scaffold	NA	NA	KAB2399532.1	KAB2399536.1	KAB2399532.1	KAB2399535.1	KAB2399536.1	NA	NA	NA	NA	NA	NA	NA	NA	NA	NA	NA	NA	NA	NA	NA	NA	NA	NA	NA	NA	NA	NA	NA	NA	NA	1	Abi	NA
GCA_008923505.1	Gabija	Gabija	Gabija	Gabija	3	2	2	0.67	Abi	ASM892350v1	Bacillus cereus	Bacillus cereus	5923807	Scaffold	NA	NA	KAB2400883.1	KAB2400887.1	KAB2400883.1	KAB2400884.1	KAB2400887.1	NA	NA	NA	NA	NA	NA	NA	NA	NA	NA	NA	NA	NA	NA	NA	NA	NA	NA	NA	NA	NA	NA	NA	NA	NA	1	Abi	NA
GCA_008923565.1	Gabija	Gabija	Gabija	Gabija	3	2	2	0.67	Abi	ASM892356v1	Bacillus cereus	Bacillus cereus	6031718	Scaffold	NA	NA	KAB2431306.1	KAB2431310.1	KAB2431306.1	KAB2431309.1	KAB2431310.1	NA	NA	NA	NA	NA	NA	NA	NA	NA	NA	NA	NA	NA	NA	NA	NA	NA	NA	NA	NA	NA	NA	NA	NA	NA	1	Abi	NA
GCA_008923605.1	RM	RM_II	Other	DMS_other	3	2	2	0.67	Non-abi	ASM892360v1	Bacillus cereus	Bacillus cereus	6138230	Scaffold	NA	NA	KAB2447010.1	KAB2447017.1	KAB2447010.1	KAB2447015.1	KAB2447017.1	NA	NA	NA	NA	NA	NA	NA	NA	NA	NA	NA	NA	NA	NA	NA	NA	NA	NA	NA	NA	NA	NA	NA	NA	NA	1	Non-abi	NA
GCA_008923825.1	RM	RM_II	Other	DMS_other	3	2	2	0.67	Non-abi	ASM892382v1	Bacillus cereus	Bacillus cereus	5725189	Scaffold	NA	NA	KAB2486418.1	KAB2486425.1	KAB2486418.1	KAB2486420.1	KAB2486425.1	NA	NA	NA	NA	NA	NA	NA	NA	NA	NA	NA	NA	NA	NA	NA	NA	NA	NA	NA	NA	NA	NA	NA	NA	NA	1	Non-abi	NA
GCA_009646655.1	MADS	MADS	Other	DMS_other	3	2	2	0.67	Non-abi	ASM964665v1	Bacillus thuringiensis	Bacillus thuringiensis	6893135	Contig	NA	NA	MRC48510.1	MRC48512.1	MRC48510.1	MRC48511.1	MRC48512.1	NA	NA	NA	NA	NA	NA	NA	NA	NA	NA	NA	NA	NA	NA	NA	NA	NA	NA	NA	NA	NA	NA	NA	NA	NA	1	Non-abi	NA
GCA_009646715.1	MADS	MADS	Other	DMS_other	3	2	2	0.67	Non-abi	ASM964671v1	Bacillus thuringiensis	Bacillus thuringiensis	6820774	Contig	NA	NA	MRB04565.1	MRB04567.1	MRB04565.1	MRB04566.1	MRB04567.1	NA	NA	NA	NA	NA	NA	NA	NA	NA	NA	NA	NA	NA	NA	NA	NA	NA	NA	NA	NA	NA	NA	NA	NA	NA	1	Non-abi	NA
GCA_009647285.1	RM	RM_II	RM	RM_II	3	2	2	0.67	Non-abi	ASM964728v1	Bacillus thuringiensis	Bacillus thuringiensis	6195180	Contig	NA	NA	MRD37848.1	MRD37850.1	MRD37848.1	MRD37849.1	MRD37850.1	NA	NA	NA	NA	NA	NA	NA	NA	NA	NA	NA	NA	NA	NA	NA	NA	NA	NA	NA	NA	NA	NA	NA	NA	NA	1	Non-abi	NA
GCA_009647285.1	RM	RM_II	RM	RM_II	2	3	2	0.67	Non-abi	ASM964728v1	Bacillus thuringiensis	Bacillus thuringiensis	6195180	Contig	NA	NA	MRD39827.1	MRD39829.1	MRD39827.1	MRD39829.1	NA	NA	NA	NA	NA	NA	NA	NA	NA	NA	NA	NA	NA	NA	NA	NA	NA	NA	NA	NA	NA	NA	NA	NA	NA	NA	1	Non-abi	NA
GCA_009648955.1	RM	RM_I	RM	RM_I	2	3	2	0.67	Non-abi	ASM964895v1	Bacillus paranthracis	Bacillus paranthracis	5645678	Complete Genome	NA	NA	QGG20569.1	QGG20570.1	QGG20569.1	QGG20570.1	NA	NA	NA	NA	NA	NA	NA	NA	NA	NA	NA	NA	NA	NA	NA	NA	NA	NA	NA	NA	NA	NA	NA	NA	NA	NA	1	Non-abi	NA
GCA_009799965.1	RM	RM_I	RM	RM_I	2	3	2	0.67	Non-abi	ASM979996v1	Bacillus paranthracis	Bacillus paranthracis	5673366	Complete Genome	NA	NA	QHA25758.1	QHA25760.1	QHA25758.1	QHA25760.1	NA	NA	NA	NA	NA	NA	NA	NA	NA	NA	NA	NA	NA	NA	NA	NA	NA	NA	NA	NA	NA	NA	NA	NA	NA	NA	1	Non-abi	NA
GCA_009884335.1	RM	RM_I	RM	RM_I	2	3	2	0.67	Non-abi	ASM988433v1	Bacillus paranthracis	Bacillus paranthracis	5507895	Complete Genome	NA	NA	QHH87104.1	QHH87107.1	QHH87104.1	QHH87107.1	NA	NA	NA	NA	NA	NA	NA	NA	NA	NA	NA	NA	NA	NA	NA	NA	NA	NA	NA	NA	NA	NA	NA	NA	NA	NA	1	Non-abi	NA
GCA_011765855.1	RM	RM_II	RM	RM_II	2	3	2	0.67	Non-abi	ASM1176585v1	Bacillus thuringiensis	Bacillus thuringiensis	6112031	Contig	NA	NA	NIL34981.1	NIL34983.1	NIL34981.1	NIL34983.1	NA	NA	NA	NA	NA	NA	NA	NA	NA	NA	NA	NA	NA	NA	NA	NA	NA	NA	NA	NA	NA	NA	NA	NA	NA	NA	1	Non-abi	NA
GCA_012395345.1	Dnd	Dnd	Dnd	Dnd	9	6	6	0.67	Non-abi	ASM1239534v1	Bacillus cereus	Bacillus cereus	5197675	Scaffold	NA	NA	NKW86405.1	NKW86415.1	NKW86405.1	NKW86406.1	NKW86407.1	NKW86408.1	NKW86409.1	NKW86411.1	NKW86413.1	NKW86414.1	NKW86415.1	NA	NA	NA	NA	NA	NA	NA	NA	NA	NA	NA	NA	NA	NA	NA	NA	NA	NA	NA	1	Non-abi	NA
GCA_012395365.1	MADS	MADS	Other	DMS_other	3	2	2	0.67	Non-abi	ASM1239536v1	Bacillus toyonensis	Bacillus toyonensis	6001733	Scaffold	NA	NA	NKW96657.1	NKW96659.1	NKW96657.1	NKW96658.1	NKW96659.1	NA	NA	NA	NA	NA	NA	NA	NA	NA	NA	NA	NA	NA	NA	NA	NA	NA	NA	NA	NA	NA	NA	NA	NA	NA	1	Non-abi	NA
GCA_012395385.1	BREX	BREX_III	Other	DMS_other	4	6	4	0.67	Non-abi	ASM1239538v1	Bacillus cereus	Bacillus cereus	5732791	Scaffold	NA	NA	NKX61935.1	NKX61939.1	NKX61935.1	NKX61936.1	NKX61937.1	NKX61939.1	NA	NA	NA	NA	NA	NA	NA	NA	NA	NA	NA	NA	NA	NA	NA	NA	NA	NA	NA	NA	NA	NA	NA	NA	1	Non-abi	NA
GCA_012395385.1	Pycsar	Pycsar	CBASS	CBASS_I	2	3	2	0.67	Abi	ASM1239538v1	Bacillus cereus	Bacillus cereus	5732791	Scaffold	NA	NA	NKX61477.1	NKX61478.1	NKX61477.1	NKX61478.1	NA	NA	NA	NA	NA	NA	NA	NA	NA	NA	NA	NA	NA	NA	NA	NA	NA	NA	NA	NA	NA	NA	NA	NA	NA	NA	1	Abi	NA
GCA_013112375.1	Thoeris	Thoeris_I	Thoeris	Thoeris_I	2	3	2	0.67	Abi	ASM1311237v1	Bacillus cereus	Bacillus cereus	5750332	Complete Genome	NA	NA	QJU37543.1	QJU37544.1	QJU37543.1	QJU37544.1	NA	NA	NA	NA	NA	NA	NA	NA	NA	NA	NA	NA	NA	NA	NA	NA	NA	NA	NA	NA	NA	NA	NA	NA	NA	NA	1	Abi	NA
GCA_013267315.1	Dnd	Dnd	Dnd	Dnd	9	6	6	0.67	Non-abi	ASM1326731v1	Bacillus thuringiensis	Bacillus thuringiensis	5729874	Complete Genome	NA	NA	QKH25834.1	QKH25844.1	QKH25834.1	QKH25835.1	QKH25836.1	QKH25838.1	QKH25840.1	QKH25841.1	QKH25842.1	QKH25843.1	QKH25844.1	NA	NA	NA	NA	NA	NA	NA	NA	NA	NA	NA	NA	NA	NA	NA	NA	NA	NA	NA	1	Non-abi	NA
GCA_013267455.1	RM	RM_I	RM	RM_I	2	3	2	0.67	Non-abi	ASM1326745v1	Bacillus cereus	Bacillus cereus	5642335	Complete Genome	NA	NA	QKH64556.1	QKH64557.1	QKH64556.1	QKH64557.1	NA	NA	NA	NA	NA	NA	NA	NA	NA	NA	NA	NA	NA	NA	NA	NA	NA	NA	NA	NA	NA	NA	NA	NA	NA	NA	1	Non-abi	NA
GCA_013267475.1	RM	RM_I	RM	RM_I	2	3	2	0.67	Non-abi	ASM1326747v1	Bacillus cereus	Bacillus cereus	5642349	Complete Genome	NA	NA	QKH73947.1	QKH73948.1	QKH73947.1	QKH73948.1	NA	NA	NA	NA	NA	NA	NA	NA	NA	NA	NA	NA	NA	NA	NA	NA	NA	NA	NA	NA	NA	NA	NA	NA	NA	NA	1	Non-abi	NA
GCA_013284425.1	Dnd	Dnd	Dnd	Dnd	9	6	6	0.67	Non-abi	ASM1328442v1	Bacillus cereus	Bacillus cereus	5796358	Contig	NA	NA	NRS80861.1	NRS80871.1	NRS80861.1	NRS80862.1	NRS80863.1	NRS80864.1	NRS80865.1	NRS80867.1	NRS80869.1	NRS80870.1	NRS80871.1	NA	NA	NA	NA	NA	NA	NA	NA	NA	NA	NA	NA	NA	NA	NA	NA	NA	NA	NA	1	Non-abi	NA
GCA_013284485.1	RM	RM_II	RM	RM_II	2	3	2	0.67	Non-abi	ASM1328448v1	Bacillus pacificus	Bacillus pacificus	5695940	Contig	NA	NA	NRR17643.1	NRR17644.1	NRR17643.1	NRR17644.1	NA	NA	NA	NA	NA	NA	NA	NA	NA	NA	NA	NA	NA	NA	NA	NA	NA	NA	NA	NA	NA	NA	NA	NA	NA	NA	1	Non-abi	NA
GCA_013345765.1	RM	RM_II	RM	RM_II	3	2	2	0.67	Non-abi	ASM1334576v1	Bacillus thuringiensis	Bacillus thuringiensis	5306899	Contig	NA	NA	NUI00894.1	NUI00896.1	NUI00894.1	NUI00895.1	NUI00896.1	NA	NA	NA	NA	NA	NA	NA	NA	NA	NA	NA	NA	NA	NA	NA	NA	NA	NA	NA	NA	NA	NA	NA	NA	NA	1	Non-abi	NA
GCA_013345805.1	RM	RM_II	RM	RM_II	3	2	2	0.67	Non-abi	ASM1334580v1	Bacillus thuringiensis	Bacillus thuringiensis	5307637	Contig	NA	NA	NUI19668.1	NUI19670.1	NUI19668.1	NUI19669.1	NUI19670.1	NA	NA	NA	NA	NA	NA	NA	NA	NA	NA	NA	NA	NA	NA	NA	NA	NA	NA	NA	NA	NA	NA	NA	NA	NA	1	Non-abi	NA
GCA_013345815.1	RM	RM_II	RM	RM_II	3	2	2	0.67	Non-abi	ASM1334581v1	Bacillus thuringiensis	Bacillus thuringiensis	5307005	Contig	NA	NA	NUI14812.1	NUI14814.1	NUI14812.1	NUI14813.1	NUI14814.1	NA	NA	NA	NA	NA	NA	NA	NA	NA	NA	NA	NA	NA	NA	NA	NA	NA	NA	NA	NA	NA	NA	NA	NA	NA	1	Non-abi	NA
GCA_013345825.1	RM	RM_II	RM	RM_II	3	2	2	0.67	Non-abi	ASM1334582v1	Bacillus thuringiensis	Bacillus thuringiensis	5307335	Contig	NA	NA	NUI28630.1	NUI28632.1	NUI28630.1	NUI28631.1	NUI28632.1	NA	NA	NA	NA	NA	NA	NA	NA	NA	NA	NA	NA	NA	NA	NA	NA	NA	NA	NA	NA	NA	NA	NA	NA	NA	1	Non-abi	NA
GCA_013345865.1	RM	RM_II	RM	RM_II	3	2	2	0.67	Non-abi	ASM1334586v1	Bacillus thuringiensis	Bacillus thuringiensis	5307742	Contig	NA	NA	NUI57048.1	NUI57050.1	NUI57048.1	NUI57049.1	NUI57050.1	NA	NA	NA	NA	NA	NA	NA	NA	NA	NA	NA	NA	NA	NA	NA	NA	NA	NA	NA	NA	NA	NA	NA	NA	NA	1	Non-abi	NA
GCA_013345885.1	RM	RM_II	RM	RM_II	3	2	2	0.67	Non-abi	ASM1334588v1	Bacillus thuringiensis	Bacillus thuringiensis	5307864	Contig	NA	NA	NUI66392.1	NUI66394.1	NUI66392.1	NUI66393.1	NUI66394.1	NA	NA	NA	NA	NA	NA	NA	NA	NA	NA	NA	NA	NA	NA	NA	NA	NA	NA	NA	NA	NA	NA	NA	NA	NA	1	Non-abi	NA
GCA_013345905.1	RM	RM_II	RM	RM_II	3	2	2	0.67	Non-abi	ASM1334590v1	Bacillus thuringiensis	Bacillus thuringiensis	5308014	Contig	NA	NA	NUH89537.1	NUH89539.1	NUH89537.1	NUH89538.1	NUH89539.1	NA	NA	NA	NA	NA	NA	NA	NA	NA	NA	NA	NA	NA	NA	NA	NA	NA	NA	NA	NA	NA	NA	NA	NA	NA	1	Non-abi	NA
GCA_013345915.1	RM	RM_II	RM	RM_II	3	2	2	0.67	Non-abi	ASM1334591v1	Bacillus thuringiensis	Bacillus thuringiensis	5307234	Contig	NA	NA	NUH95300.1	NUH95302.1	NUH95300.1	NUH95301.1	NUH95302.1	NA	NA	NA	NA	NA	NA	NA	NA	NA	NA	NA	NA	NA	NA	NA	NA	NA	NA	NA	NA	NA	NA	NA	NA	NA	1	Non-abi	NA
GCA_013345935.1	RM	RM_II	RM	RM_II	3	2	2	0.67	Non-abi	ASM1334593v1	Bacillus thuringiensis	Bacillus thuringiensis	5307243	Contig	NA	NA	NUI41424.1	NUI41426.1	NUI41424.1	NUI41425.1	NUI41426.1	NA	NA	NA	NA	NA	NA	NA	NA	NA	NA	NA	NA	NA	NA	NA	NA	NA	NA	NA	NA	NA	NA	NA	NA	NA	1	Non-abi	NA
GCA_013346115.1	RM	RM_II	RM	RM_II	3	2	2	0.67	Non-abi	ASM1334611v1	Bacillus thuringiensis	Bacillus thuringiensis	5307683	Contig	NA	NA	NUI47233.1	NUI47235.1	NUI47233.1	NUI47234.1	NUI47235.1	NA	NA	NA	NA	NA	NA	NA	NA	NA	NA	NA	NA	NA	NA	NA	NA	NA	NA	NA	NA	NA	NA	NA	NA	NA	1	Non-abi	NA
GCA_013346135.1	RM	RM_II	RM	RM_II	3	2	2	0.67	Non-abi	ASM1334613v1	Bacillus thuringiensis	Bacillus thuringiensis	5308297	Contig	NA	NA	NUI05257.1	NUI05259.1	NUI05257.1	NUI05258.1	NUI05259.1	NA	NA	NA	NA	NA	NA	NA	NA	NA	NA	NA	NA	NA	NA	NA	NA	NA	NA	NA	NA	NA	NA	NA	NA	NA	1	Non-abi	NA
GCA_013425305.1	RM	RM_II	RM	RM_II	2	3	2	0.67	Non-abi	ASM1342530v1	Bacillus cytotoxicus	Bacillus cytotoxicus	4105468	Contig	NA	NA	NZD31227.1	NZD31228.1	NZD31227.1	NZD31228.1	NA	NA	NA	NA	NA	NA	NA	NA	NA	NA	NA	NA	NA	NA	NA	NA	NA	NA	NA	NA	NA	NA	NA	NA	NA	NA	1	Non-abi	NA
GCA_014932865.1	RM	RM_II	RM	RM_II	3	2	2	0.67	Non-abi	ASM1493286v1	Bacillus thuringiensis	Bacillus thuringiensis	4729202	Scaffold	NA	NA	MBE5084383.1	MBE5084387.1	MBE5084383.1	MBE5084386.1	MBE5084387.1	NA	NA	NA	NA	NA	NA	NA	NA	NA	NA	NA	NA	NA	NA	NA	NA	NA	NA	NA	NA	NA	NA	NA	NA	NA	1	Non-abi	NA
GCA_014932945.1	Retron	Retron_I_B	Retron	Retron_I_B	3	2	2	0.67	Abi	ASM1493294v1	Bacillus thuringiensis	Bacillus thuringiensis	5819010	Scaffold	NA	NA	MBE5090622.1	MBE5090624.1	MBE5090622.1	MBE5090623.1	MBE5090624.1	NA	NA	NA	NA	NA	NA	NA	NA	NA	NA	NA	NA	NA	NA	NA	NA	NA	NA	NA	NA	NA	NA	NA	NA	NA	1	Abi	NA
GCA_015645275.1	ShosTA	ShosTA	ShosTA	ShosTA	3	2	2	0.67	Possible abi	ASM1564527v1	Bacillus cereus	Bacillus cereus	5955252	Contig	NA	NA	MBF8118439.1	MBF8118441.1	MBF8118439.1	MBF8118440.1	MBF8118441.1	NA	NA	NA	NA	NA	NA	NA	NA	NA	NA	NA	NA	NA	NA	NA	NA	NA	NA	NA	NA	NA	NA	NA	NA	NA	1	Possible abi	NA
GCA_015880975.1	BREX	BREX_III	Other	DMS_other	4	6	4	0.67	Non-abi	ASM1588097v1	Bacillus thuringiensis	Bacillus thuringiensis	5985484	Contig	NA	NA	MBG9466425.1	MBG9466430.1	MBG9466425.1	MBG9466426.1	MBG9466427.1	MBG9466430.1	NA	NA	NA	NA	NA	NA	NA	NA	NA	NA	NA	NA	NA	NA	NA	NA	NA	NA	NA	NA	NA	NA	NA	NA	1	Non-abi	NA
GCA_016117775.1	Dnd	Dnd	Dnd	Dnd	9	6	6	0.67	Non-abi	ASM1611777v1	Bacillus cereus	Bacillus cereus	5882568	Chromosome	NA	NA	QQA20117.1	QQA20127.1	QQA20117.1	QQA20118.1	QQA20119.1	QQA20120.1	QQA20121.1	QQA20123.1	QQA20125.1	QQA20126.1	QQA20127.1	NA	NA	NA	NA	NA	NA	NA	NA	NA	NA	NA	NA	NA	NA	NA	NA	NA	NA	NA	1	Non-abi	NA
GCA_016483285.1	BREX	BREX_III	Other	DMS_other	4	6	4	0.67	Non-abi	ASM1648328v1	Bacillus cereus	Bacillus cereus	6474183	Contig	NA	NA	MBJ8001830.1	MBJ8001834.1	MBJ8001830.1	MBJ8001832.1	MBJ8001833.1	MBJ8001834.1	NA	NA	NA	NA	NA	NA	NA	NA	NA	NA	NA	NA	NA	NA	NA	NA	NA	NA	NA	NA	NA	NA	NA	NA	1	Non-abi	NA
GCA_016483355.1	BREX	BREX_III	Other	DMS_other	4	6	4	0.67	Non-abi	ASM1648335v1	Bacillus cereus	Bacillus cereus	6542101	Contig	NA	NA	MBJ7965576.1	MBJ7965580.1	MBJ7965576.1	MBJ7965578.1	MBJ7965579.1	MBJ7965580.1	NA	NA	NA	NA	NA	NA	NA	NA	NA	NA	NA	NA	NA	NA	NA	NA	NA	NA	NA	NA	NA	NA	NA	NA	1	Non-abi	NA
GCA_016483425.1	RM	RM_II	RM	RM_II	3	2	2	0.67	Non-abi	ASM1648342v1	Bacillus cereus	Bacillus cereus	6235308	Contig	NA	NA	MBJ7937701.1	MBJ7937706.1	MBJ7937701.1	MBJ7937705.1	MBJ7937706.1	NA	NA	NA	NA	NA	NA	NA	NA	NA	NA	NA	NA	NA	NA	NA	NA	NA	NA	NA	NA	NA	NA	NA	NA	NA	1	Non-abi	NA
GCA_016483725.1	BREX	BREX_III	BREX	BREX_III	4	6	4	0.67	Non-abi	ASM1648372v1	Bacillus cereus	Bacillus cereus	6003049	Contig	NA	NA	MBJ8118462.1	MBJ8118467.1	MBJ8118462.1	MBJ8118464.1	MBJ8118465.1	MBJ8118467.1	NA	NA	NA	NA	NA	NA	NA	NA	NA	NA	NA	NA	NA	NA	NA	NA	NA	NA	NA	NA	NA	NA	NA	NA	1	Non-abi	NA
GCA_016580425.1	ShosTA	ShosTA	ShosTA	ShosTA	3	2	2	0.67	Possible abi	ASM1658042v1	Bacillus cereus	Bacillus cereus	5564150	Scaffold	NA	NA	MBK1608922.1	MBK1608924.1	MBK1608922.1	MBK1608923.1	MBK1608924.1	NA	NA	NA	NA	NA	NA	NA	NA	NA	NA	NA	NA	NA	NA	NA	NA	NA	NA	NA	NA	NA	NA	NA	NA	NA	1	Possible abi	NA
GCA_016757815.1	BREX	BREX_III	BREX	BREX_III	4	6	4	0.67	Non-abi	ASM1675781v1	Bacillus cereus	Bacillus cereus	5766138	Contig	NA	NA	MBL3770909.1	MBL3770914.1	MBL3770909.1	MBL3770911.1	MBL3770912.1	MBL3770914.1	NA	NA	NA	NA	NA	NA	NA	NA	NA	NA	NA	NA	NA	NA	NA	NA	NA	NA	NA	NA	NA	NA	NA	NA	1	Non-abi	NA
GCA_016757835.1	BREX	BREX_III	BREX	BREX_III	4	6	4	0.67	Non-abi	ASM1675783v1	Bacillus cereus	Bacillus cereus	5768350	Contig	NA	NA	MBL3775605.1	MBL3775610.1	MBL3775605.1	MBL3775607.1	MBL3775608.1	MBL3775610.1	NA	NA	NA	NA	NA	NA	NA	NA	NA	NA	NA	NA	NA	NA	NA	NA	NA	NA	NA	NA	NA	NA	NA	NA	1	Non-abi	NA
GCA_016757895.1	BREX	BREX_III	BREX	BREX_III	4	6	4	0.67	Non-abi	ASM1675789v1	Bacillus cereus	Bacillus cereus	5794764	Contig	NA	NA	MBL3763920.1	MBL3763925.1	MBL3763920.1	MBL3763922.1	MBL3763923.1	MBL3763925.1	NA	NA	NA	NA	NA	NA	NA	NA	NA	NA	NA	NA	NA	NA	NA	NA	NA	NA	NA	NA	NA	NA	NA	NA	1	Non-abi	NA
GCA_016757915.1	RM	RM_II	RM	RM_II	2	3	2	0.67	Non-abi	ASM1675791v1	Bacillus cereus	Bacillus cereus	5336620	Contig	NA	NA	MBL3757739.1	MBL3757740.1	MBL3757739.1	MBL3757740.1	NA	NA	NA	NA	NA	NA	NA	NA	NA	NA	NA	NA	NA	NA	NA	NA	NA	NA	NA	NA	NA	NA	NA	NA	NA	NA	1	Non-abi	NA
GCA_016758415.1	BREX	BREX_III	BREX	BREX_III	4	6	4	0.67	Non-abi	ASM1675841v1	Bacillus cereus	Bacillus cereus	5768051	Contig	NA	NA	MBL3787016.1	MBL3787021.1	MBL3787016.1	MBL3787018.1	MBL3787019.1	MBL3787021.1	NA	NA	NA	NA	NA	NA	NA	NA	NA	NA	NA	NA	NA	NA	NA	NA	NA	NA	NA	NA	NA	NA	NA	NA	1	Non-abi	NA
GCA_016917795.1	RM	RM_I	RM	RM_I	2	3	2	0.67	Non-abi	ASM1691779v1	Bacillus cereus	Bacillus cereus	5821889	Complete Genome	NA	NA	QRY18621.1	QRY18622.1	QRY18621.1	QRY18622.1	NA	NA	NA	NA	NA	NA	NA	NA	NA	NA	NA	NA	NA	NA	NA	NA	NA	NA	NA	NA	NA	NA	NA	NA	NA	NA	1	Non-abi	NA
GCA_017909395.1	RM	RM_II	RM	RM_II	2	3	2	0.67	Non-abi	ASM1790939v1	Bacillus cytotoxicus	Bacillus cytotoxicus	4060910	Complete Genome	NA	NA	QTR71870.1	QTR71871.1	QTR71870.1	QTR71871.1	NA	NA	NA	NA	NA	NA	NA	NA	NA	NA	NA	NA	NA	NA	NA	NA	NA	NA	NA	NA	NA	NA	NA	NA	NA	NA	1	Non-abi	NA
GCA_018221725.1	Dnd	Dnd	Dnd	Dnd	9	6	6	0.67	Non-abi	ASM1822172v1	Bacillus cereus	Bacillus cereus	5375923	Contig	NA	NA	MBR9744969.1	MBR9744979.1	MBR9744969.1	MBR9744970.1	MBR9744971.1	MBR9744973.1	MBR9744975.1	MBR9744976.1	MBR9744977.1	MBR9744978.1	MBR9744979.1	NA	NA	NA	NA	NA	NA	NA	NA	NA	NA	NA	NA	NA	NA	NA	NA	NA	NA	NA	1	Non-abi	NA
GCA_018739525.1	RM	RM_I	RM	RM_I	2	3	2	0.67	Non-abi	ASM1873952v1	Bacillus mycoides	Bacillus mycoides	5956071	Complete Genome	NA	NA	QWG86424.1	QWG86425.1	QWG86424.1	QWG86425.1	NA	NA	NA	NA	NA	NA	NA	NA	NA	NA	NA	NA	NA	NA	NA	NA	NA	NA	NA	NA	NA	NA	NA	NA	NA	NA	1	Non-abi	NA
GCA_018741165.1	RM	RM_I	RM	RM_I	2	3	2	0.67	Non-abi	ASM1874116v1	Bacillus mycoides	Bacillus mycoides	5865739	Complete Genome	NA	NA	QWH59502.1	QWH59503.1	QWH59502.1	QWH59503.1	NA	NA	NA	NA	NA	NA	NA	NA	NA	NA	NA	NA	NA	NA	NA	NA	NA	NA	NA	NA	NA	NA	NA	NA	NA	NA	1	Non-abi	NA
GCA_018741565.1	Lamassu	Lamassu	Lamassu	Lamassu	3	2	2	0.67	Abi	ASM1874156v1	Bacillus mycoides	Bacillus mycoides	5821834	Complete Genome	NA	NA	QWI14468.1	QWI14471.1	QWI14468.1	QWI14470.1	QWI14471.1	NA	NA	NA	NA	NA	NA	NA	NA	NA	NA	NA	NA	NA	NA	NA	NA	NA	NA	NA	NA	NA	NA	NA	NA	NA	1	Abi	NA
GCA_018742105.1	Gabija	Gabija	Gabija	Gabija	3	2	2	0.67	Abi	ASM1874210v1	Bacillus mycoides	Bacillus mycoides	5821266	Complete Genome	NA	NA	QWI90785.1	QWI90790.1	QWI90785.1	QWI90789.1	QWI90790.1	NA	NA	NA	NA	NA	NA	NA	NA	NA	NA	NA	NA	NA	NA	NA	NA	NA	NA	NA	NA	NA	NA	NA	NA	NA	1	Abi	NA
GCA_018742105.1	Septu	Septu	Septu	Septu_I	2	3	2	0.67	Possible abi	ASM1874210v1	Bacillus mycoides	Bacillus mycoides	5821266	Complete Genome	NA	NA	QWI91113.1	QWI91114.1	QWI91113.1	QWI91114.1	NA	NA	NA	NA	NA	NA	NA	NA	NA	NA	NA	NA	NA	NA	NA	NA	NA	NA	NA	NA	NA	NA	NA	NA	NA	NA	1	Possible abi	NA
GCA_018742225.1	CRISPR-Cas	CAS_Class2-II-C	CRISPR-Cas	CAS_Class2-II-C	2	3	2	0.67	Non-abi	ASM1874222v1	Bacillus mycoides	Bacillus mycoides	6163987	Complete Genome	NA	NA	QWI47369.1	QWI47370.1	QWI47369.1	QWI47370.1	NA	NA	NA	NA	NA	NA	NA	NA	NA	NA	NA	NA	NA	NA	NA	NA	NA	NA	NA	NA	NA	NA	NA	NA	NA	NA	1	Non-abi	NA
GCA_018742265.1	Septu	Septu	Septu	Septu_I	2	3	2	0.67	Possible abi	ASM1874226v1	Bacillus mycoides	Bacillus mycoides	5835815	Complete Genome	NA	NA	QWI54496.1	QWI54497.1	QWI54496.1	QWI54497.1	NA	NA	NA	NA	NA	NA	NA	NA	NA	NA	NA	NA	NA	NA	NA	NA	NA	NA	NA	NA	NA	NA	NA	NA	NA	NA	1	Possible abi	NA
GCA_018742265.1	Gabija	Gabija	Gabija	Gabija	3	2	2	0.67	Abi	ASM1874226v1	Bacillus mycoides	Bacillus mycoides	5835815	Complete Genome	NA	NA	QWI54164.1	QWI54170.1	QWI54164.1	QWI54169.1	QWI54170.1	NA	NA	NA	NA	NA	NA	NA	NA	NA	NA	NA	NA	NA	NA	NA	NA	NA	NA	NA	NA	NA	NA	NA	NA	NA	1	Abi	NA
GCA_018916635.1	RM	RM_II	RM	RM_II	3	2	2	0.67	Non-abi	ASM1891663v1	Bacillus albus	Bacillus albus	6043853	Contig	NA	NA	MBU5218079.1	MBU5218081.1	MBU5218079.1	MBU5218080.1	MBU5218081.1	NA	NA	NA	NA	NA	NA	NA	NA	NA	NA	NA	NA	NA	NA	NA	NA	NA	NA	NA	NA	NA	NA	NA	NA	NA	1	Non-abi	NA
GCA_020685115.1	RM	RM_II	RM	RM_II	3	2	2	0.67	Non-abi	ASM2068511v1	Bacillus pacificus	Bacillus pacificus	5264973	Scaffold	NA	NA	MCC2464571.1	MCC2464575.1	MCC2464571.1	MCC2464574.1	MCC2464575.1	NA	NA	NA	NA	NA	NA	NA	NA	NA	NA	NA	NA	NA	NA	NA	NA	NA	NA	NA	NA	NA	NA	NA	NA	NA	1	Non-abi	NA
GCA_020686065.1	RM	RM_II	RM	RM_II	3	2	2	0.67	Non-abi	ASM2068606v1	Bacillus paranthracis	Bacillus paranthracis	5437415	Scaffold	NA	NA	MCC2536575.1	MCC2536580.1	MCC2536575.1	MCC2536579.1	MCC2536580.1	NA	NA	NA	NA	NA	NA	NA	NA	NA	NA	NA	NA	NA	NA	NA	NA	NA	NA	NA	NA	NA	NA	NA	NA	NA	1	Non-abi	NA
GCA_020686155.1	RM	RM_II	RM	RM_II	3	2	2	0.67	Non-abi	ASM2068615v1	Bacillus pacificus	Bacillus pacificus	5372930	Contig	NA	NA	MCC2348828.1	MCC2348832.1	MCC2348828.1	MCC2348831.1	MCC2348832.1	NA	NA	NA	NA	NA	NA	NA	NA	NA	NA	NA	NA	NA	NA	NA	NA	NA	NA	NA	NA	NA	NA	NA	NA	NA	1	Non-abi	NA
GCA_020731465.1	RM	RM_II	RM	RM_II	3	2	2	0.67	Non-abi	ASM2073146v1	Bacillus cereus	Bacillus cereus	5109010	Contig	NA	NA	MCC3286488.1	MCC3286490.1	MCC3286488.1	MCC3286489.1	MCC3286490.1	NA	NA	NA	NA	NA	NA	NA	NA	NA	NA	NA	NA	NA	NA	NA	NA	NA	NA	NA	NA	NA	NA	NA	NA	NA	1	Non-abi	NA
GCA_021249305.1	RM	RM_I	RM	RM_I	2	3	2	0.67	Non-abi	ASM2124930v1	Bacillus paranthracis	Bacillus paranthracis	5176248	Complete Genome	NA	NA	UHJ49673.1	UHJ49674.1	UHJ49673.1	UHJ49674.1	NA	NA	NA	NA	NA	NA	NA	NA	NA	NA	NA	NA	NA	NA	NA	NA	NA	NA	NA	NA	NA	NA	NA	NA	NA	NA	1	Non-abi	NA
GCA_021441485.1	Lamassu	Lamassu	Lamassu	Lamassu	3	2	2	0.67	Abi	ASM2144148v1	Bacillus cereus	Bacillus cereus	5683635	Contig	NA	NA	MCE9757067.1	MCE9757070.1	MCE9757067.1	MCE9757069.1	MCE9757070.1	NA	NA	NA	NA	NA	NA	NA	NA	NA	NA	NA	NA	NA	NA	NA	NA	NA	NA	NA	NA	NA	NA	NA	NA	NA	1	Abi	NA
GCA_021654975.1	AVAST	AVAST_I	AVAST	AVAST_I_other	3	2	2	0.67	Abi	ASM2165497v1	Bacillus cereus	Bacillus cereus	5689801	Complete Genome	NA	NA	BCC24476.1	BCC24480.1	BCC24476.1	BCC24477.1	BCC24480.1	NA	NA	NA	NA	NA	NA	NA	NA	NA	NA	NA	NA	NA	NA	NA	NA	NA	NA	NA	NA	NA	NA	NA	NA	NA	1	Abi	NA
GCA_021654995.1	ShosTA	ShosTA	ShosTA	ShosTA	3	2	2	0.67	Possible abi	ASM2165499v1	Bacillus cereus	Bacillus cereus	5651786	Complete Genome	NA	NA	BCC32637.1	BCC32639.1	BCC32637.1	BCC32638.1	BCC32639.1	NA	NA	NA	NA	NA	NA	NA	NA	NA	NA	NA	NA	NA	NA	NA	NA	NA	NA	NA	NA	NA	NA	NA	NA	NA	1	Possible abi	NA
GCA_021655295.1	ShosTA	ShosTA	ShosTA	ShosTA	3	2	2	0.67	Possible abi	ASM2165529v1	Bacillus cereus	Bacillus cereus	5786313	Complete Genome	NA	NA	BCD02574.1	BCD02576.1	BCD02574.1	BCD02575.1	BCD02576.1	NA	NA	NA	NA	NA	NA	NA	NA	NA	NA	NA	NA	NA	NA	NA	NA	NA	NA	NA	NA	NA	NA	NA	NA	NA	1	Possible abi	NA
GCA_021655335.1	AVAST	AVAST_I	AVAST	AVAST_I_other	3	2	2	0.67	Abi	ASM2165533v1	Bacillus cereus	Bacillus cereus	5874749	Complete Genome	NA	NA	BCD12578.1	BCD12583.1	BCD12578.1	BCD12579.1	BCD12583.1	NA	NA	NA	NA	NA	NA	NA	NA	NA	NA	NA	NA	NA	NA	NA	NA	NA	NA	NA	NA	NA	NA	NA	NA	NA	1	Abi	NA
GCA_021655355.1	AVAST	AVAST_I	AVAST	AVAST_I_other	3	2	2	0.67	Abi	ASM2165535v1	Bacillus cereus	Bacillus cereus	5674343	Complete Genome	NA	NA	BCD18254.1	BCD18258.1	BCD18254.1	BCD18255.1	BCD18258.1	NA	NA	NA	NA	NA	NA	NA	NA	NA	NA	NA	NA	NA	NA	NA	NA	NA	NA	NA	NA	NA	NA	NA	NA	NA	1	Abi	NA
GCA_022509805.1	BREX	BREX_III	BREX	BREX_III	4	6	4	0.67	Non-abi	ASM2250980v1	Bacillus paranthracis	Bacillus paranthracis	5135275	Scaffold	NA	NA	MCH5438462.1	MCH5438467.1	MCH5438462.1	MCH5438464.1	MCH5438465.1	MCH5438467.1	NA	NA	NA	NA	NA	NA	NA	NA	NA	NA	NA	NA	NA	NA	NA	NA	NA	NA	NA	NA	NA	NA	NA	NA	1	Non-abi	NA
GCA_022509845.1	Gabija	Gabija	Gabija	Gabija	2	3	2	0.67	Abi	ASM2250984v1	Bacillus cereus	Bacillus cereus	5534170	Scaffold	NA	NA	MCH5446700.1	MCH5446702.1	MCH5446700.1	MCH5446702.1	NA	NA	NA	NA	NA	NA	NA	NA	NA	NA	NA	NA	NA	NA	NA	NA	NA	NA	NA	NA	NA	NA	NA	NA	NA	NA	1	Abi	NA
GCA_024296885.1	ShosTA	ShosTA	ShosTA	ShosTA	3	2	2	0.67	Possible abi	ASM2429688v1	Bacillus paranthracis	Bacillus paranthracis	5537675	Complete Genome	NA	NA	UTO11550.1	UTO11552.1	UTO11550.1	UTO11551.1	UTO11552.1	NA	NA	NA	NA	NA	NA	NA	NA	NA	NA	NA	NA	NA	NA	NA	NA	NA	NA	NA	NA	NA	NA	NA	NA	NA	1	Possible abi	NA
GCA_024498035.1	Septu	Septu	Septu	Septu_I	2	3	2	0.67	Possible abi	ASM2449803v1	Bacillus mycoides	Bacillus mycoides	5801149	Contig	NA	NA	MCQ6532275.1	MCQ6532276.1	MCQ6532275.1	MCQ6532276.1	NA	NA	NA	NA	NA	NA	NA	NA	NA	NA	NA	NA	NA	NA	NA	NA	NA	NA	NA	NA	NA	NA	NA	NA	NA	NA	1	Possible abi	NA
GCA_024498035.1	Lamassu	Lamassu	Lamassu	Lamassu	3	2	2	0.67	Abi	ASM2449803v1	Bacillus mycoides	Bacillus mycoides	5801149	Contig	NA	NA	MCQ6536167.1	MCQ6536170.1	MCQ6536167.1	MCQ6536168.1	MCQ6536170.1	NA	NA	NA	NA	NA	NA	NA	NA	NA	NA	NA	NA	NA	NA	NA	NA	NA	NA	NA	NA	NA	NA	NA	NA	NA	1	Abi	NA
GCA_024498035.1	Gabija	Gabija	Gabija	Gabija	3	2	2	0.67	Abi	ASM2449803v1	Bacillus mycoides	Bacillus mycoides	5801149	Contig	NA	NA	MCQ6533056.1	MCQ6533063.1	MCQ6533056.1	MCQ6533057.1	MCQ6533063.1	NA	NA	NA	NA	NA	NA	NA	NA	NA	NA	NA	NA	NA	NA	NA	NA	NA	NA	NA	NA	NA	NA	NA	NA	NA	1	Abi	NA
GCA_024702005.1	RM	RM_I	Other	DMS_other	3	2	2	0.67	Non-abi	ASM2470200v1	Bacillus paranthracis	Bacillus paranthracis	5425773	Contig	NA	NA	MCR6465163.1	MCR6465165.1	MCR6465163.1	MCR6465164.1	MCR6465165.1	NA	NA	NA	NA	NA	NA	NA	NA	NA	NA	NA	NA	NA	NA	NA	NA	NA	NA	NA	NA	NA	NA	NA	NA	NA	1	Non-abi	NA
GCA_024741115.1	RM	RM_I	Other	DMS_other	3	2	2	0.67	Non-abi	ASM2474111v1	Bacillus paranthracis	Bacillus paranthracis	5261973	Contig	NA	NA	MCR9021613.1	MCR9021615.1	MCR9021613.1	MCR9021614.1	MCR9021615.1	NA	NA	NA	NA	NA	NA	NA	NA	NA	NA	NA	NA	NA	NA	NA	NA	NA	NA	NA	NA	NA	NA	NA	NA	NA	1	Non-abi	NA
GCA_025035865.1	RM	RM_II	RM	RM_II	3	3	2	0.67	Non-abi	ASM2503586v1	Bacillus cereus	Bacillus cereus	5338291	Complete Genome	NA	NA	UWJ21251.1	UWJ21256.1	UWJ21251.1	UWJ21253.1	UWJ21256.1	NA	NA	NA	NA	NA	NA	NA	NA	NA	NA	NA	NA	NA	NA	NA	NA	NA	NA	NA	NA	NA	NA	NA	NA	NA	1	Non-abi	NA
GCA_025502485.1	Dnd	Dnd	Dnd	Dnd	9	6	6	0.67	Non-abi	ASM2550248v1	Bacillus cereus	Bacillus cereus	6093380	Complete Genome	NA	NA	UXP15231.1	UXP15241.1	UXP15231.1	UXP15232.1	UXP15233.1	UXP15235.1	UXP15237.1	UXP15238.1	UXP15239.1	UXP15240.1	UXP15241.1	NA	NA	NA	NA	NA	NA	NA	NA	NA	NA	NA	NA	NA	NA	NA	NA	NA	NA	NA	1	Non-abi	NA
GCA_025515945.1	ShosTA	ShosTA	ShosTA	ShosTA	3	2	2	0.67	Possible abi	ASM2551594v1	Bacillus paranthracis	Bacillus paranthracis	5458138	Scaffold	NA	NA	MCU4952567.1	MCU4952569.1	MCU4952567.1	MCU4952568.1	MCU4952569.1	NA	NA	NA	NA	NA	NA	NA	NA	NA	NA	NA	NA	NA	NA	NA	NA	NA	NA	NA	NA	NA	NA	NA	NA	NA	1	Possible abi	NA
GCA_025516065.1	RM	RM_II	RM	RM_II	3	3	2	0.67	Non-abi	ASM2551606v1	Bacillus cereus	Bacillus cereus	5851651	Scaffold	NA	NA	MCU4896394.1	MCU4896399.1	MCU4896394.1	MCU4896397.1	MCU4896399.1	NA	NA	NA	NA	NA	NA	NA	NA	NA	NA	NA	NA	NA	NA	NA	NA	NA	NA	NA	NA	NA	NA	NA	NA	NA	1	Non-abi	NA
GCA_025516785.1	Dnd	Dnd	Dnd	Dnd	9	6	6	0.67	Non-abi	ASM2551678v1	Bacillus cereus	Bacillus cereus	5167780	Scaffold	NA	NA	MCU4922163.1	MCU4922173.1	MCU4922163.1	MCU4922164.1	MCU4922165.1	MCU4922167.1	MCU4922169.1	MCU4922170.1	MCU4922171.1	MCU4922172.1	MCU4922173.1	NA	NA	NA	NA	NA	NA	NA	NA	NA	NA	NA	NA	NA	NA	NA	NA	NA	NA	NA	1	Non-abi	NA
GCA_025516885.1	ShosTA	ShosTA	ShosTA	ShosTA	3	2	2	0.67	Possible abi	ASM2551688v1	Bacillus cereus	Bacillus cereus	5761108	Scaffold	NA	NA	MCU5078003.1	MCU5078005.1	MCU5078003.1	MCU5078004.1	MCU5078005.1	NA	NA	NA	NA	NA	NA	NA	NA	NA	NA	NA	NA	NA	NA	NA	NA	NA	NA	NA	NA	NA	NA	NA	NA	NA	1	Possible abi	NA
GCA_025517125.1	RM	RM_II	Other	DMS_other	3	2	2	0.67	Non-abi	ASM2551712v1	Bacillus cereus	Bacillus cereus	6075729	Scaffold	NA	NA	MCU5130678.1	MCU5130685.1	MCU5130678.1	MCU5130682.1	MCU5130685.1	NA	NA	NA	NA	NA	NA	NA	NA	NA	NA	NA	NA	NA	NA	NA	NA	NA	NA	NA	NA	NA	NA	NA	NA	NA	1	Non-abi	NA
GCA_025517125.1	RM	RM_II	RM	RM_II	3	2	2	0.67	Non-abi	ASM2551712v1	Bacillus cereus	Bacillus cereus	6075729	Scaffold	NA	NA	MCU5128873.1	MCU5128878.1	MCU5128873.1	MCU5128874.1	MCU5128878.1	NA	NA	NA	NA	NA	NA	NA	NA	NA	NA	NA	NA	NA	NA	NA	NA	NA	NA	NA	NA	NA	NA	NA	NA	NA	1	Non-abi	NA
GCA_025517225.1	Retron	Retron_I_B	Retron	Retron_I_B	3	2	2	0.67	Abi	ASM2551722v1	Bacillus cereus	Bacillus cereus	6071772	Contig	NA	NA	MCU4833939.1	MCU4833946.1	MCU4833939.1	MCU4833940.1	MCU4833946.1	NA	NA	NA	NA	NA	NA	NA	NA	NA	NA	NA	NA	NA	NA	NA	NA	NA	NA	NA	NA	NA	NA	NA	NA	NA	1	Abi	NA
GCA_025517435.1	CBASS	CBASS_I	CBASS	CBASS_I	3	2	2	0.67	Abi	ASM2551743v1	Bacillus cereus	Bacillus cereus	5970833	Scaffold	NA	NA	MCU4729681.1	MCU4729689.1	MCU4729681.1	MCU4729682.1	MCU4729689.1	NA	NA	NA	NA	NA	NA	NA	NA	NA	NA	NA	NA	NA	NA	NA	NA	NA	NA	NA	NA	NA	NA	NA	NA	NA	1	Abi	NA
GCA_025517685.1	RM	RM_II	Other	DMS_other	3	2	2	0.67	Non-abi	ASM2551768v1	Bacillus cereus	Bacillus cereus	5882448	Scaffold	NA	NA	MCU5542975.1	MCU5542982.1	MCU5542975.1	MCU5542979.1	MCU5542982.1	NA	NA	NA	NA	NA	NA	NA	NA	NA	NA	NA	NA	NA	NA	NA	NA	NA	NA	NA	NA	NA	NA	NA	NA	NA	1	Non-abi	NA
GCA_025517685.1	RM	RM_II	RM	RM_II	3	2	2	0.67	Non-abi	ASM2551768v1	Bacillus cereus	Bacillus cereus	5882448	Scaffold	NA	NA	MCU5544579.1	MCU5544584.1	MCU5544579.1	MCU5544583.1	MCU5544584.1	NA	NA	NA	NA	NA	NA	NA	NA	NA	NA	NA	NA	NA	NA	NA	NA	NA	NA	NA	NA	NA	NA	NA	NA	NA	1	Non-abi	NA
GCA_025517935.1	ShosTA	ShosTA	ShosTA	ShosTA	3	2	2	0.67	Possible abi	ASM2551793v1	Bacillus tropicus	Bacillus tropicus	5793926	Scaffold	NA	NA	MCU5225420.1	MCU5225422.1	MCU5225420.1	MCU5225421.1	MCU5225422.1	NA	NA	NA	NA	NA	NA	NA	NA	NA	NA	NA	NA	NA	NA	NA	NA	NA	NA	NA	NA	NA	NA	NA	NA	NA	1	Possible abi	NA
GCA_025517935.1	RM	RM_II	RM	RM_II	2	3	2	0.67	Non-abi	ASM2551793v1	Bacillus tropicus	Bacillus tropicus	5793926	Scaffold	NA	NA	MCU5225945.1	MCU5225946.1	MCU5225945.1	MCU5225946.1	NA	NA	NA	NA	NA	NA	NA	NA	NA	NA	NA	NA	NA	NA	NA	NA	NA	NA	NA	NA	NA	NA	NA	NA	NA	NA	1	Non-abi	NA
GCA_025518005.1	Dnd	Dnd	Dnd	Dnd	9	6	6	0.67	Non-abi	ASM2551800v1	Bacillus paranthracis	Bacillus paranthracis	5163129	Scaffold	NA	NA	MCU5211007.1	MCU5211017.1	MCU5211007.1	MCU5211008.1	MCU5211009.1	MCU5211010.1	MCU5211011.1	MCU5211013.1	MCU5211015.1	MCU5211016.1	MCU5211017.1	NA	NA	NA	NA	NA	NA	NA	NA	NA	NA	NA	NA	NA	NA	NA	NA	NA	NA	NA	1	Non-abi	NA
GCA_025518305.1	ShosTA	ShosTA	ShosTA	ShosTA	3	2	2	0.67	Possible abi	ASM2551830v1	Bacillus mobilis	Bacillus mobilis	5487447	Scaffold	NA	NA	MCU5197006.1	MCU5197008.1	MCU5197006.1	MCU5197007.1	MCU5197008.1	NA	NA	NA	NA	NA	NA	NA	NA	NA	NA	NA	NA	NA	NA	NA	NA	NA	NA	NA	NA	NA	NA	NA	NA	NA	1	Possible abi	NA
GCA_025518465.1	Gabija	Gabija	Gabija	Gabija	3	2	2	0.67	Abi	ASM2551846v1	Bacillus cereus	Bacillus cereus	5897755	Scaffold	NA	NA	MCU5237902.1	MCU5237907.1	MCU5237902.1	MCU5237906.1	MCU5237907.1	NA	NA	NA	NA	NA	NA	NA	NA	NA	NA	NA	NA	NA	NA	NA	NA	NA	NA	NA	NA	NA	NA	NA	NA	NA	1	Abi	NA
GCA_025518645.1	Dnd	Dnd	Dnd	Dnd	9	6	6	0.67	Non-abi	ASM2551864v1	Bacillus cereus	Bacillus cereus	5664512	Scaffold	NA	NA	MCU5429943.1	MCU5429953.1	MCU5429943.1	MCU5429944.1	MCU5429945.1	MCU5429947.1	MCU5429949.1	MCU5429950.1	MCU5429951.1	MCU5429952.1	MCU5429953.1	NA	NA	NA	NA	NA	NA	NA	NA	NA	NA	NA	NA	NA	NA	NA	NA	NA	NA	NA	1	Non-abi	NA
GCA_025518885.1	RM	RM_II	RM	RM_II	2	3	2	0.67	Non-abi	ASM2551888v1	Bacillus cereus	Bacillus cereus	5724020	Scaffold	NA	NA	MCU5644589.1	MCU5644590.1	MCU5644589.1	MCU5644590.1	NA	NA	NA	NA	NA	NA	NA	NA	NA	NA	NA	NA	NA	NA	NA	NA	NA	NA	NA	NA	NA	NA	NA	NA	NA	NA	1	Non-abi	NA
GCA_025519365.1	Hachiman	Hachiman	Hachiman	Hachiman_I	3	2	2	0.67	Abi	ASM2551936v1	Bacillus cereus	Bacillus cereus	5237630	Scaffold	NA	NA	MCU5750259.1	MCU5750261.1	MCU5750259.1	MCU5750260.1	MCU5750261.1	NA	NA	NA	NA	NA	NA	NA	NA	NA	NA	NA	NA	NA	NA	NA	NA	NA	NA	NA	NA	NA	NA	NA	NA	NA	1	Abi	NA
GCA_025519685.1	DISARM	DISARM_2	Other	DMS_other	4	6	4	0.67	Non-abi	ASM2551968v1	Bacillus cereus	Bacillus cereus	5868326	Scaffold	NA	NA	MCU5622452.1	MCU5622458.1	MCU5622452.1	MCU5622456.1	MCU5622457.1	MCU5622458.1	NA	NA	NA	NA	NA	NA	NA	NA	NA	NA	NA	NA	NA	NA	NA	NA	NA	NA	NA	NA	NA	NA	NA	NA	1	Non-abi	NA
GCA_025630945.1	Dnd	Dnd	Dnd	Dnd	9	6	6	0.67	Non-abi	ASM2563094v1	Bacillus cereus	Bacillus cereus	6093600	Contig	NA	NA	MCU7751961.1	MCU7751971.1	MCU7751961.1	MCU7751962.1	MCU7751963.1	MCU7751965.1	MCU7751967.1	MCU7751968.1	MCU7751969.1	MCU7751970.1	MCU7751971.1	NA	NA	NA	NA	NA	NA	NA	NA	NA	NA	NA	NA	NA	NA	NA	NA	NA	NA	NA	1	Non-abi	NA
GCA_026108145.1	RM	RM_II	RM	RM_II	3	2	2	0.67	Non-abi	ASM2610814v1	Bacillus pacificus	Bacillus pacificus	4483835	Contig	NA	NA	MCW4577834.1	MCW4577836.1	MCW4577834.1	MCW4577835.1	MCW4577836.1	NA	NA	NA	NA	NA	NA	NA	NA	NA	NA	NA	NA	NA	NA	NA	NA	NA	NA	NA	NA	NA	NA	NA	NA	NA	1	Non-abi	NA
GCA_026684175.1	BREX	BREX_III	BREX	BREX_III	4	6	4	0.67	Non-abi	ASM2668417v1	Bacillus cereus	Bacillus cereus	5525241	Complete Genome	NA	NA	WAI15429.1	WAI15434.1	WAI15429.1	WAI15431.1	WAI15432.1	WAI15434.1	NA	NA	NA	NA	NA	NA	NA	NA	NA	NA	NA	NA	NA	NA	NA	NA	NA	NA	NA	NA	NA	NA	NA	NA	1	Non-abi	NA
GCA_027477615.1	RM	RM_II	RM	RM_II	3	2	2	0.67	Non-abi	ASM2747761v1	Bacillus pacificus	Bacillus pacificus	5438193	Contig	NA	NA	MCZ7522337.1	MCZ7522339.1	MCZ7522337.1	MCZ7522338.1	MCZ7522339.1	NA	NA	NA	NA	NA	NA	NA	NA	NA	NA	NA	NA	NA	NA	NA	NA	NA	NA	NA	NA	NA	NA	NA	NA	NA	1	Non-abi	NA
GCA_027625975.1	Lamassu	Lamassu	Lamassu	Lamassu	3	2	2	0.67	Abi	ASM2762597v1	Bacillus cereus	Bacillus cereus	6220761	Complete Genome	NA	NA	WBO70266.1	WBO70268.1	WBO70266.1	WBO70267.1	WBO70268.1	NA	NA	NA	NA	NA	NA	NA	NA	NA	NA	NA	NA	NA	NA	NA	NA	NA	NA	NA	NA	NA	NA	NA	NA	NA	1	Abi	NA
GCA_027709505.1	Dnd	Dnd	Dnd	Dnd	9	6	6	0.67	Non-abi	ASM2770950v1	Bacillus cereus	Bacillus cereus	6414265	Contig	NA	NA	MDA1565869.1	MDA1565882.1	MDA1565869.1	MDA1565870.1	MDA1565871.1	MDA1565876.1	MDA1565878.1	MDA1565879.1	MDA1565880.1	MDA1565881.1	MDA1565882.1	NA	NA	NA	NA	NA	NA	NA	NA	NA	NA	NA	NA	NA	NA	NA	NA	NA	NA	NA	1	Non-abi	NA
GCA_027709725.1	RM	RM_II	RM	RM_II	3	2	2	0.67	Non-abi	ASM2770972v1	Bacillus cereus group sp. TH244-1LC	Other	5461836	Contig	NA	NA	MDA1542663.1	MDA1542665.1	MDA1542663.1	MDA1542664.1	MDA1542665.1	NA	NA	NA	NA	NA	NA	NA	NA	NA	NA	NA	NA	NA	NA	NA	NA	NA	NA	NA	NA	NA	NA	NA	NA	NA	1	Non-abi	NA
GCA_027709745.1	RM	RM_II	RM	RM_II	3	2	2	0.67	Non-abi	ASM2770974v1	Bacillus cereus group sp. TH242-3LC	Other	5472181	Contig	NA	NA	MDA1575433.1	MDA1575435.1	MDA1575433.1	MDA1575434.1	MDA1575435.1	NA	NA	NA	NA	NA	NA	NA	NA	NA	NA	NA	NA	NA	NA	NA	NA	NA	NA	NA	NA	NA	NA	NA	NA	NA	1	Non-abi	NA
GCA_027711065.1	Dnd	Dnd	Dnd	Dnd	9	6	6	0.67	Non-abi	ASM2771106v1	Bacillus cereus	Bacillus cereus	5285209	Contig	NA	NA	MDA1741808.1	MDA1741818.1	MDA1741808.1	MDA1741809.1	MDA1741810.1	MDA1741812.1	MDA1741814.1	MDA1741815.1	MDA1741816.1	MDA1741817.1	MDA1741818.1	NA	NA	NA	NA	NA	NA	NA	NA	NA	NA	NA	NA	NA	NA	NA	NA	NA	NA	NA	1	Non-abi	NA
GCA_027711065.1	Dynamins	Eleos	Dynamins	Dynamins	3	2	2	0.67	Unknown	ASM2771106v1	Bacillus cereus	Bacillus cereus	5285209	Contig	NA	NA	MDA1741789.1	MDA1741791.1	MDA1741789.1	MDA1741790.1	MDA1741791.1	NA	NA	NA	NA	NA	NA	NA	NA	NA	NA	NA	NA	NA	NA	NA	NA	NA	NA	NA	NA	NA	NA	NA	NA	NA	1	Unknown	NA
GCA_027711105.1	RM	RM_II	RM	RM_II	3	2	2	0.67	Non-abi	ASM2771110v1	Bacillus cereus group sp. LD113LC	Other	5435474	Contig	NA	NA	MDA1753135.1	MDA1753137.1	MDA1753135.1	MDA1753136.1	MDA1753137.1	NA	NA	NA	NA	NA	NA	NA	NA	NA	NA	NA	NA	NA	NA	NA	NA	NA	NA	NA	NA	NA	NA	NA	NA	NA	1	Non-abi	NA
GCA_027711645.1	RM	RM_II	RM	RM_II	3	2	2	0.67	Non-abi	ASM2771164v1	Bacillus cereus group sp. BY11-1LC	Other	5363444	Contig	NA	NA	MDA1892723.1	MDA1892728.1	MDA1892723.1	MDA1892727.1	MDA1892728.1	NA	NA	NA	NA	NA	NA	NA	NA	NA	NA	NA	NA	NA	NA	NA	NA	NA	NA	NA	NA	NA	NA	NA	NA	NA	1	Non-abi	NA
GCA_027711785.1	Dnd	Dnd	Dnd	Dnd	9	6	6	0.67	Non-abi	ASM2771178v1	Bacillus cereus	Bacillus cereus	5281658	Contig	NA	NA	MDA1810947.1	MDA1810957.1	MDA1810947.1	MDA1810948.1	MDA1810949.1	MDA1810951.1	MDA1810953.1	MDA1810954.1	MDA1810955.1	MDA1810956.1	MDA1810957.1	NA	NA	NA	NA	NA	NA	NA	NA	NA	NA	NA	NA	NA	NA	NA	NA	NA	NA	NA	1	Non-abi	NA
GCA_027712005.1	Pycsar	Pycsar	CBASS	CBASS_I	2	3	2	0.67	Abi	ASM2771200v1	Bacillus cereus	Bacillus cereus	5691071	Contig	NA	NA	MDA1913623.1	MDA1913624.1	MDA1913623.1	MDA1913624.1	NA	NA	NA	NA	NA	NA	NA	NA	NA	NA	NA	NA	NA	NA	NA	NA	NA	NA	NA	NA	NA	NA	NA	NA	NA	NA	1	Abi	NA
GCA_027712325.1	BREX	BREX_III	BREX	BREX_III	4	6	4	0.67	Non-abi	ASM2771232v1	Bacillus cereus group sp. BcHK104	Other	5215408	Contig	NA	NA	MDA1986266.1	MDA1986271.1	MDA1986266.1	MDA1986268.1	MDA1986269.1	MDA1986271.1	NA	NA	NA	NA	NA	NA	NA	NA	NA	NA	NA	NA	NA	NA	NA	NA	NA	NA	NA	NA	NA	NA	NA	NA	1	Non-abi	NA
GCA_027712645.1	RM	RM_I	RM	RM_I	2	3	2	0.67	Non-abi	ASM2771264v1	Bacillus cereus	Bacillus cereus	5212400	Contig	NA	NA	MDA2006337.1	MDA2006338.1	MDA2006337.1	MDA2006338.1	NA	NA	NA	NA	NA	NA	NA	NA	NA	NA	NA	NA	NA	NA	NA	NA	NA	NA	NA	NA	NA	NA	NA	NA	NA	NA	1	Non-abi	NA
GCA_027713165.1	RM	RM_II	RM	RM_II	3	2	2	0.67	Non-abi	ASM2771316v1	Bacillus cereus	Bacillus cereus	5346537	Contig	NA	NA	MDA2087844.1	MDA2087846.1	MDA2087844.1	MDA2087845.1	MDA2087846.1	NA	NA	NA	NA	NA	NA	NA	NA	NA	NA	NA	NA	NA	NA	NA	NA	NA	NA	NA	NA	NA	NA	NA	NA	NA	1	Non-abi	NA
GCA_027713225.1	Septu	Septu	Septu	Septu_I	3	2	2	0.67	Possible abi	ASM2771322v1	Bacillus cereus	Bacillus cereus	5355255	Contig	NA	NA	MDA2093773.1	MDA2093776.1	MDA2093773.1	MDA2093774.1	MDA2093776.1	NA	NA	NA	NA	NA	NA	NA	NA	NA	NA	NA	NA	NA	NA	NA	NA	NA	NA	NA	NA	NA	NA	NA	NA	NA	1	Possible abi	NA
GCA_027714025.1	Septu	Septu	Septu	Septu_I	3	2	2	0.67	Possible abi	ASM2771402v1	Bacillus cereus group sp. Bc222	Other	5601940	Contig	NA	NA	MDA2239539.1	MDA2239542.1	MDA2239539.1	MDA2239541.1	MDA2239542.1	NA	NA	NA	NA	NA	NA	NA	NA	NA	NA	NA	NA	NA	NA	NA	NA	NA	NA	NA	NA	NA	NA	NA	NA	NA	1	Possible abi	NA
GCA_027714025.1	RM	RM_II	RM	RM_II	2	3	2	0.67	Non-abi	ASM2771402v1	Bacillus cereus group sp. Bc222	Other	5601940	Contig	NA	NA	MDA2238568.1	MDA2238569.1	MDA2238568.1	MDA2238569.1	NA	NA	NA	NA	NA	NA	NA	NA	NA	NA	NA	NA	NA	NA	NA	NA	NA	NA	NA	NA	NA	NA	NA	NA	NA	NA	1	Non-abi	NA
GCA_027714545.1	RM	RM_II	RM	RM_II	3	2	2	0.67	Non-abi	ASM2771454v1	Bacillus cereus group sp. Bc177	Other	5851381	Contig	NA	NA	MDA2322657.1	MDA2322660.1	MDA2322657.1	MDA2322659.1	MDA2322660.1	NA	NA	NA	NA	NA	NA	NA	NA	NA	NA	NA	NA	NA	NA	NA	NA	NA	NA	NA	NA	NA	NA	NA	NA	NA	1	Non-abi	NA
GCA_027715245.1	RM	RM_II	RM	RM_II	2	3	2	0.67	Non-abi	ASM2771524v1	Bacillus cereus	Bacillus cereus	5609062	Contig	NA	NA	MDA2432633.1	MDA2432634.1	MDA2432633.1	MDA2432634.1	NA	NA	NA	NA	NA	NA	NA	NA	NA	NA	NA	NA	NA	NA	NA	NA	NA	NA	NA	NA	NA	NA	NA	NA	NA	NA	1	Non-abi	NA
GCA_027715405.1	Dnd	Dnd	Dnd	Dnd	9	6	6	0.67	Non-abi	ASM2771540v1	Bacillus cereus	Bacillus cereus	6038479	Contig	NA	NA	MDA2490606.1	MDA2490616.1	MDA2490606.1	MDA2490607.1	MDA2490608.1	MDA2490610.1	MDA2490612.1	MDA2490613.1	MDA2490614.1	MDA2490615.1	MDA2490616.1	NA	NA	NA	NA	NA	NA	NA	NA	NA	NA	NA	NA	NA	NA	NA	NA	NA	NA	NA	1	Non-abi	NA
GCA_027715665.1	RM	RM_II	RM	RM_II	3	2	2	0.67	Non-abi	ASM2771566v1	Bacillus cereus	Bacillus cereus	5755661	Contig	NA	NA	MDA2548870.1	MDA2548875.1	MDA2548870.1	MDA2548874.1	MDA2548875.1	NA	NA	NA	NA	NA	NA	NA	NA	NA	NA	NA	NA	NA	NA	NA	NA	NA	NA	NA	NA	NA	NA	NA	NA	NA	1	Non-abi	NA
GCA_027715705.1	RM	RM_II	RM	RM_II	3	2	2	0.67	Non-abi	ASM2771570v1	Bacillus cereus	Bacillus cereus	5818505	Contig	NA	NA	MDA2553490.1	MDA2553495.1	MDA2553490.1	MDA2553494.1	MDA2553495.1	NA	NA	NA	NA	NA	NA	NA	NA	NA	NA	NA	NA	NA	NA	NA	NA	NA	NA	NA	NA	NA	NA	NA	NA	NA	1	Non-abi	NA
GCA_027715765.1	RM	RM_II	RM	RM_II	3	2	2	0.67	Non-abi	ASM2771576v1	Bacillus cereus group sp. Bc065	Other	5349448	Contig	NA	NA	MDA2591433.1	MDA2591438.1	MDA2591433.1	MDA2591437.1	MDA2591438.1	NA	NA	NA	NA	NA	NA	NA	NA	NA	NA	NA	NA	NA	NA	NA	NA	NA	NA	NA	NA	NA	NA	NA	NA	NA	1	Non-abi	NA
GCA_027715805.1	Septu	Septu	Septu	Septu_I	3	2	2	0.67	Possible abi	ASM2771580v1	Bacillus cereus group sp. Bc062	Other	5129105	Contig	NA	NA	MDA2586324.1	MDA2586327.1	MDA2586324.1	MDA2586325.1	MDA2586327.1	NA	NA	NA	NA	NA	NA	NA	NA	NA	NA	NA	NA	NA	NA	NA	NA	NA	NA	NA	NA	NA	NA	NA	NA	NA	1	Possible abi	NA
GCA_027715805.1	RM	RM_II	RM	RM_II	2	3	2	0.67	Non-abi	ASM2771580v1	Bacillus cereus group sp. Bc062	Other	5129105	Contig	NA	NA	MDA2584008.1	MDA2584009.1	MDA2584008.1	MDA2584009.1	NA	NA	NA	NA	NA	NA	NA	NA	NA	NA	NA	NA	NA	NA	NA	NA	NA	NA	NA	NA	NA	NA	NA	NA	NA	NA	1	Non-abi	NA
GCA_027715825.1	BREX	BREX_III	BREX	BREX_III	4	6	4	0.67	Non-abi	ASM2771582v1	Bacillus cereus group sp. Bc061	Other	5417418	Contig	NA	NA	MDA2598605.1	MDA2598610.1	MDA2598605.1	MDA2598607.1	MDA2598608.1	MDA2598610.1	NA	NA	NA	NA	NA	NA	NA	NA	NA	NA	NA	NA	NA	NA	NA	NA	NA	NA	NA	NA	NA	NA	NA	NA	1	Non-abi	NA
GCA_027715825.1	Septu	Septu	Septu	Septu_I	3	2	2	0.67	Possible abi	ASM2771582v1	Bacillus cereus group sp. Bc061	Other	5417418	Contig	NA	NA	MDA2595907.1	MDA2595910.1	MDA2595907.1	MDA2595908.1	MDA2595910.1	NA	NA	NA	NA	NA	NA	NA	NA	NA	NA	NA	NA	NA	NA	NA	NA	NA	NA	NA	NA	NA	NA	NA	NA	NA	1	Possible abi	NA
GCA_027715845.1	CBASS	CBASS_I	CBASS	CBASS_I	3	2	2	0.67	Abi	ASM2771584v1	Bacillus cereus	Bacillus cereus	5638749	Contig	NA	NA	MDA2607850.1	MDA2607858.1	MDA2607850.1	MDA2607851.1	MDA2607858.1	NA	NA	NA	NA	NA	NA	NA	NA	NA	NA	NA	NA	NA	NA	NA	NA	NA	NA	NA	NA	NA	NA	NA	NA	NA	1	Abi	NA
GCA_027715905.1	Pycsar	Pycsar	CBASS	CBASS_I	2	3	2	0.67	Abi	ASM2771590v1	Bacillus cereus	Bacillus cereus	5666006	Contig	NA	NA	MDA2659743.1	MDA2659744.1	MDA2659743.1	MDA2659744.1	NA	NA	NA	NA	NA	NA	NA	NA	NA	NA	NA	NA	NA	NA	NA	NA	NA	NA	NA	NA	NA	NA	NA	NA	NA	NA	1	Abi	NA
GCA_027715925.1	Dnd	Dnd	Dnd	Dnd	9	6	6	0.67	Non-abi	ASM2771592v1	Bacillus cereus	Bacillus cereus	6070252	Contig	NA	NA	MDA2627053.1	MDA2627063.1	MDA2627053.1	MDA2627054.1	MDA2627055.1	MDA2627056.1	MDA2627057.1	MDA2627059.1	MDA2627061.1	MDA2627062.1	MDA2627063.1	NA	NA	NA	NA	NA	NA	NA	NA	NA	NA	NA	NA	NA	NA	NA	NA	NA	NA	NA	1	Non-abi	NA
GCA_027716005.1	RM	RM_II	RM	RM_II	3	2	2	0.67	Non-abi	ASM2771600v1	Bacillus cereus	Bacillus cereus	5599375	Contig	NA	NA	MDA2648571.1	MDA2648576.1	MDA2648571.1	MDA2648575.1	MDA2648576.1	NA	NA	NA	NA	NA	NA	NA	NA	NA	NA	NA	NA	NA	NA	NA	NA	NA	NA	NA	NA	NA	NA	NA	NA	NA	1	Non-abi	NA
GCA_027920485.1	RM	RM_II	RM	RM_II	3	2	2	0.67	Non-abi	ASM2792048v1	Bacillus cereus	Bacillus cereus	5282712	Complete Genome	NA	NA	WBV48954.1	WBV48958.1	WBV48954.1	WBV48955.1	WBV48958.1	NA	NA	NA	NA	NA	NA	NA	NA	NA	NA	NA	NA	NA	NA	NA	NA	NA	NA	NA	NA	NA	NA	NA	NA	NA	1	Non-abi	NA
GCA_028548205.1	RM	RM_II	RM	RM_II	3	2	2	0.67	Non-abi	ASM2854820v1	Bacillus thuringiensis	Bacillus thuringiensis	5848754	Contig	NA	NA	MDC7730790.1	MDC7730795.1	MDC7730790.1	MDC7730791.1	MDC7730795.1	NA	NA	NA	NA	NA	NA	NA	NA	NA	NA	NA	NA	NA	NA	NA	NA	NA	NA	NA	NA	NA	NA	NA	NA	NA	1	Non-abi	NA
GCA_028548285.1	Dnd	Dnd	Dnd	Dnd	9	6	6	0.67	Non-abi	ASM2854828v1	Bacillus cereus	Bacillus cereus	6093667	Contig	NA	NA	MDC7751580.1	MDC7751590.1	MDC7751580.1	MDC7751581.1	MDC7751582.1	MDC7751583.1	MDC7751584.1	MDC7751586.1	MDC7751588.1	MDC7751589.1	MDC7751590.1	NA	NA	NA	NA	NA	NA	NA	NA	NA	NA	NA	NA	NA	NA	NA	NA	NA	NA	NA	1	Non-abi	NA
GCA_028649415.1	Retron	Retron_I_A	Septu	Septu_I	3	2	2	0.67	Abi	ASM2864941v1	Bacillus cereus	Bacillus cereus	5617938	Contig	NA	NA	MDD0821024.1	MDD0821027.1	MDD0821024.1	MDD0821025.1	MDD0821027.1	NA	NA	NA	NA	NA	NA	NA	NA	NA	NA	NA	NA	NA	NA	NA	NA	NA	NA	NA	NA	NA	NA	NA	NA	NA	1	Possible abi	NA
GCA_029537445.1	Retron	Retron_III	Retron	Retron_III	2	3	2	0.67	Abi	ASM2953744v1	Bacillus mobilis	Bacillus mobilis	5680508	Contig	NA	NA	MDG1620883.1	MDG1620885.1	MDG1620883.1	MDG1620885.1	NA	NA	NA	NA	NA	NA	NA	NA	NA	NA	NA	NA	NA	NA	NA	NA	NA	NA	NA	NA	NA	NA	NA	NA	NA	NA	1	Abi	NA
GCA_029537695.1	ShosTA	ShosTA	ShosTA	ShosTA	3	2	2	0.67	Possible abi	ASM2953769v1	Bacillus cereus	Bacillus cereus	5577839	Contig	NA	NA	MDG1600743.1	MDG1600745.1	MDG1600743.1	MDG1600744.1	MDG1600745.1	NA	NA	NA	NA	NA	NA	NA	NA	NA	NA	NA	NA	NA	NA	NA	NA	NA	NA	NA	NA	NA	NA	NA	NA	NA	1	Possible abi	NA
GCA_029693325.1	RM	RM_II	RM	RM_II	3	2	2	0.67	Non-abi	PDT001182205.3	Bacillus cereus	Bacillus cereus	5770707	Contig	NA	NA	HDR3655917.1	HDR3655921.1	HDR3655917.1	HDR3655920.1	HDR3655921.1	NA	NA	NA	NA	NA	NA	NA	NA	NA	NA	NA	NA	NA	NA	NA	NA	NA	NA	NA	NA	NA	NA	NA	NA	NA	1	Non-abi	NA
GCA_029694285.1	RM	RM_II	RM	RM_II	3	2	2	0.67	Non-abi	PDT001647326.1	Bacillus cereus	Bacillus cereus	5853961	Contig	NA	NA	HDR3890146.1	HDR3890148.1	HDR3890146.1	HDR3890147.1	HDR3890148.1	NA	NA	NA	NA	NA	NA	NA	NA	NA	NA	NA	NA	NA	NA	NA	NA	NA	NA	NA	NA	NA	NA	NA	NA	NA	1	Non-abi	NA
GCA_029694385.1	RM	RM_II	RM	RM_II	3	2	2	0.67	Non-abi	PDT001647316.1	Bacillus cereus	Bacillus cereus	5972658	Contig	NA	NA	HDR3911323.1	HDR3911327.1	HDR3911323.1	HDR3911326.1	HDR3911327.1	NA	NA	NA	NA	NA	NA	NA	NA	NA	NA	NA	NA	NA	NA	NA	NA	NA	NA	NA	NA	NA	NA	NA	NA	NA	1	Non-abi	NA
GCA_029696665.1	ShosTA	ShosTA	ShosTA	ShosTA	3	2	2	0.67	Possible abi	PDT001474962.1	Bacillus luti	Other	6183157	Contig	NA	NA	HDR4562770.1	HDR4562772.1	HDR4562770.1	HDR4562771.1	HDR4562772.1	NA	NA	NA	NA	NA	NA	NA	NA	NA	NA	NA	NA	NA	NA	NA	NA	NA	NA	NA	NA	NA	NA	NA	NA	NA	1	Possible abi	NA
GCA_029696685.2	Dnd	Dnd	Dnd	Dnd	9	6	6	0.67	Non-abi	PDT001455123.2	Bacillus wiedmannii	Bacillus wiedmannii	5893401	Contig	NA	NA	EMI9087261.1	EMI9087271.1	EMI9087261.1	EMI9087262.1	EMI9087263.1	EMI9087264.1	EMI9087265.1	EMI9087267.1	EMI9087269.1	EMI9087270.1	EMI9087271.1	NA	NA	NA	NA	NA	NA	NA	NA	NA	NA	NA	NA	NA	NA	NA	NA	NA	NA	NA	1	Non-abi	NA
GCA_029696705.2	RM	RM_II	RM	RM_II	3	2	2	0.67	Non-abi	PDT001455122.2	Bacillus cereus	Bacillus cereus	6026936	Contig	NA	NA	EML6323890.1	EML6323894.1	EML6323890.1	EML6323893.1	EML6323894.1	NA	NA	NA	NA	NA	NA	NA	NA	NA	NA	NA	NA	NA	NA	NA	NA	NA	NA	NA	NA	NA	NA	NA	NA	NA	1	Non-abi	NA
GCA_029696825.1	RM	RM_II	RM	RM_II	2	3	2	0.67	Non-abi	PDT001442611.1	Bacillus cytotoxicus	Bacillus cytotoxicus	4203667	Contig	NA	NA	HDR4571207.1	HDR4571208.1	HDR4571207.1	HDR4571208.1	NA	NA	NA	NA	NA	NA	NA	NA	NA	NA	NA	NA	NA	NA	NA	NA	NA	NA	NA	NA	NA	NA	NA	NA	NA	NA	1	Non-abi	NA
GCA_029696845.1	RM	RM_II	RM	RM_II	2	3	2	0.67	Non-abi	PDT001442610.1	Bacillus cytotoxicus	Bacillus cytotoxicus	4454537	Contig	NA	NA	HDR4587018.1	HDR4587019.1	HDR4587018.1	HDR4587019.1	NA	NA	NA	NA	NA	NA	NA	NA	NA	NA	NA	NA	NA	NA	NA	NA	NA	NA	NA	NA	NA	NA	NA	NA	NA	NA	1	Non-abi	NA
GCA_029697085.1	ShosTA	ShosTA	ShosTA	ShosTA	3	2	2	0.67	Possible abi	PDT001369260.1	Bacillus cereus	Bacillus cereus	5763827	Contig	NA	NA	HDR4680466.1	HDR4680468.1	HDR4680466.1	HDR4680467.1	HDR4680468.1	NA	NA	NA	NA	NA	NA	NA	NA	NA	NA	NA	NA	NA	NA	NA	NA	NA	NA	NA	NA	NA	NA	NA	NA	NA	1	Possible abi	NA
GCA_029697105.1	ShosTA	ShosTA	ShosTA	ShosTA	3	2	2	0.67	Possible abi	PDT001369259.1	Bacillus cereus	Bacillus cereus	5950389	Contig	NA	NA	HDR4640058.1	HDR4640060.1	HDR4640058.1	HDR4640059.1	HDR4640060.1	NA	NA	NA	NA	NA	NA	NA	NA	NA	NA	NA	NA	NA	NA	NA	NA	NA	NA	NA	NA	NA	NA	NA	NA	NA	1	Possible abi	NA
GCA_029697125.1	ShosTA	ShosTA	ShosTA	ShosTA	3	2	2	0.67	Possible abi	PDT001369258.1	Bacillus cereus	Bacillus cereus	5982848	Contig	NA	NA	HDR4645983.1	HDR4645985.1	HDR4645983.1	HDR4645984.1	HDR4645985.1	NA	NA	NA	NA	NA	NA	NA	NA	NA	NA	NA	NA	NA	NA	NA	NA	NA	NA	NA	NA	NA	NA	NA	NA	NA	1	Possible abi	NA
GCA_029697145.1	ShosTA	ShosTA	ShosTA	ShosTA	3	2	2	0.67	Possible abi	PDT001369257.1	Bacillus cereus	Bacillus cereus	5948061	Contig	NA	NA	HDR4652011.1	HDR4652013.1	HDR4652011.1	HDR4652012.1	HDR4652013.1	NA	NA	NA	NA	NA	NA	NA	NA	NA	NA	NA	NA	NA	NA	NA	NA	NA	NA	NA	NA	NA	NA	NA	NA	NA	1	Possible abi	NA
GCA_029697165.1	ShosTA	ShosTA	ShosTA	ShosTA	3	2	2	0.67	Possible abi	PDT001369256.1	Bacillus cereus	Bacillus cereus	5952631	Contig	NA	NA	HDR4674673.1	HDR4674675.1	HDR4674673.1	HDR4674674.1	HDR4674675.1	NA	NA	NA	NA	NA	NA	NA	NA	NA	NA	NA	NA	NA	NA	NA	NA	NA	NA	NA	NA	NA	NA	NA	NA	NA	1	Possible abi	NA
GCA_029697185.1	ShosTA	ShosTA	ShosTA	ShosTA	3	2	2	0.67	Possible abi	PDT001369255.1	Bacillus cereus	Bacillus cereus	5983019	Contig	NA	NA	HDR4692285.1	HDR4692287.1	HDR4692285.1	HDR4692286.1	HDR4692287.1	NA	NA	NA	NA	NA	NA	NA	NA	NA	NA	NA	NA	NA	NA	NA	NA	NA	NA	NA	NA	NA	NA	NA	NA	NA	1	Possible abi	NA
GCA_029697205.1	RM	RM_II	RM	RM_II	3	2	2	0.67	Non-abi	PDT001341712.1	Bacillus cereus	Bacillus cereus	6065436	Contig	NA	NA	HDR4698712.1	HDR4698714.1	HDR4698712.1	HDR4698713.1	HDR4698714.1	NA	NA	NA	NA	NA	NA	NA	NA	NA	NA	NA	NA	NA	NA	NA	NA	NA	NA	NA	NA	NA	NA	NA	NA	NA	1	Non-abi	NA
GCA_029697265.1	RM	RM_II	RM	RM_II	3	2	2	0.67	Non-abi	PDT001341672.1	Bacillus paranthracis	Bacillus paranthracis	5711095	Contig	NA	NA	HDR4709373.1	HDR4709375.1	HDR4709373.1	HDR4709374.1	HDR4709375.1	NA	NA	NA	NA	NA	NA	NA	NA	NA	NA	NA	NA	NA	NA	NA	NA	NA	NA	NA	NA	NA	NA	NA	NA	NA	1	Non-abi	NA
GCA_029697345.1	BREX	BREX_III	BREX	BREX_III	4	6	4	0.67	Non-abi	PDT001253378.1	Bacillus cereus	Bacillus cereus	5283393	Contig	NA	NA	HDR4731715.1	HDR4731720.1	HDR4731715.1	HDR4731717.1	HDR4731718.1	HDR4731720.1	NA	NA	NA	NA	NA	NA	NA	NA	NA	NA	NA	NA	NA	NA	NA	NA	NA	NA	NA	NA	NA	NA	NA	NA	1	Non-abi	NA
GCA_029697445.1	BREX	BREX_III	BREX	BREX_III	4	6	4	0.67	Non-abi	PDT001253373.1	Bacillus cereus	Bacillus cereus	5509280	Contig	NA	NA	HDR4759161.1	HDR4759166.1	HDR4759161.1	HDR4759163.1	HDR4759164.1	HDR4759166.1	NA	NA	NA	NA	NA	NA	NA	NA	NA	NA	NA	NA	NA	NA	NA	NA	NA	NA	NA	NA	NA	NA	NA	NA	1	Non-abi	NA
GCA_029697525.1	BREX	BREX_III	BREX	BREX_III	4	6	4	0.67	Non-abi	PDT001253370.1	Bacillus cereus	Bacillus cereus	5347274	Contig	NA	NA	HDR4775898.1	HDR4775903.1	HDR4775898.1	HDR4775900.1	HDR4775901.1	HDR4775903.1	NA	NA	NA	NA	NA	NA	NA	NA	NA	NA	NA	NA	NA	NA	NA	NA	NA	NA	NA	NA	NA	NA	NA	NA	1	Non-abi	NA
GCA_029697545.1	BREX	BREX_III	BREX	BREX_III	4	6	4	0.67	Non-abi	PDT001253368.1	Bacillus cereus	Bacillus cereus	5399833	Contig	NA	NA	HDR4790832.1	HDR4790837.1	HDR4790832.1	HDR4790834.1	HDR4790835.1	HDR4790837.1	NA	NA	NA	NA	NA	NA	NA	NA	NA	NA	NA	NA	NA	NA	NA	NA	NA	NA	NA	NA	NA	NA	NA	NA	1	Non-abi	NA
GCA_029697585.1	BREX	BREX_III	BREX	BREX_III	4	6	4	0.67	Non-abi	PDT001253366.1	Bacillus cereus	Bacillus cereus	5313463	Contig	NA	NA	HDR4815854.1	HDR4815859.1	HDR4815854.1	HDR4815856.1	HDR4815857.1	HDR4815859.1	NA	NA	NA	NA	NA	NA	NA	NA	NA	NA	NA	NA	NA	NA	NA	NA	NA	NA	NA	NA	NA	NA	NA	NA	1	Non-abi	NA
GCA_029697605.1	BREX	BREX_III	BREX	BREX_III	4	6	4	0.67	Non-abi	PDT001253367.1	Bacillus cereus	Bacillus cereus	5350425	Contig	NA	NA	HDR4781601.1	HDR4781606.1	HDR4781601.1	HDR4781603.1	HDR4781604.1	HDR4781606.1	NA	NA	NA	NA	NA	NA	NA	NA	NA	NA	NA	NA	NA	NA	NA	NA	NA	NA	NA	NA	NA	NA	NA	NA	1	Non-abi	NA
GCA_029697905.1	RM	RM_II	RM	RM_II	3	2	2	0.67	Non-abi	PDT001245399.1	Bacillus cereus	Bacillus cereus	6100390	Contig	NA	NA	HDR4893631.1	HDR4893636.1	HDR4893631.1	HDR4893635.1	HDR4893636.1	NA	NA	NA	NA	NA	NA	NA	NA	NA	NA	NA	NA	NA	NA	NA	NA	NA	NA	NA	NA	NA	NA	NA	NA	NA	1	Non-abi	NA
GCA_029697905.1	RM	RM_II	Other	DMS_other	3	2	2	0.67	Non-abi	PDT001245399.1	Bacillus cereus	Bacillus cereus	6100390	Contig	NA	NA	HDR4895654.1	HDR4895659.1	HDR4895654.1	HDR4895657.1	HDR4895659.1	NA	NA	NA	NA	NA	NA	NA	NA	NA	NA	NA	NA	NA	NA	NA	NA	NA	NA	NA	NA	NA	NA	NA	NA	NA	1	Non-abi	NA
GCA_029699345.1	RM	RM_II	RM	RM_II	2	3	2	0.67	Non-abi	PDT001184196.1	Bacillus thuringiensis	Bacillus thuringiensis	6147117	Contig	NA	NA	HDR5352310.1	HDR5352311.1	HDR5352310.1	HDR5352311.1	NA	NA	NA	NA	NA	NA	NA	NA	NA	NA	NA	NA	NA	NA	NA	NA	NA	NA	NA	NA	NA	NA	NA	NA	NA	NA	1	Non-abi	NA
GCA_029706765.1	Lamassu	Lamassu	Lamassu	Lamassu	3	2	2	0.67	Abi	PDT001182563.1	Bacillus cereus	Bacillus cereus	6048044	Contig	NA	NA	HDR7066673.1	HDR7066675.1	HDR7066673.1	HDR7066674.1	HDR7066675.1	NA	NA	NA	NA	NA	NA	NA	NA	NA	NA	NA	NA	NA	NA	NA	NA	NA	NA	NA	NA	NA	NA	NA	NA	NA	1	Abi	NA
GCA_029707225.1	ShosTA	ShosTA	ShosTA	ShosTA	3	2	2	0.67	Possible abi	PDT001182330.1	Bacillus pacificus	Bacillus pacificus	5649612	Contig	NA	NA	HDR7249442.1	HDR7249444.1	HDR7249442.1	HDR7249443.1	HDR7249444.1	NA	NA	NA	NA	NA	NA	NA	NA	NA	NA	NA	NA	NA	NA	NA	NA	NA	NA	NA	NA	NA	NA	NA	NA	NA	1	Possible abi	NA
GCA_029707285.1	Retron	Retron_III	Retron	Retron_III	2	3	2	0.67	Abi	PDT001182327.1	Bacillus mobilis	Bacillus mobilis	5727873	Contig	NA	NA	HDR7241619.1	HDR7241621.1	HDR7241619.1	HDR7241621.1	NA	NA	NA	NA	NA	NA	NA	NA	NA	NA	NA	NA	NA	NA	NA	NA	NA	NA	NA	NA	NA	NA	NA	NA	NA	NA	1	Abi	NA
GCA_029707285.1	Septu	Septu	Septu	Septu_I	3	2	2	0.67	Possible abi	PDT001182327.1	Bacillus mobilis	Bacillus mobilis	5727873	Contig	NA	NA	HDR7239705.1	HDR7239708.1	HDR7239705.1	HDR7239706.1	HDR7239708.1	NA	NA	NA	NA	NA	NA	NA	NA	NA	NA	NA	NA	NA	NA	NA	NA	NA	NA	NA	NA	NA	NA	NA	NA	NA	1	Possible abi	NA
GCA_029707305.1	RM	RM_II	RM	RM_II	2	3	2	0.67	Non-abi	PDT001182311.1	Bacillus cytotoxicus	Bacillus cytotoxicus	4258185	Contig	NA	NA	HDR7212419.1	HDR7212420.1	HDR7212419.1	HDR7212420.1	NA	NA	NA	NA	NA	NA	NA	NA	NA	NA	NA	NA	NA	NA	NA	NA	NA	NA	NA	NA	NA	NA	NA	NA	NA	NA	1	Non-abi	NA
GCA_029707405.1	RM	RM_II	RM	RM_II	3	2	2	0.67	Non-abi	PDT001182316.1	Bacillus paranthracis	Bacillus paranthracis	5300379	Contig	NA	NA	HDR7281383.1	HDR7281385.1	HDR7281383.1	HDR7281384.1	HDR7281385.1	NA	NA	NA	NA	NA	NA	NA	NA	NA	NA	NA	NA	NA	NA	NA	NA	NA	NA	NA	NA	NA	NA	NA	NA	NA	1	Non-abi	NA
GCA_029707685.1	RM	RM_II	RM	RM_II	2	3	2	0.67	Non-abi	PDT001182305.1	Bacillus cytotoxicus	Bacillus cytotoxicus	4053955	Contig	NA	NA	HDR7313266.1	HDR7313267.1	HDR7313266.1	HDR7313267.1	NA	NA	NA	NA	NA	NA	NA	NA	NA	NA	NA	NA	NA	NA	NA	NA	NA	NA	NA	NA	NA	NA	NA	NA	NA	NA	1	Non-abi	NA
GCA_029708395.1	Dnd	Dnd	Dnd	Dnd	9	6	6	0.67	Non-abi	PDT001182261.1	Bacillus cereus	Bacillus cereus	6195313	Contig	NA	NA	HDR7492773.1	HDR7492786.1	HDR7492773.1	HDR7492774.1	HDR7492775.1	HDR7492776.1	HDR7492777.1	HDR7492779.1	HDR7492784.1	HDR7492785.1	HDR7492786.1	NA	NA	NA	NA	NA	NA	NA	NA	NA	NA	NA	NA	NA	NA	NA	NA	NA	NA	NA	1	Non-abi	NA
GCA_029708815.1	AbiG	AbiG	AbiG	AbiG	2	3	2	0.67	Abi	PDT001182236.1	Bacillus mycoides	Bacillus mycoides	5869517	Contig	NA	NA	HDR7624378.1	HDR7624379.1	HDR7624378.1	HDR7624379.1	NA	NA	NA	NA	NA	NA	NA	NA	NA	NA	NA	NA	NA	NA	NA	NA	NA	NA	NA	NA	NA	NA	NA	NA	NA	NA	1	Abi	NA
GCA_029708835.1	AbiG	AbiG	AbiG	AbiG	2	3	2	0.67	Abi	PDT001182235.1	Bacillus mycoides	Bacillus mycoides	5895559	Contig	NA	NA	HDR7627423.1	HDR7627424.1	HDR7627423.1	HDR7627424.1	NA	NA	NA	NA	NA	NA	NA	NA	NA	NA	NA	NA	NA	NA	NA	NA	NA	NA	NA	NA	NA	NA	NA	NA	NA	NA	1	Abi	NA
GCA_029708895.1	Gabija	Gabija	Gabija	Gabija	2	3	2	0.67	Abi	PDT001182231.1	Bacillus wiedmannii	Bacillus wiedmannii	5750776	Contig	NA	NA	HDR7640853.1	HDR7640854.1	HDR7640853.1	HDR7640854.1	NA	NA	NA	NA	NA	NA	NA	NA	NA	NA	NA	NA	NA	NA	NA	NA	NA	NA	NA	NA	NA	NA	NA	NA	NA	NA	1	Abi	NA
GCA_029708955.1	RM	RM_II	RM	RM_II	2	3	2	0.67	Non-abi	PDT001182228.1	Bacillus wiedmannii	Bacillus wiedmannii	5970994	Contig	NA	NA	HDR7656206.1	HDR7656207.1	HDR7656206.1	HDR7656207.1	NA	NA	NA	NA	NA	NA	NA	NA	NA	NA	NA	NA	NA	NA	NA	NA	NA	NA	NA	NA	NA	NA	NA	NA	NA	NA	1	Non-abi	NA
GCA_029709035.1	Lamassu	Lamassu	Lamassu	Lamassu	3	2	2	0.67	Abi	PDT001182223.1	Bacillus cereus	Bacillus cereus	6442823	Contig	NA	NA	HDR7709679.1	HDR7709681.1	HDR7709679.1	HDR7709680.1	HDR7709681.1	NA	NA	NA	NA	NA	NA	NA	NA	NA	NA	NA	NA	NA	NA	NA	NA	NA	NA	NA	NA	NA	NA	NA	NA	NA	1	Abi	NA
GCA_029709095.1	RM	RM_II	RM	RM_II	2	3	2	0.67	Non-abi	PDT001182212.1	Bacillus wiedmannii	Bacillus wiedmannii	5825588	Contig	NA	NA	HDR7670370.1	HDR7670371.1	HDR7670370.1	HDR7670371.1	NA	NA	NA	NA	NA	NA	NA	NA	NA	NA	NA	NA	NA	NA	NA	NA	NA	NA	NA	NA	NA	NA	NA	NA	NA	NA	1	Non-abi	NA
GCA_029709195.1	RM	RM_II	RM	RM_II	3	2	2	0.67	Non-abi	PDT001182203.1	Bacillus thuringiensis	Bacillus thuringiensis	5847468	Contig	NA	NA	HDR7735188.1	HDR7735192.1	HDR7735188.1	HDR7735191.1	HDR7735192.1	NA	NA	NA	NA	NA	NA	NA	NA	NA	NA	NA	NA	NA	NA	NA	NA	NA	NA	NA	NA	NA	NA	NA	NA	NA	1	Non-abi	NA
GCA_029709535.1	RM	RM_II	RM	RM_II	2	3	2	0.67	Non-abi	PDT001182180.1	Bacillus anthracis	Bacillus anthracis	5555610	Contig	NA	NA	HDR7827541.1	HDR7827542.1	HDR7827541.1	HDR7827542.1	NA	NA	NA	NA	NA	NA	NA	NA	NA	NA	NA	NA	NA	NA	NA	NA	NA	NA	NA	NA	NA	NA	NA	NA	NA	NA	1	Non-abi	NA
GCA_029709915.1	RM	RM_II	RM	RM_II	2	3	2	0.67	Non-abi	PDT001182143.1	Bacillus wiedmannii	Bacillus wiedmannii	5958233	Contig	NA	NA	HDR7962723.1	HDR7962724.1	HDR7962723.1	HDR7962724.1	NA	NA	NA	NA	NA	NA	NA	NA	NA	NA	NA	NA	NA	NA	NA	NA	NA	NA	NA	NA	NA	NA	NA	NA	NA	NA	1	Non-abi	NA
GCA_029709935.1	RM	RM_II	RM	RM_II	2	3	2	0.67	Non-abi	PDT001182144.1	Bacillus wiedmannii	Bacillus wiedmannii	5917449	Contig	NA	NA	HDR7944099.1	HDR7944100.1	HDR7944099.1	HDR7944100.1	NA	NA	NA	NA	NA	NA	NA	NA	NA	NA	NA	NA	NA	NA	NA	NA	NA	NA	NA	NA	NA	NA	NA	NA	NA	NA	1	Non-abi	NA
GCA_029710015.1	BREX	BREX_III	BREX	BREX_III	4	6	4	0.67	Non-abi	PDT001182152.1	Bacillus toyonensis	Bacillus toyonensis	6005965	Contig	NA	NA	HDR7918699.1	HDR7918704.1	HDR7918699.1	HDR7918701.1	HDR7918702.1	HDR7918704.1	NA	NA	NA	NA	NA	NA	NA	NA	NA	NA	NA	NA	NA	NA	NA	NA	NA	NA	NA	NA	NA	NA	NA	NA	1	Non-abi	NA
GCA_029710255.1	ShosTA	ShosTA	ShosTA	ShosTA	3	2	2	0.67	Possible abi	PDT001182118.1	Bacillus cereus	Bacillus cereus	5702424	Contig	NA	NA	HDR8026171.1	HDR8026173.1	HDR8026171.1	HDR8026172.1	HDR8026173.1	NA	NA	NA	NA	NA	NA	NA	NA	NA	NA	NA	NA	NA	NA	NA	NA	NA	NA	NA	NA	NA	NA	NA	NA	NA	1	Possible abi	NA
GCA_029710255.1	Lamassu	Lamassu	Lamassu	Lamassu	3	2	2	0.67	Abi	PDT001182118.1	Bacillus cereus	Bacillus cereus	5702424	Contig	NA	NA	HDR8023558.1	HDR8023560.1	HDR8023558.1	HDR8023559.1	HDR8023560.1	NA	NA	NA	NA	NA	NA	NA	NA	NA	NA	NA	NA	NA	NA	NA	NA	NA	NA	NA	NA	NA	NA	NA	NA	NA	1	Abi	NA
GCA_029710255.1	RM	RM_II	RM	RM_II	2	3	2	0.67	Non-abi	PDT001182118.1	Bacillus cereus	Bacillus cereus	5702424	Contig	NA	NA	HDR8026306.1	HDR8026307.1	HDR8026306.1	HDR8026307.1	NA	NA	NA	NA	NA	NA	NA	NA	NA	NA	NA	NA	NA	NA	NA	NA	NA	NA	NA	NA	NA	NA	NA	NA	NA	NA	1	Non-abi	NA
GCA_029710275.1	RM	RM_II	RM	RM_II	3	2	2	0.67	Non-abi	PDT001182117.1	Bacillus cereus	Bacillus cereus	5404410	Contig	NA	NA	HDR8018734.1	HDR8018736.1	HDR8018734.1	HDR8018735.1	HDR8018736.1	NA	NA	NA	NA	NA	NA	NA	NA	NA	NA	NA	NA	NA	NA	NA	NA	NA	NA	NA	NA	NA	NA	NA	NA	NA	1	Non-abi	NA
GCA_029710375.1	ShosTA	ShosTA	ShosTA	ShosTA	3	2	2	0.67	Possible abi	PDT001182110.1	Bacillus cereus	Bacillus cereus	5942412	Contig	NA	NA	HDR8099683.1	HDR8099685.1	HDR8099683.1	HDR8099684.1	HDR8099685.1	NA	NA	NA	NA	NA	NA	NA	NA	NA	NA	NA	NA	NA	NA	NA	NA	NA	NA	NA	NA	NA	NA	NA	NA	NA	1	Possible abi	NA
GCA_029710655.1	RM	RM_II	RM	RM_II	3	2	2	0.67	Non-abi	PDT001180409.1	Bacillus cereus	Bacillus cereus	6042214	Contig	NA	NA	HDR8143052.1	HDR8143055.1	HDR8143052.1	HDR8143054.1	HDR8143055.1	NA	NA	NA	NA	NA	NA	NA	NA	NA	NA	NA	NA	NA	NA	NA	NA	NA	NA	NA	NA	NA	NA	NA	NA	NA	1	Non-abi	NA
GCA_029710725.1	RM	RM_II	RM	RM_II	2	3	2	0.67	Non-abi	PDT001180407.1	Bacillus cereus	Bacillus cereus	6298647	Contig	NA	NA	HDR8152422.1	HDR8152424.1	HDR8152422.1	HDR8152424.1	NA	NA	NA	NA	NA	NA	NA	NA	NA	NA	NA	NA	NA	NA	NA	NA	NA	NA	NA	NA	NA	NA	NA	NA	NA	NA	1	Non-abi	NA
GCA_029710785.1	Thoeris	Thoeris_II	Thoeris	Thoeris_I	3	2	2	0.67	Abi	PDT001180379.1	Bacillus cereus	Bacillus cereus	5838161	Contig	NA	NA	HDR8188353.1	HDR8188358.1	HDR8188353.1	HDR8188354.1	HDR8188358.1	NA	NA	NA	NA	NA	NA	NA	NA	NA	NA	NA	NA	NA	NA	NA	NA	NA	NA	NA	NA	NA	NA	NA	NA	NA	1	Abi	NA
GCA_029710825.1	RM	RM_II	RM	RM_II	3	2	2	0.67	Non-abi	PDT001180374.1	Bacillus thuringiensis	Bacillus thuringiensis	5911775	Contig	NA	NA	HDR8195646.1	HDR8195650.1	HDR8195646.1	HDR8195649.1	HDR8195650.1	NA	NA	NA	NA	NA	NA	NA	NA	NA	NA	NA	NA	NA	NA	NA	NA	NA	NA	NA	NA	NA	NA	NA	NA	NA	1	Non-abi	NA
GCA_029711205.1	ShosTA	ShosTA	ShosTA	ShosTA	3	2	2	0.67	Possible abi	PDT001179947.1	Bacillus cereus	Bacillus cereus	5574802	Contig	NA	NA	HDR8297575.1	HDR8297577.1	HDR8297575.1	HDR8297576.1	HDR8297577.1	NA	NA	NA	NA	NA	NA	NA	NA	NA	NA	NA	NA	NA	NA	NA	NA	NA	NA	NA	NA	NA	NA	NA	NA	NA	1	Possible abi	NA
GCA_029711445.1	RM	RM_II	RM	RM_II	2	3	2	0.67	Non-abi	PDT001179776.1	Bacillus cereus	Bacillus cereus	5750166	Contig	NA	NA	HDR8365020.1	HDR8365021.1	HDR8365020.1	HDR8365021.1	NA	NA	NA	NA	NA	NA	NA	NA	NA	NA	NA	NA	NA	NA	NA	NA	NA	NA	NA	NA	NA	NA	NA	NA	NA	NA	1	Non-abi	NA
GCA_029711465.1	RM	RM_II	RM	RM_II	2	3	2	0.67	Non-abi	PDT001179777.1	Bacillus cereus	Bacillus cereus	5860544	Contig	NA	NA	HDR8371946.1	HDR8371947.1	HDR8371946.1	HDR8371947.1	NA	NA	NA	NA	NA	NA	NA	NA	NA	NA	NA	NA	NA	NA	NA	NA	NA	NA	NA	NA	NA	NA	NA	NA	NA	NA	1	Non-abi	NA
GCA_029712605.1	ShosTA	ShosTA	ShosTA	ShosTA	3	2	2	0.67	Possible abi	PDT001179546.1	Bacillus cereus	Bacillus cereus	6353840	Contig	NA	NA	HDR8468807.1	HDR8468809.1	HDR8468807.1	HDR8468808.1	HDR8468809.1	NA	NA	NA	NA	NA	NA	NA	NA	NA	NA	NA	NA	NA	NA	NA	NA	NA	NA	NA	NA	NA	NA	NA	NA	NA	1	Possible abi	NA
GCA_029712725.1	Pycsar	Pycsar	Pycsar	Pycsar	3	2	2	0.67	Abi	PDT001179427.1	Bacillus cereus	Bacillus cereus	5828069	Contig	NA	NA	HDR8506321.1	HDR8506324.1	HDR8506321.1	HDR8506322.1	HDR8506324.1	NA	NA	NA	NA	NA	NA	NA	NA	NA	NA	NA	NA	NA	NA	NA	NA	NA	NA	NA	NA	NA	NA	NA	NA	NA	1	Abi	NA
GCA_029712805.1	Septu	Septu	Septu	Septu_I	3	2	2	0.67	Possible abi	PDT001178994.1	Bacillus toyonensis	Bacillus toyonensis	5958753	Contig	NA	NA	HDR8522584.1	HDR8522591.1	HDR8522584.1	HDR8522585.1	HDR8522591.1	NA	NA	NA	NA	NA	NA	NA	NA	NA	NA	NA	NA	NA	NA	NA	NA	NA	NA	NA	NA	NA	NA	NA	NA	NA	1	Possible abi	NA
GCA_029712865.1	CBASS	CBASS_I	CBASS	CBASS_I	3	2	2	0.67	Abi	PDT000517569.1	Bacillus cereus	Bacillus cereus	5645985	Contig	NA	NA	EKS8360586.1	EKS8360594.1	EKS8360586.1	EKS8360587.1	EKS8360594.1	NA	NA	NA	NA	NA	NA	NA	NA	NA	NA	NA	NA	NA	NA	NA	NA	NA	NA	NA	NA	NA	NA	NA	NA	NA	1	Abi	NA
GCA_029850345.1	RM	RM_II	RM	RM_II	2	3	2	0.67	Non-abi	ASM2985034v1	Bacillus cytotoxicus	Bacillus cytotoxicus	3982203	Contig	NA	NA	MDH2883606.1	MDH2883607.1	MDH2883606.1	MDH2883607.1	NA	NA	NA	NA	NA	NA	NA	NA	NA	NA	NA	NA	NA	NA	NA	NA	NA	NA	NA	NA	NA	NA	NA	NA	NA	NA	1	Non-abi	NA
GCA_029850415.1	RM	RM_II	RM	RM_II	2	3	2	0.67	Non-abi	ASM2985041v1	Bacillus cytotoxicus	Bacillus cytotoxicus	4131604	Contig	NA	NA	MDH2863993.1	MDH2863994.1	MDH2863993.1	MDH2863994.1	NA	NA	NA	NA	NA	NA	NA	NA	NA	NA	NA	NA	NA	NA	NA	NA	NA	NA	NA	NA	NA	NA	NA	NA	NA	NA	1	Non-abi	NA
GCA_029912275.1	Dnd	Dnd	Dnd	Dnd	9	6	6	0.67	Non-abi	ASM2991227v1	Bacillus cereus	Bacillus cereus	5444015	Contig	NA	NA	MDH8000855.1	MDH8000865.1	MDH8000855.1	MDH8000856.1	MDH8000857.1	MDH8000858.1	MDH8000859.1	MDH8000861.1	MDH8000863.1	MDH8000864.1	MDH8000865.1	NA	NA	NA	NA	NA	NA	NA	NA	NA	NA	NA	NA	NA	NA	NA	NA	NA	NA	NA	1	Non-abi	NA
GCA_030123185.1	RM	RM_II	RM	RM_II	3	2	2	0.67	Non-abi	ASM3012318v1	Bacillus wiedmannii	Bacillus wiedmannii	5391143	Complete Genome	NA	NA	WHY30096.1	WHY30099.1	WHY30096.1	WHY30098.1	WHY30099.1	NA	NA	NA	NA	NA	NA	NA	NA	NA	NA	NA	NA	NA	NA	NA	NA	NA	NA	NA	NA	NA	NA	NA	NA	NA	1	Non-abi	NA
GCA_030166995.1	CBASS	CBASS_I	CBASS	CBASS_I	3	2	2	0.67	Abi	ASM3016699v1	Bacillus toyonensis	Bacillus toyonensis	5730405	Complete Genome	NA	NA	WIG25103.1	WIG25111.1	WIG25103.1	WIG25104.1	WIG25111.1	NA	NA	NA	NA	NA	NA	NA	NA	NA	NA	NA	NA	NA	NA	NA	NA	NA	NA	NA	NA	NA	NA	NA	NA	NA	1	Abi	NA
GCA_030292135.1	Dnd	Dnd	Dnd	Dnd	9	6	6	0.67	Non-abi	ASM3029213v1	Bacillus albus	Bacillus albus	5889853	Complete Genome	NA	NA	WJE71734.1	WJE71744.1	WJE71734.1	WJE71735.1	WJE71736.1	WJE71738.1	WJE71740.1	WJE71741.1	WJE71742.1	WJE71743.1	WJE71744.1	NA	NA	NA	NA	NA	NA	NA	NA	NA	NA	NA	NA	NA	NA	NA	NA	NA	NA	NA	1	Non-abi	NA
GCA_030517735.1	ShosTA	ShosTA	ShosTA	ShosTA	3	2	2	0.67	Possible abi	ASM3051773v1	Bacillus paranthracis	Bacillus paranthracis	5409884	Contig	NA	NA	MDO3376111.1	MDO3376113.1	MDO3376111.1	MDO3376112.1	MDO3376113.1	NA	NA	NA	NA	NA	NA	NA	NA	NA	NA	NA	NA	NA	NA	NA	NA	NA	NA	NA	NA	NA	NA	NA	NA	NA	1	Possible abi	NA
GCA_030907865.1	RM	RM_II	RM	RM_II	3	2	2	0.67	Non-abi	ASM3090786v1	Bacillus cereus	Bacillus cereus	5179356	Scaffold	NA	NA	MDQ4484947.1	MDQ4484949.1	MDQ4484947.1	MDQ4484948.1	MDQ4484949.1	NA	NA	NA	NA	NA	NA	NA	NA	NA	NA	NA	NA	NA	NA	NA	NA	NA	NA	NA	NA	NA	NA	NA	NA	NA	1	Non-abi	NA
GCA_030971845.1	Dnd	Dnd	Dnd	Dnd	9	6	6	0.67	Non-abi	ASM3097184v1	Bacillus pacificus	Bacillus pacificus	5278071	Scaffold	NA	NA	MDQ7241545.1	MDQ7241555.1	MDQ7241545.1	MDQ7241546.1	MDQ7241547.1	MDQ7241549.1	MDQ7241551.1	MDQ7241552.1	MDQ7241553.1	MDQ7241554.1	MDQ7241555.1	NA	NA	NA	NA	NA	NA	NA	NA	NA	NA	NA	NA	NA	NA	NA	NA	NA	NA	NA	1	Non-abi	NA
GCA_031165035.1	BREX	BREX_III	BREX	BREX_III	4	6	4	0.67	Non-abi	PDT001872968.2	Bacillus cereus	Bacillus cereus	5517892	Contig	NA	NA	HDU9004659.1	HDU9004664.1	HDU9004659.1	HDU9004661.1	HDU9004662.1	HDU9004664.1	NA	NA	NA	NA	NA	NA	NA	NA	NA	NA	NA	NA	NA	NA	NA	NA	NA	NA	NA	NA	NA	NA	NA	NA	1	Non-abi	NA
GCA_031316395.1	DISARM	DISARM_2	Other	DMS_other	4	6	4	0.67	Non-abi	ASM3131639v1	Bacillus thuringiensis	Bacillus thuringiensis	6457744	Scaffold	NA	NA	MDR4150584.1	MDR4150590.1	MDR4150584.1	MDR4150588.1	MDR4150589.1	MDR4150590.1	NA	NA	NA	NA	NA	NA	NA	NA	NA	NA	NA	NA	NA	NA	NA	NA	NA	NA	NA	NA	NA	NA	NA	NA	1	Non-abi	NA
GCA_031316975.1	RM	RM_II	RM	RM_II	3	2	2	0.67	Non-abi	ASM3131697v1	Bacillus cereus	Bacillus cereus	5233529	Scaffold	NA	NA	MDR4154730.1	MDR4154734.1	MDR4154730.1	MDR4154731.1	MDR4154734.1	NA	NA	NA	NA	NA	NA	NA	NA	NA	NA	NA	NA	NA	NA	NA	NA	NA	NA	NA	NA	NA	NA	NA	NA	NA	1	Non-abi	NA
GCA_031443005.1	RM	RM_II	RM	RM_II	3	2	2	0.67	Non-abi	PDT001794275.1	Bacillus cereus	Bacillus cereus	5823198	Contig	NA	NA	HDV7171108.1	HDV7171112.1	HDV7171108.1	HDV7171109.1	HDV7171112.1	NA	NA	NA	NA	NA	NA	NA	NA	NA	NA	NA	NA	NA	NA	NA	NA	NA	NA	NA	NA	NA	NA	NA	NA	NA	1	Non-abi	NA
GCA_031941145.1	CBASS	CBASS_I	CBASS	CBASS_I	3	2	2	0.67	Abi	PDT001839216.1	Bacillus thuringiensis	Bacillus thuringiensis	6072060	Contig	NA	NA	HDX9494869.1	HDX9494873.1	HDX9494869.1	HDX9494872.1	HDX9494873.1	NA	NA	NA	NA	NA	NA	NA	NA	NA	NA	NA	NA	NA	NA	NA	NA	NA	NA	NA	NA	NA	NA	NA	NA	NA	1	Abi	NA
GCA_031941425.1	Dnd	Dnd	Dnd	Dnd	9	6	6	0.67	Non-abi	PDT001839197.1	Bacillus pseudomycoides	Bacillus pseudomycoides	4691235	Contig	NA	NA	HDX9588862.1	HDX9588872.1	HDX9588862.1	HDX9588863.1	HDX9588864.1	HDX9588865.1	HDX9588866.1	HDX9588868.1	HDX9588870.1	HDX9588871.1	HDX9588872.1	NA	NA	NA	NA	NA	NA	NA	NA	NA	NA	NA	NA	NA	NA	NA	NA	NA	NA	NA	1	Non-abi	NA
GCA_031941685.1	Retron	Retron_I_A	Septu	Septu_other	3	2	2	0.67	Abi	PDT001839180.1	Bacillus thuringiensis	Bacillus thuringiensis	6090610	Contig	NA	NA	HDX9688810.1	HDX9688812.1	HDX9688810.1	HDX9688811.1	HDX9688812.1	NA	NA	NA	NA	NA	NA	NA	NA	NA	NA	NA	NA	NA	NA	NA	NA	NA	NA	NA	NA	NA	NA	NA	NA	NA	1	Possible abi	NA
GCA_031941705.1	BREX	BREX_III	BREX	BREX_III	4	6	4	0.67	Non-abi	PDT001839178.1	Bacillus wiedmannii	Bacillus wiedmannii	5792361	Contig	NA	NA	HDX9651790.1	HDX9651795.1	HDX9651790.1	HDX9651792.1	HDX9651793.1	HDX9651795.1	NA	NA	NA	NA	NA	NA	NA	NA	NA	NA	NA	NA	NA	NA	NA	NA	NA	NA	NA	NA	NA	NA	NA	NA	1	Non-abi	NA
GCA_032570045.1	Septu	Septu	Other	PDC-M62	3	2	2	0.67	Possible abi	PDT001813814.1	Bacillus thuringiensis	Bacillus thuringiensis	6561208	Contig	NA	NA	HEB2439594.1	HEB2439599.1	HEB2439594.1	HEB2439595.1	HEB2439599.1	NA	NA	NA	NA	NA	NA	NA	NA	NA	NA	NA	NA	NA	NA	NA	NA	NA	NA	NA	NA	NA	NA	NA	NA	NA	1	Unknown	NA
GCA_032681085.1	Paris	Paris	Paris	Paris	2	3	2	0.67	Abi	ASM3268108v1	Bacillus mycoides	Bacillus mycoides	6276647	Complete Genome	NA	NA	WOA60673.1	WOA60674.1	WOA60673.1	WOA60674.1	NA	NA	NA	NA	NA	NA	NA	NA	NA	NA	NA	NA	NA	NA	NA	NA	NA	NA	NA	NA	NA	NA	NA	NA	NA	NA	1	Abi	NA
GCA_033262145.1	ShosTA	ShosTA	ShosTA	ShosTA	3	2	2	0.67	Possible abi	PDT001965251.1	Bacillus cereus	Bacillus cereus	6029642	Contig	NA	NA	HEF5065965.1	HEF5065967.1	HEF5065965.1	HEF5065966.1	HEF5065967.1	NA	NA	NA	NA	NA	NA	NA	NA	NA	NA	NA	NA	NA	NA	NA	NA	NA	NA	NA	NA	NA	NA	NA	NA	NA	1	Possible abi	NA
GCA_033841795.1	Septu	Septu	Septu	Septu_I	3	2	2	0.67	Possible abi	ASM3384179v1	Bacillus cereus group sp. BfR-BA-01700	Other	5762237	Contig	NA	NA	MDX5836271.1	MDX5836274.1	MDX5836271.1	MDX5836272.1	MDX5836274.1	NA	NA	NA	NA	NA	NA	NA	NA	NA	NA	NA	NA	NA	NA	NA	NA	NA	NA	NA	NA	NA	NA	NA	NA	NA	1	Possible abi	NA
GCA_033841795.1	Retron	Retron_III	Retron	Retron_III	2	3	2	0.67	Abi	ASM3384179v1	Bacillus cereus group sp. BfR-BA-01700	Other	5762237	Contig	NA	NA	MDX5838456.1	MDX5838458.1	MDX5838456.1	MDX5838458.1	NA	NA	NA	NA	NA	NA	NA	NA	NA	NA	NA	NA	NA	NA	NA	NA	NA	NA	NA	NA	NA	NA	NA	NA	NA	NA	1	Abi	NA
GCA_033841955.1	ShosTA	ShosTA	ShosTA	ShosTA	3	2	2	0.67	Possible abi	ASM3384195v1	Bacillus cereus group sp. BfR-BA-01026	Other	5399550	Contig	NA	NA	MDX5917287.1	MDX5917289.1	MDX5917287.1	MDX5917288.1	MDX5917289.1	NA	NA	NA	NA	NA	NA	NA	NA	NA	NA	NA	NA	NA	NA	NA	NA	NA	NA	NA	NA	NA	NA	NA	NA	NA	1	Possible abi	NA
GCA_034045075.1	Retron	Retron_III	Retron	Retron_III	2	3	2	0.67	Abi	ASM3404507v1	Bacillus thuringiensis	Bacillus thuringiensis	5836202	Scaffold	NA	NA	MDY0952086.1	MDY0952088.1	MDY0952086.1	MDY0952088.1	NA	NA	NA	NA	NA	NA	NA	NA	NA	NA	NA	NA	NA	NA	NA	NA	NA	NA	NA	NA	NA	NA	NA	NA	NA	NA	1	Abi	NA
GCA_034399055.1	RM	RM_II	RM	RM_II	3	2	2	0.67	Non-abi	ASM3439905v1	Bacillus cereus	Bacillus cereus	5604162	Scaffold	NA	NA	MDZ4542187.1	MDZ4542193.1	MDZ4542187.1	MDZ4542192.1	MDZ4542193.1	NA	NA	NA	NA	NA	NA	NA	NA	NA	NA	NA	NA	NA	NA	NA	NA	NA	NA	NA	NA	NA	NA	NA	NA	NA	1	Non-abi	NA
GCA_034399075.1	Dnd	Dnd	Dnd	Dnd	9	6	6	0.67	Non-abi	ASM3439907v1	Bacillus cereus	Bacillus cereus	5352358	Scaffold	NA	NA	MDZ4652109.1	MDZ4652122.1	MDZ4652109.1	MDZ4652110.1	MDZ4652111.1	MDZ4652116.1	MDZ4652118.1	MDZ4652119.1	MDZ4652120.1	MDZ4652121.1	MDZ4652122.1	NA	NA	NA	NA	NA	NA	NA	NA	NA	NA	NA	NA	NA	NA	NA	NA	NA	NA	NA	1	Non-abi	NA
GCA_034399095.1	SspABCDE	SspABCDE	Other	DMS_other	3	2	2	0.67	Non-abi	ASM3439909v1	Bacillus cereus	Bacillus cereus	5365474	Scaffold	NA	NA	MDZ4554949.1	MDZ4554951.1	MDZ4554949.1	MDZ4554950.1	MDZ4554951.1	NA	NA	NA	NA	NA	NA	NA	NA	NA	NA	NA	NA	NA	NA	NA	NA	NA	NA	NA	NA	NA	NA	NA	NA	NA	1	Non-abi	NA
GCA_034399155.1	RM	RM_II	RM	RM_II	2	3	2	0.67	Non-abi	ASM3439915v1	Bacillus cereus	Bacillus cereus	5565545	Scaffold	NA	NA	MDZ4602506.1	MDZ4602507.1	MDZ4602506.1	MDZ4602507.1	NA	NA	NA	NA	NA	NA	NA	NA	NA	NA	NA	NA	NA	NA	NA	NA	NA	NA	NA	NA	NA	NA	NA	NA	NA	NA	1	Non-abi	NA
GCA_034399215.1	Dnd	Dnd	Dnd	Dnd	9	6	6	0.67	Non-abi	ASM3439921v1	Bacillus cereus	Bacillus cereus	5581924	Scaffold	NA	NA	MDZ4618510.1	MDZ4618520.1	MDZ4618510.1	MDZ4618511.1	MDZ4618512.1	MDZ4618513.1	MDZ4618514.1	MDZ4618516.1	MDZ4618518.1	MDZ4618519.1	MDZ4618520.1	NA	NA	NA	NA	NA	NA	NA	NA	NA	NA	NA	NA	NA	NA	NA	NA	NA	NA	NA	1	Non-abi	NA
GCA_035282265.1	Dnd	Dnd	Dnd	Dnd	9	6	6	0.67	Non-abi	ASM3528226v1	Bacillus pseudomycoides	Bacillus pseudomycoides	5517295	Contig	NA	NA	MEB3055043.1	MEB3055053.1	MEB3055043.1	MEB3055044.1	MEB3055045.1	MEB3055047.1	MEB3055049.1	MEB3055050.1	MEB3055051.1	MEB3055052.1	MEB3055053.1	NA	NA	NA	NA	NA	NA	NA	NA	NA	NA	NA	NA	NA	NA	NA	NA	NA	NA	NA	1	Non-abi	NA
GCA_035726685.1	DISARM	DISARM_2	Other	DMS_other	4	6	4	0.67	Non-abi	ASM3572668v1	Bacillus thuringiensis	Bacillus thuringiensis	6151852	Scaffold	NA	NA	MEB4889808.1	MEB4889814.1	MEB4889808.1	MEB4889812.1	MEB4889813.1	MEB4889814.1	NA	NA	NA	NA	NA	NA	NA	NA	NA	NA	NA	NA	NA	NA	NA	NA	NA	NA	NA	NA	NA	NA	NA	NA	1	Non-abi	NA
GCA_035801175.1	MADS	MADS	Other	DMS_other	3	2	2	0.67	Non-abi	ASM3580117v1	Bacillus cereus	Bacillus cereus	6660716	Scaffold	NA	NA	MEB9435208.1	MEB9435210.1	MEB9435208.1	MEB9435209.1	MEB9435210.1	NA	NA	NA	NA	NA	NA	NA	NA	NA	NA	NA	NA	NA	NA	NA	NA	NA	NA	NA	NA	NA	NA	NA	NA	NA	1	Non-abi	NA
GCA_035801235.1	MADS	MADS	Other	DMS_other	3	2	2	0.67	Non-abi	ASM3580123v1	Bacillus cereus	Bacillus cereus	6694192	Scaffold	NA	NA	MEB9482973.1	MEB9482975.1	MEB9482973.1	MEB9482974.1	MEB9482975.1	NA	NA	NA	NA	NA	NA	NA	NA	NA	NA	NA	NA	NA	NA	NA	NA	NA	NA	NA	NA	NA	NA	NA	NA	NA	1	Non-abi	NA
GCA_035801495.1	ShosTA	ShosTA	ShosTA	ShosTA	3	2	2	0.67	Possible abi	ASM3580149v1	Bacillus cereus	Bacillus cereus	5982317	Scaffold	NA	NA	MEB9552464.1	MEB9552466.1	MEB9552464.1	MEB9552465.1	MEB9552466.1	NA	NA	NA	NA	NA	NA	NA	NA	NA	NA	NA	NA	NA	NA	NA	NA	NA	NA	NA	NA	NA	NA	NA	NA	NA	1	Possible abi	NA
GCA_035801535.1	BREX	BREX_III	BREX	BREX_III	4	6	4	0.67	Non-abi	ASM3580153v1	Bacillus anthracis	Bacillus anthracis	5217130	Scaffold	NA	NA	MEB9525840.1	MEB9525845.1	MEB9525840.1	MEB9525842.1	MEB9525843.1	MEB9525845.1	NA	NA	NA	NA	NA	NA	NA	NA	NA	NA	NA	NA	NA	NA	NA	NA	NA	NA	NA	NA	NA	NA	NA	NA	1	Non-abi	NA
GCA_035801575.1	ShosTA	ShosTA	ShosTA	ShosTA	3	2	2	0.67	Possible abi	ASM3580157v1	Bacillus cereus	Bacillus cereus	5982847	Scaffold	NA	NA	MEB9569092.1	MEB9569094.1	MEB9569092.1	MEB9569093.1	MEB9569094.1	NA	NA	NA	NA	NA	NA	NA	NA	NA	NA	NA	NA	NA	NA	NA	NA	NA	NA	NA	NA	NA	NA	NA	NA	NA	1	Possible abi	NA
GCA_035801795.1	RM	RM_II	RM	RM_II	2	3	2	0.67	Non-abi	ASM3580179v1	Bacillus cereus	Bacillus cereus	6169535	Scaffold	NA	NA	MEB9623481.1	MEB9623482.1	MEB9623481.1	MEB9623482.1	NA	NA	NA	NA	NA	NA	NA	NA	NA	NA	NA	NA	NA	NA	NA	NA	NA	NA	NA	NA	NA	NA	NA	NA	NA	NA	1	Non-abi	NA
GCA_035801955.1	MADS	MADS	Other	DMS_other	3	2	2	0.67	Non-abi	ASM3580195v1	Bacillus cereus	Bacillus cereus	6470137	Scaffold	NA	NA	MEB9594079.1	MEB9594081.1	MEB9594079.1	MEB9594080.1	MEB9594081.1	NA	NA	NA	NA	NA	NA	NA	NA	NA	NA	NA	NA	NA	NA	NA	NA	NA	NA	NA	NA	NA	NA	NA	NA	NA	1	Non-abi	NA
GCA_035802775.1	RM	RM_II	RM	RM_II	2	3	2	0.67	Non-abi	ASM3580277v1	Bacillus cereus	Bacillus cereus	5779299	Scaffold	NA	NA	MEB9843261.1	MEB9843262.1	MEB9843261.1	MEB9843262.1	NA	NA	NA	NA	NA	NA	NA	NA	NA	NA	NA	NA	NA	NA	NA	NA	NA	NA	NA	NA	NA	NA	NA	NA	NA	NA	1	Non-abi	NA
GCA_035802975.1	RM	RM_II	RM	RM_II	2	3	2	0.67	Non-abi	ASM3580297v1	Bacillus cereus	Bacillus cereus	5850705	Scaffold	NA	NA	MEB9947521.1	MEB9947523.1	MEB9947521.1	MEB9947523.1	NA	NA	NA	NA	NA	NA	NA	NA	NA	NA	NA	NA	NA	NA	NA	NA	NA	NA	NA	NA	NA	NA	NA	NA	NA	NA	1	Non-abi	NA
GCA_035803015.1	RM	RM_II	RM	RM_II	3	2	2	0.67	Non-abi	ASM3580301v1	Bacillus cereus	Bacillus cereus	5025643	Scaffold	NA	NA	MEB9934089.1	MEB9934093.1	MEB9934089.1	MEB9934092.1	MEB9934093.1	NA	NA	NA	NA	NA	NA	NA	NA	NA	NA	NA	NA	NA	NA	NA	NA	NA	NA	NA	NA	NA	NA	NA	NA	NA	1	Non-abi	NA
GCA_035803215.1	RM	RM_II	RM	RM_II	3	2	2	0.67	Non-abi	ASM3580321v1	Bacillus cereus	Bacillus cereus	5332183	Scaffold	NA	NA	MEB9992744.1	MEB9992746.1	MEB9992744.1	MEB9992745.1	MEB9992746.1	NA	NA	NA	NA	NA	NA	NA	NA	NA	NA	NA	NA	NA	NA	NA	NA	NA	NA	NA	NA	NA	NA	NA	NA	NA	1	Non-abi	NA
GCA_035803235.1	BREX	BREX_III	BREX	BREX_III	4	6	4	0.67	Non-abi	ASM3580323v1	Bacillus anthracis	Bacillus anthracis	5214940	Scaffold	NA	NA	MEC0042494.1	MEC0042499.1	MEC0042494.1	MEC0042496.1	MEC0042497.1	MEC0042499.1	NA	NA	NA	NA	NA	NA	NA	NA	NA	NA	NA	NA	NA	NA	NA	NA	NA	NA	NA	NA	NA	NA	NA	NA	1	Non-abi	NA
GCA_035803255.1	BREX	BREX_III	Other	DMS_other	4	6	4	0.67	Non-abi	ASM3580325v1	Bacillus cereus	Bacillus cereus	6119999	Scaffold	NA	NA	MEC0035570.1	MEC0035574.1	MEC0035570.1	MEC0035571.1	MEC0035572.1	MEC0035574.1	NA	NA	NA	NA	NA	NA	NA	NA	NA	NA	NA	NA	NA	NA	NA	NA	NA	NA	NA	NA	NA	NA	NA	NA	1	Non-abi	NA
GCA_035803395.1	RM	RM_II	RM	RM_II	3	2	2	0.67	Non-abi	ASM3580339v1	Bacillus cereus	Bacillus cereus	5030659	Scaffold	NA	NA	MEB9954497.1	MEB9954501.1	MEB9954497.1	MEB9954500.1	MEB9954501.1	NA	NA	NA	NA	NA	NA	NA	NA	NA	NA	NA	NA	NA	NA	NA	NA	NA	NA	NA	NA	NA	NA	NA	NA	NA	1	Non-abi	NA
GCA_035803415.1	RM	RM_II	RM	RM_II	2	3	2	0.67	Non-abi	ASM3580341v1	Bacillus cereus	Bacillus cereus	5764421	Scaffold	NA	NA	MEC0068227.1	MEC0068228.1	MEC0068227.1	MEC0068228.1	NA	NA	NA	NA	NA	NA	NA	NA	NA	NA	NA	NA	NA	NA	NA	NA	NA	NA	NA	NA	NA	NA	NA	NA	NA	NA	1	Non-abi	NA
GCA_035812395.1	Lamassu	Lamassu	Lamassu	Lamassu	3	2	2	0.67	Abi	ASM3581239v1	Bacillus cereus	Bacillus cereus	5872400	Scaffold	NA	NA	MEC1980695.1	MEC1980698.1	MEC1980695.1	MEC1980696.1	MEC1980698.1	NA	NA	NA	NA	NA	NA	NA	NA	NA	NA	NA	NA	NA	NA	NA	NA	NA	NA	NA	NA	NA	NA	NA	NA	NA	1	Abi	NA
GCA_035814675.1	DISARM	DISARM_2	Other	DMS_other	4	6	4	0.67	Non-abi	ASM3581467v1	Bacillus thuringiensis	Bacillus thuringiensis	5465610	Scaffold	NA	NA	MEC2561169.1	MEC2561175.1	MEC2561169.1	MEC2561170.1	MEC2561171.1	MEC2561175.1	NA	NA	NA	NA	NA	NA	NA	NA	NA	NA	NA	NA	NA	NA	NA	NA	NA	NA	NA	NA	NA	NA	NA	NA	1	Non-abi	NA
GCA_035814795.1	Septu	Septu	Septu	Septu_I	2	3	2	0.67	Possible abi	ASM3581479v1	Bacillus cereus	Bacillus cereus	5859393	Scaffold	NA	NA	MEC2439538.1	MEC2439539.1	MEC2439538.1	MEC2439539.1	NA	NA	NA	NA	NA	NA	NA	NA	NA	NA	NA	NA	NA	NA	NA	NA	NA	NA	NA	NA	NA	NA	NA	NA	NA	NA	1	Possible abi	NA
GCA_035815215.1	Septu	Septu	Septu	Septu_I	3	2	2	0.67	Possible abi	ASM3581521v1	Bacillus thuringiensis	Bacillus thuringiensis	6252199	Scaffold	NA	NA	MEC2709472.1	MEC2709476.1	MEC2709472.1	MEC2709475.1	MEC2709476.1	NA	NA	NA	NA	NA	NA	NA	NA	NA	NA	NA	NA	NA	NA	NA	NA	NA	NA	NA	NA	NA	NA	NA	NA	NA	1	Possible abi	NA
GCA_035815735.1	DISARM	DISARM_2	Other	DMS_other	4	6	4	0.67	Non-abi	ASM3581573v1	Bacillus thuringiensis	Bacillus thuringiensis	6079037	Scaffold	NA	NA	MEC2785597.1	MEC2785603.1	MEC2785597.1	MEC2785601.1	MEC2785602.1	MEC2785603.1	NA	NA	NA	NA	NA	NA	NA	NA	NA	NA	NA	NA	NA	NA	NA	NA	NA	NA	NA	NA	NA	NA	NA	NA	1	Non-abi	NA
GCA_035815755.1	DISARM	DISARM_2	Other	DMS_other	4	6	4	0.67	Non-abi	ASM3581575v1	Bacillus thuringiensis	Bacillus thuringiensis	6138422	Scaffold	NA	NA	MEC2722892.1	MEC2722898.1	MEC2722892.1	MEC2722896.1	MEC2722897.1	MEC2722898.1	NA	NA	NA	NA	NA	NA	NA	NA	NA	NA	NA	NA	NA	NA	NA	NA	NA	NA	NA	NA	NA	NA	NA	NA	1	Non-abi	NA
GCA_035815775.1	DISARM	DISARM_2	Other	DMS_other	4	6	4	0.67	Non-abi	ASM3581577v1	Bacillus thuringiensis	Bacillus thuringiensis	6121819	Scaffold	NA	NA	MEC2749488.1	MEC2749494.1	MEC2749488.1	MEC2749489.1	MEC2749490.1	MEC2749494.1	NA	NA	NA	NA	NA	NA	NA	NA	NA	NA	NA	NA	NA	NA	NA	NA	NA	NA	NA	NA	NA	NA	NA	NA	1	Non-abi	NA
GCA_035815795.1	DISARM	DISARM_2	Other	DMS_other	4	6	4	0.67	Non-abi	ASM3581579v1	Bacillus thuringiensis	Bacillus thuringiensis	6153661	Scaffold	NA	NA	MEC2838046.1	MEC2838052.1	MEC2838046.1	MEC2838050.1	MEC2838051.1	MEC2838052.1	NA	NA	NA	NA	NA	NA	NA	NA	NA	NA	NA	NA	NA	NA	NA	NA	NA	NA	NA	NA	NA	NA	NA	NA	1	Non-abi	NA
GCA_035815815.1	DISARM	DISARM_2	Other	DMS_other	4	6	4	0.67	Non-abi	ASM3581581v1	Bacillus thuringiensis	Bacillus thuringiensis	6145648	Scaffold	NA	NA	MEC2819422.1	MEC2819428.1	MEC2819422.1	MEC2819423.1	MEC2819424.1	MEC2819428.1	NA	NA	NA	NA	NA	NA	NA	NA	NA	NA	NA	NA	NA	NA	NA	NA	NA	NA	NA	NA	NA	NA	NA	NA	1	Non-abi	NA
GCA_035815835.1	DISARM	DISARM_2	Other	DMS_other	4	6	4	0.67	Non-abi	ASM3581583v1	Bacillus thuringiensis	Bacillus thuringiensis	6133667	Scaffold	NA	NA	MEC2765343.1	MEC2765349.1	MEC2765343.1	MEC2765347.1	MEC2765348.1	MEC2765349.1	NA	NA	NA	NA	NA	NA	NA	NA	NA	NA	NA	NA	NA	NA	NA	NA	NA	NA	NA	NA	NA	NA	NA	NA	1	Non-abi	NA
GCA_035817055.1	DISARM	DISARM_2	Other	DMS_other	4	6	4	0.67	Non-abi	ASM3581705v1	Bacillus thuringiensis	Bacillus thuringiensis	6178372	Scaffold	NA	NA	MEC3221060.1	MEC3221066.1	MEC3221060.1	MEC3221064.1	MEC3221065.1	MEC3221066.1	NA	NA	NA	NA	NA	NA	NA	NA	NA	NA	NA	NA	NA	NA	NA	NA	NA	NA	NA	NA	NA	NA	NA	NA	1	Non-abi	NA
GCA_035817075.1	DISARM	DISARM_2	Other	DMS_other	4	6	4	0.67	Non-abi	ASM3581707v1	Bacillus thuringiensis	Bacillus thuringiensis	6210300	Scaffold	NA	NA	MEC3226807.1	MEC3226813.1	MEC3226807.1	MEC3226808.1	MEC3226809.1	MEC3226813.1	NA	NA	NA	NA	NA	NA	NA	NA	NA	NA	NA	NA	NA	NA	NA	NA	NA	NA	NA	NA	NA	NA	NA	NA	1	Non-abi	NA
GCA_035817095.1	DISARM	DISARM_2	Other	DMS_other	4	6	4	0.67	Non-abi	ASM3581709v1	Bacillus thuringiensis	Bacillus thuringiensis	6324395	Scaffold	NA	NA	MEC3512326.1	MEC3512332.1	MEC3512326.1	MEC3512327.1	MEC3512328.1	MEC3512332.1	NA	NA	NA	NA	NA	NA	NA	NA	NA	NA	NA	NA	NA	NA	NA	NA	NA	NA	NA	NA	NA	NA	NA	NA	1	Non-abi	NA
GCA_035817185.1	DISARM	DISARM_2	Other	DMS_other	4	6	4	0.67	Non-abi	ASM3581718v1	Bacillus thuringiensis	Bacillus thuringiensis	6230502	Scaffold	NA	NA	MEC3574069.1	MEC3574075.1	MEC3574069.1	MEC3574070.1	MEC3574071.1	MEC3574075.1	NA	NA	NA	NA	NA	NA	NA	NA	NA	NA	NA	NA	NA	NA	NA	NA	NA	NA	NA	NA	NA	NA	NA	NA	1	Non-abi	NA
GCA_035817615.1	DISARM	DISARM_2	Other	DMS_other	4	6	4	0.67	Non-abi	ASM3581761v1	Bacillus thuringiensis	Bacillus thuringiensis	6152320	Scaffold	NA	NA	MEC3442477.1	MEC3442483.1	MEC3442477.1	MEC3442481.1	MEC3442482.1	MEC3442483.1	NA	NA	NA	NA	NA	NA	NA	NA	NA	NA	NA	NA	NA	NA	NA	NA	NA	NA	NA	NA	NA	NA	NA	NA	1	Non-abi	NA
GCA_035817715.1	DISARM	DISARM_2	Other	DMS_other	4	6	4	0.67	Non-abi	ASM3581771v1	Bacillus thuringiensis	Bacillus thuringiensis	6150689	Scaffold	NA	NA	MEC3390742.1	MEC3390748.1	MEC3390742.1	MEC3390746.1	MEC3390747.1	MEC3390748.1	NA	NA	NA	NA	NA	NA	NA	NA	NA	NA	NA	NA	NA	NA	NA	NA	NA	NA	NA	NA	NA	NA	NA	NA	1	Non-abi	NA
GCA_035817735.1	DISARM	DISARM_2	Other	DMS_other	4	6	4	0.67	Non-abi	ASM3581773v1	Bacillus thuringiensis	Bacillus thuringiensis	6151197	Scaffold	NA	NA	MEC3362785.1	MEC3362791.1	MEC3362785.1	MEC3362786.1	MEC3362787.1	MEC3362791.1	NA	NA	NA	NA	NA	NA	NA	NA	NA	NA	NA	NA	NA	NA	NA	NA	NA	NA	NA	NA	NA	NA	NA	NA	1	Non-abi	NA
GCA_035817775.1	DISARM	DISARM_2	Other	DMS_other	4	6	4	0.67	Non-abi	ASM3581777v1	Bacillus thuringiensis	Bacillus thuringiensis	6155543	Scaffold	NA	NA	MEC3471759.1	MEC3471765.1	MEC3471759.1	MEC3471760.1	MEC3471761.1	MEC3471765.1	NA	NA	NA	NA	NA	NA	NA	NA	NA	NA	NA	NA	NA	NA	NA	NA	NA	NA	NA	NA	NA	NA	NA	NA	1	Non-abi	NA
GCA_035817795.1	DISARM	DISARM_2	Other	DMS_other	4	6	4	0.67	Non-abi	ASM3581779v1	Bacillus thuringiensis	Bacillus thuringiensis	6155036	Scaffold	NA	NA	MEC3491201.1	MEC3491207.1	MEC3491201.1	MEC3491205.1	MEC3491206.1	MEC3491207.1	NA	NA	NA	NA	NA	NA	NA	NA	NA	NA	NA	NA	NA	NA	NA	NA	NA	NA	NA	NA	NA	NA	NA	NA	1	Non-abi	NA
GCA_035817815.1	DISARM	DISARM_2	Other	DMS_other	4	6	4	0.67	Non-abi	ASM3581781v1	Bacillus thuringiensis	Bacillus thuringiensis	6098725	Scaffold	NA	NA	MEC3412170.1	MEC3412176.1	MEC3412170.1	MEC3412174.1	MEC3412175.1	MEC3412176.1	NA	NA	NA	NA	NA	NA	NA	NA	NA	NA	NA	NA	NA	NA	NA	NA	NA	NA	NA	NA	NA	NA	NA	NA	1	Non-abi	NA
GCA_035817835.1	DISARM	DISARM_2	Other	DMS_other	4	6	4	0.67	Non-abi	ASM3581783v1	Bacillus thuringiensis	Bacillus thuringiensis	6146485	Scaffold	NA	NA	MEC3319357.1	MEC3319363.1	MEC3319357.1	MEC3319358.1	MEC3319359.1	MEC3319363.1	NA	NA	NA	NA	NA	NA	NA	NA	NA	NA	NA	NA	NA	NA	NA	NA	NA	NA	NA	NA	NA	NA	NA	NA	1	Non-abi	NA
GCA_035817855.1	DISARM	DISARM_2	Other	DMS_other	4	6	4	0.67	Non-abi	ASM3581785v1	Bacillus thuringiensis	Bacillus thuringiensis	6184117	Scaffold	NA	NA	MEC3484835.1	MEC3484841.1	MEC3484835.1	MEC3484836.1	MEC3484837.1	MEC3484841.1	NA	NA	NA	NA	NA	NA	NA	NA	NA	NA	NA	NA	NA	NA	NA	NA	NA	NA	NA	NA	NA	NA	NA	NA	1	Non-abi	NA
GCA_035817875.1	DISARM	DISARM_2	Other	DMS_other	4	6	4	0.67	Non-abi	ASM3581787v1	Bacillus thuringiensis	Bacillus thuringiensis	6085267	Scaffold	NA	NA	MEC3382139.1	MEC3382145.1	MEC3382139.1	MEC3382140.1	MEC3382141.1	MEC3382145.1	NA	NA	NA	NA	NA	NA	NA	NA	NA	NA	NA	NA	NA	NA	NA	NA	NA	NA	NA	NA	NA	NA	NA	NA	1	Non-abi	NA
GCA_035817895.1	DISARM	DISARM_2	Other	DMS_other	4	6	4	0.67	Non-abi	ASM3581789v1	Bacillus thuringiensis	Bacillus thuringiensis	6141846	Scaffold	NA	NA	MEC3497633.1	MEC3497639.1	MEC3497633.1	MEC3497637.1	MEC3497638.1	MEC3497639.1	NA	NA	NA	NA	NA	NA	NA	NA	NA	NA	NA	NA	NA	NA	NA	NA	NA	NA	NA	NA	NA	NA	NA	NA	1	Non-abi	NA
GCA_035817915.1	DISARM	DISARM_2	Other	DMS_other	4	6	4	0.67	Non-abi	ASM3581791v1	Bacillus thuringiensis	Bacillus thuringiensis	6147488	Scaffold	NA	NA	MEC3394900.1	MEC3394906.1	MEC3394900.1	MEC3394904.1	MEC3394905.1	MEC3394906.1	NA	NA	NA	NA	NA	NA	NA	NA	NA	NA	NA	NA	NA	NA	NA	NA	NA	NA	NA	NA	NA	NA	NA	NA	1	Non-abi	NA
GCA_035817935.1	DISARM	DISARM_2	Other	DMS_other	4	6	4	0.67	Non-abi	ASM3581793v1	Bacillus thuringiensis	Bacillus thuringiensis	6153839	Scaffold	NA	NA	MEC3577888.1	MEC3577894.1	MEC3577888.1	MEC3577889.1	MEC3577890.1	MEC3577894.1	NA	NA	NA	NA	NA	NA	NA	NA	NA	NA	NA	NA	NA	NA	NA	NA	NA	NA	NA	NA	NA	NA	NA	NA	1	Non-abi	NA
GCA_035817955.1	DISARM	DISARM_2	Other	DMS_other	4	6	4	0.67	Non-abi	ASM3581795v1	Bacillus thuringiensis	Bacillus thuringiensis	6117284	Scaffold	NA	NA	MEC3407295.1	MEC3407301.1	MEC3407295.1	MEC3407296.1	MEC3407297.1	MEC3407301.1	NA	NA	NA	NA	NA	NA	NA	NA	NA	NA	NA	NA	NA	NA	NA	NA	NA	NA	NA	NA	NA	NA	NA	NA	1	Non-abi	NA
GCA_035817965.1	DISARM	DISARM_2	Other	DMS_other	4	6	4	0.67	Non-abi	ASM3581796v1	Bacillus thuringiensis	Bacillus thuringiensis	6143752	Scaffold	NA	NA	MEC3424582.1	MEC3424588.1	MEC3424582.1	MEC3424586.1	MEC3424587.1	MEC3424588.1	NA	NA	NA	NA	NA	NA	NA	NA	NA	NA	NA	NA	NA	NA	NA	NA	NA	NA	NA	NA	NA	NA	NA	NA	1	Non-abi	NA
GCA_035818015.1	DISARM	DISARM_2	Other	DMS_other	4	6	4	0.67	Non-abi	ASM3581801v1	Bacillus thuringiensis	Bacillus thuringiensis	6239790	Scaffold	NA	NA	MEC3266035.1	MEC3266041.1	MEC3266035.1	MEC3266039.1	MEC3266040.1	MEC3266041.1	NA	NA	NA	NA	NA	NA	NA	NA	NA	NA	NA	NA	NA	NA	NA	NA	NA	NA	NA	NA	NA	NA	NA	NA	1	Non-abi	NA
GCA_035818195.1	RM	RM_I	Other	DMS_other	3	2	2	0.67	Non-abi	ASM3581819v1	Bacillus thuringiensis	Bacillus thuringiensis	5746585	Scaffold	NA	NA	MEC3543463.1	MEC3543465.1	MEC3543463.1	MEC3543464.1	MEC3543465.1	NA	NA	NA	NA	NA	NA	NA	NA	NA	NA	NA	NA	NA	NA	NA	NA	NA	NA	NA	NA	NA	NA	NA	NA	NA	1	Non-abi	NA
GCA_035818235.1	DISARM	DISARM_2	Other	DMS_other	4	6	4	0.67	Non-abi	ASM3581823v1	Bacillus thuringiensis	Bacillus thuringiensis	6074056	Scaffold	NA	NA	MEC3553616.1	MEC3553622.1	MEC3553616.1	MEC3553617.1	MEC3553618.1	MEC3553622.1	NA	NA	NA	NA	NA	NA	NA	NA	NA	NA	NA	NA	NA	NA	NA	NA	NA	NA	NA	NA	NA	NA	NA	NA	1	Non-abi	NA
GCA_036009945.1	Septu	Septu	Septu	Septu_I	2	3	2	0.67	Possible abi	ASM3600994v1	Bacillus mycoides	Bacillus mycoides	5826804	Scaffold	NA	NA	MEC5240657.1	MEC5240658.1	MEC5240657.1	MEC5240658.1	NA	NA	NA	NA	NA	NA	NA	NA	NA	NA	NA	NA	NA	NA	NA	NA	NA	NA	NA	NA	NA	NA	NA	NA	NA	NA	1	Possible abi	NA
GCA_036209445.1	RM	RM_II	RM	RM_II	2	3	2	0.67	Non-abi	ASM3620944v1	Bacillus mobilis	Bacillus mobilis	5687175	Scaffold	NA	NA	MED0998335.1	MED0998337.1	MED0998335.1	MED0998337.1	NA	NA	NA	NA	NA	NA	NA	NA	NA	NA	NA	NA	NA	NA	NA	NA	NA	NA	NA	NA	NA	NA	NA	NA	NA	NA	1	Non-abi	NA
GCA_036209465.1	Dnd	Dnd	Dnd	Dnd	9	6	6	0.67	Non-abi	ASM3620946v1	Bacillus paramycoides	Bacillus paramycoides	5363943	Scaffold	NA	NA	MED0978137.1	MED0978147.1	MED0978137.1	MED0978138.1	MED0978139.1	MED0978140.1	MED0978141.1	MED0978143.1	MED0978145.1	MED0978146.1	MED0978147.1	NA	NA	NA	NA	NA	NA	NA	NA	NA	NA	NA	NA	NA	NA	NA	NA	NA	NA	NA	1	Non-abi	NA
GCA_036209745.1	BREX	BREX_III	BREX	BREX_III	4	6	4	0.67	Non-abi	ASM3620974v1	Bacillus mycoides	Bacillus mycoides	6022191	Scaffold	NA	NA	MED1044796.1	MED1044801.1	MED1044796.1	MED1044798.1	MED1044799.1	MED1044801.1	NA	NA	NA	NA	NA	NA	NA	NA	NA	NA	NA	NA	NA	NA	NA	NA	NA	NA	NA	NA	NA	NA	NA	NA	1	Non-abi	NA
GCA_036209805.1	BREX	BREX_III	BREX	BREX_III	4	6	4	0.67	Non-abi	ASM3620980v1	Bacillus mycoides	Bacillus mycoides	6137250	Scaffold	NA	NA	MED1049562.1	MED1049567.1	MED1049562.1	MED1049564.1	MED1049565.1	MED1049567.1	NA	NA	NA	NA	NA	NA	NA	NA	NA	NA	NA	NA	NA	NA	NA	NA	NA	NA	NA	NA	NA	NA	NA	NA	1	Non-abi	NA
GCA_036209825.1	BREX	BREX_III	BREX	BREX_III	4	6	4	0.67	Non-abi	ASM3620982v1	Bacillus mycoides	Bacillus mycoides	6009909	Scaffold	NA	NA	MED1011291.1	MED1011296.1	MED1011291.1	MED1011293.1	MED1011294.1	MED1011296.1	NA	NA	NA	NA	NA	NA	NA	NA	NA	NA	NA	NA	NA	NA	NA	NA	NA	NA	NA	NA	NA	NA	NA	NA	1	Non-abi	NA
GCA_036211965.1	RM	RM_II	RM	RM_II	3	2	2	0.67	Non-abi	ASM3621196v1	Bacillus pacificus	Bacillus pacificus	5409894	Scaffold	NA	NA	MED1583774.1	MED1583776.1	MED1583774.1	MED1583775.1	MED1583776.1	NA	NA	NA	NA	NA	NA	NA	NA	NA	NA	NA	NA	NA	NA	NA	NA	NA	NA	NA	NA	NA	NA	NA	NA	NA	1	Non-abi	NA
GCA_036211965.1	RM	RM_I	RM	RM_I	2	3	2	0.67	Non-abi	ASM3621196v1	Bacillus pacificus	Bacillus pacificus	5409894	Scaffold	NA	NA	MED1585557.1	MED1585559.1	MED1585557.1	MED1585559.1	NA	NA	NA	NA	NA	NA	NA	NA	NA	NA	NA	NA	NA	NA	NA	NA	NA	NA	NA	NA	NA	NA	NA	NA	NA	NA	1	Non-abi	NA
GCA_036212605.1	DISARM	DISARM_2	Other	DMS_other	4	6	4	0.67	Non-abi	ASM3621260v1	Bacillus thuringiensis	Bacillus thuringiensis	6276757	Scaffold	NA	NA	MED1639460.1	MED1639466.1	MED1639460.1	MED1639461.1	MED1639462.1	MED1639466.1	NA	NA	NA	NA	NA	NA	NA	NA	NA	NA	NA	NA	NA	NA	NA	NA	NA	NA	NA	NA	NA	NA	NA	NA	1	Non-abi	NA
GCA_036212825.1	DISARM	DISARM_2	Other	DMS_other	4	6	4	0.67	Non-abi	ASM3621282v1	Bacillus thuringiensis	Bacillus thuringiensis	5719453	Scaffold	NA	NA	MED1831112.1	MED1831118.1	MED1831112.1	MED1831116.1	MED1831117.1	MED1831118.1	NA	NA	NA	NA	NA	NA	NA	NA	NA	NA	NA	NA	NA	NA	NA	NA	NA	NA	NA	NA	NA	NA	NA	NA	1	Non-abi	NA
GCA_036213805.1	DISARM	DISARM_2	Other	DMS_other	4	6	4	0.67	Non-abi	ASM3621380v1	Bacillus thuringiensis	Bacillus thuringiensis	5893172	Scaffold	NA	NA	MED2060228.1	MED2060234.1	MED2060228.1	MED2060232.1	MED2060233.1	MED2060234.1	NA	NA	NA	NA	NA	NA	NA	NA	NA	NA	NA	NA	NA	NA	NA	NA	NA	NA	NA	NA	NA	NA	NA	NA	1	Non-abi	NA
GCA_036213965.1	DISARM	DISARM_2	Other	DMS_other	4	6	4	0.67	Non-abi	ASM3621396v1	Bacillus thuringiensis	Bacillus thuringiensis	6179593	Scaffold	NA	NA	MED2142240.1	MED2142246.1	MED2142240.1	MED2142241.1	MED2142242.1	MED2142246.1	NA	NA	NA	NA	NA	NA	NA	NA	NA	NA	NA	NA	NA	NA	NA	NA	NA	NA	NA	NA	NA	NA	NA	NA	1	Non-abi	NA
GCA_036213985.1	DISARM	DISARM_2	Other	DMS_other	4	6	4	0.67	Non-abi	ASM3621398v1	Bacillus thuringiensis	Bacillus thuringiensis	6182174	Scaffold	NA	NA	MED2019685.1	MED2019691.1	MED2019685.1	MED2019689.1	MED2019690.1	MED2019691.1	NA	NA	NA	NA	NA	NA	NA	NA	NA	NA	NA	NA	NA	NA	NA	NA	NA	NA	NA	NA	NA	NA	NA	NA	1	Non-abi	NA
GCA_036214265.1	DISARM	DISARM_2	Other	DMS_other	4	6	4	0.67	Non-abi	ASM3621426v1	Bacillus thuringiensis	Bacillus thuringiensis	6368842	Scaffold	NA	NA	MED2069056.1	MED2069062.1	MED2069056.1	MED2069060.1	MED2069061.1	MED2069062.1	NA	NA	NA	NA	NA	NA	NA	NA	NA	NA	NA	NA	NA	NA	NA	NA	NA	NA	NA	NA	NA	NA	NA	NA	1	Non-abi	NA
GCA_036214285.1	DISARM	DISARM_2	Other	DMS_other	4	6	4	0.67	Non-abi	ASM3621428v1	Bacillus thuringiensis	Bacillus thuringiensis	6129605	Scaffold	NA	NA	MED2166013.1	MED2166019.1	MED2166013.1	MED2166017.1	MED2166018.1	MED2166019.1	NA	NA	NA	NA	NA	NA	NA	NA	NA	NA	NA	NA	NA	NA	NA	NA	NA	NA	NA	NA	NA	NA	NA	NA	1	Non-abi	NA
GCA_036214305.1	DISARM	DISARM_2	Other	DMS_other	4	6	4	0.67	Non-abi	ASM3621430v1	Bacillus thuringiensis	Bacillus thuringiensis	6368339	Scaffold	NA	NA	MED2219448.1	MED2219454.1	MED2219448.1	MED2219452.1	MED2219453.1	MED2219454.1	NA	NA	NA	NA	NA	NA	NA	NA	NA	NA	NA	NA	NA	NA	NA	NA	NA	NA	NA	NA	NA	NA	NA	NA	1	Non-abi	NA
GCA_036214325.1	DISARM	DISARM_2	Other	DMS_other	4	6	4	0.67	Non-abi	ASM3621432v1	Bacillus thuringiensis	Bacillus thuringiensis	6117620	Scaffold	NA	NA	MED2154354.1	MED2154360.1	MED2154354.1	MED2154358.1	MED2154359.1	MED2154360.1	NA	NA	NA	NA	NA	NA	NA	NA	NA	NA	NA	NA	NA	NA	NA	NA	NA	NA	NA	NA	NA	NA	NA	NA	1	Non-abi	NA
GCA_036214345.1	DISARM	DISARM_2	Other	DMS_other	4	6	4	0.67	Non-abi	ASM3621434v1	Bacillus thuringiensis	Bacillus thuringiensis	6126088	Scaffold	NA	NA	MED2100960.1	MED2100966.1	MED2100960.1	MED2100964.1	MED2100965.1	MED2100966.1	NA	NA	NA	NA	NA	NA	NA	NA	NA	NA	NA	NA	NA	NA	NA	NA	NA	NA	NA	NA	NA	NA	NA	NA	1	Non-abi	NA
GCA_036214365.1	DISARM	DISARM_2	Other	DMS_other	4	6	4	0.67	Non-abi	ASM3621436v1	Bacillus thuringiensis	Bacillus thuringiensis	6165996	Scaffold	NA	NA	MED2187478.1	MED2187484.1	MED2187478.1	MED2187479.1	MED2187480.1	MED2187484.1	NA	NA	NA	NA	NA	NA	NA	NA	NA	NA	NA	NA	NA	NA	NA	NA	NA	NA	NA	NA	NA	NA	NA	NA	1	Non-abi	NA
GCA_036214385.1	DISARM	DISARM_2	Other	DMS_other	4	6	4	0.67	Non-abi	ASM3621438v1	Bacillus thuringiensis	Bacillus thuringiensis	5702126	Scaffold	NA	NA	MED2233843.1	MED2233849.1	MED2233843.1	MED2233844.1	MED2233845.1	MED2233849.1	NA	NA	NA	NA	NA	NA	NA	NA	NA	NA	NA	NA	NA	NA	NA	NA	NA	NA	NA	NA	NA	NA	NA	NA	1	Non-abi	NA
GCA_036214445.1	DISARM	DISARM_2	Other	DMS_other	4	6	4	0.67	Non-abi	ASM3621444v1	Bacillus thuringiensis	Bacillus thuringiensis	5333216	Scaffold	NA	NA	MED2245371.1	MED2245377.1	MED2245371.1	MED2245375.1	MED2245376.1	MED2245377.1	NA	NA	NA	NA	NA	NA	NA	NA	NA	NA	NA	NA	NA	NA	NA	NA	NA	NA	NA	NA	NA	NA	NA	NA	1	Non-abi	NA
GCA_036214465.1	DISARM	DISARM_2	Other	DMS_other	4	6	4	0.67	Non-abi	ASM3621446v1	Bacillus thuringiensis	Bacillus thuringiensis	6041347	Scaffold	NA	NA	MED2273126.1	MED2273132.1	MED2273126.1	MED2273127.1	MED2273128.1	MED2273132.1	NA	NA	NA	NA	NA	NA	NA	NA	NA	NA	NA	NA	NA	NA	NA	NA	NA	NA	NA	NA	NA	NA	NA	NA	1	Non-abi	NA
GCA_036214485.1	DISARM	DISARM_2	Other	DMS_other	4	6	4	0.67	Non-abi	ASM3621448v1	Bacillus thuringiensis	Bacillus thuringiensis	6044414	Scaffold	NA	NA	MED2283098.1	MED2283104.1	MED2283098.1	MED2283099.1	MED2283100.1	MED2283104.1	NA	NA	NA	NA	NA	NA	NA	NA	NA	NA	NA	NA	NA	NA	NA	NA	NA	NA	NA	NA	NA	NA	NA	NA	1	Non-abi	NA
GCA_036214525.1	DISARM	DISARM_2	Other	DMS_other	4	6	4	0.67	Non-abi	ASM3621452v1	Bacillus thuringiensis	Bacillus thuringiensis	5750550	Scaffold	NA	NA	MED2226914.1	MED2226920.1	MED2226914.1	MED2226915.1	MED2226916.1	MED2226920.1	NA	NA	NA	NA	NA	NA	NA	NA	NA	NA	NA	NA	NA	NA	NA	NA	NA	NA	NA	NA	NA	NA	NA	NA	1	Non-abi	NA
GCA_036214565.1	DISARM	DISARM_2	Other	DMS_other	4	6	4	0.67	Non-abi	ASM3621456v1	Bacillus thuringiensis	Bacillus thuringiensis	6078551	Scaffold	NA	NA	MED2269630.1	MED2269636.1	MED2269630.1	MED2269634.1	MED2269635.1	MED2269636.1	NA	NA	NA	NA	NA	NA	NA	NA	NA	NA	NA	NA	NA	NA	NA	NA	NA	NA	NA	NA	NA	NA	NA	NA	1	Non-abi	NA
GCA_036214585.1	DISARM	DISARM_2	Other	DMS_other	4	6	4	0.67	Non-abi	ASM3621458v1	Bacillus thuringiensis	Bacillus thuringiensis	5813360	Scaffold	NA	NA	MED2239966.1	MED2239972.1	MED2239966.1	MED2239970.1	MED2239971.1	MED2239972.1	NA	NA	NA	NA	NA	NA	NA	NA	NA	NA	NA	NA	NA	NA	NA	NA	NA	NA	NA	NA	NA	NA	NA	NA	1	Non-abi	NA
GCA_036214605.1	DISARM	DISARM_2	Other	DMS_other	4	6	4	0.67	Non-abi	ASM3621460v1	Bacillus thuringiensis	Bacillus thuringiensis	6117648	Scaffold	NA	NA	MED2198062.1	MED2198068.1	MED2198062.1	MED2198066.1	MED2198067.1	MED2198068.1	NA	NA	NA	NA	NA	NA	NA	NA	NA	NA	NA	NA	NA	NA	NA	NA	NA	NA	NA	NA	NA	NA	NA	NA	1	Non-abi	NA
GCA_036214645.1	DISARM	DISARM_2	Other	DMS_other	4	6	4	0.67	Non-abi	ASM3621464v1	Bacillus thuringiensis	Bacillus thuringiensis	6060583	Scaffold	NA	NA	MED2201429.1	MED2201435.1	MED2201429.1	MED2201433.1	MED2201434.1	MED2201435.1	NA	NA	NA	NA	NA	NA	NA	NA	NA	NA	NA	NA	NA	NA	NA	NA	NA	NA	NA	NA	NA	NA	NA	NA	1	Non-abi	NA
GCA_036214665.1	DISARM	DISARM_2	Other	DMS_other	4	6	4	0.67	Non-abi	ASM3621466v1	Bacillus thuringiensis	Bacillus thuringiensis	5813765	Scaffold	NA	NA	MED2250861.1	MED2250867.1	MED2250861.1	MED2250865.1	MED2250866.1	MED2250867.1	NA	NA	NA	NA	NA	NA	NA	NA	NA	NA	NA	NA	NA	NA	NA	NA	NA	NA	NA	NA	NA	NA	NA	NA	1	Non-abi	NA
GCA_036214685.1	DISARM	DISARM_2	Other	DMS_other	4	6	4	0.67	Non-abi	ASM3621468v1	Bacillus thuringiensis	Bacillus thuringiensis	6136531	Scaffold	NA	NA	MED2343733.1	MED2343739.1	MED2343733.1	MED2343734.1	MED2343735.1	MED2343739.1	NA	NA	NA	NA	NA	NA	NA	NA	NA	NA	NA	NA	NA	NA	NA	NA	NA	NA	NA	NA	NA	NA	NA	NA	1	Non-abi	NA
GCA_036214725.1	DISARM	DISARM_2	Other	DMS_other	4	6	4	0.67	Non-abi	ASM3621472v1	Bacillus thuringiensis	Bacillus thuringiensis	6132497	Scaffold	NA	NA	MED2317695.1	MED2317701.1	MED2317695.1	MED2317696.1	MED2317697.1	MED2317701.1	NA	NA	NA	NA	NA	NA	NA	NA	NA	NA	NA	NA	NA	NA	NA	NA	NA	NA	NA	NA	NA	NA	NA	NA	1	Non-abi	NA
GCA_036214745.1	DISARM	DISARM_2	Other	DMS_other	4	6	4	0.67	Non-abi	ASM3621474v1	Bacillus thuringiensis	Bacillus thuringiensis	6128789	Scaffold	NA	NA	MED2334151.1	MED2334157.1	MED2334151.1	MED2334155.1	MED2334156.1	MED2334157.1	NA	NA	NA	NA	NA	NA	NA	NA	NA	NA	NA	NA	NA	NA	NA	NA	NA	NA	NA	NA	NA	NA	NA	NA	1	Non-abi	NA
GCA_036214765.1	DISARM	DISARM_2	Other	DMS_other	4	6	4	0.67	Non-abi	ASM3621476v1	Bacillus thuringiensis	Bacillus thuringiensis	6115692	Scaffold	NA	NA	MED2330689.1	MED2330695.1	MED2330689.1	MED2330690.1	MED2330691.1	MED2330695.1	NA	NA	NA	NA	NA	NA	NA	NA	NA	NA	NA	NA	NA	NA	NA	NA	NA	NA	NA	NA	NA	NA	NA	NA	1	Non-abi	NA
GCA_036214785.1	DISARM	DISARM_2	Other	DMS_other	4	6	4	0.67	Non-abi	ASM3621478v1	Bacillus thuringiensis	Bacillus thuringiensis	6123972	Scaffold	NA	NA	MED2304468.1	MED2304474.1	MED2304468.1	MED2304469.1	MED2304470.1	MED2304474.1	NA	NA	NA	NA	NA	NA	NA	NA	NA	NA	NA	NA	NA	NA	NA	NA	NA	NA	NA	NA	NA	NA	NA	NA	1	Non-abi	NA
GCA_036214805.1	DISARM	DISARM_2	Other	DMS_other	4	6	4	0.67	Non-abi	ASM3621480v1	Bacillus thuringiensis	Bacillus thuringiensis	6116258	Scaffold	NA	NA	MED2351283.1	MED2351289.1	MED2351283.1	MED2351287.1	MED2351288.1	MED2351289.1	NA	NA	NA	NA	NA	NA	NA	NA	NA	NA	NA	NA	NA	NA	NA	NA	NA	NA	NA	NA	NA	NA	NA	NA	1	Non-abi	NA
GCA_036214825.1	DISARM	DISARM_2	Other	DMS_other	4	6	4	0.67	Non-abi	ASM3621482v1	Bacillus thuringiensis	Bacillus thuringiensis	6161137	Scaffold	NA	NA	MED2295988.1	MED2295994.1	MED2295988.1	MED2295992.1	MED2295993.1	MED2295994.1	NA	NA	NA	NA	NA	NA	NA	NA	NA	NA	NA	NA	NA	NA	NA	NA	NA	NA	NA	NA	NA	NA	NA	NA	1	Non-abi	NA
GCA_036214845.1	DISARM	DISARM_2	Other	DMS_other	4	6	4	0.67	Non-abi	ASM3621484v1	Bacillus thuringiensis	Bacillus thuringiensis	6179965	Scaffold	NA	NA	MED2308495.1	MED2308501.1	MED2308495.1	MED2308496.1	MED2308497.1	MED2308501.1	NA	NA	NA	NA	NA	NA	NA	NA	NA	NA	NA	NA	NA	NA	NA	NA	NA	NA	NA	NA	NA	NA	NA	NA	1	Non-abi	NA
GCA_036214865.1	DISARM	DISARM_2	Other	DMS_other	4	6	4	0.67	Non-abi	ASM3621486v1	Bacillus thuringiensis	Bacillus thuringiensis	6112337	Scaffold	NA	NA	MED2342465.1	MED2342471.1	MED2342465.1	MED2342466.1	MED2342467.1	MED2342471.1	NA	NA	NA	NA	NA	NA	NA	NA	NA	NA	NA	NA	NA	NA	NA	NA	NA	NA	NA	NA	NA	NA	NA	NA	1	Non-abi	NA
GCA_036214885.1	DISARM	DISARM_2	Other	DMS_other	4	6	4	0.67	Non-abi	ASM3621488v1	Bacillus thuringiensis	Bacillus thuringiensis	5751378	Scaffold	NA	NA	MED2365952.1	MED2365958.1	MED2365952.1	MED2365953.1	MED2365954.1	MED2365958.1	NA	NA	NA	NA	NA	NA	NA	NA	NA	NA	NA	NA	NA	NA	NA	NA	NA	NA	NA	NA	NA	NA	NA	NA	1	Non-abi	NA
GCA_036214945.1	DISARM	DISARM_2	Other	DMS_other	4	6	4	0.67	Non-abi	ASM3621494v1	Bacillus thuringiensis	Bacillus thuringiensis	5979305	Scaffold	NA	NA	MED2400557.1	MED2400563.1	MED2400557.1	MED2400561.1	MED2400562.1	MED2400563.1	NA	NA	NA	NA	NA	NA	NA	NA	NA	NA	NA	NA	NA	NA	NA	NA	NA	NA	NA	NA	NA	NA	NA	NA	1	Non-abi	NA
GCA_036214965.1	DISARM	DISARM_2	Other	DMS_other	4	6	4	0.67	Non-abi	ASM3621496v1	Bacillus thuringiensis	Bacillus thuringiensis	6046812	Scaffold	NA	NA	MED2386624.1	MED2386630.1	MED2386624.1	MED2386625.1	MED2386626.1	MED2386630.1	NA	NA	NA	NA	NA	NA	NA	NA	NA	NA	NA	NA	NA	NA	NA	NA	NA	NA	NA	NA	NA	NA	NA	NA	1	Non-abi	NA
GCA_036214985.1	DISARM	DISARM_2	Other	DMS_other	4	6	4	0.67	Non-abi	ASM3621498v1	Bacillus thuringiensis	Bacillus thuringiensis	6129490	Scaffold	NA	NA	MED2405347.1	MED2405353.1	MED2405347.1	MED2405351.1	MED2405352.1	MED2405353.1	NA	NA	NA	NA	NA	NA	NA	NA	NA	NA	NA	NA	NA	NA	NA	NA	NA	NA	NA	NA	NA	NA	NA	NA	1	Non-abi	NA
GCA_036215005.1	DISARM	DISARM_2	Other	DMS_other	4	6	4	0.67	Non-abi	ASM3621500v1	Bacillus thuringiensis	Bacillus thuringiensis	6128148	Scaffold	NA	NA	MED2425645.1	MED2425651.1	MED2425645.1	MED2425646.1	MED2425647.1	MED2425651.1	NA	NA	NA	NA	NA	NA	NA	NA	NA	NA	NA	NA	NA	NA	NA	NA	NA	NA	NA	NA	NA	NA	NA	NA	1	Non-abi	NA
GCA_036215025.1	DISARM	DISARM_2	Other	DMS_other	4	6	4	0.67	Non-abi	ASM3621502v1	Bacillus thuringiensis	Bacillus thuringiensis	6124354	Scaffold	NA	NA	MED2384766.1	MED2384772.1	MED2384766.1	MED2384767.1	MED2384768.1	MED2384772.1	NA	NA	NA	NA	NA	NA	NA	NA	NA	NA	NA	NA	NA	NA	NA	NA	NA	NA	NA	NA	NA	NA	NA	NA	1	Non-abi	NA
GCA_036215045.1	DISARM	DISARM_2	Other	DMS_other	4	6	4	0.67	Non-abi	ASM3621504v1	Bacillus thuringiensis	Bacillus thuringiensis	6162838	Scaffold	NA	NA	MED2551547.1	MED2551553.1	MED2551547.1	MED2551548.1	MED2551549.1	MED2551553.1	NA	NA	NA	NA	NA	NA	NA	NA	NA	NA	NA	NA	NA	NA	NA	NA	NA	NA	NA	NA	NA	NA	NA	NA	1	Non-abi	NA
GCA_036215065.1	DISARM	DISARM_2	Other	DMS_other	4	6	4	0.67	Non-abi	ASM3621506v1	Bacillus thuringiensis	Bacillus thuringiensis	6101240	Scaffold	NA	NA	MED2357577.1	MED2357583.1	MED2357577.1	MED2357581.1	MED2357582.1	MED2357583.1	NA	NA	NA	NA	NA	NA	NA	NA	NA	NA	NA	NA	NA	NA	NA	NA	NA	NA	NA	NA	NA	NA	NA	NA	1	Non-abi	NA
GCA_036215085.1	DISARM	DISARM_2	Other	DMS_other	4	6	4	0.67	Non-abi	ASM3621508v1	Bacillus thuringiensis	Bacillus thuringiensis	6116014	Scaffold	NA	NA	MED2371392.1	MED2371398.1	MED2371392.1	MED2371396.1	MED2371397.1	MED2371398.1	NA	NA	NA	NA	NA	NA	NA	NA	NA	NA	NA	NA	NA	NA	NA	NA	NA	NA	NA	NA	NA	NA	NA	NA	1	Non-abi	NA
GCA_036215105.1	DISARM	DISARM_2	Other	DMS_other	4	6	4	0.67	Non-abi	ASM3621510v1	Bacillus thuringiensis	Bacillus thuringiensis	6123326	Scaffold	NA	NA	MED2468217.1	MED2468223.1	MED2468217.1	MED2468218.1	MED2468219.1	MED2468223.1	NA	NA	NA	NA	NA	NA	NA	NA	NA	NA	NA	NA	NA	NA	NA	NA	NA	NA	NA	NA	NA	NA	NA	NA	1	Non-abi	NA
GCA_036215125.1	DISARM	DISARM_2	Other	DMS_other	4	6	4	0.67	Non-abi	ASM3621512v1	Bacillus thuringiensis	Bacillus thuringiensis	6134580	Scaffold	NA	NA	MED2455349.1	MED2455355.1	MED2455349.1	MED2455350.1	MED2455351.1	MED2455355.1	NA	NA	NA	NA	NA	NA	NA	NA	NA	NA	NA	NA	NA	NA	NA	NA	NA	NA	NA	NA	NA	NA	NA	NA	1	Non-abi	NA
GCA_036215145.1	DISARM	DISARM_2	Other	DMS_other	4	6	4	0.67	Non-abi	ASM3621514v1	Bacillus thuringiensis	Bacillus thuringiensis	6127084	Scaffold	NA	NA	MED2538220.1	MED2538226.1	MED2538220.1	MED2538224.1	MED2538225.1	MED2538226.1	NA	NA	NA	NA	NA	NA	NA	NA	NA	NA	NA	NA	NA	NA	NA	NA	NA	NA	NA	NA	NA	NA	NA	NA	1	Non-abi	NA
GCA_036215165.1	DISARM	DISARM_2	Other	DMS_other	4	6	4	0.67	Non-abi	ASM3621516v1	Bacillus thuringiensis	Bacillus thuringiensis	6171411	Scaffold	NA	NA	MED2429486.1	MED2429492.1	MED2429486.1	MED2429490.1	MED2429491.1	MED2429492.1	NA	NA	NA	NA	NA	NA	NA	NA	NA	NA	NA	NA	NA	NA	NA	NA	NA	NA	NA	NA	NA	NA	NA	NA	1	Non-abi	NA
GCA_036215185.1	DISARM	DISARM_2	Other	DMS_other	4	6	4	0.67	Non-abi	ASM3621518v1	Bacillus thuringiensis	Bacillus thuringiensis	6182841	Scaffold	NA	NA	MED2375355.1	MED2375361.1	MED2375355.1	MED2375359.1	MED2375360.1	MED2375361.1	NA	NA	NA	NA	NA	NA	NA	NA	NA	NA	NA	NA	NA	NA	NA	NA	NA	NA	NA	NA	NA	NA	NA	NA	1	Non-abi	NA
GCA_036215205.1	DISARM	DISARM_2	Other	DMS_other	4	6	4	0.67	Non-abi	ASM3621520v1	Bacillus thuringiensis	Bacillus thuringiensis	6125126	Scaffold	NA	NA	MED2417429.1	MED2417435.1	MED2417429.1	MED2417430.1	MED2417431.1	MED2417435.1	NA	NA	NA	NA	NA	NA	NA	NA	NA	NA	NA	NA	NA	NA	NA	NA	NA	NA	NA	NA	NA	NA	NA	NA	1	Non-abi	NA
GCA_036215225.1	DISARM	DISARM_2	Other	DMS_other	4	6	4	0.67	Non-abi	ASM3621522v1	Bacillus thuringiensis	Bacillus thuringiensis	6177844	Scaffold	NA	NA	MED2461272.1	MED2461278.1	MED2461272.1	MED2461273.1	MED2461274.1	MED2461278.1	NA	NA	NA	NA	NA	NA	NA	NA	NA	NA	NA	NA	NA	NA	NA	NA	NA	NA	NA	NA	NA	NA	NA	NA	1	Non-abi	NA
GCA_036215245.1	DISARM	DISARM_2	Other	DMS_other	4	6	4	0.67	Non-abi	ASM3621524v1	Bacillus thuringiensis	Bacillus thuringiensis	6129779	Scaffold	NA	NA	MED2410880.1	MED2410886.1	MED2410880.1	MED2410881.1	MED2410882.1	MED2410886.1	NA	NA	NA	NA	NA	NA	NA	NA	NA	NA	NA	NA	NA	NA	NA	NA	NA	NA	NA	NA	NA	NA	NA	NA	1	Non-abi	NA
GCA_036215265.1	DISARM	DISARM_2	Other	DMS_other	4	6	4	0.67	Non-abi	ASM3621526v1	Bacillus thuringiensis	Bacillus thuringiensis	6120684	Scaffold	NA	NA	MED2562183.1	MED2562189.1	MED2562183.1	MED2562187.1	MED2562188.1	MED2562189.1	NA	NA	NA	NA	NA	NA	NA	NA	NA	NA	NA	NA	NA	NA	NA	NA	NA	NA	NA	NA	NA	NA	NA	NA	1	Non-abi	NA
GCA_036215285.1	DISARM	DISARM_2	Other	DMS_other	4	6	4	0.67	Non-abi	ASM3621528v1	Bacillus thuringiensis	Bacillus thuringiensis	6090115	Scaffold	NA	NA	MED2530737.1	MED2530743.1	MED2530737.1	MED2530741.1	MED2530742.1	MED2530743.1	NA	NA	NA	NA	NA	NA	NA	NA	NA	NA	NA	NA	NA	NA	NA	NA	NA	NA	NA	NA	NA	NA	NA	NA	1	Non-abi	NA
GCA_036215305.1	DISARM	DISARM_2	Other	DMS_other	4	6	4	0.67	Non-abi	ASM3621530v1	Bacillus thuringiensis	Bacillus thuringiensis	6095422	Scaffold	NA	NA	MED2542697.1	MED2542703.1	MED2542697.1	MED2542701.1	MED2542702.1	MED2542703.1	NA	NA	NA	NA	NA	NA	NA	NA	NA	NA	NA	NA	NA	NA	NA	NA	NA	NA	NA	NA	NA	NA	NA	NA	1	Non-abi	NA
GCA_036215545.1	DISARM	DISARM_2	Other	DMS_other	4	6	4	0.67	Non-abi	ASM3621554v1	Bacillus thuringiensis	Bacillus thuringiensis	6285481	Scaffold	NA	NA	MED2518698.1	MED2518704.1	MED2518698.1	MED2518702.1	MED2518703.1	MED2518704.1	NA	NA	NA	NA	NA	NA	NA	NA	NA	NA	NA	NA	NA	NA	NA	NA	NA	NA	NA	NA	NA	NA	NA	NA	1	Non-abi	NA
GCA_036216185.1	RM	RM_II	RM	RM_II	3	2	2	0.67	Non-abi	ASM3621618v1	Bacillus thuringiensis	Bacillus thuringiensis	5480871	Scaffold	NA	NA	MED2877279.1	MED2877281.1	MED2877279.1	MED2877280.1	MED2877281.1	NA	NA	NA	NA	NA	NA	NA	NA	NA	NA	NA	NA	NA	NA	NA	NA	NA	NA	NA	NA	NA	NA	NA	NA	NA	1	Non-abi	NA
GCA_036216465.1	Septu	Septu	Septu	Septu_I	3	2	2	0.67	Possible abi	ASM3621646v1	Bacillus thuringiensis	Bacillus thuringiensis	5728420	Scaffold	NA	NA	MED2869539.1	MED2869542.1	MED2869539.1	MED2869540.1	MED2869542.1	NA	NA	NA	NA	NA	NA	NA	NA	NA	NA	NA	NA	NA	NA	NA	NA	NA	NA	NA	NA	NA	NA	NA	NA	NA	1	Possible abi	NA
GCA_036216685.1	DISARM	DISARM_2	Other	DMS_other	4	6	4	0.67	Non-abi	ASM3621668v1	Bacillus thuringiensis	Bacillus thuringiensis	6290026	Scaffold	NA	NA	MED2821951.1	MED2821957.1	MED2821951.1	MED2821952.1	MED2821953.1	MED2821957.1	NA	NA	NA	NA	NA	NA	NA	NA	NA	NA	NA	NA	NA	NA	NA	NA	NA	NA	NA	NA	NA	NA	NA	NA	1	Non-abi	NA
GCA_036218525.1	DISARM	DISARM_2	Other	DMS_other	4	6	4	0.67	Non-abi	ASM3621852v1	Bacillus thuringiensis	Bacillus thuringiensis	6057833	Scaffold	NA	NA	MED3444613.1	MED3444619.1	MED3444613.1	MED3444617.1	MED3444618.1	MED3444619.1	NA	NA	NA	NA	NA	NA	NA	NA	NA	NA	NA	NA	NA	NA	NA	NA	NA	NA	NA	NA	NA	NA	NA	NA	1	Non-abi	NA
GCA_036218945.1	Septu	Septu	Other	PDC-M62	3	2	2	0.67	Possible abi	ASM3621894v1	Bacillus toyonensis	Bacillus toyonensis	6562401	Scaffold	NA	NA	MED3541307.1	MED3541314.1	MED3541307.1	MED3541313.1	MED3541314.1	NA	NA	NA	NA	NA	NA	NA	NA	NA	NA	NA	NA	NA	NA	NA	NA	NA	NA	NA	NA	NA	NA	NA	NA	NA	1	Unknown	NA
GCA_036219205.1	DISARM	DISARM_2	Other	DMS_other	4	6	4	0.67	Non-abi	ASM3621920v1	Bacillus thuringiensis	Bacillus thuringiensis	6284655	Scaffold	NA	NA	MED3607244.1	MED3607250.1	MED3607244.1	MED3607245.1	MED3607246.1	MED3607250.1	NA	NA	NA	NA	NA	NA	NA	NA	NA	NA	NA	NA	NA	NA	NA	NA	NA	NA	NA	NA	NA	NA	NA	NA	1	Non-abi	NA
GCA_036350675.1	Pycsar	Pycsar	Pycsar	Pycsar	3	2	2	0.67	Abi	ASM3635067v1	Bacillus wiedmannii	Bacillus wiedmannii	5989811	Contig	NA	NA	MEE3950211.1	MEE3950213.1	MEE3950211.1	MEE3950212.1	MEE3950213.1	NA	NA	NA	NA	NA	NA	NA	NA	NA	NA	NA	NA	NA	NA	NA	NA	NA	NA	NA	NA	NA	NA	NA	NA	NA	1	Abi	NA
GCA_036543265.1	RM	RM_II	RM	RM_II	3	2	2	0.67	Non-abi	ASM3654326v1	Bacillus pacificus	Bacillus pacificus	5285402	Contig	NA	NA	MEF2479148.1	MEF2479150.1	MEF2479148.1	MEF2479149.1	MEF2479150.1	NA	NA	NA	NA	NA	NA	NA	NA	NA	NA	NA	NA	NA	NA	NA	NA	NA	NA	NA	NA	NA	NA	NA	NA	NA	1	Non-abi	NA
GCA_036851295.1	ShosTA	ShosTA	ShosTA	ShosTA	3	2	2	0.67	Possible abi	ASM3685129v1	Bacillus paranthracis	Bacillus paranthracis	5493225	Contig	NA	NA	MEG7871855.1	MEG7871857.1	MEG7871855.1	MEG7871856.1	MEG7871857.1	NA	NA	NA	NA	NA	NA	NA	NA	NA	NA	NA	NA	NA	NA	NA	NA	NA	NA	NA	NA	NA	NA	NA	NA	NA	1	Possible abi	NA
GCA_036851375.1	ShosTA	ShosTA	ShosTA	ShosTA	3	2	2	0.67	Possible abi	ASM3685137v1	Bacillus cereus	Bacillus cereus	5629630	Contig	NA	NA	MEG7888699.1	MEG7888701.1	MEG7888699.1	MEG7888700.1	MEG7888701.1	NA	NA	NA	NA	NA	NA	NA	NA	NA	NA	NA	NA	NA	NA	NA	NA	NA	NA	NA	NA	NA	NA	NA	NA	NA	1	Possible abi	NA
GCA_036851595.1	BREX	BREX_III	Other	DMS_other	4	6	4	0.67	Non-abi	ASM3685159v1	Bacillus mobilis	Bacillus mobilis	5905637	Contig	NA	NA	MEG7857853.1	MEG7857857.1	MEG7857853.1	MEG7857855.1	MEG7857856.1	MEG7857857.1	NA	NA	NA	NA	NA	NA	NA	NA	NA	NA	NA	NA	NA	NA	NA	NA	NA	NA	NA	NA	NA	NA	NA	NA	1	Non-abi	NA
GCA_036851615.1	BREX	BREX_III	Other	DMS_other	4	6	4	0.67	Non-abi	ASM3685161v1	Bacillus mobilis	Bacillus mobilis	5872959	Contig	NA	NA	MEG7955301.1	MEG7955305.1	MEG7955301.1	MEG7955302.1	MEG7955303.1	MEG7955305.1	NA	NA	NA	NA	NA	NA	NA	NA	NA	NA	NA	NA	NA	NA	NA	NA	NA	NA	NA	NA	NA	NA	NA	NA	1	Non-abi	NA
GCA_036851655.1	BREX	BREX_III	Other	DMS_other	4	6	4	0.67	Non-abi	ASM3685165v1	Bacillus mobilis	Bacillus mobilis	5872779	Contig	NA	NA	MEG7934221.1	MEG7934225.1	MEG7934221.1	MEG7934223.1	MEG7934224.1	MEG7934225.1	NA	NA	NA	NA	NA	NA	NA	NA	NA	NA	NA	NA	NA	NA	NA	NA	NA	NA	NA	NA	NA	NA	NA	NA	1	Non-abi	NA
GCA_036851755.1	Septu	Septu	Septu	Septu_I	3	2	2	0.67	Possible abi	ASM3685175v1	Bacillus paranthracis	Bacillus paranthracis	5740850	Contig	NA	NA	MEG7822093.1	MEG7822096.1	MEG7822093.1	MEG7822094.1	MEG7822096.1	NA	NA	NA	NA	NA	NA	NA	NA	NA	NA	NA	NA	NA	NA	NA	NA	NA	NA	NA	NA	NA	NA	NA	NA	NA	1	Possible abi	NA
GCA_036962425.1	RM	RM_II	RM	RM_II	3	2	2	0.67	Non-abi	ASM3696242v1	Bacillus toyonensis	Bacillus toyonensis	5969758	Scaffold	NA	NA	MEH7191434.1	MEH7191437.1	MEH7191434.1	MEH7191435.1	MEH7191437.1	NA	NA	NA	NA	NA	NA	NA	NA	NA	NA	NA	NA	NA	NA	NA	NA	NA	NA	NA	NA	NA	NA	NA	NA	NA	1	Non-abi	NA
GCA_036963285.1	Retron	Retron_I_A	Septu	Septu_other	3	2	2	0.67	Abi	ASM3696328v1	Bacillus wiedmannii	Bacillus wiedmannii	5554639	Scaffold	NA	NA	MEH7026154.1	MEH7026156.1	MEH7026154.1	MEH7026155.1	MEH7026156.1	NA	NA	NA	NA	NA	NA	NA	NA	NA	NA	NA	NA	NA	NA	NA	NA	NA	NA	NA	NA	NA	NA	NA	NA	NA	1	Possible abi	NA
GCA_036963285.1	Retron	Retron_I_A	DRT	DRT_other	3	2	2	0.67	Abi	ASM3696328v1	Bacillus wiedmannii	Bacillus wiedmannii	5554639	Scaffold	NA	NA	MEH7026154.1	MEH7026156.1	MEH7026154.1	MEH7026155.1	MEH7026156.1	NA	NA	NA	NA	NA	NA	NA	NA	NA	NA	NA	NA	NA	NA	NA	NA	NA	NA	NA	NA	NA	NA	NA	NA	NA	1	Possible abi	NA
GCA_036965025.1	RM	RM_II	Gao_mza	Gao_mza_other	3	2	2	0.67	Non-abi	ASM3696502v1	Bacillus toyonensis	Bacillus toyonensis	5712333	Scaffold	NA	NA	MEH7537137.1	MEH7537139.1	MEH7537137.1	MEH7537138.1	MEH7537139.1	NA	NA	NA	NA	NA	NA	NA	NA	NA	NA	NA	NA	NA	NA	NA	NA	NA	NA	NA	NA	NA	NA	NA	NA	NA	1	Unknown	NA
GCA_036966245.1	Pycsar	Pycsar	Pycsar	Pycsar	3	2	2	0.67	Abi	ASM3696624v1	Bacillus toyonensis	Bacillus toyonensis	5912329	Scaffold	NA	NA	MEH7707950.1	MEH7707952.1	MEH7707950.1	MEH7707951.1	MEH7707952.1	NA	NA	NA	NA	NA	NA	NA	NA	NA	NA	NA	NA	NA	NA	NA	NA	NA	NA	NA	NA	NA	NA	NA	NA	NA	1	Abi	NA
GCA_037095135.1	RM	RM_II	RM	RM_II	3	2	2	0.67	Non-abi	ASM3709513v1	Bacillus cereus	Bacillus cereus	5662845	Contig	NA	NA	MEI4713880.1	MEI4713885.1	MEI4713880.1	MEI4713881.1	MEI4713885.1	NA	NA	NA	NA	NA	NA	NA	NA	NA	NA	NA	NA	NA	NA	NA	NA	NA	NA	NA	NA	NA	NA	NA	NA	NA	1	Non-abi	NA
GCA_037120745.1	RM	RM_II	RM	RM_II	3	2	2	0.67	Non-abi	ASM3712074v1	Bacillus albus	Bacillus albus	6039072	Contig	NA	NA	MEI5947247.1	MEI5947249.1	MEI5947247.1	MEI5947248.1	MEI5947249.1	NA	NA	NA	NA	NA	NA	NA	NA	NA	NA	NA	NA	NA	NA	NA	NA	NA	NA	NA	NA	NA	NA	NA	NA	NA	1	Non-abi	NA
GCA_037120765.1	Pycsar	Pycsar	Pycsar	Pycsar	3	2	2	0.67	Abi	ASM3712076v1	Bacillus albus	Bacillus albus	5752234	Contig	NA	NA	MEI5898019.1	MEI5898021.1	MEI5898019.1	MEI5898020.1	MEI5898021.1	NA	NA	NA	NA	NA	NA	NA	NA	NA	NA	NA	NA	NA	NA	NA	NA	NA	NA	NA	NA	NA	NA	NA	NA	NA	1	Abi	NA
GCA_037120845.1	ShosTA	ShosTA	ShosTA	ShosTA	3	2	2	0.67	Possible abi	ASM3712084v1	Bacillus paranthracis	Bacillus paranthracis	5572647	Contig	NA	NA	MEI5976950.1	MEI5976952.1	MEI5976950.1	MEI5976951.1	MEI5976952.1	NA	NA	NA	NA	NA	NA	NA	NA	NA	NA	NA	NA	NA	NA	NA	NA	NA	NA	NA	NA	NA	NA	NA	NA	NA	1	Possible abi	NA
GCA_037120905.1	ShosTA	ShosTA	ShosTA	ShosTA	3	2	2	0.67	Possible abi	ASM3712090v1	Bacillus luti	Other	5498022	Contig	NA	NA	MEI5892568.1	MEI5892570.1	MEI5892568.1	MEI5892569.1	MEI5892570.1	NA	NA	NA	NA	NA	NA	NA	NA	NA	NA	NA	NA	NA	NA	NA	NA	NA	NA	NA	NA	NA	NA	NA	NA	NA	1	Possible abi	NA
GCA_037120945.1	ShosTA	ShosTA	ShosTA	ShosTA	3	2	2	0.67	Possible abi	ASM3712094v1	Bacillus luti	Other	5497444	Contig	NA	NA	MEI5930762.1	MEI5930764.1	MEI5930762.1	MEI5930763.1	MEI5930764.1	NA	NA	NA	NA	NA	NA	NA	NA	NA	NA	NA	NA	NA	NA	NA	NA	NA	NA	NA	NA	NA	NA	NA	NA	NA	1	Possible abi	NA
GCA_037120975.1	ShosTA	ShosTA	ShosTA	ShosTA	3	2	2	0.67	Possible abi	ASM3712097v1	Bacillus paranthracis	Bacillus paranthracis	5572687	Contig	NA	NA	MEI5882154.1	MEI5882156.1	MEI5882154.1	MEI5882155.1	MEI5882156.1	NA	NA	NA	NA	NA	NA	NA	NA	NA	NA	NA	NA	NA	NA	NA	NA	NA	NA	NA	NA	NA	NA	NA	NA	NA	1	Possible abi	NA
GCA_037121025.1	ShosTA	ShosTA	ShosTA	ShosTA	3	2	2	0.67	Possible abi	ASM3712102v1	Bacillus paranthracis	Bacillus paranthracis	5572031	Contig	NA	NA	MEI5960113.1	MEI5960115.1	MEI5960113.1	MEI5960114.1	MEI5960115.1	NA	NA	NA	NA	NA	NA	NA	NA	NA	NA	NA	NA	NA	NA	NA	NA	NA	NA	NA	NA	NA	NA	NA	NA	NA	1	Possible abi	NA
GCA_037121045.1	ShosTA	ShosTA	ShosTA	ShosTA	3	2	2	0.67	Possible abi	ASM3712104v1	Bacillus paranthracis	Bacillus paranthracis	5572038	Contig	NA	NA	MEI5971330.1	MEI5971332.1	MEI5971330.1	MEI5971331.1	MEI5971332.1	NA	NA	NA	NA	NA	NA	NA	NA	NA	NA	NA	NA	NA	NA	NA	NA	NA	NA	NA	NA	NA	NA	NA	NA	NA	1	Possible abi	NA
GCA_037121065.1	ShosTA	ShosTA	ShosTA	ShosTA	3	2	2	0.67	Possible abi	ASM3712106v1	Bacillus paranthracis	Bacillus paranthracis	5571241	Contig	NA	NA	MEI5876348.1	MEI5876350.1	MEI5876348.1	MEI5876349.1	MEI5876350.1	NA	NA	NA	NA	NA	NA	NA	NA	NA	NA	NA	NA	NA	NA	NA	NA	NA	NA	NA	NA	NA	NA	NA	NA	NA	1	Possible abi	NA
GCA_037121095.1	ShosTA	ShosTA	ShosTA	ShosTA	3	2	2	0.67	Possible abi	ASM3712109v1	Bacillus paranthracis	Bacillus paranthracis	5572322	Contig	NA	NA	MEI5904653.1	MEI5904655.1	MEI5904653.1	MEI5904654.1	MEI5904655.1	NA	NA	NA	NA	NA	NA	NA	NA	NA	NA	NA	NA	NA	NA	NA	NA	NA	NA	NA	NA	NA	NA	NA	NA	NA	1	Possible abi	NA
GCA_037121105.1	ShosTA	ShosTA	ShosTA	ShosTA	3	2	2	0.67	Possible abi	ASM3712110v1	Bacillus paranthracis	Bacillus paranthracis	5571990	Contig	NA	NA	MEI5982482.1	MEI5982484.1	MEI5982482.1	MEI5982483.1	MEI5982484.1	NA	NA	NA	NA	NA	NA	NA	NA	NA	NA	NA	NA	NA	NA	NA	NA	NA	NA	NA	NA	NA	NA	NA	NA	NA	1	Possible abi	NA
GCA_037199665.1	ShosTA	ShosTA	ShosTA	ShosTA	3	2	2	0.67	Possible abi	ASM3719966v1	Bacillus paranthracis	Bacillus paranthracis	5572735	Contig	NA	NA	MEI9491708.1	MEI9491710.1	MEI9491708.1	MEI9491709.1	MEI9491710.1	NA	NA	NA	NA	NA	NA	NA	NA	NA	NA	NA	NA	NA	NA	NA	NA	NA	NA	NA	NA	NA	NA	NA	NA	NA	1	Possible abi	NA
GCA_037907085.1	RM	RM_II	RM	RM_II	2	3	2	0.67	Non-abi	ASM3790708v1	Bacillus cereus	Bacillus cereus	5751414	Scaffold	NA	NA	MEJ9233921.1	MEJ9233922.1	MEJ9233921.1	MEJ9233922.1	NA	NA	NA	NA	NA	NA	NA	NA	NA	NA	NA	NA	NA	NA	NA	NA	NA	NA	NA	NA	NA	NA	NA	NA	NA	NA	1	Non-abi	NA
GCA_037907145.1	MADS	MADS	Other	DMS_other	3	2	2	0.67	Non-abi	ASM3790714v1	Bacillus cereus	Bacillus cereus	6562080	Scaffold	NA	NA	MEJ9245227.1	MEJ9245229.1	MEJ9245227.1	MEJ9245228.1	MEJ9245229.1	NA	NA	NA	NA	NA	NA	NA	NA	NA	NA	NA	NA	NA	NA	NA	NA	NA	NA	NA	NA	NA	NA	NA	NA	NA	1	Non-abi	NA
GCA_037907285.1	DISARM	DISARM_2	Other	DMS_other	4	6	4	0.67	Non-abi	ASM3790728v1	Bacillus thuringiensis	Bacillus thuringiensis	6110534	Scaffold	NA	NA	MEJ9138239.1	MEJ9138245.1	MEJ9138239.1	MEJ9138240.1	MEJ9138241.1	MEJ9138245.1	NA	NA	NA	NA	NA	NA	NA	NA	NA	NA	NA	NA	NA	NA	NA	NA	NA	NA	NA	NA	NA	NA	NA	NA	1	Non-abi	NA
GCA_037907325.1	DISARM	DISARM_2	Other	DMS_other	4	6	4	0.67	Non-abi	ASM3790732v1	Bacillus thuringiensis	Bacillus thuringiensis	5864120	Scaffold	NA	NA	MEJ9204949.1	MEJ9204955.1	MEJ9204949.1	MEJ9204953.1	MEJ9204954.1	MEJ9204955.1	NA	NA	NA	NA	NA	NA	NA	NA	NA	NA	NA	NA	NA	NA	NA	NA	NA	NA	NA	NA	NA	NA	NA	NA	1	Non-abi	NA
GCA_037907545.1	DISARM	DISARM_2	Other	DMS_other	4	6	4	0.67	Non-abi	ASM3790754v1	Bacillus thuringiensis	Bacillus thuringiensis	6234429	Scaffold	NA	NA	MEJ9265133.1	MEJ9265139.1	MEJ9265133.1	MEJ9265137.1	MEJ9265138.1	MEJ9265139.1	NA	NA	NA	NA	NA	NA	NA	NA	NA	NA	NA	NA	NA	NA	NA	NA	NA	NA	NA	NA	NA	NA	NA	NA	1	Non-abi	NA
GCA_900176835.1	BREX	BREX_III	BREX	BREX_III	4	6	4	0.67	Non-abi	Bcereus.16-00221	Bacillus paranthracis	Bacillus paranthracis	5393214	Scaffold	NA	NA	SME36440.1	SME36467.1	SME36440.1	SME36446.1	SME36457.1	SME36467.1	NA	NA	NA	NA	NA	NA	NA	NA	NA	NA	NA	NA	NA	NA	NA	NA	NA	NA	NA	NA	NA	NA	NA	NA	1	Non-abi	NA
GCA_900176985.1	Dnd	Dnd	Dnd	Dnd	9	6	6	0.67	Non-abi	Bcereus.16-00193	Bacillus paranthracis	Bacillus paranthracis	5346054	Scaffold	NA	NA	SME33508.1	SME34234.1	SME33508.1	SME33512.1	SME33516.1	SME33519.1	SME33917.1	SME33930.1	SME34220.1	SME34229.1	SME34234.1	NA	NA	NA	NA	NA	NA	NA	NA	NA	NA	NA	NA	NA	NA	NA	NA	NA	NA	NA	1	Non-abi	NA
GCA_900445355.1	RM	RM_II	RM	RM_II	3	2	2	0.67	Non-abi	43024_D01	Bacillus cereus	Bacillus cereus	5415694	Contig	NA	NA	SPT90615.1	SPT90617.1	SPT90615.1	SPT90616.1	SPT90617.1	NA	NA	NA	NA	NA	NA	NA	NA	NA	NA	NA	NA	NA	NA	NA	NA	NA	NA	NA	NA	NA	NA	NA	NA	NA	1	Non-abi	NA
GCF_000500585.1	Dynamins	Eleos	Dynamins	Dynamins	2	3	2	0.67	Unknown	Bacillus thuringiensis strain LM1212	Bacillus thuringiensis LM1212	Bacillus thuringiensis	6062180	Scaffold	NA	NA	WP_029437670.1	WP_029437672.1	WP_029437670.1	WP_029437672.1	NA	NA	NA	NA	NA	NA	NA	NA	NA	NA	NA	NA	NA	NA	NA	NA	NA	NA	NA	NA	NA	NA	NA	NA	NA	NA	1	Unknown	NA
GCF_000987785.1	RM	RM_I	RM	RM_I	2	3	2	0.67	Non-abi	ASM98778v1	Bacillus cereus	Bacillus cereus	5467646	Contig	NA	NA	WP_046648818.1	WP_046648820.1	WP_046648818.1	WP_046648820.1	NA	NA	NA	NA	NA	NA	NA	NA	NA	NA	NA	NA	NA	NA	NA	NA	NA	NA	NA	NA	NA	NA	NA	NA	NA	NA	1	Non-abi	NA
GCF_001913295.1	RM	RM_II	RM	RM_II	2	3	2	0.67	Non-abi	ASM191329v1	Bacillus cereus	Bacillus cereus	5178732	Contig	NA	NA	WP_074532328.1	WP_074532330.1	WP_074532328.1	WP_074532330.1	NA	NA	NA	NA	NA	NA	NA	NA	NA	NA	NA	NA	NA	NA	NA	NA	NA	NA	NA	NA	NA	NA	NA	NA	NA	NA	1	Non-abi	NA
GCF_001913305.1	RM	RM_I	RM	RM_I	2	3	2	0.67	Non-abi	ASM191330v1	Bacillus cereus	Bacillus cereus	5056178	Scaffold	NA	NA	WP_074607503.1	WP_074607507.1	WP_074607503.1	WP_074607507.1	NA	NA	NA	NA	NA	NA	NA	NA	NA	NA	NA	NA	NA	NA	NA	NA	NA	NA	NA	NA	NA	NA	NA	NA	NA	NA	1	Non-abi	NA
GCF_001913375.1	RM	RM_II	RM	RM_II	2	3	2	0.67	Non-abi	ASM191337v1	Bacillus cereus	Bacillus cereus	5337157	Contig	NA	NA	WP_071759184.1	WP_071759185.1	WP_071759184.1	WP_071759185.1	NA	NA	NA	NA	NA	NA	NA	NA	NA	NA	NA	NA	NA	NA	NA	NA	NA	NA	NA	NA	NA	NA	NA	NA	NA	NA	1	Non-abi	NA
GCF_001913405.1	RM	RM_I	RM	RM_I	2	3	2	0.67	Non-abi	ASM191340v1	Bacillus cereus	Bacillus cereus	5638976	Contig	NA	NA	WP_074593201.1	WP_074593202.1	WP_074593201.1	WP_074593202.1	NA	NA	NA	NA	NA	NA	NA	NA	NA	NA	NA	NA	NA	NA	NA	NA	NA	NA	NA	NA	NA	NA	NA	NA	NA	NA	1	Non-abi	NA
GCF_001913535.1	RM	RM_I	RM	RM_I	2	3	2	0.67	Non-abi	ASM191353v1	Bacillus cereus	Bacillus cereus	5282477	Scaffold	NA	NA	WP_061184692.1	WP_061184694.1	WP_061184692.1	WP_061184694.1	NA	NA	NA	NA	NA	NA	NA	NA	NA	NA	NA	NA	NA	NA	NA	NA	NA	NA	NA	NA	NA	NA	NA	NA	NA	NA	1	Non-abi	NA
GCF_001913535.1	RM	RM_II	RM	RM_II	2	3	2	0.67	Non-abi	ASM191353v1	Bacillus cereus	Bacillus cereus	5282477	Scaffold	NA	NA	WP_074543226.1	WP_074543227.1	WP_074543226.1	WP_074543227.1	NA	NA	NA	NA	NA	NA	NA	NA	NA	NA	NA	NA	NA	NA	NA	NA	NA	NA	NA	NA	NA	NA	NA	NA	NA	NA	1	Non-abi	NA
GCF_001913635.1	RM	RM_I	RM	RM_I	2	3	2	0.67	Non-abi	ASM191363v1	Bacillus cereus	Bacillus cereus	5358633	Contig	NA	NA	WP_074555636.1	WP_074555640.1	WP_074555636.1	WP_074555640.1	NA	NA	NA	NA	NA	NA	NA	NA	NA	NA	NA	NA	NA	NA	NA	NA	NA	NA	NA	NA	NA	NA	NA	NA	NA	NA	1	Non-abi	NA
GCF_001913635.1	PrrC	PrrC	RM	RM_I	3	3	2	0.67	Abi	ASM191363v1	Bacillus cereus	Bacillus cereus	5358633	Contig	NA	NA	WP_074554130.1	WP_074554134.1	WP_074554130.1	WP_074554132.1	WP_074554134.1	NA	NA	NA	NA	NA	NA	NA	NA	NA	NA	NA	NA	NA	NA	NA	NA	NA	NA	NA	NA	NA	NA	NA	NA	NA	1	Non-abi	NA
GCF_001913645.1	CBASS	CBASS_I	CBASS	CBASS_I	2	3	2	0.67	Abi	ASM191364v1	Bacillus cereus	Bacillus cereus	5393185	Scaffold	NA	NA	WP_062821530.1	WP_062821531.1	WP_062821530.1	WP_062821531.1	NA	NA	NA	NA	NA	NA	NA	NA	NA	NA	NA	NA	NA	NA	NA	NA	NA	NA	NA	NA	NA	NA	NA	NA	NA	NA	1	Abi	NA
GCF_001936485.1	Menshen	Menshen	Menshen	Menshen	2	3	2	0.67	Unknown	ASM193648v1	Bacillus cereus	Bacillus cereus	5373808	Scaffold	NA	NA	WP_075396561.1	WP_075396562.1	WP_075396561.1	WP_075396562.1	NA	NA	NA	NA	NA	NA	NA	NA	NA	NA	NA	NA	NA	NA	NA	NA	NA	NA	NA	NA	NA	NA	NA	NA	NA	NA	1	Unknown	NA
GCF_001941905.1	Menshen	Menshen	Menshen	Menshen	2	3	2	0.67	Unknown	ASM194190v1	Bacillus cereus	Bacillus cereus	5340399	Complete Genome	NA	NA	WP_075396561.1	WP_075396562.1	WP_075396561.1	WP_075396562.1	NA	NA	NA	NA	NA	NA	NA	NA	NA	NA	NA	NA	NA	NA	NA	NA	NA	NA	NA	NA	NA	NA	NA	NA	NA	NA	1	Unknown	NA
GCF_001941925.1	Menshen	Menshen	Menshen	Menshen	2	3	2	0.67	Unknown	ASM194192v1	Bacillus cereus	Bacillus cereus	5324171	Complete Genome	NA	NA	WP_075396561.1	WP_075396562.1	WP_075396561.1	WP_075396562.1	NA	NA	NA	NA	NA	NA	NA	NA	NA	NA	NA	NA	NA	NA	NA	NA	NA	NA	NA	NA	NA	NA	NA	NA	NA	NA	1	Unknown	NA
GCF_002078195.1	RM	RM_I	RM	RM_I	2	3	2	0.67	Non-abi	ASM207819v1	Bacillus cereus	Bacillus cereus	5862070	Contig	NA	NA	WP_081143876.1	WP_081143877.1	WP_081143876.1	WP_081143877.1	NA	NA	NA	NA	NA	NA	NA	NA	NA	NA	NA	NA	NA	NA	NA	NA	NA	NA	NA	NA	NA	NA	NA	NA	NA	NA	1	Non-abi	NA
GCF_002200085.1	Retron	Retron_III	Retron	Retron_III	2	3	2	0.67	Abi	ASM220008v1	Bacillus cereus	Bacillus cereus	5992149	Contig	NA	NA	WP_088345111.1	WP_088345115.1	WP_088345111.1	WP_088345115.1	NA	NA	NA	NA	NA	NA	NA	NA	NA	NA	NA	NA	NA	NA	NA	NA	NA	NA	NA	NA	NA	NA	NA	NA	NA	NA	1	Abi	NA
GCF_002201705.1	RM	RM_II	RM	RM_II	2	3	2	0.67	Non-abi	ASM220170v1	Bacillus cereus	Bacillus cereus	5565150	Scaffold	NA	NA	WP_071759184.1	WP_071759185.1	WP_071759184.1	WP_071759185.1	NA	NA	NA	NA	NA	NA	NA	NA	NA	NA	NA	NA	NA	NA	NA	NA	NA	NA	NA	NA	NA	NA	NA	NA	NA	NA	1	Non-abi	NA
GCF_002807445.1	RM	RM_I	RM	RM_I	2	3	2	0.67	Non-abi	ASM280744v1	Bacillus cereus	Bacillus cereus	5713243	Contig	NA	NA	WP_078404679.1	WP_078404683.1	WP_078404679.1	WP_078404683.1	NA	NA	NA	NA	NA	NA	NA	NA	NA	NA	NA	NA	NA	NA	NA	NA	NA	NA	NA	NA	NA	NA	NA	NA	NA	NA	1	Non-abi	NA
GCF_002807445.1	Menshen	Menshen	Menshen	Menshen	2	3	2	0.67	Unknown	ASM280744v1	Bacillus cereus	Bacillus cereus	5713243	Contig	NA	NA	WP_161945243.1	WP_161945244.1	WP_161945243.1	WP_161945244.1	NA	NA	NA	NA	NA	NA	NA	NA	NA	NA	NA	NA	NA	NA	NA	NA	NA	NA	NA	NA	NA	NA	NA	NA	NA	NA	1	Unknown	NA
GCF_002911795.1	Retron	Retron_III	Retron	Retron_III	2	3	2	0.67	Abi	ASM291179v1	Bacillus thuringiensis serovar medellin	Bacillus thuringiensis	7018350	Contig	NA	NA	WP_088065462.1	WP_088065464.1	WP_088065462.1	WP_088065464.1	NA	NA	NA	NA	NA	NA	NA	NA	NA	NA	NA	NA	NA	NA	NA	NA	NA	NA	NA	NA	NA	NA	NA	NA	NA	NA	1	Abi	NA
GCF_002911795.1	Thoeris	Thoeris_I	Thoeris	Thoeris_I	2	3	2	0.67	Abi	ASM291179v1	Bacillus thuringiensis serovar medellin	Bacillus thuringiensis	7018350	Contig	NA	NA	WP_088070988.1	WP_088070990.1	WP_088070988.1	WP_088070990.1	NA	NA	NA	NA	NA	NA	NA	NA	NA	NA	NA	NA	NA	NA	NA	NA	NA	NA	NA	NA	NA	NA	NA	NA	NA	NA	1	Abi	NA
GCF_002911835.1	CRISPR-Cas	CAS_Class1-I-C	CRISPR-Cas	CAS_other	2	3	2	0.67	Non-abi	ASM291183v1	Bacillus thuringiensis serovar kyushuensis	Bacillus thuringiensis	6569850	Contig	NA	NA	WP_103591726.1	WP_103591727.1	WP_103591726.1	WP_103591727.1	NA	NA	NA	NA	NA	NA	NA	NA	NA	NA	NA	NA	NA	NA	NA	NA	NA	NA	NA	NA	NA	NA	NA	NA	NA	NA	1	Non-abi	NA
GCF_002911835.1	Septu	Septu	Other	PDC-M62	3	2	2	0.67	Possible abi	ASM291183v1	Bacillus thuringiensis serovar kyushuensis	Bacillus thuringiensis	6569850	Contig	NA	NA	WP_103591872.1	WP_103591876.1	WP_103591872.1	WP_103591873.1	WP_103591876.1	NA	NA	NA	NA	NA	NA	NA	NA	NA	NA	NA	NA	NA	NA	NA	NA	NA	NA	NA	NA	NA	NA	NA	NA	NA	1	Unknown	NA
GCF_004153515.1	PrrC	PrrC	RM	RM_I	3	3	2	0.67	Abi	ASM415351v1	Bacillus thuringiensis	Bacillus thuringiensis	5261475	Contig	NA	NA	WP_074554130.1	WP_074554134.1	WP_074554130.1	WP_074554132.1	WP_074554134.1	NA	NA	NA	NA	NA	NA	NA	NA	NA	NA	NA	NA	NA	NA	NA	NA	NA	NA	NA	NA	NA	NA	NA	NA	NA	1	Non-abi	NA
GCF_007668075.1	RM	RM_I	RM	RM_I	2	3	2	0.67	Non-abi	ASM766807v1	Bacillus cereus	Bacillus cereus	5559794	Scaffold	NA	NA	WP_144608188.1	WP_144608189.1	WP_144608188.1	WP_144608189.1	NA	NA	NA	NA	NA	NA	NA	NA	NA	NA	NA	NA	NA	NA	NA	NA	NA	NA	NA	NA	NA	NA	NA	NA	NA	NA	1	Non-abi	NA
GCF_007668125.1	RM	RM_I	RM	RM_I	2	3	2	0.67	Non-abi	ASM766812v1	Bacillus cereus	Bacillus cereus	5550934	Scaffold	NA	NA	WP_144608188.1	WP_144608189.1	WP_144608188.1	WP_144608189.1	NA	NA	NA	NA	NA	NA	NA	NA	NA	NA	NA	NA	NA	NA	NA	NA	NA	NA	NA	NA	NA	NA	NA	NA	NA	NA	1	Non-abi	NA
GCF_007671965.1	RM	RM_I	RM	RM_I	2	3	2	0.67	Non-abi	ASM767196v1	Bacillus thuringiensis	Bacillus thuringiensis	5999302	Scaffold	NA	NA	WP_087979616.1	WP_087979618.1	WP_087979616.1	WP_087979618.1	NA	NA	NA	NA	NA	NA	NA	NA	NA	NA	NA	NA	NA	NA	NA	NA	NA	NA	NA	NA	NA	NA	NA	NA	NA	NA	1	Non-abi	NA
GCF_007676775.1	RM	RM_II	RM	RM_II	3	2	2	0.67	Non-abi	ASM767677v1	Bacillus cereus	Bacillus cereus	5564234	Scaffold	NA	NA	WP_098213041.1	WP_098213046.1	WP_098213041.1	WP_098213045.1	WP_098213046.1	NA	NA	NA	NA	NA	NA	NA	NA	NA	NA	NA	NA	NA	NA	NA	NA	NA	NA	NA	NA	NA	NA	NA	NA	NA	1	Non-abi	NA
GCF_007678495.1	RM	RM_I	RM	RM_I	2	3	2	0.67	Non-abi	ASM767849v1	Bacillus thuringiensis	Bacillus thuringiensis	5392588	Scaffold	NA	NA	WP_061531378.1	WP_061531379.1	WP_061531378.1	WP_061531379.1	NA	NA	NA	NA	NA	NA	NA	NA	NA	NA	NA	NA	NA	NA	NA	NA	NA	NA	NA	NA	NA	NA	NA	NA	NA	NA	1	Non-abi	NA
GCF_007678925.1	BREX	BREX_I	BREX	BREX_I	4	6	4	0.67	Non-abi	ASM767892v1	Bacillus thuringiensis	Bacillus thuringiensis	5229788	Scaffold	NA	NA	WP_098882706.1	WP_098882709.1	WP_098882706.1	WP_098882707.1	WP_098882708.1	WP_098882709.1	NA	NA	NA	NA	NA	NA	NA	NA	NA	NA	NA	NA	NA	NA	NA	NA	NA	NA	NA	NA	NA	NA	NA	NA	1	Non-abi	NA
GCF_009935145.1	Lamassu	Lamassu	Lamassu	Lamassu	2	3	2	0.67	Abi	ASM993514v1	Bacillus cereus	Bacillus cereus	5809106	Scaffold	NA	NA	WP_161519791.1	WP_161519792.1	WP_161519791.1	WP_161519792.1	NA	NA	NA	NA	NA	NA	NA	NA	NA	NA	NA	NA	NA	NA	NA	NA	NA	NA	NA	NA	NA	NA	NA	NA	NA	NA	1	Abi	NA
GCF_010578105.1	PrrC	PrrC	RM	RM_I	3	3	2	0.67	Abi	ASM1057810v1	Bacillus cereus	Bacillus cereus	5692737	Scaffold	NA	NA	WP_163092922.1	WP_163092924.1	WP_163092922.1	WP_163092923.1	WP_163092924.1	NA	NA	NA	NA	NA	NA	NA	NA	NA	NA	NA	NA	NA	NA	NA	NA	NA	NA	NA	NA	NA	NA	NA	NA	NA	1	Non-abi	NA
GCF_011751575.1	Pycsar	Pycsar	Pycsar	Pycsar	3	2	2	0.67	Abi	ASM1175157v1	Bacillus albus	Bacillus albus	5371297	Scaffold	NA	NA	WP_166704307.1	WP_166704309.1	WP_166704307.1	WP_166704308.1	WP_166704309.1	NA	NA	NA	NA	NA	NA	NA	NA	NA	NA	NA	NA	NA	NA	NA	NA	NA	NA	NA	NA	NA	NA	NA	NA	NA	1	Abi	NA
GCF_011751595.1	RM	RM_II	RM	RM_II	2	3	2	0.67	Non-abi	ASM1175159v1	Bacillus albus	Bacillus albus	5760676	Scaffold	NA	NA	WP_166689396.1	WP_166689397.1	WP_166689396.1	WP_166689397.1	NA	NA	NA	NA	NA	NA	NA	NA	NA	NA	NA	NA	NA	NA	NA	NA	NA	NA	NA	NA	NA	NA	NA	NA	NA	NA	1	Non-abi	NA
GCF_011751595.1	RM	RM_II	RM	RM_II	3	2	2	0.67	Non-abi	ASM1175159v1	Bacillus albus	Bacillus albus	5760676	Scaffold	NA	NA	WP_166689240.1	WP_166689242.1	WP_166689240.1	WP_166689241.1	WP_166689242.1	NA	NA	NA	NA	NA	NA	NA	NA	NA	NA	NA	NA	NA	NA	NA	NA	NA	NA	NA	NA	NA	NA	NA	NA	NA	1	Non-abi	NA
GCF_014876595.1	RM	RM_I	RM	RM_I	2	3	2	0.67	Non-abi	ASM1487659v1	Bacillus pacificus	Bacillus pacificus	5577895	Scaffold	NA	NA	WP_046648818.1	WP_046648820.1	WP_046648818.1	WP_046648820.1	NA	NA	NA	NA	NA	NA	NA	NA	NA	NA	NA	NA	NA	NA	NA	NA	NA	NA	NA	NA	NA	NA	NA	NA	NA	NA	1	Non-abi	NA
GCF_014876635.1	RM	RM_I	RM	RM_I	2	3	2	0.67	Non-abi	ASM1487663v1	Bacillus pacificus	Bacillus pacificus	5438421	Contig	NA	NA	WP_046648818.1	WP_046648820.1	WP_046648818.1	WP_046648820.1	NA	NA	NA	NA	NA	NA	NA	NA	NA	NA	NA	NA	NA	NA	NA	NA	NA	NA	NA	NA	NA	NA	NA	NA	NA	NA	1	Non-abi	NA
GCF_014876645.1	RM	RM_I	RM	RM_I	2	3	2	0.67	Non-abi	ASM1487664v1	Bacillus pacificus	Bacillus pacificus	5431365	Scaffold	NA	NA	WP_046648818.1	WP_046648820.1	WP_046648818.1	WP_046648820.1	NA	NA	NA	NA	NA	NA	NA	NA	NA	NA	NA	NA	NA	NA	NA	NA	NA	NA	NA	NA	NA	NA	NA	NA	NA	NA	1	Non-abi	NA
GCF_014876665.1	RM	RM_I	RM	RM_I	2	3	2	0.67	Non-abi	ASM1487666v1	Bacillus pacificus	Bacillus pacificus	5441887	Scaffold	NA	NA	WP_046648818.1	WP_046648820.1	WP_046648818.1	WP_046648820.1	NA	NA	NA	NA	NA	NA	NA	NA	NA	NA	NA	NA	NA	NA	NA	NA	NA	NA	NA	NA	NA	NA	NA	NA	NA	NA	1	Non-abi	NA
GCF_014876695.1	RM	RM_I	RM	RM_I	2	3	2	0.67	Non-abi	ASM1487669v1	Bacillus pacificus	Bacillus pacificus	5468422	Scaffold	NA	NA	WP_046648818.1	WP_046648820.1	WP_046648818.1	WP_046648820.1	NA	NA	NA	NA	NA	NA	NA	NA	NA	NA	NA	NA	NA	NA	NA	NA	NA	NA	NA	NA	NA	NA	NA	NA	NA	NA	1	Non-abi	NA
GCF_014876735.1	RM	RM_I	RM	RM_I	2	3	2	0.67	Non-abi	ASM1487673v1	Bacillus pacificus	Bacillus pacificus	5431494	Scaffold	NA	NA	WP_046648818.1	WP_046648820.1	WP_046648818.1	WP_046648820.1	NA	NA	NA	NA	NA	NA	NA	NA	NA	NA	NA	NA	NA	NA	NA	NA	NA	NA	NA	NA	NA	NA	NA	NA	NA	NA	1	Non-abi	NA
GCF_018332475.1	BREX	BREX_V	BREX	BREX_V	4	6	4	0.67	Non-abi	ASM1833247v1	Bacillus sanguinis	Other	5479511	Contig	NA	NA	WP_212956140.1	WP_212956143.1	WP_212956140.1	WP_212956141.1	WP_212956142.1	WP_212956143.1	NA	NA	NA	NA	NA	NA	NA	NA	NA	NA	NA	NA	NA	NA	NA	NA	NA	NA	NA	NA	NA	NA	NA	NA	1	Non-abi	NA
GCF_022458675.1	BREX	BREX_V	BREX	BREX_V	4	6	4	0.67	Non-abi	ASM2245867v1	Bacillus wiedmannii	Bacillus wiedmannii	5845085	Contig	NA	NA	WP_240368498.1	WP_240368501.1	WP_240368498.1	WP_240368499.1	WP_240368500.1	WP_240368501.1	NA	NA	NA	NA	NA	NA	NA	NA	NA	NA	NA	NA	NA	NA	NA	NA	NA	NA	NA	NA	NA	NA	NA	NA	1	Non-abi	NA
GCF_022458685.1	BREX	BREX_V	BREX	BREX_V	4	6	4	0.67	Non-abi	ASM2245868v1	Bacillus wiedmannii	Bacillus wiedmannii	5844185	Contig	NA	NA	WP_240368498.1	WP_240368501.1	WP_240368498.1	WP_240368499.1	WP_240368500.1	WP_240368501.1	NA	NA	NA	NA	NA	NA	NA	NA	NA	NA	NA	NA	NA	NA	NA	NA	NA	NA	NA	NA	NA	NA	NA	NA	1	Non-abi	NA
GCF_022458695.1	BREX	BREX_V	BREX	BREX_V	4	6	4	0.67	Non-abi	ASM2245869v1	Bacillus wiedmannii	Bacillus wiedmannii	5833972	Contig	NA	NA	WP_240368498.1	WP_240368501.1	WP_240368498.1	WP_240368499.1	WP_240368500.1	WP_240368501.1	NA	NA	NA	NA	NA	NA	NA	NA	NA	NA	NA	NA	NA	NA	NA	NA	NA	NA	NA	NA	NA	NA	NA	NA	1	Non-abi	NA
GCF_022662555.1	RM	RM_I	RM	RM_I	2	3	2	0.67	Non-abi	ASM2266255v1	Bacillus cereus group sp. BfR-BA-01538	Other	5644107	Contig	NA	NA	WP_078404679.1	WP_078404683.1	WP_078404679.1	WP_078404683.1	NA	NA	NA	NA	NA	NA	NA	NA	NA	NA	NA	NA	NA	NA	NA	NA	NA	NA	NA	NA	NA	NA	NA	NA	NA	NA	1	Non-abi	NA
GCF_022662635.1	RM	RM_II	RM	RM_II	2	3	2	0.67	Non-abi	ASM2266263v1	Bacillus cereus group sp. BfR-BA-01522	Other	4134432	Contig	NA	NA	WP_011983848.1	WP_011983849.1	WP_011983848.1	WP_011983849.1	NA	NA	NA	NA	NA	NA	NA	NA	NA	NA	NA	NA	NA	NA	NA	NA	NA	NA	NA	NA	NA	NA	NA	NA	NA	NA	1	Non-abi	NA
GCF_022662735.1	Lamassu	Lamassu	Lamassu	Lamassu	2	3	2	0.67	Abi	ASM2266273v1	Bacillus cereus group sp. BfR-BA-01511	Other	5211258	Contig	NA	NA	WP_242263069.1	WP_242263070.1	WP_242263069.1	WP_242263070.1	NA	NA	NA	NA	NA	NA	NA	NA	NA	NA	NA	NA	NA	NA	NA	NA	NA	NA	NA	NA	NA	NA	NA	NA	NA	NA	1	Abi	NA
GCF_022662775.1	RM	RM_I	RM	RM_I	2	3	2	0.67	Non-abi	ASM2266277v1	Bacillus cereus group sp. BfR-BA-01495	Other	5174204	Contig	NA	NA	WP_095842562.1	WP_095842563.1	WP_095842562.1	WP_095842563.1	NA	NA	NA	NA	NA	NA	NA	NA	NA	NA	NA	NA	NA	NA	NA	NA	NA	NA	NA	NA	NA	NA	NA	NA	NA	NA	1	Non-abi	NA
GCF_022662815.1	CRISPR-Cas	CAS_Class2-II-C	CRISPR-Cas	CAS_Class2-II-C	2	3	2	0.67	Non-abi	ASM2266281v1	Bacillus cereus group sp. BfR-BA-01492	Other	4186079	Contig	NA	NA	WP_242196483.1	WP_242196486.1	WP_242196483.1	WP_242196486.1	NA	NA	NA	NA	NA	NA	NA	NA	NA	NA	NA	NA	NA	NA	NA	NA	NA	NA	NA	NA	NA	NA	NA	NA	NA	NA	1	Non-abi	NA
GCF_022662895.1	BREX	BREX_III	BREX	BREX_III	4	6	4	0.67	Non-abi	ASM2266289v1	Bacillus cereus group sp. BfR-BA-01455	Other	5360845	Contig	NA	NA	WP_242290715.1	WP_242290724.1	WP_242290715.1	WP_242290718.1	WP_242290720.1	WP_242290724.1	NA	NA	NA	NA	NA	NA	NA	NA	NA	NA	NA	NA	NA	NA	NA	NA	NA	NA	NA	NA	NA	NA	NA	NA	1	Non-abi	NA
GCF_022662955.1	BREX	BREX_III	BREX	BREX_III	4	6	4	0.67	Non-abi	ASM2266295v1	Bacillus cereus group sp. BfR-BA-01451	Other	5183963	Contig	NA	NA	WP_242290715.1	WP_242290724.1	WP_242290715.1	WP_242290718.1	WP_242290720.1	WP_242290724.1	NA	NA	NA	NA	NA	NA	NA	NA	NA	NA	NA	NA	NA	NA	NA	NA	NA	NA	NA	NA	NA	NA	NA	NA	1	Non-abi	NA
GCF_022663215.1	RM	RM_I	RM	RM_I	2	3	2	0.67	Non-abi	ASM2266321v1	Bacillus cereus group sp. BfR-BA-01424	Other	5362314	Contig	NA	NA	WP_242297525.1	WP_242297526.1	WP_242297525.1	WP_242297526.1	NA	NA	NA	NA	NA	NA	NA	NA	NA	NA	NA	NA	NA	NA	NA	NA	NA	NA	NA	NA	NA	NA	NA	NA	NA	NA	1	Non-abi	NA
GCF_022663305.1	RM	RM_II	RM	RM_II	2	3	2	0.67	Non-abi	ASM2266330v1	Bacillus cereus group sp. BfR-BA-01408	Other	5125622	Contig	NA	NA	WP_242269971.1	WP_242269972.1	WP_242269971.1	WP_242269972.1	NA	NA	NA	NA	NA	NA	NA	NA	NA	NA	NA	NA	NA	NA	NA	NA	NA	NA	NA	NA	NA	NA	NA	NA	NA	NA	1	Non-abi	NA
GCF_022663595.1	RM	RM_II	RM	RM_II	2	3	2	0.67	Non-abi	ASM2266359v1	Bacillus cereus group sp. BfR-BA-01360	Other	4187838	Contig	NA	NA	WP_011983848.1	WP_011983849.1	WP_011983848.1	WP_011983849.1	NA	NA	NA	NA	NA	NA	NA	NA	NA	NA	NA	NA	NA	NA	NA	NA	NA	NA	NA	NA	NA	NA	NA	NA	NA	NA	1	Non-abi	NA
GCF_022663675.1	RM	RM_II	RM	RM_II	2	3	2	0.67	Non-abi	ASM2266367v1	Bacillus cereus group sp. BfR-BA-01355	Other	6166464	Contig	NA	NA	WP_242313899.1	WP_242313901.1	WP_242313899.1	WP_242313901.1	NA	NA	NA	NA	NA	NA	NA	NA	NA	NA	NA	NA	NA	NA	NA	NA	NA	NA	NA	NA	NA	NA	NA	NA	NA	NA	1	Non-abi	NA
GCF_022663835.1	Lamassu	Lamassu	Lamassu	Lamassu	2	3	2	0.67	Abi	ASM2266383v1	Bacillus cereus group sp. BfR-BA-01347	Other	6424546	Contig	NA	NA	WP_242281059.1	WP_242281060.1	WP_242281059.1	WP_242281060.1	NA	NA	NA	NA	NA	NA	NA	NA	NA	NA	NA	NA	NA	NA	NA	NA	NA	NA	NA	NA	NA	NA	NA	NA	NA	NA	1	Abi	NA
GCF_022663915.1	CBASS	CBASS_II	CBASS	CBASS_I	3	2	2	0.67	Abi	ASM2266391v1	Bacillus cereus group sp. BfR-BA-01331	Other	6140474	Contig	NA	NA	WP_242311698.1	WP_242311713.1	WP_242311698.1	WP_242311712.1	WP_242311713.1	NA	NA	NA	NA	NA	NA	NA	NA	NA	NA	NA	NA	NA	NA	NA	NA	NA	NA	NA	NA	NA	NA	NA	NA	NA	1	Abi	NA
GCF_022664035.1	RM	RM_I	RM	RM_I	2	3	2	0.67	Non-abi	ASM2266403v1	Bacillus cereus group sp. BfR-BA-01324	Other	5363514	Contig	NA	NA	WP_087979616.1	WP_087979618.1	WP_087979616.1	WP_087979618.1	NA	NA	NA	NA	NA	NA	NA	NA	NA	NA	NA	NA	NA	NA	NA	NA	NA	NA	NA	NA	NA	NA	NA	NA	NA	NA	1	Non-abi	NA
GCF_022664055.1	RM	RM_II	RM	RM_II	3	2	2	0.67	Non-abi	ASM2266405v1	Bacillus cereus group sp. BfR-BA-01323	Other	5393358	Contig	NA	NA	WP_242228520.1	WP_242228522.1	WP_242228520.1	WP_242228521.1	WP_242228522.1	NA	NA	NA	NA	NA	NA	NA	NA	NA	NA	NA	NA	NA	NA	NA	NA	NA	NA	NA	NA	NA	NA	NA	NA	NA	1	Non-abi	NA
GCF_022664225.1	Thoeris	Thoeris_II	Thoeris	Thoeris_I	3	2	2	0.67	Abi	ASM2266422v1	Bacillus cereus group sp. BfR-BA-01313	Other	6136932	Contig	NA	NA	WP_242278471.1	WP_242278476.1	WP_242278471.1	WP_242278475.1	WP_242278476.1	NA	NA	NA	NA	NA	NA	NA	NA	NA	NA	NA	NA	NA	NA	NA	NA	NA	NA	NA	NA	NA	NA	NA	NA	NA	1	Abi	NA
GCF_022664265.1	Shango	Shango	Shango	Shango	2	3	2	0.67	Unknown	ASM2266426v1	Bacillus cereus group sp. BfR-BA-01312	Other	6841855	Contig	NA	NA	WP_060852636.1	WP_060852638.1	WP_060852636.1	WP_060852638.1	NA	NA	NA	NA	NA	NA	NA	NA	NA	NA	NA	NA	NA	NA	NA	NA	NA	NA	NA	NA	NA	NA	NA	NA	NA	NA	1	Unknown	NA
GCF_023502835.1	Lamassu	Lamassu	Lamassu	Lamassu	2	3	2	0.67	Abi	ASM2350283v1	Bacillus thuringiensis	Bacillus thuringiensis	5547211	Scaffold	NA	NA	WP_249671155.1	WP_249671156.1	WP_249671155.1	WP_249671156.1	NA	NA	NA	NA	NA	NA	NA	NA	NA	NA	NA	NA	NA	NA	NA	NA	NA	NA	NA	NA	NA	NA	NA	NA	NA	NA	1	Abi	NA
GCF_023502835.1	RM	RM_II	RM	RM_II	2	3	2	0.67	Non-abi	ASM2350283v1	Bacillus thuringiensis	Bacillus thuringiensis	5547211	Scaffold	NA	NA	WP_086402433.1	WP_086402444.1	WP_086402433.1	WP_086402444.1	NA	NA	NA	NA	NA	NA	NA	NA	NA	NA	NA	NA	NA	NA	NA	NA	NA	NA	NA	NA	NA	NA	NA	NA	NA	NA	1	Non-abi	NA
GCF_024915015.1	BREX	BREX_I	Other	DMS_other	3	2	2	0.67	Non-abi	ASM2491501v1	Bacillus thuringiensis	Bacillus thuringiensis	6176056	Scaffold	NA	NA	WP_242554823.1	WP_242554827.1	WP_242554823.1	WP_242554824.1	WP_242554827.1	NA	NA	NA	NA	NA	NA	NA	NA	NA	NA	NA	NA	NA	NA	NA	NA	NA	NA	NA	NA	NA	NA	NA	NA	NA	1	Non-abi	NA
GCF_026242205.1	RM	RM_II	RM	RM_II	2	3	2	0.67	Non-abi	ASM2624220v1	Bacillus thuringiensis	Bacillus thuringiensis	5755815	Scaffold	NA	NA	WP_265938981.1	WP_265938983.1	WP_265938981.1	WP_265938983.1	NA	NA	NA	NA	NA	NA	NA	NA	NA	NA	NA	NA	NA	NA	NA	NA	NA	NA	NA	NA	NA	NA	NA	NA	NA	NA	1	Non-abi	NA
GCF_030237625.1	PrrC	PrrC	Other	DMS_other	3	2	2	0.67	Abi	ASM3023762v1	Bacillus cereus	Bacillus cereus	6459881	Scaffold	NA	NA	WP_284997258.1	WP_284997260.1	WP_284997258.1	WP_284997259.1	WP_284997260.1	NA	NA	NA	NA	NA	NA	NA	NA	NA	NA	NA	NA	NA	NA	NA	NA	NA	NA	NA	NA	NA	NA	NA	NA	NA	1	Non-abi	NA
GCF_032008825.1	Retron	Retron_III	Retron	Retron_III	2	3	2	0.67	Abi	ASM3200882v1	Bacillus luti	Other	5219492	Scaffold	NA	NA	WP_312503850.1	WP_312503855.1	WP_312503850.1	WP_312503855.1	NA	NA	NA	NA	NA	NA	NA	NA	NA	NA	NA	NA	NA	NA	NA	NA	NA	NA	NA	NA	NA	NA	NA	NA	NA	NA	1	Abi	NA
GCF_035617995.1	Lamassu	Lamassu	Lamassu	Lamassu	2	3	2	0.67	Abi	ASM3561799v1	Bacillus pacificus	Bacillus pacificus	5451603	Contig	NA	NA	WP_324655001.1	WP_324655002.1	WP_324655001.1	WP_324655002.1	NA	NA	NA	NA	NA	NA	NA	NA	NA	NA	NA	NA	NA	NA	NA	NA	NA	NA	NA	NA	NA	NA	NA	NA	NA	NA	1	Abi	NA
GCF_035666115.1	Lamassu	Lamassu	Lamassu	Lamassu	2	3	2	0.67	Abi	ASM3566611v1	Bacillus pacificus	Bacillus pacificus	4903194	Complete Genome	NA	NA	WP_088106404.1	WP_088106406.1	WP_088106404.1	WP_088106406.1	NA	NA	NA	NA	NA	NA	NA	NA	NA	NA	NA	NA	NA	NA	NA	NA	NA	NA	NA	NA	NA	NA	NA	NA	NA	NA	1	Abi	NA
GCF_038069635.1	Septu	Septu	Septu	Septu_I	3	3	2	0.67	Possible abi	ASM3806963v1	Bacillus thuringiensis	Bacillus thuringiensis	5111919	Contig	NA	NA	WP_087931960.1	WP_087931963.1	WP_087931960.1	WP_087931962.1	WP_087931963.1	NA	NA	NA	NA	NA	NA	NA	NA	NA	NA	NA	NA	NA	NA	NA	NA	NA	NA	NA	NA	NA	NA	NA	NA	NA	1	Possible abi	NA
GCF_038069635.1	Septu	Septu	Other	PDC-M01	3	2	2	0.67	Possible abi	ASM3806963v1	Bacillus thuringiensis	Bacillus thuringiensis	5111919	Contig	NA	NA	WP_087931960.1	WP_087931963.1	WP_087931960.1	WP_087931962.1	WP_087931963.1	NA	NA	NA	NA	NA	NA	NA	NA	NA	NA	NA	NA	NA	NA	NA	NA	NA	NA	NA	NA	NA	NA	NA	NA	NA	1	Unknown	NA
GCF_905221595.1	CBASS	CBASS_I	CBASS	CBASS_I	2	3	2	0.67	Abi	B.cereus WGS Assembly III	Bacillus cereus	Bacillus cereus	5686305	Contig	NA	NA	WP_062821530.1	WP_062821531.1	WP_062821530.1	WP_062821531.1	NA	NA	NA	NA	NA	NA	NA	NA	NA	NA	NA	NA	NA	NA	NA	NA	NA	NA	NA	NA	NA	NA	NA	NA	NA	NA	1	Abi	NA
GCA_000161155.1	Dnd	Dnd	Dnd	Dnd	8	5	5	0.63	Non-abi	ASM16115v1	Bacillus cereus Rock1-3	Bacillus cereus	5859854	Chromosome	NA	NA	EEL22912.1	EEL22919.1	EEL22912.1	EEL22913.1	EEL22914.1	EEL22915.1	EEL22916.1	EEL22917.1	EEL22918.1	EEL22919.1	NA	NA	NA	NA	NA	NA	NA	NA	NA	NA	NA	NA	NA	NA	NA	NA	NA	NA	NA	NA	1	Non-abi	NA
GCA_001757745.1	Dnd	Dnd	Dnd	Dnd	8	5	5	0.63	Non-abi	ASM175774v1	Bacillus thuringiensis	Bacillus thuringiensis	6008382	Contig	NA	NA	OFC91232.1	OFC91239.1	OFC91232.1	OFC91233.1	OFC91234.1	OFC91235.1	OFC91236.1	OFC91237.1	OFC91238.1	OFC91239.1	NA	NA	NA	NA	NA	NA	NA	NA	NA	NA	NA	NA	NA	NA	NA	NA	NA	NA	NA	NA	1	Non-abi	NA
GCA_002555115.1	Dnd	Dnd	Dnd	Dnd	8	5	5	0.63	Non-abi	ASM255511v1	Bacillus toyonensis	Bacillus toyonensis	5825764	Scaffold	NA	NA	PEL70527.1	PEL70534.1	PEL70527.1	PEL70528.1	PEL70529.1	PEL70530.1	PEL70531.1	PEL70532.1	PEL70533.1	PEL70534.1	NA	NA	NA	NA	NA	NA	NA	NA	NA	NA	NA	NA	NA	NA	NA	NA	NA	NA	NA	NA	1	Non-abi	NA
GCA_002558285.1	Dnd	Dnd	Dnd	Dnd	8	5	5	0.63	Non-abi	ASM255828v1	Bacillus cereus	Bacillus cereus	5917042	Scaffold	NA	NA	PEQ41030.1	PEQ41037.1	PEQ41030.1	PEQ41031.1	PEQ41032.1	PEQ41033.1	PEQ41034.1	PEQ41035.1	PEQ41036.1	PEQ41037.1	NA	NA	NA	NA	NA	NA	NA	NA	NA	NA	NA	NA	NA	NA	NA	NA	NA	NA	NA	NA	1	Non-abi	NA
GCA_002558745.1	Dnd	Dnd	Dnd	Dnd	8	5	5	0.63	Non-abi	ASM255874v1	Bacillus cereus	Bacillus cereus	6054880	Scaffold	NA	NA	PES12744.1	PES12751.1	PES12744.1	PES12745.1	PES12746.1	PES12747.1	PES12748.1	PES12749.1	PES12750.1	PES12751.1	NA	NA	NA	NA	NA	NA	NA	NA	NA	NA	NA	NA	NA	NA	NA	NA	NA	NA	NA	NA	1	Non-abi	NA
GCA_002560525.1	Dnd	Dnd	Dnd	Dnd	8	5	5	0.63	Non-abi	ASM256052v1	Bacillus cereus	Bacillus cereus	5829260	Scaffold	NA	NA	PFD80994.1	PFD81001.1	PFD80994.1	PFD80995.1	PFD80996.1	PFD80997.1	PFD80998.1	PFD80999.1	PFD81000.1	PFD81001.1	NA	NA	NA	NA	NA	NA	NA	NA	NA	NA	NA	NA	NA	NA	NA	NA	NA	NA	NA	NA	1	Non-abi	NA
GCA_002562085.1	Dnd	Dnd	Dnd	Dnd	8	5	5	0.63	Non-abi	ASM256208v1	Bacillus cereus	Bacillus cereus	6003279	Scaffold	NA	NA	PEV68926.1	PEV68933.1	PEV68926.1	PEV68927.1	PEV68928.1	PEV68929.1	PEV68930.1	PEV68931.1	PEV68932.1	PEV68933.1	NA	NA	NA	NA	NA	NA	NA	NA	NA	NA	NA	NA	NA	NA	NA	NA	NA	NA	NA	NA	1	Non-abi	NA
GCA_002564775.1	Dnd	Dnd	Dnd	Dnd	8	5	5	0.63	Non-abi	ASM256477v1	Bacillus cereus	Bacillus cereus	5843604	Scaffold	NA	NA	PFK84330.1	PFK84337.1	PFK84330.1	PFK84331.1	PFK84332.1	PFK84333.1	PFK84334.1	PFK84335.1	PFK84336.1	PFK84337.1	NA	NA	NA	NA	NA	NA	NA	NA	NA	NA	NA	NA	NA	NA	NA	NA	NA	NA	NA	NA	1	Non-abi	NA
GCA_002565525.1	Dnd	Dnd	Dnd	Dnd	8	5	5	0.63	Non-abi	ASM256552v1	Bacillus cereus	Bacillus cereus	5540491	Scaffold	NA	NA	PFK70660.1	PFK70667.1	PFK70660.1	PFK70661.1	PFK70662.1	PFK70663.1	PFK70664.1	PFK70665.1	PFK70666.1	PFK70667.1	NA	NA	NA	NA	NA	NA	NA	NA	NA	NA	NA	NA	NA	NA	NA	NA	NA	NA	NA	NA	1	Non-abi	NA
GCA_002568365.1	Dnd	Dnd	Dnd	Dnd	8	5	5	0.63	Non-abi	ASM256836v1	Bacillus cereus	Bacillus cereus	5923871	Scaffold	NA	NA	PFT80499.1	PFT80506.1	PFT80499.1	PFT80500.1	PFT80501.1	PFT80502.1	PFT80503.1	PFT80504.1	PFT80505.1	PFT80506.1	NA	NA	NA	NA	NA	NA	NA	NA	NA	NA	NA	NA	NA	NA	NA	NA	NA	NA	NA	NA	1	Non-abi	NA
GCA_002576045.1	Dnd	Dnd	Dnd	Dnd	8	5	5	0.63	Non-abi	ASM257604v1	Bacillus cereus	Bacillus cereus	6013171	Scaffold	NA	NA	PGQ00628.1	PGQ00635.1	PGQ00628.1	PGQ00629.1	PGQ00630.1	PGQ00631.1	PGQ00632.1	PGQ00633.1	PGQ00634.1	PGQ00635.1	NA	NA	NA	NA	NA	NA	NA	NA	NA	NA	NA	NA	NA	NA	NA	NA	NA	NA	NA	NA	1	Non-abi	NA
GCA_002577465.1	Dnd	Dnd	Dnd	Dnd	8	5	5	0.63	Non-abi	ASM257746v1	Bacillus cereus	Bacillus cereus	5975936	Scaffold	NA	NA	PGT29777.1	PGT29784.1	PGT29777.1	PGT29778.1	PGT29779.1	PGT29780.1	PGT29781.1	PGT29782.1	PGT29783.1	PGT29784.1	NA	NA	NA	NA	NA	NA	NA	NA	NA	NA	NA	NA	NA	NA	NA	NA	NA	NA	NA	NA	1	Non-abi	NA
GCA_002577895.1	Dnd	Dnd	Dnd	Dnd	8	5	5	0.63	Non-abi	ASM257789v1	Bacillus cereus	Bacillus cereus	5887253	Scaffold	NA	NA	PGU30625.1	PGU30632.1	PGU30625.1	PGU30626.1	PGU30627.1	PGU30628.1	PGU30629.1	PGU30630.1	PGU30631.1	PGU30632.1	NA	NA	NA	NA	NA	NA	NA	NA	NA	NA	NA	NA	NA	NA	NA	NA	NA	NA	NA	NA	1	Non-abi	NA
GCA_002583715.1	Dnd	Dnd	Dnd	Dnd	8	5	5	0.63	Non-abi	ASM258371v1	Bacillus toyonensis	Bacillus toyonensis	6249888	Scaffold	NA	NA	PHE82671.1	PHE82678.1	PHE82671.1	PHE82672.1	PHE82673.1	PHE82674.1	PHE82675.1	PHE82676.1	PHE82677.1	PHE82678.1	NA	NA	NA	NA	NA	NA	NA	NA	NA	NA	NA	NA	NA	NA	NA	NA	NA	NA	NA	NA	1	Non-abi	NA
GCA_008923515.1	Dnd	Dnd	Dnd	Dnd	8	5	5	0.63	Non-abi	ASM892351v1	Bacillus toyonensis	Bacillus toyonensis	5820521	Contig	NA	NA	KAB2405542.1	KAB2405549.1	KAB2405542.1	KAB2405543.1	KAB2405544.1	KAB2405545.1	KAB2405546.1	KAB2405547.1	KAB2405548.1	KAB2405549.1	NA	NA	NA	NA	NA	NA	NA	NA	NA	NA	NA	NA	NA	NA	NA	NA	NA	NA	NA	NA	1	Non-abi	NA
GCA_020172005.1	Dnd	Dnd	Dnd	Dnd	8	5	5	0.63	Non-abi	ASM2017200v1	Bacillus toyonensis	Bacillus toyonensis	5727235	Contig	NA	NA	MCA1047052.1	MCA1047059.1	MCA1047052.1	MCA1047053.1	MCA1047054.1	MCA1047055.1	MCA1047056.1	MCA1047057.1	MCA1047058.1	MCA1047059.1	NA	NA	NA	NA	NA	NA	NA	NA	NA	NA	NA	NA	NA	NA	NA	NA	NA	NA	NA	NA	1	Non-abi	NA
GCA_029697425.1	Dnd	Dnd	Dnd	Dnd	8	5	5	0.63	Non-abi	PDT001253374.1	Bacillus cereus	Bacillus cereus	6177076	Contig	NA	NA	HDR4764804.1	HDR4764811.1	HDR4764804.1	HDR4764805.1	HDR4764806.1	HDR4764807.1	HDR4764808.1	HDR4764809.1	HDR4764810.1	HDR4764811.1	NA	NA	NA	NA	NA	NA	NA	NA	NA	NA	NA	NA	NA	NA	NA	NA	NA	NA	NA	NA	1	Non-abi	NA
GCA_029697645.1	Dnd	Dnd	Dnd	Dnd	8	5	5	0.63	Non-abi	PDT001253316.1	Bacillus cereus	Bacillus cereus	6327157	Contig	NA	NA	HDR4797807.1	HDR4797814.1	HDR4797807.1	HDR4797808.1	HDR4797809.1	HDR4797810.1	HDR4797811.1	HDR4797812.1	HDR4797813.1	HDR4797814.1	NA	NA	NA	NA	NA	NA	NA	NA	NA	NA	NA	NA	NA	NA	NA	NA	NA	NA	NA	NA	1	Non-abi	NA
GCA_029697665.1	Dnd	Dnd	Dnd	Dnd	8	5	5	0.63	Non-abi	PDT001253315.1	Bacillus cereus	Bacillus cereus	6266921	Contig	NA	NA	HDR4832532.1	HDR4832539.1	HDR4832532.1	HDR4832533.1	HDR4832534.1	HDR4832535.1	HDR4832536.1	HDR4832537.1	HDR4832538.1	HDR4832539.1	NA	NA	NA	NA	NA	NA	NA	NA	NA	NA	NA	NA	NA	NA	NA	NA	NA	NA	NA	NA	1	Non-abi	NA
GCA_029697685.1	Dnd	Dnd	Dnd	Dnd	8	5	5	0.63	Non-abi	PDT001253314.1	Bacillus cereus	Bacillus cereus	6213684	Contig	NA	NA	HDR4803895.1	HDR4803902.1	HDR4803895.1	HDR4803896.1	HDR4803897.1	HDR4803898.1	HDR4803899.1	HDR4803900.1	HDR4803901.1	HDR4803902.1	NA	NA	NA	NA	NA	NA	NA	NA	NA	NA	NA	NA	NA	NA	NA	NA	NA	NA	NA	NA	1	Non-abi	NA
GCA_029697705.1	Dnd	Dnd	Dnd	Dnd	8	5	5	0.63	Non-abi	PDT001253313.1	Bacillus cereus	Bacillus cereus	6235622	Contig	NA	NA	HDR4809903.1	HDR4809910.1	HDR4809903.1	HDR4809904.1	HDR4809905.1	HDR4809906.1	HDR4809907.1	HDR4809908.1	HDR4809909.1	HDR4809910.1	NA	NA	NA	NA	NA	NA	NA	NA	NA	NA	NA	NA	NA	NA	NA	NA	NA	NA	NA	NA	1	Non-abi	NA
GCA_029697745.1	Dnd	Dnd	Dnd	Dnd	8	5	5	0.63	Non-abi	PDT001253311.1	Bacillus cereus	Bacillus cereus	6172250	Contig	NA	NA	HDR4838248.1	HDR4838255.1	HDR4838248.1	HDR4838249.1	HDR4838250.1	HDR4838251.1	HDR4838252.1	HDR4838253.1	HDR4838254.1	HDR4838255.1	NA	NA	NA	NA	NA	NA	NA	NA	NA	NA	NA	NA	NA	NA	NA	NA	NA	NA	NA	NA	1	Non-abi	NA
GCA_029697765.1	Dnd	Dnd	Dnd	Dnd	8	5	5	0.63	Non-abi	PDT001253310.1	Bacillus cereus	Bacillus cereus	6168493	Contig	NA	NA	HDR4849847.1	HDR4849854.1	HDR4849847.1	HDR4849848.1	HDR4849849.1	HDR4849850.1	HDR4849851.1	HDR4849852.1	HDR4849853.1	HDR4849854.1	NA	NA	NA	NA	NA	NA	NA	NA	NA	NA	NA	NA	NA	NA	NA	NA	NA	NA	NA	NA	1	Non-abi	NA
GCA_029697805.1	Dnd	Dnd	Dnd	Dnd	8	5	5	0.63	Non-abi	PDT001253309.1	Bacillus cereus	Bacillus cereus	6168359	Contig	NA	NA	HDR4855766.1	HDR4855773.1	HDR4855766.1	HDR4855767.1	HDR4855768.1	HDR4855769.1	HDR4855770.1	HDR4855771.1	HDR4855772.1	HDR4855773.1	NA	NA	NA	NA	NA	NA	NA	NA	NA	NA	NA	NA	NA	NA	NA	NA	NA	NA	NA	NA	1	Non-abi	NA
GCA_029708375.1	Dnd	Dnd	Dnd	Dnd	8	5	5	0.63	Non-abi	PDT001182260.1	Bacillus toyonensis	Bacillus toyonensis	5923248	Contig	NA	NA	HDR7537278.1	HDR7537285.1	HDR7537278.1	HDR7537279.1	HDR7537280.1	HDR7537281.1	HDR7537282.1	HDR7537283.1	HDR7537284.1	HDR7537285.1	NA	NA	NA	NA	NA	NA	NA	NA	NA	NA	NA	NA	NA	NA	NA	NA	NA	NA	NA	NA	1	Non-abi	NA
GCA_032159975.1	Dnd	Dnd	Dnd	Dnd	8	5	5	0.63	Non-abi	PDT001810137.1	Bacillus cereus	Bacillus cereus	6103084	Contig	NA	NA	HDZ3280991.1	HDZ3280998.1	HDZ3280991.1	HDZ3280992.1	HDZ3280993.1	HDZ3280994.1	HDZ3280995.1	HDZ3280996.1	HDZ3280997.1	HDZ3280998.1	NA	NA	NA	NA	NA	NA	NA	NA	NA	NA	NA	NA	NA	NA	NA	NA	NA	NA	NA	NA	1	Non-abi	NA
GCA_034398935.1	Dnd	Dnd	Dnd	Dnd	8	5	5	0.63	Non-abi	ASM3439893v1	Bacillus cereus	Bacillus cereus	5868137	Scaffold	NA	NA	MDZ4530132.1	MDZ4530139.1	MDZ4530132.1	MDZ4530133.1	MDZ4530134.1	MDZ4530135.1	MDZ4530136.1	MDZ4530137.1	MDZ4530138.1	MDZ4530139.1	NA	NA	NA	NA	NA	NA	NA	NA	NA	NA	NA	NA	NA	NA	NA	NA	NA	NA	NA	NA	1	Non-abi	NA
GCA_034398955.1	Dnd	Dnd	Dnd	Dnd	8	5	5	0.63	Non-abi	ASM3439895v1	Bacillus cereus	Bacillus cereus	5529989	Scaffold	NA	NA	MDZ4614861.1	MDZ4614868.1	MDZ4614861.1	MDZ4614862.1	MDZ4614863.1	MDZ4614864.1	MDZ4614865.1	MDZ4614866.1	MDZ4614867.1	MDZ4614868.1	NA	NA	NA	NA	NA	NA	NA	NA	NA	NA	NA	NA	NA	NA	NA	NA	NA	NA	NA	NA	1	Non-abi	NA
GCA_036920315.1	Dnd	Dnd	Dnd	Dnd	8	5	5	0.63	Non-abi	PDT002091477.1	Bacillus cereus	Bacillus cereus	6097628	Contig	NA	NA	EMK2596434.1	EMK2596441.1	EMK2596434.1	EMK2596435.1	EMK2596436.1	EMK2596437.1	EMK2596438.1	EMK2596439.1	EMK2596440.1	EMK2596441.1	NA	NA	NA	NA	NA	NA	NA	NA	NA	NA	NA	NA	NA	NA	NA	NA	NA	NA	NA	NA	1	Non-abi	NA
GCA_000161495.1	CRISPR-Cas	CAS_Class1-I-A	CRISPR-Cas	CAS_other	3	5	3	0.6	Non-abi	ASM16149v1	Bacillus thuringiensis Bt407	Bacillus thuringiensis	6026843	Chromosome	NA	NA	EEM24974.1	EEM24977.1	EEM24974.1	EEM24975.1	EEM24977.1	NA	NA	NA	NA	NA	NA	NA	NA	NA	NA	NA	NA	NA	NA	NA	NA	NA	NA	NA	NA	NA	NA	NA	NA	NA	1	Non-abi	NA
GCA_000291295.1	Wadjet	Wadjet_III	Wadjet	Wadjet_III	3	5	3	0.6	Non-abi	Baci_cere_BAG5X1-1_V1	Bacillus cereus BAG5X1-1	Bacillus cereus	5635174	Scaffold	NA	NA	EJQ42113.1	EJQ42115.1	EJQ42113.1	EJQ42114.1	EJQ42115.1	NA	NA	NA	NA	NA	NA	NA	NA	NA	NA	NA	NA	NA	NA	NA	NA	NA	NA	NA	NA	NA	NA	NA	NA	NA	1	Non-abi	NA
GCA_000293565.1	Dnd	Dnd	Dnd	Dnd	10	6	6	0.6	Non-abi	Baci_cere_BAG6X1-1_G13210_V1	Bacillus wiedmannii	Bacillus wiedmannii	5527226	Scaffold	NA	NA	EJV69656.1	EJV69670.1	EJV69656.1	EJV69657.1	EJV69658.1	EJV69660.1	EJV69664.1	EJV69666.1	EJV69667.1	EJV69668.1	EJV69669.1	EJV69670.1	NA	NA	NA	NA	NA	NA	NA	NA	NA	NA	NA	NA	NA	NA	NA	NA	NA	NA	1	Non-abi	NA
GCA_000306745.1	CRISPR-Cas	CAS_Class1-I-A	CRISPR-Cas	CAS_other	3	5	3	0.6	Non-abi	ASM30674v1	Bacillus thuringiensis Bt407	Bacillus thuringiensis	6134344	Complete Genome	NA	NA	AFV22002.1	AFV22005.1	AFV22002.1	AFV22004.1	AFV22005.1	NA	NA	NA	NA	NA	NA	NA	NA	NA	NA	NA	NA	NA	NA	NA	NA	NA	NA	NA	NA	NA	NA	NA	NA	NA	1	Non-abi	NA
GCA_000387405.2	CRISPR-Cas	CAS_Class1-I-A	CRISPR-Cas	CAS_other	3	5	3	0.6	Non-abi	bt_cbt_v2.0	Bacillus thuringiensis T01-328	Bacillus thuringiensis	7089686	Scaffold	NA	NA	ERI00817.1	ERI00820.1	ERI00817.1	ERI00818.1	ERI00820.1	NA	NA	NA	NA	NA	NA	NA	NA	NA	NA	NA	NA	NA	NA	NA	NA	NA	NA	NA	NA	NA	NA	NA	NA	NA	1	Non-abi	NA
GCA_001044875.1	Lamassu	Lamassu	Lamassu	Lamassu	5	3	3	0.6	Abi	ASM104487v1	Bacillus cereus	Bacillus cereus	5791233	Scaffold	NA	NA	KMP94826.1	KMP94834.1	KMP94826.1	KMP94828.1	KMP94829.1	KMP94833.1	KMP94834.1	NA	NA	NA	NA	NA	NA	NA	NA	NA	NA	NA	NA	NA	NA	NA	NA	NA	NA	NA	NA	NA	NA	NA	1	Abi	NA
GCA_002147065.1	RM	RM_I	RM	RM_I	5	3	3	0.6	Non-abi	ASM214706v1	Bacillus wiedmannii	Bacillus wiedmannii	5921110	Contig	NA	NA	OTX86024.1	OTX86033.1	OTX86024.1	OTX86025.1	OTX86031.1	OTX86032.1	OTX86033.1	NA	NA	NA	NA	NA	NA	NA	NA	NA	NA	NA	NA	NA	NA	NA	NA	NA	NA	NA	NA	NA	NA	NA	1	Non-abi	NA
GCA_002551635.1	BREX	BREX_III	Other	DMS_other	3	5	3	0.6	Non-abi	ASM255163v1	Bacillus cereus	Bacillus cereus	5663684	Scaffold	NA	NA	PEA98434.1	PEA98437.1	PEA98434.1	PEA98436.1	PEA98437.1	NA	NA	NA	NA	NA	NA	NA	NA	NA	NA	NA	NA	NA	NA	NA	NA	NA	NA	NA	NA	NA	NA	NA	NA	NA	1	Non-abi	NA
GCA_002559115.1	CRISPR-Cas	CAS_Class1-I-C	CRISPR-Cas	CAS_Class1-I-C	3	5	3	0.6	Non-abi	ASM255911v1	Bacillus cereus	Bacillus cereus	6031569	Scaffold	NA	NA	PEQ80827.1	PEQ80829.1	PEQ80827.1	PEQ80828.1	PEQ80829.1	NA	NA	NA	NA	NA	NA	NA	NA	NA	NA	NA	NA	NA	NA	NA	NA	NA	NA	NA	NA	NA	NA	NA	NA	NA	1	Non-abi	NA
GCA_002559205.1	CRISPR-Cas	CAS_Class1-I-C	CRISPR-Cas	CAS_Class1-I-C	3	5	3	0.6	Non-abi	ASM255920v1	Bacillus cereus	Bacillus cereus	6259553	Scaffold	NA	NA	PER61154.1	PER61156.1	PER61154.1	PER61155.1	PER61156.1	NA	NA	NA	NA	NA	NA	NA	NA	NA	NA	NA	NA	NA	NA	NA	NA	NA	NA	NA	NA	NA	NA	NA	NA	NA	1	Non-abi	NA
GCA_002559595.1	CRISPR-Cas	CAS_Class1-I-C	CRISPR-Cas	CAS_Class1-I-C	3	5	3	0.6	Non-abi	ASM255959v1	Bacillus cereus	Bacillus cereus	5949927	Scaffold	NA	NA	PEY14832.1	PEY14834.1	PEY14832.1	PEY14833.1	PEY14834.1	NA	NA	NA	NA	NA	NA	NA	NA	NA	NA	NA	NA	NA	NA	NA	NA	NA	NA	NA	NA	NA	NA	NA	NA	NA	1	Non-abi	NA
GCA_002559985.1	CRISPR-Cas	CAS_Class1-I-C	CRISPR-Cas	CAS_Class1-I-C	3	5	3	0.6	Non-abi	ASM255998v1	Bacillus cereus	Bacillus cereus	6092215	Scaffold	NA	NA	PFC23664.1	PFC23666.1	PFC23664.1	PFC23665.1	PFC23666.1	NA	NA	NA	NA	NA	NA	NA	NA	NA	NA	NA	NA	NA	NA	NA	NA	NA	NA	NA	NA	NA	NA	NA	NA	NA	1	Non-abi	NA
GCA_002560075.1	Thoeris	Thoeris_II	Thoeris	Thoeris_I	5	3	3	0.6	Abi	ASM256007v1	Bacillus cereus	Bacillus cereus	6046737	Scaffold	NA	NA	PFC52030.1	PFC52035.1	PFC52030.1	PFC52032.1	PFC52033.1	PFC52034.1	PFC52035.1	NA	NA	NA	NA	NA	NA	NA	NA	NA	NA	NA	NA	NA	NA	NA	NA	NA	NA	NA	NA	NA	NA	NA	1	Abi	NA
GCA_002560815.1	CRISPR-Cas	CAS_Class1-I-C	CRISPR-Cas	CAS_Class1-I-C	5	4	3	0.6	Non-abi	ASM256081v1	Bacillus thuringiensis	Bacillus thuringiensis	5868172	Scaffold	NA	NA	PFE79392.1	PFE79411.1	PFE79392.1	PFE79407.1	PFE79409.1	PFE79410.1	PFE79411.1	NA	NA	NA	NA	NA	NA	NA	NA	NA	NA	NA	NA	NA	NA	NA	NA	NA	NA	NA	NA	NA	NA	NA	1	Non-abi	NA
GCA_002562085.1	CRISPR-Cas	CAS_Class1-I-C	CRISPR-Cas	CAS_Class1-I-C	3	5	3	0.6	Non-abi	ASM256208v1	Bacillus cereus	Bacillus cereus	6003279	Scaffold	NA	NA	PEV64371.1	PEV64373.1	PEV64371.1	PEV64372.1	PEV64373.1	NA	NA	NA	NA	NA	NA	NA	NA	NA	NA	NA	NA	NA	NA	NA	NA	NA	NA	NA	NA	NA	NA	NA	NA	NA	1	Non-abi	NA
GCA_002562335.1	CRISPR-Cas	CAS_Class1-I-C	CRISPR-Cas	CAS_Class1-I-C	3	5	3	0.6	Non-abi	ASM256233v1	Bacillus cereus	Bacillus cereus	6007860	Scaffold	NA	NA	PEW55101.1	PEW55103.1	PEW55101.1	PEW55102.1	PEW55103.1	NA	NA	NA	NA	NA	NA	NA	NA	NA	NA	NA	NA	NA	NA	NA	NA	NA	NA	NA	NA	NA	NA	NA	NA	NA	1	Non-abi	NA
GCA_002562695.1	CRISPR-Cas	CAS_Class1-I-C	CRISPR-Cas	CAS_Class1-I-C	3	5	3	0.6	Non-abi	ASM256269v1	Bacillus cereus	Bacillus cereus	6018474	Scaffold	NA	NA	PEX56701.1	PEX56703.1	PEX56701.1	PEX56702.1	PEX56703.1	NA	NA	NA	NA	NA	NA	NA	NA	NA	NA	NA	NA	NA	NA	NA	NA	NA	NA	NA	NA	NA	NA	NA	NA	NA	1	Non-abi	NA
GCA_002564885.1	CRISPR-Cas	CAS_Class1-I-C	CRISPR-Cas	CAS_Class1-I-C	3	5	3	0.6	Non-abi	ASM256488v1	Bacillus cereus	Bacillus cereus	6060332	Scaffold	NA	NA	PFM15658.1	PFM15660.1	PFM15658.1	PFM15659.1	PFM15660.1	NA	NA	NA	NA	NA	NA	NA	NA	NA	NA	NA	NA	NA	NA	NA	NA	NA	NA	NA	NA	NA	NA	NA	NA	NA	1	Non-abi	NA
GCA_002569525.1	RM	RM_I	RM	RM_I	5	3	3	0.6	Non-abi	ASM256952v1	Bacillus toyonensis	Bacillus toyonensis	5948481	Scaffold	NA	NA	PFY80031.1	PFY80040.1	PFY80031.1	PFY80032.1	PFY80033.1	PFY80039.1	PFY80040.1	NA	NA	NA	NA	NA	NA	NA	NA	NA	NA	NA	NA	NA	NA	NA	NA	NA	NA	NA	NA	NA	NA	NA	1	Non-abi	NA
GCA_002569715.1	RM	RM_I	RM	RM_I	3	5	3	0.6	Non-abi	ASM256971v1	Bacillus wiedmannii	Bacillus wiedmannii	6055543	Scaffold	NA	NA	PFZ89913.1	PFZ89915.1	PFZ89913.1	PFZ89914.1	PFZ89915.1	NA	NA	NA	NA	NA	NA	NA	NA	NA	NA	NA	NA	NA	NA	NA	NA	NA	NA	NA	NA	NA	NA	NA	NA	NA	1	Non-abi	NA
GCA_002571165.1	CRISPR-Cas	CAS_Class1-I-C	CRISPR-Cas	CAS_Class1-I-C	3	5	3	0.6	Non-abi	ASM257116v1	Bacillus cereus	Bacillus cereus	6218749	Scaffold	NA	NA	PFU87315.1	PFU87317.1	PFU87315.1	PFU87316.1	PFU87317.1	NA	NA	NA	NA	NA	NA	NA	NA	NA	NA	NA	NA	NA	NA	NA	NA	NA	NA	NA	NA	NA	NA	NA	NA	NA	1	Non-abi	NA
GCA_002575305.1	Lamassu	Lamassu	Lamassu	Lamassu	5	3	3	0.6	Abi	ASM257530v1	Bacillus thuringiensis	Bacillus thuringiensis	6069838	Scaffold	NA	NA	PGN29272.1	PGN29280.1	PGN29272.1	PGN29274.1	PGN29275.1	PGN29279.1	PGN29280.1	NA	NA	NA	NA	NA	NA	NA	NA	NA	NA	NA	NA	NA	NA	NA	NA	NA	NA	NA	NA	NA	NA	NA	1	Abi	NA
GCA_002575815.1	CRISPR-Cas	CAS_Class1-I-C	CRISPR-Cas	CAS_Class1-I-C	3	5	3	0.6	Non-abi	ASM257581v1	Bacillus cereus	Bacillus cereus	6052354	Scaffold	NA	NA	PGO99009.1	PGO99011.1	PGO99009.1	PGO99010.1	PGO99011.1	NA	NA	NA	NA	NA	NA	NA	NA	NA	NA	NA	NA	NA	NA	NA	NA	NA	NA	NA	NA	NA	NA	NA	NA	NA	1	Non-abi	NA
GCA_002576025.1	CRISPR-Cas	CAS_Class1-I-C	CRISPR-Cas	CAS_Class1-I-C	3	5	3	0.6	Non-abi	ASM257602v1	Bacillus thuringiensis	Bacillus thuringiensis	5956068	Scaffold	NA	NA	PGP76768.1	PGP76771.1	PGP76768.1	PGP76770.1	PGP76771.1	NA	NA	NA	NA	NA	NA	NA	NA	NA	NA	NA	NA	NA	NA	NA	NA	NA	NA	NA	NA	NA	NA	NA	NA	NA	1	Non-abi	NA
GCA_002576045.1	CRISPR-Cas	CAS_Class1-I-C	CRISPR-Cas	CAS_Class1-I-C	3	5	3	0.6	Non-abi	ASM257604v1	Bacillus cereus	Bacillus cereus	6013171	Scaffold	NA	NA	PGP93703.1	PGP93705.1	PGP93703.1	PGP93704.1	PGP93705.1	NA	NA	NA	NA	NA	NA	NA	NA	NA	NA	NA	NA	NA	NA	NA	NA	NA	NA	NA	NA	NA	NA	NA	NA	NA	1	Non-abi	NA
GCA_002577255.1	RM	RM_I	RM	RM_I	5	3	3	0.6	Non-abi	ASM257725v1	Bacillus thuringiensis	Bacillus thuringiensis	5883897	Scaffold	NA	NA	PGS67591.1	PGS67599.1	PGS67591.1	PGS67592.1	PGS67593.1	PGS67598.1	PGS67599.1	NA	NA	NA	NA	NA	NA	NA	NA	NA	NA	NA	NA	NA	NA	NA	NA	NA	NA	NA	NA	NA	NA	NA	1	Non-abi	NA
GCA_002579775.1	RM	RM_I	RM	RM_I	5	3	3	0.6	Non-abi	ASM257977v1	Bacillus toyonensis	Bacillus toyonensis	5917849	Scaffold	NA	NA	PHB39084.1	PHB39093.1	PHB39084.1	PHB39085.1	PHB39091.1	PHB39092.1	PHB39093.1	NA	NA	NA	NA	NA	NA	NA	NA	NA	NA	NA	NA	NA	NA	NA	NA	NA	NA	NA	NA	NA	NA	NA	1	Non-abi	NA
GCA_002586215.1	CRISPR-Cas	CAS_Class1-I-C	CRISPR-Cas	CAS_Class1-I-C	3	5	3	0.6	Non-abi	ASM258621v1	Bacillus cereus	Bacillus cereus	6104769	Scaffold	NA	NA	PGY79193.1	PGY79195.1	PGY79193.1	PGY79194.1	PGY79195.1	NA	NA	NA	NA	NA	NA	NA	NA	NA	NA	NA	NA	NA	NA	NA	NA	NA	NA	NA	NA	NA	NA	NA	NA	NA	1	Non-abi	NA
GCA_002893505.1	RM	RM_I	RM	RM_I	5	3	3	0.6	Non-abi	ASM289350v1	Bacillus thuringiensis	Bacillus thuringiensis	6261186	Contig	NA	NA	PNK27041.1	PNK27048.1	PNK27041.1	PNK27042.1	PNK27043.1	PNK27047.1	PNK27048.1	NA	NA	NA	NA	NA	NA	NA	NA	NA	NA	NA	NA	NA	NA	NA	NA	NA	NA	NA	NA	NA	NA	NA	1	Non-abi	NA
GCA_002893585.1	RM	RM_I	RM	RM_I	5	3	3	0.6	Non-abi	ASM289358v1	Bacillus thuringiensis	Bacillus thuringiensis	6212571	Contig	NA	NA	PNK54484.1	PNK54491.1	PNK54484.1	PNK54485.1	PNK54489.1	PNK54490.1	PNK54491.1	NA	NA	NA	NA	NA	NA	NA	NA	NA	NA	NA	NA	NA	NA	NA	NA	NA	NA	NA	NA	NA	NA	NA	1	Non-abi	NA
GCA_003013315.1	RM	RM_II	RM	RM_II	5	3	3	0.6	Non-abi	ASM301331v1	Bacillus cereus	Bacillus cereus	5431893	Complete Genome	NA	NA	AVP44850.1	AVP44856.1	AVP44850.1	AVP44851.1	AVP44852.1	AVP44853.1	AVP44856.1	NA	NA	NA	NA	NA	NA	NA	NA	NA	NA	NA	NA	NA	NA	NA	NA	NA	NA	NA	NA	NA	NA	NA	1	Non-abi	NA
GCA_004346825.1	Dnd	Dnd	Dnd	Dnd	10	6	6	0.6	Non-abi	ASM434682v1	Bacillus cereus	Bacillus cereus	5656538	Scaffold	NA	NA	TCJ80610.1	TCJ80624.1	TCJ80610.1	TCJ80611.1	TCJ80612.1	TCJ80613.1	TCJ80614.1	TCJ80616.1	TCJ80620.1	TCJ80622.1	TCJ80623.1	TCJ80624.1	NA	NA	NA	NA	NA	NA	NA	NA	NA	NA	NA	NA	NA	NA	NA	NA	NA	NA	1	Non-abi	NA
GCA_013133865.1	RM	RM_II	RM	RM_II	4	5	3	0.6	Non-abi	ASM1313386v1	Bacillus paranthracis	Bacillus paranthracis	5396335	Contig	NA	NA	NOP82393.1	NOP82398.1	NOP82393.1	NOP82395.1	NOP82396.1	NOP82398.1	NA	NA	NA	NA	NA	NA	NA	NA	NA	NA	NA	NA	NA	NA	NA	NA	NA	NA	NA	NA	NA	NA	NA	NA	1	Non-abi	NA
GCA_016632305.1	Dnd	Dnd	Dnd	Dnd	10	6	6	0.6	Non-abi	CFSAN109650	Bacillus cereus	Bacillus cereus	5447963	Scaffold	NA	NA	MBK4743761.1	MBK4743775.1	MBK4743761.1	MBK4743762.1	MBK4743763.1	MBK4743764.1	MBK4743765.1	MBK4743767.1	MBK4743771.1	MBK4743773.1	MBK4743774.1	MBK4743775.1	NA	NA	NA	NA	NA	NA	NA	NA	NA	NA	NA	NA	NA	NA	NA	NA	NA	NA	1	Non-abi	NA
GCA_017165575.1	CRISPR-Cas	CAS_Class1-I-A	CRISPR-Cas	CAS_other	3	5	3	0.6	Non-abi	ASM1716557v1	Bacillus thuringiensis	Bacillus thuringiensis	6781297	Scaffold	NA	NA	MBN6707598.1	MBN6707601.1	MBN6707598.1	MBN6707599.1	MBN6707601.1	NA	NA	NA	NA	NA	NA	NA	NA	NA	NA	NA	NA	NA	NA	NA	NA	NA	NA	NA	NA	NA	NA	NA	NA	NA	1	Non-abi	NA
GCA_020686345.1	Dnd	Dnd	Dnd	Dnd	10	6	6	0.6	Non-abi	ASM2068634v1	Bacillus anthracis	Bacillus anthracis	5613925	Contig	NA	NA	MCC2345184.1	MCC2345198.1	MCC2345184.1	MCC2345185.1	MCC2345186.1	MCC2345187.1	MCC2345188.1	MCC2345190.1	MCC2345194.1	MCC2345196.1	MCC2345197.1	MCC2345198.1	NA	NA	NA	NA	NA	NA	NA	NA	NA	NA	NA	NA	NA	NA	NA	NA	NA	NA	1	Non-abi	NA
GCA_023159405.1	RM	RM_I	RM	RM_I	5	3	3	0.6	Non-abi	ASM2315940v1	Bacillus tropicus	Bacillus tropicus	5820904	Complete Genome	NA	NA	UOK49047.1	UOK49056.1	UOK49047.1	UOK49048.1	UOK49054.1	UOK49055.1	UOK49056.1	NA	NA	NA	NA	NA	NA	NA	NA	NA	NA	NA	NA	NA	NA	NA	NA	NA	NA	NA	NA	NA	NA	NA	1	Non-abi	NA
GCA_025516295.1	RM	RM_II	RM	RM_II	4	5	3	0.6	Non-abi	ASM2551629v1	Bacillus paranthracis	Bacillus paranthracis	5271922	Scaffold	NA	NA	MCU4906363.1	MCU4906368.1	MCU4906363.1	MCU4906365.1	MCU4906366.1	MCU4906368.1	NA	NA	NA	NA	NA	NA	NA	NA	NA	NA	NA	NA	NA	NA	NA	NA	NA	NA	NA	NA	NA	NA	NA	NA	1	Non-abi	NA
GCA_025518405.1	RM	RM_II	RM	RM_II	5	3	3	0.6	Non-abi	ASM2551840v1	Bacillus cereus	Bacillus cereus	5558926	Scaffold	NA	NA	MCU5383296.1	MCU5383302.1	MCU5383296.1	MCU5383299.1	MCU5383300.1	MCU5383301.1	MCU5383302.1	NA	NA	NA	NA	NA	NA	NA	NA	NA	NA	NA	NA	NA	NA	NA	NA	NA	NA	NA	NA	NA	NA	NA	1	Non-abi	NA
GCA_027709305.1	RM	RM_II	RM	RM_II	4	5	3	0.6	Non-abi	ASM2770930v1	Bacillus cereus group sp. TH36-2LC	Other	5654893	Contig	NA	NA	MDA1510778.1	MDA1510783.1	MDA1510778.1	MDA1510780.1	MDA1510781.1	MDA1510783.1	NA	NA	NA	NA	NA	NA	NA	NA	NA	NA	NA	NA	NA	NA	NA	NA	NA	NA	NA	NA	NA	NA	NA	NA	1	Non-abi	NA
GCA_027711645.1	RM	RM_II	RM	RM_II	4	5	3	0.6	Non-abi	ASM2771164v1	Bacillus cereus group sp. BY11-1LC	Other	5363444	Contig	NA	NA	MDA1893391.1	MDA1893396.1	MDA1893391.1	MDA1893393.1	MDA1893394.1	MDA1893396.1	NA	NA	NA	NA	NA	NA	NA	NA	NA	NA	NA	NA	NA	NA	NA	NA	NA	NA	NA	NA	NA	NA	NA	NA	1	Non-abi	NA
GCA_027711825.1	RM	RM_II	RM	RM_II	4	5	3	0.6	Non-abi	ASM2771182v1	Bacillus cereus group sp. BcHK20	Other	5098213	Contig	NA	NA	MDA1901823.1	MDA1901828.1	MDA1901823.1	MDA1901825.1	MDA1901826.1	MDA1901828.1	NA	NA	NA	NA	NA	NA	NA	NA	NA	NA	NA	NA	NA	NA	NA	NA	NA	NA	NA	NA	NA	NA	NA	NA	1	Non-abi	NA
GCA_027714185.1	RM	RM_I	RM	RM_I	5	3	3	0.6	Non-abi	ASM2771418v1	Bacillus cereus	Bacillus cereus	5883393	Contig	NA	NA	MDA2274045.1	MDA2274052.1	MDA2274045.1	MDA2274046.1	MDA2274050.1	MDA2274051.1	MDA2274052.1	NA	NA	NA	NA	NA	NA	NA	NA	NA	NA	NA	NA	NA	NA	NA	NA	NA	NA	NA	NA	NA	NA	NA	1	Non-abi	NA
GCA_029477885.1	CRISPR-Cas	CAS_Class1-I-A	CRISPR-Cas	CAS_other	3	5	3	0.6	Non-abi	ASM2947788v1	Bacillus cereus	Bacillus cereus	6313163	Contig	NA	NA	MDF9599483.1	MDF9599485.1	MDF9599483.1	MDF9599484.1	MDF9599485.1	NA	NA	NA	NA	NA	NA	NA	NA	NA	NA	NA	NA	NA	NA	NA	NA	NA	NA	NA	NA	NA	NA	NA	NA	NA	1	Non-abi	NA
GCA_029537665.1	CRISPR-Cas	CAS_Class1-I-A	CRISPR-Cas	CAS_other	3	5	3	0.6	Non-abi	ASM2953766v1	Bacillus cereus	Bacillus cereus	6103480	Contig	NA	NA	MDG1589814.1	MDG1589816.1	MDG1589814.1	MDG1589815.1	MDG1589816.1	NA	NA	NA	NA	NA	NA	NA	NA	NA	NA	NA	NA	NA	NA	NA	NA	NA	NA	NA	NA	NA	NA	NA	NA	NA	1	Non-abi	NA
GCA_029703075.1	RM	RM_II	RM	RM_II	5	3	3	0.6	Non-abi	PDT001182709.1	Bacillus cereus	Bacillus cereus	5741333	Contig	NA	NA	HDR6275727.1	HDR6275733.1	HDR6275727.1	HDR6275728.1	HDR6275729.1	HDR6275730.1	HDR6275733.1	NA	NA	NA	NA	NA	NA	NA	NA	NA	NA	NA	NA	NA	NA	NA	NA	NA	NA	NA	NA	NA	NA	NA	1	Non-abi	NA
GCA_029708155.1	Dnd	Dnd	Dnd	Dnd	10	6	6	0.6	Non-abi	PDT001182277.1	Bacillus cereus	Bacillus cereus	6046257	Contig	NA	NA	HDR7452738.1	HDR7452752.1	HDR7452738.1	HDR7452739.1	HDR7452740.1	HDR7452741.1	HDR7452742.1	HDR7452744.1	HDR7452748.1	HDR7452750.1	HDR7452751.1	HDR7452752.1	NA	NA	NA	NA	NA	NA	NA	NA	NA	NA	NA	NA	NA	NA	NA	NA	NA	NA	1	Non-abi	NA
GCA_029710845.1	Lamassu	Lamassu	Lamassu	Lamassu	5	3	3	0.6	Abi	PDT001180376.1	Bacillus thuringiensis	Bacillus thuringiensis	6272049	Contig	NA	NA	HDR8183705.1	HDR8183716.1	HDR8183705.1	HDR8183709.1	HDR8183710.1	HDR8183711.1	HDR8183716.1	NA	NA	NA	NA	NA	NA	NA	NA	NA	NA	NA	NA	NA	NA	NA	NA	NA	NA	NA	NA	NA	NA	NA	1	Abi	NA
GCA_030166995.1	RM	RM_II	RM	RM_II	4	5	3	0.6	Non-abi	ASM3016699v1	Bacillus toyonensis	Bacillus toyonensis	5730405	Complete Genome	NA	NA	WIG28474.1	WIG28481.1	WIG28474.1	WIG28475.1	WIG28476.1	WIG28481.1	NA	NA	NA	NA	NA	NA	NA	NA	NA	NA	NA	NA	NA	NA	NA	NA	NA	NA	NA	NA	NA	NA	NA	NA	1	Non-abi	NA
GCA_030348245.1	Dnd	Dnd	Dnd	Dnd	10	6	6	0.6	Non-abi	ASM3034824v1	Bacillus cereus	Bacillus cereus	5281980	Contig	NA	NA	MDM5237874.1	MDM5237889.1	MDM5237874.1	MDM5237875.1	MDM5237876.1	MDM5237878.1	MDM5237883.1	MDM5237885.1	MDM5237886.1	MDM5237887.1	MDM5237888.1	MDM5237889.1	NA	NA	NA	NA	NA	NA	NA	NA	NA	NA	NA	NA	NA	NA	NA	NA	NA	NA	1	Non-abi	NA
GCA_030464745.1	CRISPR-Cas	CAS_Class1-I-A	CRISPR-Cas	CAS_other	3	5	3	0.6	Non-abi	ASM3046474v1	Bacillus thuringiensis	Bacillus thuringiensis	6767950	Scaffold	NA	NA	MDN7078571.1	MDN7078574.1	MDN7078571.1	MDN7078573.1	MDN7078574.1	NA	NA	NA	NA	NA	NA	NA	NA	NA	NA	NA	NA	NA	NA	NA	NA	NA	NA	NA	NA	NA	NA	NA	NA	NA	1	Non-abi	NA
GCA_030984735.1	CRISPR-Cas	CAS_Class1-I-A	CRISPR-Cas	CAS_other	3	5	3	0.6	Non-abi	ASM3098473v1	Bacillus thuringiensis	Bacillus thuringiensis	6739589	Scaffold	NA	NA	MDQ7256081.1	MDQ7256084.1	MDQ7256081.1	MDQ7256082.1	MDQ7256084.1	NA	NA	NA	NA	NA	NA	NA	NA	NA	NA	NA	NA	NA	NA	NA	NA	NA	NA	NA	NA	NA	NA	NA	NA	NA	1	Non-abi	NA
GCA_033071735.1	CRISPR-Cas	CAS_Class1-I-A	CRISPR-Cas	CAS_other	3	5	3	0.6	Non-abi	ASM3307173v1	Bacillus thuringiensis	Bacillus thuringiensis	6741788	Scaffold	NA	NA	MDV6355026.1	MDV6355029.1	MDV6355026.1	MDV6355028.1	MDV6355029.1	NA	NA	NA	NA	NA	NA	NA	NA	NA	NA	NA	NA	NA	NA	NA	NA	NA	NA	NA	NA	NA	NA	NA	NA	NA	1	Non-abi	NA
GCA_033638785.1	Dnd	Dnd	Dnd	Dnd	10	6	6	0.6	Non-abi	ASM3363878v1	Bacillus cereus	Bacillus cereus	5271174	Scaffold	NA	NA	MDW8781327.1	MDW8781341.1	MDW8781327.1	MDW8781328.1	MDW8781329.1	MDW8781330.1	MDW8781331.1	MDW8781333.1	MDW8781337.1	MDW8781339.1	MDW8781340.1	MDW8781341.1	NA	NA	NA	NA	NA	NA	NA	NA	NA	NA	NA	NA	NA	NA	NA	NA	NA	NA	1	Non-abi	NA
GCA_034398875.1	Dnd	Dnd	Dnd	Dnd	10	6	6	0.6	Non-abi	ASM3439887v1	Bacillus cereus	Bacillus cereus	5270156	Scaffold	NA	NA	MDZ4561021.1	MDZ4561035.1	MDZ4561021.1	MDZ4561022.1	MDZ4561023.1	MDZ4561024.1	MDZ4561025.1	MDZ4561027.1	MDZ4561031.1	MDZ4561033.1	MDZ4561034.1	MDZ4561035.1	NA	NA	NA	NA	NA	NA	NA	NA	NA	NA	NA	NA	NA	NA	NA	NA	NA	NA	1	Non-abi	NA
GCA_035803295.1	CRISPR-Cas	CAS_Class1-I-A	CRISPR-Cas	CAS_other	3	5	3	0.6	Non-abi	ASM3580329v1	Bacillus cereus	Bacillus cereus	6763717	Scaffold	NA	NA	MEC0045771.1	MEC0045774.1	MEC0045771.1	MEC0045772.1	MEC0045774.1	NA	NA	NA	NA	NA	NA	NA	NA	NA	NA	NA	NA	NA	NA	NA	NA	NA	NA	NA	NA	NA	NA	NA	NA	NA	1	Non-abi	NA
GCA_035812445.1	RM	RM_II	RM	RM_II	5	3	3	0.6	Non-abi	ASM3581244v1	Bacillus cereus	Bacillus cereus	5332023	Scaffold	NA	NA	MEC1967878.1	MEC1967884.1	MEC1967878.1	MEC1967879.1	MEC1967880.1	MEC1967881.1	MEC1967884.1	NA	NA	NA	NA	NA	NA	NA	NA	NA	NA	NA	NA	NA	NA	NA	NA	NA	NA	NA	NA	NA	NA	NA	1	Non-abi	NA
GCA_035815275.1	CRISPR-Cas	CAS_Class1-I-A	CRISPR-Cas	CAS_other	3	5	3	0.6	Non-abi	ASM3581527v1	Bacillus thuringiensis	Bacillus thuringiensis	7128696	Scaffold	NA	NA	MEC2682479.1	MEC2682482.1	MEC2682479.1	MEC2682481.1	MEC2682482.1	NA	NA	NA	NA	NA	NA	NA	NA	NA	NA	NA	NA	NA	NA	NA	NA	NA	NA	NA	NA	NA	NA	NA	NA	NA	1	Non-abi	NA
GCA_035816455.1	CRISPR-Cas	CAS_Class1-I-A	CRISPR-Cas	CAS_other	3	5	3	0.6	Non-abi	ASM3581645v1	Bacillus thuringiensis	Bacillus thuringiensis	7147960	Scaffold	NA	NA	MEC3117906.1	MEC3117909.1	MEC3117906.1	MEC3117908.1	MEC3117909.1	NA	NA	NA	NA	NA	NA	NA	NA	NA	NA	NA	NA	NA	NA	NA	NA	NA	NA	NA	NA	NA	NA	NA	NA	NA	1	Non-abi	NA
GCA_035816595.1	CRISPR-Cas	CAS_Class1-I-A	CRISPR-Cas	CAS_other	3	5	3	0.6	Non-abi	ASM3581659v1	Bacillus thuringiensis	Bacillus thuringiensis	6608804	Scaffold	NA	NA	MEC3006013.1	MEC3006016.1	MEC3006013.1	MEC3006015.1	MEC3006016.1	NA	NA	NA	NA	NA	NA	NA	NA	NA	NA	NA	NA	NA	NA	NA	NA	NA	NA	NA	NA	NA	NA	NA	NA	NA	1	Non-abi	NA
GCA_035816655.1	CRISPR-Cas	CAS_Class1-I-A	CRISPR-Cas	CAS_other	3	5	3	0.6	Non-abi	ASM3581665v1	Bacillus thuringiensis	Bacillus thuringiensis	7080085	Scaffold	NA	NA	MEC3147805.1	MEC3147808.1	MEC3147805.1	MEC3147807.1	MEC3147808.1	NA	NA	NA	NA	NA	NA	NA	NA	NA	NA	NA	NA	NA	NA	NA	NA	NA	NA	NA	NA	NA	NA	NA	NA	NA	1	Non-abi	NA
GCA_035816675.1	CRISPR-Cas	CAS_Class1-I-A	CRISPR-Cas	CAS_other	3	5	3	0.6	Non-abi	ASM3581667v1	Bacillus cereus	Bacillus cereus	6786921	Scaffold	NA	NA	MEC3093417.1	MEC3093420.1	MEC3093417.1	MEC3093418.1	MEC3093420.1	NA	NA	NA	NA	NA	NA	NA	NA	NA	NA	NA	NA	NA	NA	NA	NA	NA	NA	NA	NA	NA	NA	NA	NA	NA	1	Non-abi	NA
GCA_035816695.1	CRISPR-Cas	CAS_Class1-I-A	CRISPR-Cas	CAS_other	3	5	3	0.6	Non-abi	ASM3581669v1	Bacillus cereus	Bacillus cereus	6795234	Scaffold	NA	NA	MEC3053027.1	MEC3053030.1	MEC3053027.1	MEC3053028.1	MEC3053030.1	NA	NA	NA	NA	NA	NA	NA	NA	NA	NA	NA	NA	NA	NA	NA	NA	NA	NA	NA	NA	NA	NA	NA	NA	NA	1	Non-abi	NA
GCA_035816715.1	CRISPR-Cas	CAS_Class1-I-A	CRISPR-Cas	CAS_other	3	5	3	0.6	Non-abi	ASM3581671v1	Bacillus cereus	Bacillus cereus	6945828	Scaffold	NA	NA	MEC3067868.1	MEC3067871.1	MEC3067868.1	MEC3067870.1	MEC3067871.1	NA	NA	NA	NA	NA	NA	NA	NA	NA	NA	NA	NA	NA	NA	NA	NA	NA	NA	NA	NA	NA	NA	NA	NA	NA	1	Non-abi	NA
GCA_035817015.1	CRISPR-Cas	CAS_Class1-I-A	CRISPR-Cas	CAS_other	3	5	3	0.6	Non-abi	ASM3581701v1	Bacillus thuringiensis	Bacillus thuringiensis	6895585	Scaffold	NA	NA	MEC3324274.1	MEC3324277.1	MEC3324274.1	MEC3324275.1	MEC3324277.1	NA	NA	NA	NA	NA	NA	NA	NA	NA	NA	NA	NA	NA	NA	NA	NA	NA	NA	NA	NA	NA	NA	NA	NA	NA	1	Non-abi	NA
GCA_035817255.1	CRISPR-Cas	CAS_Class1-I-A	CRISPR-Cas	CAS_other	3	5	3	0.6	Non-abi	ASM3581725v1	Bacillus thuringiensis	Bacillus thuringiensis	6782273	Scaffold	NA	NA	MEC3343047.1	MEC3343050.1	MEC3343047.1	MEC3343048.1	MEC3343050.1	NA	NA	NA	NA	NA	NA	NA	NA	NA	NA	NA	NA	NA	NA	NA	NA	NA	NA	NA	NA	NA	NA	NA	NA	NA	1	Non-abi	NA
GCA_035817585.1	CRISPR-Cas	CAS_Class1-I-A	CRISPR-Cas	CAS_other	3	5	3	0.6	Non-abi	ASM3581758v1	Bacillus thuringiensis	Bacillus thuringiensis	6836406	Scaffold	NA	NA	MEC3549140.1	MEC3549143.1	MEC3549140.1	MEC3549142.1	MEC3549143.1	NA	NA	NA	NA	NA	NA	NA	NA	NA	NA	NA	NA	NA	NA	NA	NA	NA	NA	NA	NA	NA	NA	NA	NA	NA	1	Non-abi	NA
GCA_035817635.1	CRISPR-Cas	CAS_Class1-I-A	CRISPR-Cas	CAS_other	3	5	3	0.6	Non-abi	ASM3581763v1	Bacillus thuringiensis	Bacillus thuringiensis	7113534	Scaffold	NA	NA	MEC3449299.1	MEC3449302.1	MEC3449299.1	MEC3449300.1	MEC3449302.1	NA	NA	NA	NA	NA	NA	NA	NA	NA	NA	NA	NA	NA	NA	NA	NA	NA	NA	NA	NA	NA	NA	NA	NA	NA	1	Non-abi	NA
GCA_035817675.1	CRISPR-Cas	CAS_Class1-I-A	CRISPR-Cas	CAS_other	3	5	3	0.6	Non-abi	ASM3581767v1	Bacillus thuringiensis	Bacillus thuringiensis	6915055	Scaffold	NA	NA	MEC3504151.1	MEC3504154.1	MEC3504151.1	MEC3504152.1	MEC3504154.1	NA	NA	NA	NA	NA	NA	NA	NA	NA	NA	NA	NA	NA	NA	NA	NA	NA	NA	NA	NA	NA	NA	NA	NA	NA	1	Non-abi	NA
GCA_035817695.1	CRISPR-Cas	CAS_Class1-I-A	CRISPR-Cas	CAS_other	3	5	3	0.6	Non-abi	ASM3581769v1	Bacillus thuringiensis	Bacillus thuringiensis	6845497	Scaffold	NA	NA	MEC3517838.1	MEC3517841.1	MEC3517838.1	MEC3517839.1	MEC3517841.1	NA	NA	NA	NA	NA	NA	NA	NA	NA	NA	NA	NA	NA	NA	NA	NA	NA	NA	NA	NA	NA	NA	NA	NA	NA	1	Non-abi	NA
GCA_036214085.1	CRISPR-Cas	CAS_Class1-I-A	CRISPR-Cas	CAS_other	3	5	3	0.6	Non-abi	ASM3621408v1	Bacillus thuringiensis	Bacillus thuringiensis	6961994	Scaffold	NA	NA	MED2098742.1	MED2098745.1	MED2098742.1	MED2098743.1	MED2098745.1	NA	NA	NA	NA	NA	NA	NA	NA	NA	NA	NA	NA	NA	NA	NA	NA	NA	NA	NA	NA	NA	NA	NA	NA	NA	1	Non-abi	NA
[truncated: 1,148 more rows]
[truncated: 38 more columns]
