# Supplementary material for: Antiviral defence arsenal across members of the Bacillus cereus group
Source: Sci Rep. 2025 Feb 10;15:4958. doi: 10.1038/s41598-025-86748-8 (PMC11811056; doi:10.1038/s41598-025-86748-8)
Supplement: Supplementary file 8 — Supplementary Data 7. [file 41598_2025_86748_MOESM8_ESM.xlsx]

## Sheet: Sheet1
Assembly Accession	Novel type	prot 1	prot 2	prot 3	prot 4	prot 5	prot 6	prot 7	prot 8	prot 9	prot 10	genes_count	Subtype.DefenseFinder	Defense outcome.DefenseFinder	Assembly Name.DefenseFinder	Organism Name.DefenseFinder	GTDB Species.DefenseFinder	GTDB Species/sv/biovar/subsp.DefenseFinder	Assembly Stats Total Sequence Length.DefenseFinder	Assembly Level.DefenseFinder	system.number.DefenseFinder	seqid.DefenseFinder	sys_beg.DefenseFinder	sys_end.DefenseFinder	start_translated 1.DefenseFinder	start_translated 2.DefenseFinder	start_translated 3.DefenseFinder	start_translated 4.DefenseFinder	start_translated 5.DefenseFinder	start_translated 6.DefenseFinder	start_translated 7.DefenseFinder	start_translated 8.DefenseFinder	start_translated 9.DefenseFinder	end_translated 1.DefenseFinder	end_translated 2.DefenseFinder	end_translated 3.DefenseFinder	end_translated 4.DefenseFinder	end_translated 5.DefenseFinder	end_translated 6.DefenseFinder	end_translated 7.DefenseFinder	end_translated 8.DefenseFinder	end_translated 9.DefenseFinder	Tool.DefenseFinder	Subtype.PADLOC	Defense outcome.PADLOC	Assembly Name.PADLOC	Organism Name.PADLOC	GTDB Species.PADLOC	GTDB Species/sv/biovar/subsp.PADLOC
GCA_000003645.1	CBASS	EEK45157.1	EEK45158.1	NA	NA	NA	NA	NA	NA	NA	NA	2	CBASS_I	Abi	ASM364v1	Bacillus cereus m1293	Bacillus cereus	NA	5269725	Chromosome	NA	NA	EEK45157.1	EEK45158.1	NA	NA	NA	NA	NA	NA	NA	NA	NA	NA	NA	NA	NA	NA	NA	NA	NA	NA	1	CBASS_I	Abi	NA	Bacillus cereus m1293	Bacillus cereus	NA
GCA_000003645.1	RM	EEK43028.1	EEK43029.1	EEK43030.1	NA	NA	NA	NA	NA	NA	NA	3	RM_I	Non-abi	ASM364v1	Bacillus cereus m1293	Bacillus cereus	NA	5269725	Chromosome	NA	NA	EEK43028.1	EEK43030.1	NA	NA	NA	NA	NA	NA	NA	NA	NA	NA	NA	NA	NA	NA	NA	NA	NA	NA	1	RM_I	Non-abi	NA	Bacillus cereus m1293	Bacillus cereus	NA
GCA_000003645.1	RM	EEK46313.1	EEK46314.1	EEK46315.1	NA	NA	NA	NA	NA	NA	NA	3	RM_II	Non-abi	ASM364v1	Bacillus cereus m1293	Bacillus cereus	NA	5269725	Chromosome	NA	NA	EEK46313.1	EEK46315.1	NA	NA	NA	NA	NA	NA	NA	NA	NA	NA	NA	NA	NA	NA	NA	NA	NA	NA	1	RM_II	Non-abi	NA	Bacillus cereus m1293	Bacillus cereus	NA
GCA_000003645.1	Septu	EEK43035.1	EEK43036.1	NA	NA	NA	NA	NA	NA	NA	NA	2	Septu	Possible abi	ASM364v1	Bacillus cereus m1293	Bacillus cereus	NA	5269725	Chromosome	NA	NA	EEK43035.1	EEK43036.1	NA	NA	NA	NA	NA	NA	NA	NA	NA	NA	NA	NA	NA	NA	NA	NA	NA	NA	1	Septu_I	Possible abi	NA	Bacillus cereus m1293	Bacillus cereus	NA
GCA_000003925.1	Uzume	EEL96177.1	NA	NA	NA	NA	NA	NA	NA	NA	NA	1	Uzume	Unknown	ASM392v1	Bacillus mycoides DSM 2048	Bacillus mycoides	NA	5561906	Chromosome	NA	NA	EEL96177.1	EEL96177.1	NA	NA	NA	NA	NA	NA	NA	NA	NA	NA	NA	NA	NA	NA	NA	NA	NA	NA	1	Uzume	Unknown	NA	Bacillus mycoides DSM 2048	Bacillus mycoides	NA
GCA_000003955.1	CBASS	EEL90352.1	EEL90353.1	NA	NA	NA	NA	NA	NA	NA	NA	2	CBASS_I	Abi	ASM395v1	Bacillus cereus AH1273	Bacillus cereus	NA	5790501	Chromosome	NA	NA	EEL90352.1	EEL90353.1	NA	NA	NA	NA	NA	NA	NA	NA	NA	NA	NA	NA	NA	NA	NA	NA	NA	NA	1	CBASS_I	Abi	NA	Bacillus cereus AH1273	Bacillus cereus	NA
GCA_000003955.1	CBASS	EEL90552.1	EEL90553.1	EEL90554.1	EEL90555.1	NA	NA	NA	NA	NA	NA	4	CBASS_III	Abi	ASM395v1	Bacillus cereus AH1273	Bacillus cereus	NA	5790501	Chromosome	NA	NA	EEL90552.1	EEL90555.1	NA	NA	NA	NA	NA	NA	NA	NA	NA	NA	NA	NA	NA	NA	NA	NA	NA	NA	1	CBASS_III	Abi	NA	Bacillus cereus AH1273	Bacillus cereus	NA
GCA_000003955.1	RM	EEL95720.1	EEL95722.1	EEL95723.1	NA	NA	NA	NA	NA	NA	NA	3	RM_I	Non-abi	ASM395v1	Bacillus cereus AH1273	Bacillus cereus	NA	5790501	Chromosome	NA	NA	EEL95720.1	EEL95723.1	NA	NA	NA	NA	NA	NA	NA	NA	NA	NA	NA	NA	NA	NA	NA	NA	NA	NA	1	RM_I	Non-abi	NA	Bacillus cereus AH1273	Bacillus cereus	NA
GCA_000003955.1	Thoeris	EEL90113.1	EEL90114.1	EEL90115.1	NA	NA	NA	NA	NA	NA	NA	3	Thoeris_I	Abi	ASM395v1	Bacillus cereus AH1273	Bacillus cereus	NA	5790501	Chromosome	NA	NA	EEL90113.1	EEL90115.1	NA	NA	NA	NA	NA	NA	NA	NA	NA	NA	NA	NA	NA	NA	NA	NA	NA	NA	1	Thoeris_I	Abi	NA	Bacillus cereus AH1273	Bacillus cereus	NA
GCA_000006155.2	Nhi	AAM26143.1	NA	NA	NA	NA	NA	NA	NA	NA	NA	1	Nhi	Non-abi	ASM615v2	Bacillus anthracis str. A2012	Bacillus anthracis	NA	5370060	Chromosome	NA	NA	AAM26143.1	AAM26143.1	NA	NA	NA	NA	NA	NA	NA	NA	NA	NA	NA	NA	NA	NA	NA	NA	NA	NA	1	Nhi	Non-abi	NA	Bacillus anthracis str. A2012	Bacillus anthracis	NA
GCA_000007825.1	Paris	AAP08245.1	AAP08246.1	NA	NA	NA	NA	NA	NA	NA	NA	2	Paris	Abi	ASM782v1	Bacillus cereus ATCC 14579	Bacillus cereus	NA	5427083	Complete Genome	NA	NA	AAP08245.1	AAP08246.1	NA	NA	NA	NA	NA	NA	NA	NA	NA	NA	NA	NA	NA	NA	NA	NA	NA	NA	1	Paris	Abi	NA	Bacillus cereus ATCC 14579	Bacillus cereus	NA
GCA_000007825.1	Thoeris	AAP11367.1	AAP11368.1	NA	NA	NA	NA	NA	NA	NA	NA	2	Thoeris_I	Abi	ASM782v1	Bacillus cereus ATCC 14579	Bacillus cereus	NA	5427083	Complete Genome	NA	NA	AAP11367.1	AAP11368.1	NA	NA	NA	NA	NA	NA	NA	NA	NA	NA	NA	NA	NA	NA	NA	NA	NA	NA	1	Thoeris_I	Abi	NA	Bacillus cereus ATCC 14579	Bacillus cereus	NA
GCA_000007825.1	Wadjet	AAP07933.1	AAP07934.1	AAP07935.1	AAP07936.1	NA	NA	NA	NA	NA	NA	4	Wadjet_III	Non-abi	ASM782v1	Bacillus cereus ATCC 14579	Bacillus cereus	NA	5427083	Complete Genome	NA	NA	AAP07933.1	AAP07936.1	NA	NA	NA	NA	NA	NA	NA	NA	NA	NA	NA	NA	NA	NA	NA	NA	NA	NA	1	Wadjet_III	Non-abi	NA	Bacillus cereus ATCC 14579	Bacillus cereus	NA
GCA_000008445.1	Nhi	AAT35490.1	NA	NA	NA	NA	NA	NA	NA	NA	NA	1	Nhi	Non-abi	ASM844v1	Bacillus anthracis str. 'Ames Ancestor'	Bacillus anthracis	NA	5503926	Complete Genome	NA	NA	AAT35490.1	AAT35490.1	NA	NA	NA	NA	NA	NA	NA	NA	NA	NA	NA	NA	NA	NA	NA	NA	NA	NA	1	Nhi	Non-abi	NA	Bacillus anthracis str. 'Ames Ancestor'	Bacillus anthracis	NA
GCA_000008505.1	RM	AAT59199.1	AAT59200.1	AAT59201.1	NA	NA	NA	NA	NA	NA	NA	3	RM_II	Non-abi	ASM850v1	Bacillus thuringiensis serovar konkukian str. 97-27	Bacillus thuringiensis	NA	5314794	Complete Genome	NA	NA	AAT59199.1	AAT59201.1	NA	NA	NA	NA	NA	NA	NA	NA	NA	NA	NA	NA	NA	NA	NA	NA	NA	NA	1	RM_II	Non-abi	NA	Bacillus thuringiensis serovar konkukian str. 97-27	Bacillus thuringiensis	NA
GCA_000011625.1	Abi2DF	AAY60650.1	NA	NA	NA	NA	NA	NA	NA	NA	NA	1	Abi2DF	Abi	ASM1162v1	Bacillus cereus E33L	Bacillus cereus	NA	5843235	Complete Genome	NA	NA	AAY60650.1	AAY60650.1	NA	NA	NA	NA	NA	NA	NA	NA	NA	NA	NA	NA	NA	NA	NA	NA	NA	NA	1	Abi2DF	Abi	NA	Bacillus cereus E33L	Bacillus cereus	NA
GCA_000011625.1	AVAST	AAY60470.1	NA	NA	NA	NA	NA	NA	NA	NA	NA	1	AVAST_II	Abi	ASM1162v1	Bacillus cereus E33L	Bacillus cereus	NA	5843235	Complete Genome	NA	NA	AAY60470.1	AAY60470.1	NA	NA	NA	NA	NA	NA	NA	NA	NA	NA	NA	NA	NA	NA	NA	NA	NA	NA	1	AVAST_II	Abi	NA	Bacillus cereus E33L	Bacillus cereus	NA
GCA_000011625.1	Paris	AAU16858.1	AAU16859.1	NA	NA	NA	NA	NA	NA	NA	NA	2	Paris	Abi	ASM1162v1	Bacillus cereus E33L	Bacillus cereus	NA	5843235	Complete Genome	NA	NA	AAU16858.1	AAU16859.1	NA	NA	NA	NA	NA	NA	NA	NA	NA	NA	NA	NA	NA	NA	NA	NA	NA	NA	1	Paris	Abi	NA	Bacillus cereus E33L	Bacillus cereus	NA
GCA_000017425.1	CRISPR-Cas	ABS22294.1	ABS22295.1	ABS22296.1	ABS22297.1	ABS22298.1	ABS22299.1	ABS22300.1	NA	NA	NA	7	CAS_Class1-I-B	Non-abi	ASM1742v1	Bacillus cytotoxicus NVH 391-98	Bacillus cytotoxicus	NA	4094159	Complete Genome	NA	NA	ABS22294.1	ABS22300.1	NA	NA	NA	NA	NA	NA	NA	NA	NA	NA	NA	NA	NA	NA	NA	NA	NA	NA	1	CAS_Class1-I-B	Non-abi	NA	Bacillus cytotoxicus NVH 391-98	Bacillus cytotoxicus	NA
GCA_000017425.1	RM	ABS24171.1	ABS24172.1	NA	NA	NA	NA	NA	NA	NA	NA	2	RM_II	Non-abi	ASM1742v1	Bacillus cytotoxicus NVH 391-98	Bacillus cytotoxicus	NA	4094159	Complete Genome	NA	NA	ABS24171.1	ABS24172.1	NA	NA	NA	NA	NA	NA	NA	NA	NA	NA	NA	NA	NA	NA	NA	NA	NA	NA	1	RM_II	Non-abi	NA	Bacillus cytotoxicus NVH 391-98	Bacillus cytotoxicus	NA
GCA_000018825.1	AbiQ	ABY46756.1	NA	NA	NA	NA	NA	NA	NA	NA	NA	1	AbiQ	Abi	ASM1882v1	Bacillus mycoides KBAB4	Bacillus mycoides	NA	5872743	Complete Genome	NA	NA	ABY46756.1	ABY46756.1	NA	NA	NA	NA	NA	NA	NA	NA	NA	NA	NA	NA	NA	NA	NA	NA	NA	NA	1	AbiQ	Abi	NA	Bacillus mycoides KBAB4	Bacillus mycoides	NA
GCA_000018825.1	Septu	ABY44615.1	ABY44616.1	NA	NA	NA	NA	NA	NA	NA	NA	2	Septu	Possible abi	ASM1882v1	Bacillus mycoides KBAB4	Bacillus mycoides	NA	5872743	Complete Genome	NA	NA	ABY44615.1	ABY44616.1	NA	NA	NA	NA	NA	NA	NA	NA	NA	NA	NA	NA	NA	NA	NA	NA	NA	NA	1	Septu_I	Possible abi	NA	Bacillus mycoides KBAB4	Bacillus mycoides	NA
GCA_000021205.1	Shedu	ACK61957.1	NA	NA	NA	NA	NA	NA	NA	NA	NA	1	Shedu	Non-abi	ASM2120v1	Bacillus cereus B4264	Bacillus cereus	NA	5419036	Complete Genome	NA	NA	ACK61957.1	ACK61957.1	NA	NA	NA	NA	NA	NA	NA	NA	NA	NA	NA	NA	NA	NA	NA	NA	NA	NA	1	Shedu	Non-abi	NA	Bacillus cereus B4264	Bacillus cereus	NA
GCA_000021445.1	Nhi	ACP17679.1	NA	NA	NA	NA	NA	NA	NA	NA	NA	1	Nhi	Non-abi	ASM2144v1	Bacillus anthracis str. CDC 684	Bacillus anthracis	NA	5506763	Complete Genome	NA	NA	ACP17679.1	ACP17679.1	NA	NA	NA	NA	NA	NA	NA	NA	NA	NA	NA	NA	NA	NA	NA	NA	NA	NA	1	Nhi	Non-abi	NA	Bacillus anthracis str. CDC 684	Bacillus anthracis	NA
GCA_000022865.1	Nhi	ACQ51109.1	NA	NA	NA	NA	NA	NA	NA	NA	NA	1	Nhi	Non-abi	ASM2286v1	Bacillus anthracis str. A0248	Bacillus anthracis	NA	5503926	Complete Genome	NA	NA	ACQ51109.1	ACQ51109.1	NA	NA	NA	NA	NA	NA	NA	NA	NA	NA	NA	NA	NA	NA	NA	NA	NA	NA	1	Nhi	Non-abi	NA	Bacillus anthracis str. A0248	Bacillus anthracis	NA
GCA_000092165.1	AbiU	ADH05646.1	NA	NA	NA	NA	NA	NA	NA	NA	NA	1	AbiU	Abi	ASM9216v1	Bacillus thuringiensis BMB171	Bacillus thuringiensis	NA	5643051	Complete Genome	NA	NA	ADH05646.1	ADH05646.1	NA	NA	NA	NA	NA	NA	NA	NA	NA	NA	NA	NA	NA	NA	NA	NA	NA	NA	1	AbiU	Abi	NA	Bacillus thuringiensis BMB171	Bacillus thuringiensis	NA
GCA_000143605.1	DRT	ADK08005.1	NA	NA	NA	NA	NA	NA	NA	NA	NA	1	DRT_Type2	Unknown	ASM14360v1	Bacillus cereus biovar anthracis str. CI	Bacillus cereus	NA	5486649	Complete Genome	NA	NA	ADK08005.1	ADK08005.1	NA	NA	NA	NA	NA	NA	NA	NA	NA	NA	NA	NA	NA	NA	NA	NA	NA	NA	1	DRT_Class2	Unknown	NA	Bacillus cereus biovar anthracis str. CI	Bacillus cereus	NA
GCA_000143605.1	Nhi	ADK08222.1	NA	NA	NA	NA	NA	NA	NA	NA	NA	1	Nhi	Non-abi	ASM14360v1	Bacillus cereus biovar anthracis str. CI	Bacillus cereus	NA	5486649	Complete Genome	NA	NA	ADK08222.1	ADK08222.1	NA	NA	NA	NA	NA	NA	NA	NA	NA	NA	NA	NA	NA	NA	NA	NA	NA	NA	1	Nhi	Non-abi	NA	Bacillus cereus biovar anthracis str. CI	Bacillus cereus	NA
GCA_000143605.1	RM	ADK06909.1	ADK06911.1	ADK06912.1	NA	NA	NA	NA	NA	NA	NA	3	RM_I	Non-abi	ASM14360v1	Bacillus cereus biovar anthracis str. CI	Bacillus cereus	NA	5486649	Complete Genome	NA	NA	ADK06909.1	ADK06912.1	NA	NA	NA	NA	NA	NA	NA	NA	NA	NA	NA	NA	NA	NA	NA	NA	NA	NA	1	RM_I	Non-abi	NA	Bacillus cereus biovar anthracis str. CI	Bacillus cereus	NA
GCA_000160895.1	AbiG	EEK50766.1	EEK50767.1	NA	NA	NA	NA	NA	NA	NA	NA	2	AbiG	Abi	ASM16089v1	Bacillus cereus ATCC 10876	Bacillus cereus	NA	5939023	Chromosome	NA	NA	EEK50766.1	EEK50767.1	NA	NA	NA	NA	NA	NA	NA	NA	NA	NA	NA	NA	NA	NA	NA	NA	NA	NA	1	AbiG	Abi	NA	Bacillus cereus ATCC 10876	Bacillus cereus	NA
GCA_000160895.1	DRT	EEK47380.1	NA	NA	NA	NA	NA	NA	NA	NA	NA	1	DRT_Type7	Unknown	ASM16089v1	Bacillus cereus ATCC 10876	Bacillus cereus	NA	5939023	Chromosome	NA	NA	EEK47380.1	EEK47380.1	NA	NA	NA	NA	NA	NA	NA	NA	NA	NA	NA	NA	NA	NA	NA	NA	NA	NA	1	DRT_Class1	Unknown	NA	Bacillus cereus ATCC 10876	Bacillus cereus	NA
GCA_000160895.1	RosmerTA	EEK47182.1	EEK47183.1	NA	NA	NA	NA	NA	NA	NA	NA	2	RosmerTA	Possible abi	ASM16089v1	Bacillus cereus ATCC 10876	Bacillus cereus	NA	5939023	Chromosome	NA	NA	EEK47182.1	EEK47183.1	NA	NA	NA	NA	NA	NA	NA	NA	NA	NA	NA	NA	NA	NA	NA	NA	NA	NA	1	RosmerTA	Possible abi	NA	Bacillus cereus ATCC 10876	Bacillus cereus	NA
GCA_000160895.1	SpbK	EEK50768.1	NA	NA	NA	NA	NA	NA	NA	NA	NA	1	SpbK	Abi	ASM16089v1	Bacillus cereus ATCC 10876	Bacillus cereus	NA	5939023	Chromosome	NA	NA	EEK50768.1	EEK50768.1	NA	NA	NA	NA	NA	NA	NA	NA	NA	NA	NA	NA	NA	NA	NA	NA	NA	NA	1	SpbK	Abi	NA	Bacillus cereus ATCC 10876	Bacillus cereus	NA
GCA_000160915.1	Dynamins	EEK57955.1	EEK57956.1	EEK57957.1	NA	NA	NA	NA	NA	NA	NA	3	Eleos	Unknown	ASM16091v1	Bacillus cereus BGSC 6E1	Bacillus cereus	NA	5730178	Chromosome	NA	NA	EEK57955.1	EEK57957.1	NA	NA	NA	NA	NA	NA	NA	NA	NA	NA	NA	NA	NA	NA	NA	NA	NA	NA	1	Dynamins	Unknown	NA	Bacillus cereus BGSC 6E1	Bacillus cereus	NA
GCA_000160915.1	Gabija	EEK55672.1	EEK55673.1	NA	NA	NA	NA	NA	NA	NA	NA	2	Gabija	Abi	ASM16091v1	Bacillus cereus BGSC 6E1	Bacillus cereus	NA	5730178	Chromosome	NA	NA	EEK55672.1	EEK55673.1	NA	NA	NA	NA	NA	NA	NA	NA	NA	NA	NA	NA	NA	NA	NA	NA	NA	NA	1	Gabija	Abi	NA	Bacillus cereus BGSC 6E1	Bacillus cereus	NA
GCA_000160915.1	Gao_20	EEK55919.1	EEK55920.1	NA	NA	NA	NA	NA	NA	NA	NA	2	Gao_20	Abi	ASM16091v1	Bacillus cereus BGSC 6E1	Bacillus cereus	NA	5730178	Chromosome	NA	NA	EEK55919.1	EEK55920.1	NA	NA	NA	NA	NA	NA	NA	NA	NA	NA	NA	NA	NA	NA	NA	NA	NA	NA	1	Gao_20	Abi	NA	Bacillus cereus BGSC 6E1	Bacillus cereus	NA
GCA_000160915.1	PD-T7-4	EEK55914.1	NA	NA	NA	NA	NA	NA	NA	NA	NA	1	PD-T7-4	Abi	ASM16091v1	Bacillus cereus BGSC 6E1	Bacillus cereus	NA	5730178	Chromosome	NA	NA	EEK55914.1	EEK55914.1	NA	NA	NA	NA	NA	NA	NA	NA	NA	NA	NA	NA	NA	NA	NA	NA	NA	NA	1	PD-T7-4	Abi	NA	Bacillus cereus BGSC 6E1	Bacillus cereus	NA
GCA_000160915.1	RM	EEK57829.1	NA	NA	NA	NA	NA	NA	NA	NA	NA	1	RM_IV	Non-abi	ASM16091v1	Bacillus cereus BGSC 6E1	Bacillus cereus	NA	5730178	Chromosome	NA	NA	EEK57829.1	EEK57829.1	NA	NA	NA	NA	NA	NA	NA	NA	NA	NA	NA	NA	NA	NA	NA	NA	NA	NA	1	RM_IV	Non-abi	NA	Bacillus cereus BGSC 6E1	Bacillus cereus	NA
GCA_000160935.1	DRT	EEK59020.1	NA	NA	NA	NA	NA	NA	NA	NA	NA	1	DRT_Type9	Unknown	ASM16093v1	Bacillus cereus 172560W	Bacillus cereus	NA	5699545	Chromosome	NA	NA	EEK59020.1	EEK59020.1	NA	NA	NA	NA	NA	NA	NA	NA	NA	NA	NA	NA	NA	NA	NA	NA	NA	NA	1	DRT_Class2	Unknown	NA	Bacillus cereus 172560W	Bacillus cereus	NA
GCA_000160935.1	Lamassu	EEK59207.1	EEK59208.1	EEK59209.1	NA	NA	NA	NA	NA	NA	NA	3	Lamassu	Abi	ASM16093v1	Bacillus cereus 172560W	Bacillus cereus	NA	5699545	Chromosome	NA	NA	EEK59207.1	EEK59209.1	NA	NA	NA	NA	NA	NA	NA	NA	NA	NA	NA	NA	NA	NA	NA	NA	NA	NA	1	Lamassu	Abi	NA	Bacillus cereus 172560W	Bacillus cereus	NA
GCA_000160935.1	PD-T7-5_1	EEK59167.1	NA	NA	NA	NA	NA	NA	NA	NA	NA	1	PD-T7-5_1	Possible abi	ASM16093v1	Bacillus cereus 172560W	Bacillus cereus	NA	5699545	Chromosome	NA	NA	EEK59167.1	EEK59167.1	NA	NA	NA	NA	NA	NA	NA	NA	NA	NA	NA	NA	NA	NA	NA	NA	NA	NA	1	PD-T7-5_1	Possible abi	NA	Bacillus cereus 172560W	Bacillus cereus	NA
GCA_000160955.1	AbiL	EEK64298.1	EEK64299.1	NA	NA	NA	NA	NA	NA	NA	NA	2	AbiL	Abi	ASM16095v1	Bacillus wiedmannii	Bacillus wiedmannii	NA	5547057	Chromosome	NA	NA	EEK64298.1	EEK64299.1	NA	NA	NA	NA	NA	NA	NA	NA	NA	NA	NA	NA	NA	NA	NA	NA	NA	NA	1	AbiL	Abi	NA	Bacillus wiedmannii	Bacillus wiedmannii	NA
GCA_000160955.1	DRT	EEK69102.1	NA	NA	NA	NA	NA	NA	NA	NA	NA	1	DRT_Type2	Unknown	ASM16095v1	Bacillus wiedmannii	Bacillus wiedmannii	NA	5547057	Chromosome	NA	NA	EEK69102.1	EEK69102.1	NA	NA	NA	NA	NA	NA	NA	NA	NA	NA	NA	NA	NA	NA	NA	NA	NA	NA	1	DRT_Class2	Unknown	NA	Bacillus wiedmannii	Bacillus wiedmannii	NA
GCA_000160955.1	Gabija	EEK66950.1	EEK66951.1	NA	NA	NA	NA	NA	NA	NA	NA	2	Gabija	Abi	ASM16095v1	Bacillus wiedmannii	Bacillus wiedmannii	NA	5547057	Chromosome	NA	NA	EEK66950.1	EEK66951.1	NA	NA	NA	NA	NA	NA	NA	NA	NA	NA	NA	NA	NA	NA	NA	NA	NA	NA	1	Gabija	Abi	NA	Bacillus wiedmannii	Bacillus wiedmannii	NA
GCA_000160955.1	Lamassu	EEK68219.1	EEK68220.1	EEK68221.1	EEK68222.1	NA	NA	NA	NA	NA	NA	4	Lamassu	Abi	ASM16095v1	Bacillus wiedmannii	Bacillus wiedmannii	NA	5547057	Chromosome	NA	NA	EEK68219.1	EEK68222.1	NA	NA	NA	NA	NA	NA	NA	NA	NA	NA	NA	NA	NA	NA	NA	NA	NA	NA	1	Lamassu	Abi	NA	Bacillus wiedmannii	Bacillus wiedmannii	NA
GCA_000160955.1	RM	EEK64356.1	EEK64357.1	EEK64358.1	NA	NA	NA	NA	NA	NA	NA	3	RM_I	Non-abi	ASM16095v1	Bacillus wiedmannii	Bacillus wiedmannii	NA	5547057	Chromosome	NA	NA	EEK64356.1	EEK64358.1	NA	NA	NA	NA	NA	NA	NA	NA	NA	NA	NA	NA	NA	NA	NA	NA	NA	NA	1	RM_I	Non-abi	NA	Bacillus wiedmannii	Bacillus wiedmannii	NA
GCA_000160955.1	RM	EEK69094.1	EEK69096.1	EEK69097.1	EEK69098.1	NA	NA	NA	NA	NA	NA	4	RM_II	Non-abi	ASM16095v1	Bacillus wiedmannii	Bacillus wiedmannii	NA	5547057	Chromosome	NA	NA	EEK69094.1	EEK69098.1	NA	NA	NA	NA	NA	NA	NA	NA	NA	NA	NA	NA	NA	NA	NA	NA	NA	NA	1	RM_II	Non-abi	NA	Bacillus wiedmannii	Bacillus wiedmannii	NA
GCA_000160955.1	SEFIR	EEK65629.1	NA	NA	NA	NA	NA	NA	NA	NA	NA	1	SEFIR	Abi	ASM16095v1	Bacillus wiedmannii	Bacillus wiedmannii	NA	5547057	Chromosome	NA	NA	EEK65629.1	EEK65629.1	NA	NA	NA	NA	NA	NA	NA	NA	NA	NA	NA	NA	NA	NA	NA	NA	NA	NA	1	SEFIR	Abi	NA	Bacillus wiedmannii	Bacillus wiedmannii	NA
GCA_000160975.1	AbiO	EEK72543.1	NA	NA	NA	NA	NA	NA	NA	NA	NA	1	AbiO	Possible abi	ASM16097v1	Bacillus mycoides	Bacillus mycoides	NA	5674808	Chromosome	NA	NA	EEK72543.1	EEK72543.1	NA	NA	NA	NA	NA	NA	NA	NA	NA	NA	NA	NA	NA	NA	NA	NA	NA	NA	1	AbiO	Unknown	NA	Bacillus mycoides	Bacillus mycoides	NA
GCA_000160975.1	RM	EEK74635.1	EEK74636.1	EEK74637.1	NA	NA	NA	NA	NA	NA	NA	3	RM_I	Non-abi	ASM16097v1	Bacillus mycoides	Bacillus mycoides	NA	5674808	Chromosome	NA	NA	EEK74635.1	EEK74637.1	NA	NA	NA	NA	NA	NA	NA	NA	NA	NA	NA	NA	NA	NA	NA	NA	NA	NA	1	RM_I	Non-abi	NA	Bacillus mycoides	Bacillus mycoides	NA
GCA_000160995.1	RM	EEK76916.1	EEK76917.1	EEK76918.1	NA	NA	NA	NA	NA	NA	NA	3	RM_I	Non-abi	ASM16099v1	Bacillus cereus R309803	Bacillus cereus	NA	5586253	Chromosome	NA	NA	EEK76916.1	EEK76918.1	NA	NA	NA	NA	NA	NA	NA	NA	NA	NA	NA	NA	NA	NA	NA	NA	NA	NA	1	RM_I	Non-abi	NA	Bacillus cereus R309803	Bacillus cereus	NA
GCA_000160995.1	Stk2	EEK80264.1	NA	NA	NA	NA	NA	NA	NA	NA	NA	1	Stk2	Abi	ASM16099v1	Bacillus cereus R309803	Bacillus cereus	NA	5586253	Chromosome	NA	NA	EEK80264.1	EEK80264.1	NA	NA	NA	NA	NA	NA	NA	NA	NA	NA	NA	NA	NA	NA	NA	NA	NA	NA	1	Stk2	Abi	NA	Bacillus cereus R309803	Bacillus cereus	NA
GCA_000161015.1	Lamassu	EEK83543.1	EEK83545.1	NA	NA	NA	NA	NA	NA	NA	NA	2	Lamassu	Abi	ASM16101v1	Bacillus cereus ATCC 4342	Bacillus cereus	NA	5234797	Chromosome	NA	NA	EEK83543.1	EEK83545.1	NA	NA	NA	NA	NA	NA	NA	NA	NA	NA	NA	NA	NA	NA	NA	NA	NA	NA	1	Lamassu	Abi	NA	Bacillus cereus ATCC 4342	Bacillus cereus	NA
GCA_000161035.1	Gabija	EEK90812.1	EEK90813.1	EEK90814.1	NA	NA	NA	NA	NA	NA	NA	3	Gabija	Abi	ASM16103v1	Bacillus cereus m1550	Bacillus cereus	NA	5246493	Chromosome	NA	NA	EEK90812.1	EEK90814.1	NA	NA	NA	NA	NA	NA	NA	NA	NA	NA	NA	NA	NA	NA	NA	NA	NA	NA	1	Gabija	Abi	NA	Bacillus cereus m1550	Bacillus cereus	NA
GCA_000161035.1	Lamassu	EEK90817.1	EEK90818.1	NA	NA	NA	NA	NA	NA	NA	NA	2	Lamassu	Abi	ASM16103v1	Bacillus cereus m1550	Bacillus cereus	NA	5246493	Chromosome	NA	NA	EEK90817.1	EEK90818.1	NA	NA	NA	NA	NA	NA	NA	NA	NA	NA	NA	NA	NA	NA	NA	NA	NA	NA	1	Lamassu	Abi	NA	Bacillus cereus m1550	Bacillus cereus	NA
GCA_000161055.1	RM	EEK91921.1	EEK91922.1	NA	NA	NA	NA	NA	NA	NA	NA	2	RM_I	Non-abi	ASM16105v1	Bacillus cereus BDRD-ST24	Bacillus cereus	NA	5436173	Chromosome	NA	NA	EEK91921.1	EEK91922.1	NA	NA	NA	NA	NA	NA	NA	NA	NA	NA	NA	NA	NA	NA	NA	NA	NA	NA	1	RM_I	Non-abi	NA	Bacillus cereus BDRD-ST24	Bacillus cereus	NA
GCA_000161095.1	Dsr	EEL06121.1	NA	NA	NA	NA	NA	NA	NA	NA	NA	1	Dsr	Abi	ASM16109v1	Bacillus cereus BDRD-ST196	Bacillus cereus	NA	5576566	Chromosome	NA	NA	EEL06121.1	EEL06121.1	NA	NA	NA	NA	NA	NA	NA	NA	NA	NA	NA	NA	NA	NA	NA	NA	NA	NA	1	Dsr	Abi	NA	Bacillus cereus BDRD-ST196	Bacillus cereus	NA
GCA_000161095.1	Lamassu	EEL06351.1	EEL06352.1	EEL06353.1	NA	NA	NA	NA	NA	NA	NA	3	Lamassu	Abi	ASM16109v1	Bacillus cereus BDRD-ST196	Bacillus cereus	NA	5576566	Chromosome	NA	NA	EEL06351.1	EEL06353.1	NA	NA	NA	NA	NA	NA	NA	NA	NA	NA	NA	NA	NA	NA	NA	NA	NA	NA	1	Lamassu	Abi	NA	Bacillus cereus BDRD-ST196	Bacillus cereus	NA
GCA_000161095.1	RM	EEL06150.1	EEL06152.1	NA	NA	NA	NA	NA	NA	NA	NA	2	RM_II	Non-abi	ASM16109v1	Bacillus cereus BDRD-ST196	Bacillus cereus	NA	5576566	Chromosome	NA	NA	EEL06150.1	EEL06152.1	NA	NA	NA	NA	NA	NA	NA	NA	NA	NA	NA	NA	NA	NA	NA	NA	NA	NA	1	RM_II	Non-abi	NA	Bacillus cereus BDRD-ST196	Bacillus cereus	NA
GCA_000161095.1	RM	EEL07562.1	EEL07563.1	EEL07564.1	EEL07565.1	NA	NA	NA	NA	NA	NA	4	RM_II	Non-abi	ASM16109v1	Bacillus cereus BDRD-ST196	Bacillus cereus	NA	5576566	Chromosome	NA	NA	EEL07562.1	EEL07565.1	NA	NA	NA	NA	NA	NA	NA	NA	NA	NA	NA	NA	NA	NA	NA	NA	NA	NA	1	RM_II	Non-abi	NA	Bacillus cereus BDRD-ST196	Bacillus cereus	NA
GCA_000161115.1	Paris	EEL12442.1	EEL12443.1	NA	NA	NA	NA	NA	NA	NA	NA	2	Paris	Abi	ASM16111v1	Bacillus cereus BDRD-Cer4	Bacillus cereus	NA	5397450	Chromosome	NA	NA	EEL12442.1	EEL12443.1	NA	NA	NA	NA	NA	NA	NA	NA	NA	NA	NA	NA	NA	NA	NA	NA	NA	NA	1	Paris	Abi	NA	Bacillus cereus BDRD-Cer4	Bacillus cereus	NA
GCA_000161115.1	RM	EEL09528.1	EEL09529.1	EEL09530.1	NA	NA	NA	NA	NA	NA	NA	3	RM_I	Non-abi	ASM16111v1	Bacillus cereus BDRD-Cer4	Bacillus cereus	NA	5397450	Chromosome	NA	NA	EEL09528.1	EEL09530.1	NA	NA	NA	NA	NA	NA	NA	NA	NA	NA	NA	NA	NA	NA	NA	NA	NA	NA	1	RM_I	Non-abi	NA	Bacillus cereus BDRD-Cer4	Bacillus cereus	NA
GCA_000161115.1	Thoeris	EEL09526.1	EEL09527.1	NA	NA	NA	NA	NA	NA	NA	NA	2	Thoeris_I	Abi	ASM16111v1	Bacillus cereus BDRD-Cer4	Bacillus cereus	NA	5397450	Chromosome	NA	NA	EEL09526.1	EEL09527.1	NA	NA	NA	NA	NA	NA	NA	NA	NA	NA	NA	NA	NA	NA	NA	NA	NA	NA	1	Thoeris_I	Abi	NA	Bacillus cereus BDRD-Cer4	Bacillus cereus	NA
GCA_000161115.1	Wadjet	EEL12943.1	EEL12944.1	EEL12945.1	EEL12946.1	NA	NA	NA	NA	NA	NA	4	Wadjet_III	Non-abi	ASM16111v1	Bacillus cereus BDRD-Cer4	Bacillus cereus	NA	5397450	Chromosome	NA	NA	EEL12943.1	EEL12946.1	NA	NA	NA	NA	NA	NA	NA	NA	NA	NA	NA	NA	NA	NA	NA	NA	NA	NA	1	Wadjet_III	Non-abi	NA	Bacillus cereus BDRD-Cer4	Bacillus cereus	NA
GCA_000161135.1	PD-T7-3	EEL13764.1	NA	NA	NA	NA	NA	NA	NA	NA	NA	1	PD-T7-3	Abi	ASM16113v1	Bacillus cereus 95/8201	Bacillus cereus	NA	5584055	Chromosome	NA	NA	EEL13764.1	EEL13764.1	NA	NA	NA	NA	NA	NA	NA	NA	NA	NA	NA	NA	NA	NA	NA	NA	NA	NA	1	PD-T7-3	Abi	NA	Bacillus cereus 95/8201	Bacillus cereus	NA
GCA_000161135.1	RM	EEL18433.1	EEL18434.1	EEL18435.1	NA	NA	NA	NA	NA	NA	NA	3	RM_I	Non-abi	ASM16113v1	Bacillus cereus 95/8201	Bacillus cereus	NA	5584055	Chromosome	NA	NA	EEL18433.1	EEL18435.1	NA	NA	NA	NA	NA	NA	NA	NA	NA	NA	NA	NA	NA	NA	NA	NA	NA	NA	1	RM_I	Non-abi	NA	Bacillus cereus 95/8201	Bacillus cereus	NA
GCA_000161155.1	Gabija	EEL23511.1	EEL23512.1	NA	NA	NA	NA	NA	NA	NA	NA	2	Gabija	Abi	ASM16115v1	Bacillus cereus Rock1-3	Bacillus cereus	NA	5859854	Chromosome	NA	NA	EEL23511.1	EEL23512.1	NA	NA	NA	NA	NA	NA	NA	NA	NA	NA	NA	NA	NA	NA	NA	NA	NA	NA	1	Gabija	Abi	NA	Bacillus cereus Rock1-3	Bacillus cereus	NA
GCA_000161155.1	Hachiman	EEL24386.1	EEL24387.1	NA	NA	NA	NA	NA	NA	NA	NA	2	Hachiman	Abi	ASM16115v1	Bacillus cereus Rock1-3	Bacillus cereus	NA	5859854	Chromosome	NA	NA	EEL24386.1	EEL24387.1	NA	NA	NA	NA	NA	NA	NA	NA	NA	NA	NA	NA	NA	NA	NA	NA	NA	NA	1	Hachiman_I	Abi	NA	Bacillus cereus Rock1-3	Bacillus cereus	NA
GCA_000161175.1	AbiQ	EEL25741.1	NA	NA	NA	NA	NA	NA	NA	NA	NA	1	AbiQ	Abi	ASM16117v1	Bacillus cereus Rock1-15	Bacillus cereus	NA	5766278	Chromosome	NA	NA	EEL25741.1	EEL25741.1	NA	NA	NA	NA	NA	NA	NA	NA	NA	NA	NA	NA	NA	NA	NA	NA	NA	NA	1	AbiQ	Abi	NA	Bacillus cereus Rock1-15	Bacillus cereus	NA
GCA_000161175.1	Paris	EEL27570.1	EEL27571.1	NA	NA	NA	NA	NA	NA	NA	NA	2	Paris	Abi	ASM16117v1	Bacillus cereus Rock1-15	Bacillus cereus	NA	5766278	Chromosome	NA	NA	EEL27570.1	EEL27571.1	NA	NA	NA	NA	NA	NA	NA	NA	NA	NA	NA	NA	NA	NA	NA	NA	NA	NA	1	Paris	Abi	NA	Bacillus cereus Rock1-15	Bacillus cereus	NA
GCA_000161175.1	RM	EEL30162.1	EEL30163.1	NA	NA	NA	NA	NA	NA	NA	NA	2	RM_II	Non-abi	ASM16117v1	Bacillus cereus Rock1-15	Bacillus cereus	NA	5766278	Chromosome	NA	NA	EEL30162.1	EEL30163.1	NA	NA	NA	NA	NA	NA	NA	NA	NA	NA	NA	NA	NA	NA	NA	NA	NA	NA	1	RM_II	Non-abi	NA	Bacillus cereus Rock1-15	Bacillus cereus	NA
GCA_000161175.1	Uzume	EEL25656.1	NA	NA	NA	NA	NA	NA	NA	NA	NA	1	Uzume	Unknown	ASM16117v1	Bacillus cereus Rock1-15	Bacillus cereus	NA	5766278	Chromosome	NA	NA	EEL25656.1	EEL25656.1	NA	NA	NA	NA	NA	NA	NA	NA	NA	NA	NA	NA	NA	NA	NA	NA	NA	NA	1	Uzume	Unknown	NA	Bacillus cereus Rock1-15	Bacillus cereus	NA
GCA_000161195.1	Hachiman	EEL35714.1	EEL35715.1	NA	NA	NA	NA	NA	NA	NA	NA	2	Hachiman	Abi	ASM16119v1	Bacillus cereus Rock3-28	Bacillus cereus	NA	6041497	Chromosome	NA	NA	EEL35714.1	EEL35715.1	NA	NA	NA	NA	NA	NA	NA	NA	NA	NA	NA	NA	NA	NA	NA	NA	NA	NA	1	Hachiman_I	Abi	NA	Bacillus cereus Rock3-28	Bacillus cereus	NA
GCA_000161195.1	RM	EEL31859.1	EEL31860.1	EEL31862.1	NA	NA	NA	NA	NA	NA	NA	3	RM_I	Non-abi	ASM16119v1	Bacillus cereus Rock3-28	Bacillus cereus	NA	6041497	Chromosome	NA	NA	EEL31859.1	EEL31862.1	NA	NA	NA	NA	NA	NA	NA	NA	NA	NA	NA	NA	NA	NA	NA	NA	NA	NA	1	RM_I	Non-abi	NA	Bacillus cereus Rock3-28	Bacillus cereus	NA
GCA_000161215.1	RM	EEL41751.1	EEL41752.1	NA	NA	NA	NA	NA	NA	NA	NA	2	RM_II	Non-abi	ASM16121v1	Bacillus cereus Rock3-29	Bacillus cereus	NA	5878111	Chromosome	NA	NA	EEL41751.1	EEL41752.1	NA	NA	NA	NA	NA	NA	NA	NA	NA	NA	NA	NA	NA	NA	NA	NA	NA	NA	1	RM_II	Non-abi	NA	Bacillus cereus Rock3-29	Bacillus cereus	NA
GCA_000161235.1	Gao_Ppl	EEL47630.1	NA	NA	NA	NA	NA	NA	NA	NA	NA	1	Gao_Ppl	Unknown	ASM16123v1	Bacillus cereus Rock3-42	Bacillus cereus	NA	5202904	Chromosome	NA	NA	EEL47630.1	EEL47630.1	NA	NA	NA	NA	NA	NA	NA	NA	NA	NA	NA	NA	NA	NA	NA	NA	NA	NA	1	Gao_Ppl	Unknown	NA	Bacillus cereus Rock3-42	Bacillus cereus	NA
GCA_000161235.1	RM	EEL47042.1	EEL47043.1	EEL47044.1	NA	NA	NA	NA	NA	NA	NA	3	RM_I	Non-abi	ASM16123v1	Bacillus cereus Rock3-42	Bacillus cereus	NA	5202904	Chromosome	NA	NA	EEL47042.1	EEL47044.1	NA	NA	NA	NA	NA	NA	NA	NA	NA	NA	NA	NA	NA	NA	NA	NA	NA	NA	1	RM_I	Non-abi	NA	Bacillus cereus Rock3-42	Bacillus cereus	NA
GCA_000161255.1	RM	EEL47990.1	EEL47991.1	EEL47992.1	NA	NA	NA	NA	NA	NA	NA	3	RM_I	Non-abi	ASM16125v1	Bacillus cereus Rock3-44	Bacillus cereus	NA	4999804	Chromosome	NA	NA	EEL47990.1	EEL47992.1	NA	NA	NA	NA	NA	NA	NA	NA	NA	NA	NA	NA	NA	NA	NA	NA	NA	NA	1	RM_I	Non-abi	NA	Bacillus cereus Rock3-44	Bacillus cereus	NA
GCA_000161275.1	AVAST	EEL55333.1	NA	NA	NA	NA	NA	NA	NA	NA	NA	1	AVAST_II	Abi	ASM16127v1	Bacillus cereus Rock4-2	Bacillus cereus	NA	5769987	Chromosome	NA	NA	EEL55333.1	EEL55333.1	NA	NA	NA	NA	NA	NA	NA	NA	NA	NA	NA	NA	NA	NA	NA	NA	NA	NA	1	AVAST_II	Abi	NA	Bacillus cereus Rock4-2	Bacillus cereus	NA
GCA_000161275.1	RM	EEL57469.1	EEL57470.1	NA	NA	NA	NA	NA	NA	NA	NA	2	RM_II	Non-abi	ASM16127v1	Bacillus cereus Rock4-2	Bacillus cereus	NA	5769987	Chromosome	NA	NA	EEL57469.1	EEL57470.1	NA	NA	NA	NA	NA	NA	NA	NA	NA	NA	NA	NA	NA	NA	NA	NA	NA	NA	1	RM_II	Non-abi	NA	Bacillus cereus Rock4-2	Bacillus cereus	NA
GCA_000161275.1	Septu	EEL52897.1	EEL52899.1	NA	NA	NA	NA	NA	NA	NA	NA	2	Septu	Possible abi	ASM16127v1	Bacillus cereus Rock4-2	Bacillus cereus	NA	5769987	Chromosome	NA	NA	EEL52897.1	EEL52899.1	NA	NA	NA	NA	NA	NA	NA	NA	NA	NA	NA	NA	NA	NA	NA	NA	NA	NA	1	Septu_other	Possible abi	NA	Bacillus cereus Rock4-2	Bacillus cereus	NA
GCA_000161275.1	Stk2	EEL52896.1	NA	NA	NA	NA	NA	NA	NA	NA	NA	1	Stk2	Abi	ASM16127v1	Bacillus cereus Rock4-2	Bacillus cereus	NA	5769987	Chromosome	NA	NA	EEL52896.1	EEL52896.1	NA	NA	NA	NA	NA	NA	NA	NA	NA	NA	NA	NA	NA	NA	NA	NA	NA	NA	1	Stk2	Abi	NA	Bacillus cereus Rock4-2	Bacillus cereus	NA
GCA_000161295.1	AVAST	EEL60383.1	NA	NA	NA	NA	NA	NA	NA	NA	NA	1	AVAST_II	Abi	ASM16129v1	Bacillus cereus Rock4-18	Bacillus cereus	NA	5923634	Chromosome	NA	NA	EEL60383.1	EEL60383.1	NA	NA	NA	NA	NA	NA	NA	NA	NA	NA	NA	NA	NA	NA	NA	NA	NA	NA	1	AVAST_II	Abi	NA	Bacillus cereus Rock4-18	Bacillus cereus	NA
GCA_000161295.1	RM	PKR92792.1	PKR92793.1	NA	NA	NA	NA	NA	NA	NA	NA	2	RM_III	Non-abi	ASM16129v1	Bacillus cereus Rock4-18	Bacillus cereus	NA	5923634	Chromosome	NA	NA	PKR92792.1	PKR92793.1	NA	NA	NA	NA	NA	NA	NA	NA	NA	NA	NA	NA	NA	NA	NA	NA	NA	NA	1	RM_III	Non-abi	NA	Bacillus cereus Rock4-18	Bacillus cereus	NA
GCA_000161315.1	CRISPR-Cas	EEL61422.1	EEL61423.1	EEL61424.1	EEL61425.1	NA	NA	NA	NA	NA	NA	4	CAS_Class1-I-C	Non-abi	ASM16131v1	Bacillus cereus F65185	Bacillus cereus	NA	6133179	Chromosome	NA	NA	EEL61422.1	EEL61425.1	NA	NA	NA	NA	NA	NA	NA	NA	NA	NA	NA	NA	NA	NA	NA	NA	NA	NA	1	CAS_Class1-I-C	Non-abi	NA	Bacillus cereus F65185	Bacillus cereus	NA
GCA_000161315.1	Dsr	EEL61440.1	NA	NA	NA	NA	NA	NA	NA	NA	NA	1	Dsr	Abi	ASM16131v1	Bacillus cereus F65185	Bacillus cereus	NA	6133179	Chromosome	NA	NA	EEL61440.1	EEL61440.1	NA	NA	NA	NA	NA	NA	NA	NA	NA	NA	NA	NA	NA	NA	NA	NA	NA	NA	1	Dsr	Abi	NA	Bacillus cereus F65185	Bacillus cereus	NA
GCA_000161315.1	SEFIR	EEL61275.1	NA	NA	NA	NA	NA	NA	NA	NA	NA	1	SEFIR	Abi	ASM16131v1	Bacillus cereus F65185	Bacillus cereus	NA	6133179	Chromosome	NA	NA	EEL61275.1	EEL61275.1	NA	NA	NA	NA	NA	NA	NA	NA	NA	NA	NA	NA	NA	NA	NA	NA	NA	NA	1	SEFIR	Abi	NA	Bacillus cereus F65185	Bacillus cereus	NA
GCA_000161315.1	Septu	EEL64936.1	EEL64937.1	NA	NA	NA	NA	NA	NA	NA	NA	2	Septu	Possible abi	ASM16131v1	Bacillus cereus F65185	Bacillus cereus	NA	6133179	Chromosome	NA	NA	EEL64936.1	EEL64937.1	NA	NA	NA	NA	NA	NA	NA	NA	NA	NA	NA	NA	NA	NA	NA	NA	NA	NA	1	Septu_I	Possible abi	NA	Bacillus cereus F65185	Bacillus cereus	NA
GCA_000161335.1	Dynamins	EEL72194.1	EEL72195.1	EEL72196.1	NA	NA	NA	NA	NA	NA	NA	3	Eleos	Unknown	ASM16133v1	Bacillus mycoides	Bacillus mycoides	NA	5799451	Chromosome	NA	NA	EEL72194.1	EEL72196.1	NA	NA	NA	NA	NA	NA	NA	NA	NA	NA	NA	NA	NA	NA	NA	NA	NA	NA	1	Dynamins	Unknown	NA	Bacillus mycoides	Bacillus mycoides	NA
GCA_000161335.1	PD-T7-5_1	EEL70788.1	NA	NA	NA	NA	NA	NA	NA	NA	NA	1	PD-T7-5_1	Possible abi	ASM16133v1	Bacillus mycoides	Bacillus mycoides	NA	5799451	Chromosome	NA	NA	EEL70788.1	EEL70788.1	NA	NA	NA	NA	NA	NA	NA	NA	NA	NA	NA	NA	NA	NA	NA	NA	NA	NA	1	PD-T7-5_1	Possible abi	NA	Bacillus mycoides	Bacillus mycoides	NA
GCA_000161335.1	Shedu	EEL68986.1	NA	NA	NA	NA	NA	NA	NA	NA	NA	1	Shedu	Non-abi	ASM16133v1	Bacillus mycoides	Bacillus mycoides	NA	5799451	Chromosome	NA	NA	EEL68986.1	EEL68986.1	NA	NA	NA	NA	NA	NA	NA	NA	NA	NA	NA	NA	NA	NA	NA	NA	NA	NA	1	Shedu	Non-abi	NA	Bacillus mycoides	Bacillus mycoides	NA
GCA_000161335.1	Wadjet	EEL70766.1	EEL70767.1	EEL70768.1	EEL70770.1	NA	NA	NA	NA	NA	NA	4	Wadjet_III	Non-abi	ASM16133v1	Bacillus mycoides	Bacillus mycoides	NA	5799451	Chromosome	NA	NA	EEL70766.1	EEL70770.1	NA	NA	NA	NA	NA	NA	NA	NA	NA	NA	NA	NA	NA	NA	NA	NA	NA	NA	1	Wadjet_III	Non-abi	NA	Bacillus mycoides	Bacillus mycoides	NA
GCA_000161355.1	CBASS	EEL74768.1	EEL74769.1	EEL74770.1	EEL74771.1	NA	NA	NA	NA	NA	NA	4	CBASS_II	Abi	ASM16135v1	Bacillus cereus AH676	Bacillus cereus	NA	5594747	Chromosome	NA	NA	EEL74768.1	EEL74771.1	NA	NA	NA	NA	NA	NA	NA	NA	NA	NA	NA	NA	NA	NA	NA	NA	NA	NA	1	CBASS_II	Abi	NA	Bacillus cereus AH676	Bacillus cereus	NA
GCA_000161355.1	Gabija	EEL74780.1	EEL74781.1	NA	NA	NA	NA	NA	NA	NA	NA	2	Gabija	Abi	ASM16135v1	Bacillus cereus AH676	Bacillus cereus	NA	5594747	Chromosome	NA	NA	EEL74780.1	EEL74781.1	NA	NA	NA	NA	NA	NA	NA	NA	NA	NA	NA	NA	NA	NA	NA	NA	NA	NA	1	Gabija	Abi	NA	Bacillus cereus AH676	Bacillus cereus	NA
GCA_000161355.1	Hachiman	EEL73517.1	EEL73518.1	NA	NA	NA	NA	NA	NA	NA	NA	2	Hachiman	Abi	ASM16135v1	Bacillus cereus AH676	Bacillus cereus	NA	5594747	Chromosome	NA	NA	EEL73517.1	EEL73518.1	NA	NA	NA	NA	NA	NA	NA	NA	NA	NA	NA	NA	NA	NA	NA	NA	NA	NA	1	Hachiman_I	Abi	NA	Bacillus cereus AH676	Bacillus cereus	NA
GCA_000161355.1	RM	EEL78273.1	EEL78274.1	EEL78275.1	NA	NA	NA	NA	NA	NA	NA	3	RM_I	Non-abi	ASM16135v1	Bacillus cereus AH676	Bacillus cereus	NA	5594747	Chromosome	NA	NA	EEL78273.1	EEL78275.1	NA	NA	NA	NA	NA	NA	NA	NA	NA	NA	NA	NA	NA	NA	NA	NA	NA	NA	1	RM_I	Non-abi	NA	Bacillus cereus AH676	Bacillus cereus	NA
GCA_000161375.1	Gabija	EEL80976.1	EEL80977.1	NA	NA	NA	NA	NA	NA	NA	NA	2	Gabija	Abi	ASM16137v1	Bacillus cereus AH1271	Bacillus cereus	NA	5656704	Chromosome	NA	NA	EEL80976.1	EEL80977.1	NA	NA	NA	NA	NA	NA	NA	NA	NA	NA	NA	NA	NA	NA	NA	NA	NA	NA	1	Gabija	Abi	NA	Bacillus cereus AH1271	Bacillus cereus	NA
GCA_000161375.1	Lamassu	EEL82708.1	EEL82709.1	EEL82710.1	EEL82711.1	NA	NA	NA	NA	NA	NA	4	Lamassu	Abi	ASM16137v1	Bacillus cereus AH1271	Bacillus cereus	NA	5656704	Chromosome	NA	NA	EEL82708.1	EEL82711.1	NA	NA	NA	NA	NA	NA	NA	NA	NA	NA	NA	NA	NA	NA	NA	NA	NA	NA	1	Lamassu	Abi	NA	Bacillus cereus AH1271	Bacillus cereus	NA
GCA_000161375.1	RM	EEL78721.1	NA	NA	NA	NA	NA	NA	NA	NA	NA	1	RM_IIG	Non-abi	ASM16137v1	Bacillus cereus AH1271	Bacillus cereus	NA	5656704	Chromosome	NA	NA	EEL78721.1	EEL78721.1	NA	NA	NA	NA	NA	NA	NA	NA	NA	NA	NA	NA	NA	NA	NA	NA	NA	NA	1	RM_IIG	Non-abi	NA	Bacillus cereus AH1271	Bacillus cereus	NA
GCA_000161395.1	CBASS	EEL84420.1	EEL84421.1	EEL84422.1	EEL84423.1	NA	NA	NA	NA	NA	NA	4	CBASS_III	Abi	ASM16139v1	Bacillus cereus AH1272	Bacillus cereus	NA	5789540	Chromosome	NA	NA	EEL84420.1	EEL84423.1	NA	NA	NA	NA	NA	NA	NA	NA	NA	NA	NA	NA	NA	NA	NA	NA	NA	NA	1	CBASS_III	Abi	NA	Bacillus cereus AH1272	Bacillus cereus	NA
GCA_000161395.1	CBASS	EEL84533.1	EEL84534.1	NA	NA	NA	NA	NA	NA	NA	NA	2	CBASS_I	Abi	ASM16139v1	Bacillus cereus AH1272	Bacillus cereus	NA	5789540	Chromosome	NA	NA	EEL84533.1	EEL84534.1	NA	NA	NA	NA	NA	NA	NA	NA	NA	NA	NA	NA	NA	NA	NA	NA	NA	NA	1	CBASS_I	Abi	NA	Bacillus cereus AH1272	Bacillus cereus	NA
GCA_000161395.1	SEFIR	EEL84692.1	NA	NA	NA	NA	NA	NA	NA	NA	NA	1	SEFIR	Abi	ASM16139v1	Bacillus cereus AH1272	Bacillus cereus	NA	5789540	Chromosome	NA	NA	EEL84692.1	EEL84692.1	NA	NA	NA	NA	NA	NA	NA	NA	NA	NA	NA	NA	NA	NA	NA	NA	NA	NA	1	SEFIR	Abi	NA	Bacillus cereus AH1272	Bacillus cereus	NA
GCA_000161395.1	Thoeris	EEL84781.1	EEL84782.1	EEL84783.1	NA	NA	NA	NA	NA	NA	NA	3	Thoeris_I	Abi	ASM16139v1	Bacillus cereus AH1272	Bacillus cereus	NA	5789540	Chromosome	NA	NA	EEL84781.1	EEL84783.1	NA	NA	NA	NA	NA	NA	NA	NA	NA	NA	NA	NA	NA	NA	NA	NA	NA	NA	1	Thoeris_I	Abi	NA	Bacillus cereus AH1272	Bacillus cereus	NA
GCA_000161415.1	CBASS	EEM02519.1	EEM02520.1	EEM02521.1	EEM02522.1	NA	NA	NA	NA	NA	NA	4	CBASS_II	Abi	ASM16141v1	Bacillus pseudomycoides	Bacillus pseudomycoides	NA	5841497	Chromosome	NA	NA	EEM02519.1	EEM02522.1	NA	NA	NA	NA	NA	NA	NA	NA	NA	NA	NA	NA	NA	NA	NA	NA	NA	NA	1	CBASS_II	Abi	NA	Bacillus pseudomycoides	Bacillus pseudomycoides	NA
GCA_000161415.1	Lamassu	EEM01729.1	EEM01730.1	EEM01731.1	NA	NA	NA	NA	NA	NA	NA	3	Lamassu	Abi	ASM16141v1	Bacillus pseudomycoides	Bacillus pseudomycoides	NA	5841497	Chromosome	NA	NA	EEM01729.1	EEM01731.1	NA	NA	NA	NA	NA	NA	NA	NA	NA	NA	NA	NA	NA	NA	NA	NA	NA	NA	1	Lamassu	Abi	NA	Bacillus pseudomycoides	Bacillus pseudomycoides	NA
GCA_000161415.1	Lamassu	EEM02057.1	EEM02058.1	NA	NA	NA	NA	NA	NA	NA	NA	2	Lamassu	Abi	ASM16141v1	Bacillus pseudomycoides	Bacillus pseudomycoides	NA	5841497	Chromosome	NA	NA	EEM02057.1	EEM02058.1	NA	NA	NA	NA	NA	NA	NA	NA	NA	NA	NA	NA	NA	NA	NA	NA	NA	NA	1	Lamassu	Abi	NA	Bacillus pseudomycoides	Bacillus pseudomycoides	NA
GCA_000161415.1	Septu	EEM02198.1	EEM02199.1	NA	NA	NA	NA	NA	NA	NA	NA	2	Septu	Possible abi	ASM16141v1	Bacillus pseudomycoides	Bacillus pseudomycoides	NA	5841497	Chromosome	NA	NA	EEM02198.1	EEM02199.1	NA	NA	NA	NA	NA	NA	NA	NA	NA	NA	NA	NA	NA	NA	NA	NA	NA	NA	1	Septu_I	Possible abi	NA	Bacillus pseudomycoides	Bacillus pseudomycoides	NA
GCA_000161435.1	Gabija	EEM11439.1	EEM11440.1	NA	NA	NA	NA	NA	NA	NA	NA	2	Gabija	Abi	ASM16143v1	Bacillus pseudomycoides	Bacillus pseudomycoides	NA	5713954	Chromosome	NA	NA	EEM11439.1	EEM11440.1	NA	NA	NA	NA	NA	NA	NA	NA	NA	NA	NA	NA	NA	NA	NA	NA	NA	NA	1	Gabija	Abi	NA	Bacillus pseudomycoides	Bacillus pseudomycoides	NA
GCA_000161435.1	Lamassu	EEM08343.1	EEM08344.1	EEM08345.1	NA	NA	NA	NA	NA	NA	NA	3	Lamassu	Abi	ASM16143v1	Bacillus pseudomycoides	Bacillus pseudomycoides	NA	5713954	Chromosome	NA	NA	EEM08343.1	EEM08345.1	NA	NA	NA	NA	NA	NA	NA	NA	NA	NA	NA	NA	NA	NA	NA	NA	NA	NA	1	Lamassu	Abi	NA	Bacillus pseudomycoides	Bacillus pseudomycoides	NA
GCA_000161435.1	Lamassu	EEM11276.1	EEM11277.1	EEM11278.1	NA	NA	NA	NA	NA	NA	NA	3	Lamassu	Abi	ASM16143v1	Bacillus pseudomycoides	Bacillus pseudomycoides	NA	5713954	Chromosome	NA	NA	EEM11276.1	EEM11278.1	NA	NA	NA	NA	NA	NA	NA	NA	NA	NA	NA	NA	NA	NA	NA	NA	NA	NA	1	Lamassu	Abi	NA	Bacillus pseudomycoides	Bacillus pseudomycoides	NA
GCA_000161455.1	CRISPR-Cas	EEM13959.1	EEM13960.1	EEM13961.1	EEM13962.1	EEM13963.1	EEM13964.1	EEM13965.1	NA	NA	NA	7	CAS_Class1-I-C	Non-abi	ASM16145v1	Bacillus pseudomycoides DSM 12442	Bacillus pseudomycoides	NA	5782514	Chromosome	NA	NA	EEM13959.1	EEM13965.1	NA	NA	NA	NA	NA	NA	NA	NA	NA	NA	NA	NA	NA	NA	NA	NA	NA	NA	1	CAS_Class1-I-C	Non-abi	NA	Bacillus pseudomycoides DSM 12442	Bacillus pseudomycoides	NA
GCA_000161455.1	RM	EEM13839.1	EEM13840.1	EEM13842.1	NA	NA	NA	NA	NA	NA	NA	3	RM_I	Non-abi	ASM16145v1	Bacillus pseudomycoides DSM 12442	Bacillus pseudomycoides	NA	5782514	Chromosome	NA	NA	EEM13839.1	EEM13842.1	NA	NA	NA	NA	NA	NA	NA	NA	NA	NA	NA	NA	NA	NA	NA	NA	NA	NA	1	RM_I	Non-abi	NA	Bacillus pseudomycoides DSM 12442	Bacillus pseudomycoides	NA
GCA_000161475.1	RM	EEM24031.1	EEM24032.1	EEM24033.1	NA	NA	NA	NA	NA	NA	NA	3	RM_I	Non-abi	ASM16147v1	Bacillus thuringiensis serovar tochigiensis BGSC 4Y1	Bacillus thuringiensis	NA	5625906	Chromosome	NA	NA	EEM24031.1	EEM24033.1	NA	NA	NA	NA	NA	NA	NA	NA	NA	NA	NA	NA	NA	NA	NA	NA	NA	NA	1	RM_I	Non-abi	NA	Bacillus thuringiensis serovar tochigiensis BGSC 4Y1	Bacillus thuringiensis	NA
GCA_000161475.1	RM	EEM24159.1	NA	NA	NA	NA	NA	NA	NA	NA	NA	1	RM_IV	Non-abi	ASM16147v1	Bacillus thuringiensis serovar tochigiensis BGSC 4Y1	Bacillus thuringiensis	NA	5625906	Chromosome	NA	NA	EEM24159.1	EEM24159.1	NA	NA	NA	NA	NA	NA	NA	NA	NA	NA	NA	NA	NA	NA	NA	NA	NA	NA	1	RM_IV	Non-abi	NA	Bacillus thuringiensis serovar tochigiensis BGSC 4Y1	Bacillus thuringiensis	NA
GCA_000161495.1	CBASS	EEM25275.1	EEM25276.1	NA	NA	NA	NA	NA	NA	NA	NA	2	CBASS_I	Abi	ASM16149v1	Bacillus thuringiensis Bt407	Bacillus thuringiensis	NA	6026843	Chromosome	NA	NA	EEM25275.1	EEM25276.1	NA	NA	NA	NA	NA	NA	NA	NA	NA	NA	NA	NA	NA	NA	NA	NA	NA	NA	1	CBASS_I	Abi	NA	Bacillus thuringiensis Bt407	Bacillus thuringiensis	NA
GCA_000161495.1	CBASS	EEM25303.1	EEM25304.1	NA	NA	NA	NA	NA	NA	NA	NA	2	CBASS_I	Abi	ASM16149v1	Bacillus thuringiensis Bt407	Bacillus thuringiensis	NA	6026843	Chromosome	NA	NA	EEM25303.1	EEM25304.1	NA	NA	NA	NA	NA	NA	NA	NA	NA	NA	NA	NA	NA	NA	NA	NA	NA	NA	1	CBASS_I	Abi	NA	Bacillus thuringiensis Bt407	Bacillus thuringiensis	NA
GCA_000161495.1	RosmerTA	EEM25745.1	EEM25746.1	NA	NA	NA	NA	NA	NA	NA	NA	2	RosmerTA	Possible abi	ASM16149v1	Bacillus thuringiensis Bt407	Bacillus thuringiensis	NA	6026843	Chromosome	NA	NA	EEM25745.1	EEM25746.1	NA	NA	NA	NA	NA	NA	NA	NA	NA	NA	NA	NA	NA	NA	NA	NA	NA	NA	1	RosmerTA	Possible abi	NA	Bacillus thuringiensis Bt407	Bacillus thuringiensis	NA
GCA_000161515.1	PD-Lambda-1	EEM36570.1	NA	NA	NA	NA	NA	NA	NA	NA	NA	1	PD-Lambda-1	Unknown	ASM16151v1	Bacillus thuringiensis serovar thuringiensis str. T01001	Bacillus thuringiensis	NA	6323123	Chromosome	NA	NA	EEM36570.1	EEM36570.1	NA	NA	NA	NA	NA	NA	NA	NA	NA	NA	NA	NA	NA	NA	NA	NA	NA	NA	1	PD-Lambda-1	Unknown	NA	Bacillus thuringiensis serovar thuringiensis str. T01001	Bacillus thuringiensis	NA
GCA_000161515.1	RosmerTA	EEM31946.1	EEM31947.1	NA	NA	NA	NA	NA	NA	NA	NA	2	RosmerTA	Possible abi	ASM16151v1	Bacillus thuringiensis serovar thuringiensis str. T01001	Bacillus thuringiensis	NA	6323123	Chromosome	NA	NA	EEM31946.1	EEM31947.1	NA	NA	NA	NA	NA	NA	NA	NA	NA	NA	NA	NA	NA	NA	NA	NA	NA	NA	1	RosmerTA	Possible abi	NA	Bacillus thuringiensis serovar thuringiensis str. T01001	Bacillus thuringiensis	NA
GCA_000161535.1	RM	EEM43150.1	EEM43151.1	EEM43152.1	NA	NA	NA	NA	NA	NA	NA	3	RM_I	Non-abi	ASM16153v1	Bacillus thuringiensis serovar sotto str. T04001	Bacillus thuringiensis	NA	6107746	Chromosome	NA	NA	EEM43150.1	EEM43152.1	NA	NA	NA	NA	NA	NA	NA	NA	NA	NA	NA	NA	NA	NA	NA	NA	NA	NA	1	RM_I	Non-abi	NA	Bacillus thuringiensis serovar sotto str. T04001	Bacillus thuringiensis	NA
GCA_000161555.1	RM	EEM49214.1	EEM49215.1	EEM49216.1	NA	NA	NA	NA	NA	NA	NA	3	RM_II	Non-abi	ASM16155v1	Bacillus thuringiensis serovar pakistani str. T13001	Bacillus thuringiensis	NA	6037513	Chromosome	NA	NA	EEM49214.1	EEM49216.1	NA	NA	NA	NA	NA	NA	NA	NA	NA	NA	NA	NA	NA	NA	NA	NA	NA	NA	1	RM_II	Non-abi	NA	Bacillus thuringiensis serovar pakistani str. T13001	Bacillus thuringiensis	NA
GCA_000161575.1	AVAST	EEM50406.1	NA	NA	NA	NA	NA	NA	NA	NA	NA	1	AVAST_II	Abi	ASM16157v1	Bacillus thuringiensis serovar kurstaki str. T03a001	Bacillus thuringiensis	NA	5527568	Chromosome	NA	NA	EEM50406.1	EEM50406.1	NA	NA	NA	NA	NA	NA	NA	NA	NA	NA	NA	NA	NA	NA	NA	NA	NA	NA	1	AVAST_II	Abi	NA	Bacillus thuringiensis serovar kurstaki str. T03a001	Bacillus thuringiensis	NA
GCA_000161595.1	CBASS	EEM58624.1	EEM58625.1	EEM58626.1	NA	NA	NA	NA	NA	NA	NA	3	CBASS_II	Abi	ASM16159v1	Bacillus thuringiensis serovar monterrey BGSC 4AJ1	Bacillus thuringiensis	NA	6489024	Chromosome	NA	NA	EEM58624.1	EEM58626.1	NA	NA	NA	NA	NA	NA	NA	NA	NA	NA	NA	NA	NA	NA	NA	NA	NA	NA	1	CBASS_other	Abi	NA	Bacillus thuringiensis serovar monterrey BGSC 4AJ1	Bacillus thuringiensis	NA
GCA_000161595.1	CRISPR-Cas	EEM56162.1	EEM56164.1	EEM56165.1	NA	NA	NA	NA	NA	NA	NA	3	CAS_Class1-I-C	Non-abi	ASM16159v1	Bacillus thuringiensis serovar monterrey BGSC 4AJ1	Bacillus thuringiensis	NA	6489024	Chromosome	NA	NA	EEM56162.1	EEM56165.1	NA	NA	NA	NA	NA	NA	NA	NA	NA	NA	NA	NA	NA	NA	NA	NA	NA	NA	1	CAS_other	Non-abi	NA	Bacillus thuringiensis serovar monterrey BGSC 4AJ1	Bacillus thuringiensis	NA
GCA_000161595.1	Gao_Qat	EEM58612.1	EEM58613.1	EEM58615.1	EEM58616.1	NA	NA	NA	NA	NA	NA	4	Gao_Qat	Unknown	ASM16159v1	Bacillus thuringiensis serovar monterrey BGSC 4AJ1	Bacillus thuringiensis	NA	6489024	Chromosome	NA	NA	EEM58612.1	EEM58616.1	NA	NA	NA	NA	NA	NA	NA	NA	NA	NA	NA	NA	NA	NA	NA	NA	NA	NA	1	Gao_Qat_other	Unknown	NA	Bacillus thuringiensis serovar monterrey BGSC 4AJ1	Bacillus thuringiensis	NA
GCA_000161595.1	Hachiman	EEM56185.1	EEM56186.1	NA	NA	NA	NA	NA	NA	NA	NA	2	Hachiman	Abi	ASM16159v1	Bacillus thuringiensis serovar monterrey BGSC 4AJ1	Bacillus thuringiensis	NA	6489024	Chromosome	NA	NA	EEM56185.1	EEM56186.1	NA	NA	NA	NA	NA	NA	NA	NA	NA	NA	NA	NA	NA	NA	NA	NA	NA	NA	1	Hachiman_I	Abi	NA	Bacillus thuringiensis serovar monterrey BGSC 4AJ1	Bacillus thuringiensis	NA
GCA_000161595.1	PD-T7-3	EEM56593.1	NA	NA	NA	NA	NA	NA	NA	NA	NA	1	PD-T7-3	Abi	ASM16159v1	Bacillus thuringiensis serovar monterrey BGSC 4AJ1	Bacillus thuringiensis	NA	6489024	Chromosome	NA	NA	EEM56593.1	EEM56593.1	NA	NA	NA	NA	NA	NA	NA	NA	NA	NA	NA	NA	NA	NA	NA	NA	NA	NA	1	PD-T7-3	Abi	NA	Bacillus thuringiensis serovar monterrey BGSC 4AJ1	Bacillus thuringiensis	NA
GCA_000161595.1	RM	EEM61367.1	EEM61368.1	NA	NA	NA	NA	NA	NA	NA	NA	2	RM_II	Non-abi	ASM16159v1	Bacillus thuringiensis serovar monterrey BGSC 4AJ1	Bacillus thuringiensis	NA	6489024	Chromosome	NA	NA	EEM61367.1	EEM61368.1	NA	NA	NA	NA	NA	NA	NA	NA	NA	NA	NA	NA	NA	NA	NA	NA	NA	NA	1	RM_II	Non-abi	NA	Bacillus thuringiensis serovar monterrey BGSC 4AJ1	Bacillus thuringiensis	NA
GCA_000161615.1	PD-Lambda-1	EEM67466.1	NA	NA	NA	NA	NA	NA	NA	NA	NA	1	PD-Lambda-1	Unknown	ASM16161v1	Bacillus thuringiensis serovar berliner ATCC 10792	Bacillus thuringiensis	NA	6260142	Chromosome	NA	NA	EEM67466.1	EEM67466.1	NA	NA	NA	NA	NA	NA	NA	NA	NA	NA	NA	NA	NA	NA	NA	NA	NA	NA	1	PD-Lambda-1	Unknown	NA	Bacillus thuringiensis serovar berliner ATCC 10792	Bacillus thuringiensis	NA
GCA_000161615.1	RosmerTA	EEM62584.1	EEM62585.1	NA	NA	NA	NA	NA	NA	NA	NA	2	RosmerTA	Possible abi	ASM16161v1	Bacillus thuringiensis serovar berliner ATCC 10792	Bacillus thuringiensis	NA	6260142	Chromosome	NA	NA	EEM62584.1	EEM62585.1	NA	NA	NA	NA	NA	NA	NA	NA	NA	NA	NA	NA	NA	NA	NA	NA	NA	NA	1	RosmerTA	Possible abi	NA	Bacillus thuringiensis serovar berliner ATCC 10792	Bacillus thuringiensis	NA
GCA_000161635.1	Lamassu	EEM72775.1	EEM72776.1	NA	NA	NA	NA	NA	NA	NA	NA	2	Lamassu	Abi	ASM16163v1	Bacillus thuringiensis serovar andalousiensis BGSC 4AW1	Bacillus thuringiensis	NA	5488844	Chromosome	NA	NA	EEM72775.1	EEM72776.1	NA	NA	NA	NA	NA	NA	NA	NA	NA	NA	NA	NA	NA	NA	NA	NA	NA	NA	1	Lamassu	Abi	NA	Bacillus thuringiensis serovar andalousiensis BGSC 4AW1	Bacillus thuringiensis	NA
GCA_000161655.1	AbiU	EEM79140.1	NA	NA	NA	NA	NA	NA	NA	NA	NA	1	AbiU	Abi	ASM16165v1	Bacillus thuringiensis serovar pondicheriensis BGSC 4BA1	Bacillus thuringiensis	NA	6031475	Chromosome	NA	NA	EEM79140.1	EEM79140.1	NA	NA	NA	NA	NA	NA	NA	NA	NA	NA	NA	NA	NA	NA	NA	NA	NA	NA	1	AbiU	Abi	NA	Bacillus thuringiensis serovar pondicheriensis BGSC 4BA1	Bacillus thuringiensis	NA
GCA_000161655.1	RM	EEM75249.1	EEM75250.1	EEM75251.1	NA	NA	NA	NA	NA	NA	NA	3	RM_I	Non-abi	ASM16165v1	Bacillus thuringiensis serovar pondicheriensis BGSC 4BA1	Bacillus thuringiensis	NA	6031475	Chromosome	NA	NA	EEM75249.1	EEM75251.1	NA	NA	NA	NA	NA	NA	NA	NA	NA	NA	NA	NA	NA	NA	NA	NA	NA	NA	1	RM_I	Non-abi	NA	Bacillus thuringiensis serovar pondicheriensis BGSC 4BA1	Bacillus thuringiensis	NA
GCA_000161655.1	Uzume	EEM74740.1	NA	NA	NA	NA	NA	NA	NA	NA	NA	1	Uzume	Unknown	ASM16165v1	Bacillus thuringiensis serovar pondicheriensis BGSC 4BA1	Bacillus thuringiensis	NA	6031475	Chromosome	NA	NA	EEM74740.1	EEM74740.1	NA	NA	NA	NA	NA	NA	NA	NA	NA	NA	NA	NA	NA	NA	NA	NA	NA	NA	1	Uzume	Unknown	NA	Bacillus thuringiensis serovar pondicheriensis BGSC 4BA1	Bacillus thuringiensis	NA
GCA_000161675.1	CRISPR-Cas	EEM80234.1	EEM80235.1	EEM80236.1	EEM80237.1	NA	NA	NA	NA	NA	NA	4	CAS_Class1-I-B	Non-abi	ASM16167v1	Bacillus thuringiensis serovar huazhongensis BGSC 4BD1	Bacillus thuringiensis	NA	6231196	Chromosome	NA	NA	EEM80234.1	EEM80237.1	NA	NA	NA	NA	NA	NA	NA	NA	NA	NA	NA	NA	NA	NA	NA	NA	NA	NA	1	CAS_Class1-I-B	Non-abi	NA	Bacillus thuringiensis serovar huazhongensis BGSC 4BD1	Bacillus thuringiensis	NA
GCA_000161675.1	Gabija	EEM80211.1	EEM80212.1	NA	NA	NA	NA	NA	NA	NA	NA	2	Gabija	Abi	ASM16167v1	Bacillus thuringiensis serovar huazhongensis BGSC 4BD1	Bacillus thuringiensis	NA	6231196	Chromosome	NA	NA	EEM80211.1	EEM80212.1	NA	NA	NA	NA	NA	NA	NA	NA	NA	NA	NA	NA	NA	NA	NA	NA	NA	NA	1	Gabija	Abi	NA	Bacillus thuringiensis serovar huazhongensis BGSC 4BD1	Bacillus thuringiensis	NA
GCA_000161675.1	Gabija	EEM81327.1	EEM81328.1	NA	NA	NA	NA	NA	NA	NA	NA	2	Gabija	Abi	ASM16167v1	Bacillus thuringiensis serovar huazhongensis BGSC 4BD1	Bacillus thuringiensis	NA	6231196	Chromosome	NA	NA	EEM81327.1	EEM81328.1	NA	NA	NA	NA	NA	NA	NA	NA	NA	NA	NA	NA	NA	NA	NA	NA	NA	NA	1	Gabija	Abi	NA	Bacillus thuringiensis serovar huazhongensis BGSC 4BD1	Bacillus thuringiensis	NA
GCA_000161675.1	RM	EEM85143.1	EEM85144.1	EEM85145.1	NA	NA	NA	NA	NA	NA	NA	3	RM_II	Non-abi	ASM16167v1	Bacillus thuringiensis serovar huazhongensis BGSC 4BD1	Bacillus thuringiensis	NA	6231196	Chromosome	NA	NA	EEM85143.1	EEM85145.1	NA	NA	NA	NA	NA	NA	NA	NA	NA	NA	NA	NA	NA	NA	NA	NA	NA	NA	1	RM_II	Non-abi	NA	Bacillus thuringiensis serovar huazhongensis BGSC 4BD1	Bacillus thuringiensis	NA
GCA_000161695.1	AbiO	EEM86098.1	NA	NA	NA	NA	NA	NA	NA	NA	NA	1	AbiO	Possible abi	ASM16169v1	Bacillus thuringiensis serovar pulsiensis BGSC 4CC1	Bacillus thuringiensis	NA	6002603	Chromosome	NA	NA	EEM86098.1	EEM86098.1	NA	NA	NA	NA	NA	NA	NA	NA	NA	NA	NA	NA	NA	NA	NA	NA	NA	NA	1	AbiO	Unknown	NA	Bacillus thuringiensis serovar pulsiensis BGSC 4CC1	Bacillus thuringiensis	NA
GCA_000161695.1	CRISPR-Cas	EEM86545.1	EEM86546.1	EEM86547.1	EEM86548.1	NA	NA	NA	NA	NA	NA	4	CAS_Class1-I-B	Non-abi	ASM16169v1	Bacillus thuringiensis serovar pulsiensis BGSC 4CC1	Bacillus thuringiensis	NA	6002603	Chromosome	NA	NA	EEM86545.1	EEM86548.1	NA	NA	NA	NA	NA	NA	NA	NA	NA	NA	NA	NA	NA	NA	NA	NA	NA	NA	1	CAS_Class1-I-B	Non-abi	NA	Bacillus thuringiensis serovar pulsiensis BGSC 4CC1	Bacillus thuringiensis	NA
GCA_000161695.1	Dodola	EEM86094.1	EEM86095.1	NA	NA	NA	NA	NA	NA	NA	NA	2	Dodola	Unknown	ASM16169v1	Bacillus thuringiensis serovar pulsiensis BGSC 4CC1	Bacillus thuringiensis	NA	6002603	Chromosome	NA	NA	EEM86094.1	EEM86095.1	NA	NA	NA	NA	NA	NA	NA	NA	NA	NA	NA	NA	NA	NA	NA	NA	NA	NA	1	Dodola	Unknown	NA	Bacillus thuringiensis serovar pulsiensis BGSC 4CC1	Bacillus thuringiensis	NA
GCA_000161695.1	Retron	EEM91484.1	EEM91485.1	NA	NA	NA	NA	NA	NA	NA	NA	2	Retron_I_B	Abi	ASM16169v1	Bacillus thuringiensis serovar pulsiensis BGSC 4CC1	Bacillus thuringiensis	NA	6002603	Chromosome	NA	NA	EEM91484.1	EEM91485.1	NA	NA	NA	NA	NA	NA	NA	NA	NA	NA	NA	NA	NA	NA	NA	NA	NA	NA	1	Retron_I_B	Abi	NA	Bacillus thuringiensis serovar pulsiensis BGSC 4CC1	Bacillus thuringiensis	NA
GCA_000161715.1	DarTG	EEM92938.1	EEM92939.1	NA	NA	NA	NA	NA	NA	NA	NA	2	DarTG	Abi	ASM16171v1	Bacillus thuringiensis IBL 200	Bacillus thuringiensis	NA	6731790	Chromosome	NA	NA	EEM92938.1	EEM92939.1	NA	NA	NA	NA	NA	NA	NA	NA	NA	NA	NA	NA	NA	NA	NA	NA	NA	NA	1	DarTG	Abi	NA	Bacillus thuringiensis IBL 200	Bacillus thuringiensis	NA
GCA_000161715.1	Gabija	EEM96486.1	EEM96487.1	NA	NA	NA	NA	NA	NA	NA	NA	2	Gabija	Abi	ASM16171v1	Bacillus thuringiensis IBL 200	Bacillus thuringiensis	NA	6731790	Chromosome	NA	NA	EEM96486.1	EEM96487.1	NA	NA	NA	NA	NA	NA	NA	NA	NA	NA	NA	NA	NA	NA	NA	NA	NA	NA	1	Gabija	Abi	NA	Bacillus thuringiensis IBL 200	Bacillus thuringiensis	NA
GCA_000161715.1	Lamassu	EEM94091.1	EEM94092.1	EEM94093.1	NA	NA	NA	NA	NA	NA	NA	3	Lamassu	Abi	ASM16171v1	Bacillus thuringiensis IBL 200	Bacillus thuringiensis	NA	6731790	Chromosome	NA	NA	EEM94091.1	EEM94093.1	NA	NA	NA	NA	NA	NA	NA	NA	NA	NA	NA	NA	NA	NA	NA	NA	NA	NA	1	Lamassu	Abi	NA	Bacillus thuringiensis IBL 200	Bacillus thuringiensis	NA
GCA_000161715.1	Lamassu	EEM95440.1	EEM95441.1	EEM95442.1	EEM95443.1	NA	NA	NA	NA	NA	NA	4	Lamassu	Abi	ASM16171v1	Bacillus thuringiensis IBL 200	Bacillus thuringiensis	NA	6731790	Chromosome	NA	NA	EEM95440.1	EEM95443.1	NA	NA	NA	NA	NA	NA	NA	NA	NA	NA	NA	NA	NA	NA	NA	NA	NA	NA	1	Lamassu	Abi	NA	Bacillus thuringiensis IBL 200	Bacillus thuringiensis	NA
GCA_000161735.1	RM	EEM98911.1	EEM98912.1	EEM98913.1	NA	NA	NA	NA	NA	NA	NA	3	RM_II	Non-abi	ASM16173v1	Bacillus thuringiensis IBL 4222	Bacillus thuringiensis	NA	6612432	Chromosome	NA	NA	EEM98911.1	EEM98913.1	NA	NA	NA	NA	NA	NA	NA	NA	NA	NA	NA	NA	NA	NA	NA	NA	NA	NA	1	RM_II	Non-abi	NA	Bacillus thuringiensis IBL 4222	Bacillus thuringiensis	NA
GCA_000161735.1	RM	EEN04436.1	EEN04437.1	NA	NA	NA	NA	NA	NA	NA	NA	2	RM_II	Non-abi	ASM16173v1	Bacillus thuringiensis IBL 4222	Bacillus thuringiensis	NA	6612432	Chromosome	NA	NA	EEN04436.1	EEN04437.1	NA	NA	NA	NA	NA	NA	NA	NA	NA	NA	NA	NA	NA	NA	NA	NA	NA	NA	1	RM_II	Non-abi	NA	Bacillus thuringiensis IBL 4222	Bacillus thuringiensis	NA
GCA_000161735.1	RosmerTA	EEM99646.1	EEM99647.1	NA	NA	NA	NA	NA	NA	NA	NA	2	RosmerTA	Possible abi	ASM16173v1	Bacillus thuringiensis IBL 4222	Bacillus thuringiensis	NA	6612432	Chromosome	NA	NA	EEM99646.1	EEM99647.1	NA	NA	NA	NA	NA	NA	NA	NA	NA	NA	NA	NA	NA	NA	NA	NA	NA	NA	1	RosmerTA	Possible abi	NA	Bacillus thuringiensis IBL 4222	Bacillus thuringiensis	NA
GCA_000161735.1	Uzume	EEM99704.1	NA	NA	NA	NA	NA	NA	NA	NA	NA	1	Uzume	Unknown	ASM16173v1	Bacillus thuringiensis IBL 4222	Bacillus thuringiensis	NA	6612432	Chromosome	NA	NA	EEM99704.1	EEM99704.1	NA	NA	NA	NA	NA	NA	NA	NA	NA	NA	NA	NA	NA	NA	NA	NA	NA	NA	1	Uzume	Unknown	NA	Bacillus thuringiensis IBL 4222	Bacillus thuringiensis	NA
GCA_000167695.1	Gabija	EAO53634.1	EAO53635.1	NA	NA	NA	NA	NA	NA	NA	NA	2	Gabija	Abi	ASM16769v1	Bacillus thuringiensis serovar israelensis ATCC 35646	Bacillus thuringiensis	NA	5880839	Scaffold	NA	NA	EAO53634.1	EAO53635.1	NA	NA	NA	NA	NA	NA	NA	NA	NA	NA	NA	NA	NA	NA	NA	NA	NA	NA	1	Gabija	Abi	NA	Bacillus thuringiensis serovar israelensis ATCC 35646	Bacillus thuringiensis	NA
GCA_000167695.1	Lamassu	EAO56560.1	EAO56561.1	EAO56562.1	NA	NA	NA	NA	NA	NA	NA	3	Lamassu	Abi	ASM16769v1	Bacillus thuringiensis serovar israelensis ATCC 35646	Bacillus thuringiensis	NA	5880839	Scaffold	NA	NA	EAO56560.1	EAO56562.1	NA	NA	NA	NA	NA	NA	NA	NA	NA	NA	NA	NA	NA	NA	NA	NA	NA	NA	1	Lamassu	Abi	NA	Bacillus thuringiensis serovar israelensis ATCC 35646	Bacillus thuringiensis	NA
GCA_000167695.1	RM	EAO54896.1	EAO54897.1	EAO54898.1	NA	NA	NA	NA	NA	NA	NA	3	RM_II	Non-abi	ASM16769v1	Bacillus thuringiensis serovar israelensis ATCC 35646	Bacillus thuringiensis	NA	5880839	Scaffold	NA	NA	EAO54896.1	EAO54898.1	NA	NA	NA	NA	NA	NA	NA	NA	NA	NA	NA	NA	NA	NA	NA	NA	NA	NA	1	RM_II	Non-abi	NA	Bacillus thuringiensis serovar israelensis ATCC 35646	Bacillus thuringiensis	NA
GCA_000167695.1	Uzume	EAO56902.1	NA	NA	NA	NA	NA	NA	NA	NA	NA	1	Uzume	Unknown	ASM16769v1	Bacillus thuringiensis serovar israelensis ATCC 35646	Bacillus thuringiensis	NA	5880839	Scaffold	NA	NA	EAO56902.1	EAO56902.1	NA	NA	NA	NA	NA	NA	NA	NA	NA	NA	NA	NA	NA	NA	NA	NA	NA	NA	1	Uzume	Unknown	NA	Bacillus thuringiensis serovar israelensis ATCC 35646	Bacillus thuringiensis	NA
GCA_000177295.1	RM	EFI64706.1	EFI64707.1	EFI64708.1	NA	NA	NA	NA	NA	NA	NA	3	RM_I	Non-abi	ASM17729v1	Bacillus cereus SJ1	Bacillus cereus	NA	5156400	Contig	NA	NA	EFI64706.1	EFI64708.1	NA	NA	NA	NA	NA	NA	NA	NA	NA	NA	NA	NA	NA	NA	NA	NA	NA	NA	1	RM_I	Non-abi	NA	Bacillus cereus SJ1	Bacillus cereus	NA
GCA_000181595.1	AbiU	EDX54308.1	NA	NA	NA	NA	NA	NA	NA	NA	NA	1	AbiU	Abi	ASM18159v1	Bacillus cereus W	Bacillus cereus	NA	5240573	Scaffold	NA	NA	EDX54308.1	EDX54308.1	NA	NA	NA	NA	NA	NA	NA	NA	NA	NA	NA	NA	NA	NA	NA	NA	NA	NA	1	AbiU	Abi	NA	Bacillus cereus W	Bacillus cereus	NA
GCA_000181655.1	Abi2DF	EDX59484.1	NA	NA	NA	NA	NA	NA	NA	NA	NA	1	Abi2DF	Abi	ASM18165v1	Bacillus cereus 03BB108	Bacillus cereus	NA	5925780	Scaffold	NA	NA	EDX59484.1	EDX59484.1	NA	NA	NA	NA	NA	NA	NA	NA	NA	NA	NA	NA	NA	NA	NA	NA	NA	NA	1	Abi2DF	Abi	NA	Bacillus cereus 03BB108	Bacillus cereus	NA
GCA_000181655.1	AbiO	EDX60206.1	NA	NA	NA	NA	NA	NA	NA	NA	NA	1	AbiO	Possible abi	ASM18165v1	Bacillus cereus 03BB108	Bacillus cereus	NA	5925780	Scaffold	NA	NA	EDX60206.1	EDX60206.1	NA	NA	NA	NA	NA	NA	NA	NA	NA	NA	NA	NA	NA	NA	NA	NA	NA	NA	1	AbiO	Unknown	NA	Bacillus cereus 03BB108	Bacillus cereus	NA
GCA_000181675.2	Nhi	EDV13391.1	NA	NA	NA	NA	NA	NA	NA	NA	NA	1	Nhi	Non-abi	ASM18167v2	Bacillus anthracis str. Tsiankovskii-I	Bacillus anthracis	NA	5504728	Scaffold	NA	NA	EDV13391.1	EDV13391.1	NA	NA	NA	NA	NA	NA	NA	NA	NA	NA	NA	NA	NA	NA	NA	NA	NA	NA	1	Nhi	Non-abi	NA	Bacillus anthracis str. Tsiankovskii-I	Bacillus anthracis	NA
GCA_000181835.1	Nhi	EDR16479.1	NA	NA	NA	NA	NA	NA	NA	NA	NA	1	Nhi	Non-abi	ASM18183v1	Bacillus anthracis str. A0488	Bacillus anthracis	NA	5392168	Scaffold	NA	NA	EDR16479.1	EDR16479.1	NA	NA	NA	NA	NA	NA	NA	NA	NA	NA	NA	NA	NA	NA	NA	NA	NA	NA	1	Nhi	Non-abi	NA	Bacillus anthracis str. A0488	Bacillus anthracis	NA
GCA_000181915.1	Nhi	EDR85218.1	NA	NA	NA	NA	NA	NA	NA	NA	NA	1	Nhi	Non-abi	ASM18191v1	Bacillus anthracis str. A0193	Bacillus anthracis	NA	5392880	Scaffold	NA	NA	EDR85218.1	EDR85218.1	NA	NA	NA	NA	NA	NA	NA	NA	NA	NA	NA	NA	NA	NA	NA	NA	NA	NA	1	Nhi	Non-abi	NA	Bacillus anthracis str. A0193	Bacillus anthracis	NA
GCA_000181935.1	Nhi	EDR90624.1	NA	NA	NA	NA	NA	NA	NA	NA	NA	1	Nhi	Non-abi	ASM18193v1	Bacillus anthracis str. A0442	Bacillus anthracis	NA	5374836	Scaffold	NA	NA	EDR90624.1	EDR90624.1	NA	NA	NA	NA	NA	NA	NA	NA	NA	NA	NA	NA	NA	NA	NA	NA	NA	NA	1	Nhi	Non-abi	NA	Bacillus anthracis str. A0442	Bacillus anthracis	NA
GCA_000181995.1	Nhi	EDT17011.1	NA	NA	NA	NA	NA	NA	NA	NA	NA	1	Nhi	Non-abi	ASM18199v1	Bacillus anthracis str. A0465	Bacillus anthracis	NA	5407149	Scaffold	NA	NA	EDT17011.1	EDT17011.1	NA	NA	NA	NA	NA	NA	NA	NA	NA	NA	NA	NA	NA	NA	NA	NA	NA	NA	1	Nhi	Non-abi	NA	Bacillus anthracis str. A0465	Bacillus anthracis	NA
GCA_000182055.1	Nhi	EDT64926.1	NA	NA	NA	NA	NA	NA	NA	NA	NA	1	Nhi	Non-abi	ASM18205v1	Bacillus anthracis str. A0174	Bacillus anthracis	NA	5291908	Scaffold	NA	NA	EDT64926.1	EDT64926.1	NA	NA	NA	NA	NA	NA	NA	NA	NA	NA	NA	NA	NA	NA	NA	NA	NA	NA	1	Nhi	Non-abi	NA	Bacillus anthracis str. A0174	Bacillus anthracis	NA
GCA_000193355.1	AbiO	AEA19419.1	NA	NA	NA	NA	NA	NA	NA	NA	NA	1	AbiO	Possible abi	ASM19335v1	Bacillus thuringiensis serovar chinensis CT-43	Bacillus thuringiensis	NA	6151150	Complete Genome	NA	NA	AEA19419.1	AEA19419.1	NA	NA	NA	NA	NA	NA	NA	NA	NA	NA	NA	NA	NA	NA	NA	NA	NA	NA	1	AbiO	Unknown	NA	Bacillus thuringiensis serovar chinensis CT-43	Bacillus thuringiensis	NA
GCA_000193355.1	CRISPR-Cas	AEA19524.1	AEA19525.1	AEA19526.1	AEA19527.1	NA	NA	NA	NA	NA	NA	4	CAS_Class1-I-C	Non-abi	ASM19335v1	Bacillus thuringiensis serovar chinensis CT-43	Bacillus thuringiensis	NA	6151150	Complete Genome	NA	NA	AEA19524.1	AEA19527.1	NA	NA	NA	NA	NA	NA	NA	NA	NA	NA	NA	NA	NA	NA	NA	NA	NA	NA	1	CAS_Class1-I-C	Non-abi	NA	Bacillus thuringiensis serovar chinensis CT-43	Bacillus thuringiensis	NA
GCA_000193355.1	DarTG	AEA19611.1	AEA19612.1	NA	NA	NA	NA	NA	NA	NA	NA	2	DarTG	Abi	ASM19335v1	Bacillus thuringiensis serovar chinensis CT-43	Bacillus thuringiensis	NA	6151150	Complete Genome	NA	NA	AEA19611.1	AEA19612.1	NA	NA	NA	NA	NA	NA	NA	NA	NA	NA	NA	NA	NA	NA	NA	NA	NA	NA	1	DarTG	Abi	NA	Bacillus thuringiensis serovar chinensis CT-43	Bacillus thuringiensis	NA
GCA_000219895.1	Nhi	EDS94524.1	NA	NA	NA	NA	NA	NA	NA	NA	NA	1	Nhi	Non-abi	ASM21989v1	Bacillus anthracis str. A0389	Bacillus anthracis	NA	5420403	Contig	NA	NA	EDS94524.1	EDS94524.1	NA	NA	NA	NA	NA	NA	NA	NA	NA	NA	NA	NA	NA	NA	NA	NA	NA	NA	1	Nhi	Non-abi	NA	Bacillus anthracis str. A0389	Bacillus anthracis	NA
GCA_000239195.1	AVAST	AEW55268.1	NA	NA	NA	NA	NA	NA	NA	NA	NA	1	AVAST_II	Abi	ASM23919v1	Bacillus cereus F837/76	Bacillus cereus	NA	5288498	Complete Genome	NA	NA	AEW55268.1	AEW55268.1	NA	NA	NA	NA	NA	NA	NA	NA	NA	NA	NA	NA	NA	NA	NA	NA	NA	NA	1	AVAST_II	Abi	NA	Bacillus cereus F837/76	Bacillus cereus	NA
GCA_000239195.1	Gabija	AEW56290.1	AEW56291.1	NA	NA	NA	NA	NA	NA	NA	NA	2	Gabija	Abi	ASM23919v1	Bacillus cereus F837/76	Bacillus cereus	NA	5288498	Complete Genome	NA	NA	AEW56290.1	AEW56291.1	NA	NA	NA	NA	NA	NA	NA	NA	NA	NA	NA	NA	NA	NA	NA	NA	NA	NA	1	Gabija	Abi	NA	Bacillus cereus F837/76	Bacillus cereus	NA
GCA_000239195.1	RM	AEW54060.1	AEW54061.1	AEW54062.1	AEW54063.1	NA	NA	NA	NA	NA	NA	4	RM_II	Non-abi	ASM23919v1	Bacillus cereus F837/76	Bacillus cereus	NA	5288498	Complete Genome	NA	NA	AEW54060.1	AEW54063.1	NA	NA	NA	NA	NA	NA	NA	NA	NA	NA	NA	NA	NA	NA	NA	NA	NA	NA	1	RM_II	Non-abi	NA	Bacillus cereus F837/76	Bacillus cereus	NA
GCA_000239195.1	RM	AEW57571.1	AEW57572.1	AEW57573.1	NA	NA	NA	NA	NA	NA	NA	3	RM_I	Non-abi	ASM23919v1	Bacillus cereus F837/76	Bacillus cereus	NA	5288498	Complete Genome	NA	NA	AEW57571.1	AEW57573.1	NA	NA	NA	NA	NA	NA	NA	NA	NA	NA	NA	NA	NA	NA	NA	NA	NA	NA	1	RM_I	Non-abi	NA	Bacillus cereus F837/76	Bacillus cereus	NA
GCA_000239195.1	Thoeris	AEW57569.1	AEW57570.1	NA	NA	NA	NA	NA	NA	NA	NA	2	Thoeris_I	Abi	ASM23919v1	Bacillus cereus F837/76	Bacillus cereus	NA	5288498	Complete Genome	NA	NA	AEW57569.1	AEW57570.1	NA	NA	NA	NA	NA	NA	NA	NA	NA	NA	NA	NA	NA	NA	NA	NA	NA	NA	1	Thoeris_I	Abi	NA	Bacillus cereus F837/76	Bacillus cereus	NA
GCA_000258885.1	Nhi	AFH87050.1	NA	NA	NA	NA	NA	NA	NA	NA	NA	1	Nhi	Non-abi	ASM25888v1	Bacillus anthracis str. H9401	Bacillus anthracis	NA	5495471	Complete Genome	NA	NA	AFH87050.1	AFH87050.1	NA	NA	NA	NA	NA	NA	NA	NA	NA	NA	NA	NA	NA	NA	NA	NA	NA	NA	1	Nhi	Non-abi	NA	Bacillus anthracis str. H9401	Bacillus anthracis	NA
GCA_000290655.1	CRISPR-Cas	EJS10959.1	EJS10960.1	EJS10961.1	EJS10962.1	EJS10963.1	NA	NA	NA	NA	NA	5	CAS_Class1-I-B	Non-abi	Baci_cere_VDM062_V1	Bacillus cereus VDM062	Bacillus cereus	NA	6011592	Scaffold	NA	NA	EJS10959.1	EJS10963.1	NA	NA	NA	NA	NA	NA	NA	NA	NA	NA	NA	NA	NA	NA	NA	NA	NA	NA	1	CAS_Class1-I-B	Non-abi	NA	Bacillus cereus VDM062	Bacillus cereus	NA
GCA_000290655.1	Lamassu	EJS13515.1	EJS13516.1	EJS13517.1	EJS13518.1	EJS13519.1	NA	NA	NA	NA	NA	5	Lamassu	Abi	Baci_cere_VDM062_V1	Bacillus cereus VDM062	Bacillus cereus	NA	6011592	Scaffold	NA	NA	EJS13515.1	EJS13519.1	NA	NA	NA	NA	NA	NA	NA	NA	NA	NA	NA	NA	NA	NA	NA	NA	NA	NA	1	Lamassu	Abi	NA	Bacillus cereus VDM062	Bacillus cereus	NA
GCA_000290655.1	RM	EJS10560.1	NA	NA	NA	NA	NA	NA	NA	NA	NA	1	RM_IIG	Non-abi	Baci_cere_VDM062_V1	Bacillus cereus VDM062	Bacillus cereus	NA	6011592	Scaffold	NA	NA	EJS10560.1	EJS10560.1	NA	NA	NA	NA	NA	NA	NA	NA	NA	NA	NA	NA	NA	NA	NA	NA	NA	NA	1	RM_IIG	Non-abi	NA	Bacillus cereus VDM062	Bacillus cereus	NA
GCA_000290655.1	RM	EJS16919.1	EJS16921.1	NA	NA	NA	NA	NA	NA	NA	NA	2	RM_II	Non-abi	Baci_cere_VDM062_V1	Bacillus cereus VDM062	Bacillus cereus	NA	6011592	Scaffold	NA	NA	EJS16919.1	EJS16921.1	NA	NA	NA	NA	NA	NA	NA	NA	NA	NA	NA	NA	NA	NA	NA	NA	NA	NA	1	RM_II	Non-abi	NA	Bacillus cereus VDM062	Bacillus cereus	NA
GCA_000290655.1	ShosTA	EJS14927.1	EJS14928.1	NA	NA	NA	NA	NA	NA	NA	NA	2	ShosTA	Possible abi	Baci_cere_VDM062_V1	Bacillus cereus VDM062	Bacillus cereus	NA	6011592	Scaffold	NA	NA	EJS14927.1	EJS14928.1	NA	NA	NA	NA	NA	NA	NA	NA	NA	NA	NA	NA	NA	NA	NA	NA	NA	NA	1	ShosTA	Possible abi	NA	Bacillus cereus VDM062	Bacillus cereus	NA
GCA_000290655.1	Thoeris	EJS10770.1	EJS10771.1	NA	NA	NA	NA	NA	NA	NA	NA	2	Thoeris_I	Abi	Baci_cere_VDM062_V1	Bacillus cereus VDM062	Bacillus cereus	NA	6011592	Scaffold	NA	NA	EJS10770.1	EJS10771.1	NA	NA	NA	NA	NA	NA	NA	NA	NA	NA	NA	NA	NA	NA	NA	NA	NA	NA	1	Thoeris_I	Abi	NA	Bacillus cereus VDM062	Bacillus cereus	NA
GCA_000290675.1	RM	EJS10508.1	EJS10509.1	EJS10510.1	NA	NA	NA	NA	NA	NA	NA	3	RM_I	Non-abi	Baci_cere_VDM034_V1	Bacillus cereus VDM034	Bacillus cereus	NA	5970331	Scaffold	NA	NA	EJS10508.1	EJS10510.1	NA	NA	NA	NA	NA	NA	NA	NA	NA	NA	NA	NA	NA	NA	NA	NA	NA	NA	1	RM_I	Non-abi	NA	Bacillus cereus VDM034	Bacillus cereus	NA
GCA_000290695.1	CRISPR-Cas	EJR93712.1	EJR93713.1	EJR93714.1	EJR93715.1	EJR93716.1	EJR93717.1	NA	NA	NA	NA	6	CAS_Class1-I-B	Non-abi	Baci_cere_VDM022_V1	Bacillus mycoides	Bacillus mycoides	NA	6312471	Scaffold	NA	NA	EJR93712.1	EJR93717.1	NA	NA	NA	NA	NA	NA	NA	NA	NA	NA	NA	NA	NA	NA	NA	NA	NA	NA	1	CAS_Class1-I-B	Non-abi	NA	Bacillus mycoides	Bacillus mycoides	NA
GCA_000290695.1	RM	EJS00276.1	EJS00277.1	EJS00278.1	NA	NA	NA	NA	NA	NA	NA	3	RM_II	Non-abi	Baci_cere_VDM022_V1	Bacillus mycoides	Bacillus mycoides	NA	6312471	Scaffold	NA	NA	EJS00276.1	EJS00278.1	NA	NA	NA	NA	NA	NA	NA	NA	NA	NA	NA	NA	NA	NA	NA	NA	NA	NA	1	RM_II	Non-abi	NA	Bacillus mycoides	Bacillus mycoides	NA
GCA_000290695.1	Thoeris	EJS00270.1	EJS00271.1	NA	NA	NA	NA	NA	NA	NA	NA	2	Thoeris_I	Abi	Baci_cere_VDM022_V1	Bacillus mycoides	Bacillus mycoides	NA	6312471	Scaffold	NA	NA	EJS00270.1	EJS00271.1	NA	NA	NA	NA	NA	NA	NA	NA	NA	NA	NA	NA	NA	NA	NA	NA	NA	NA	1	Thoeris_I	Abi	NA	Bacillus mycoides	Bacillus mycoides	NA
GCA_000290715.1	CBASS	EJS03876.1	EJS03877.1	NA	NA	NA	NA	NA	NA	NA	NA	2	CBASS_I	Abi	Baci_cere_VD200_V1	Bacillus cereus VD200	Bacillus cereus	NA	6274216	Scaffold	NA	NA	EJS03876.1	EJS03877.1	NA	NA	NA	NA	NA	NA	NA	NA	NA	NA	NA	NA	NA	NA	NA	NA	NA	NA	1	CBASS_I	Abi	NA	Bacillus cereus VD200	Bacillus cereus	NA
GCA_000290715.1	Dazbog	EJS02222.1	EJS02223.1	NA	NA	NA	NA	NA	NA	NA	NA	2	Dazbog	Abi	Baci_cere_VD200_V1	Bacillus cereus VD200	Bacillus cereus	NA	6274216	Scaffold	NA	NA	EJS02222.1	EJS02223.1	NA	NA	NA	NA	NA	NA	NA	NA	NA	NA	NA	NA	NA	NA	NA	NA	NA	NA	1	Dazbog	Abi	NA	Bacillus cereus VD200	Bacillus cereus	NA
GCA_000290715.1	Gabija	EJS02226.1	EJS02227.1	NA	NA	NA	NA	NA	NA	NA	NA	2	Gabija	Abi	Baci_cere_VD200_V1	Bacillus cereus VD200	Bacillus cereus	NA	6274216	Scaffold	NA	NA	EJS02226.1	EJS02227.1	NA	NA	NA	NA	NA	NA	NA	NA	NA	NA	NA	NA	NA	NA	NA	NA	NA	NA	1	Gabija	Abi	NA	Bacillus cereus VD200	Bacillus cereus	NA
GCA_000290715.1	RM	EJS03869.1	EJS03870.1	EJS03871.1	NA	NA	NA	NA	NA	NA	NA	3	RM_I	Non-abi	Baci_cere_VD200_V1	Bacillus cereus VD200	Bacillus cereus	NA	6274216	Scaffold	NA	NA	EJS03869.1	EJS03871.1	NA	NA	NA	NA	NA	NA	NA	NA	NA	NA	NA	NA	NA	NA	NA	NA	NA	NA	1	RM_I	Non-abi	NA	Bacillus cereus VD200	Bacillus cereus	NA
GCA_000290735.1	Dsr	EJR80208.1	NA	NA	NA	NA	NA	NA	NA	NA	NA	1	Dsr	Abi	Baci_cere_VD169_V1	Bacillus cereus VD169	Bacillus cereus	NA	5951374	Scaffold	NA	NA	EJR80208.1	EJR80208.1	NA	NA	NA	NA	NA	NA	NA	NA	NA	NA	NA	NA	NA	NA	NA	NA	NA	NA	1	Dsr	Abi	NA	Bacillus cereus VD169	Bacillus cereus	NA
GCA_000290735.1	SEFIR	EJR79681.1	NA	NA	NA	NA	NA	NA	NA	NA	NA	1	SEFIR	Abi	Baci_cere_VD169_V1	Bacillus cereus VD169	Bacillus cereus	NA	5951374	Scaffold	NA	NA	EJR79681.1	EJR79681.1	NA	NA	NA	NA	NA	NA	NA	NA	NA	NA	NA	NA	NA	NA	NA	NA	NA	NA	1	SEFIR	Abi	NA	Bacillus cereus VD169	Bacillus cereus	NA
GCA_000290755.1	Gabija	EJR73639.1	EJR73640.1	NA	NA	NA	NA	NA	NA	NA	NA	2	Gabija	Abi	Baci_cere_VD166_V1	Bacillus cereus VD166	Bacillus cereus	NA	6146840	Scaffold	NA	NA	EJR73639.1	EJR73640.1	NA	NA	NA	NA	NA	NA	NA	NA	NA	NA	NA	NA	NA	NA	NA	NA	NA	NA	1	Gabija	Abi	NA	Bacillus cereus VD166	Bacillus cereus	NA
GCA_000290755.1	Lamassu	EJR73628.1	EJR73629.1	EJR73630.1	NA	NA	NA	NA	NA	NA	NA	3	Lamassu	Abi	Baci_cere_VD166_V1	Bacillus cereus VD166	Bacillus cereus	NA	6146840	Scaffold	NA	NA	EJR73628.1	EJR73630.1	NA	NA	NA	NA	NA	NA	NA	NA	NA	NA	NA	NA	NA	NA	NA	NA	NA	NA	1	Lamassu	Abi	NA	Bacillus cereus VD166	Bacillus cereus	NA
GCA_000290755.1	PD-T7-3	EJR71641.1	NA	NA	NA	NA	NA	NA	NA	NA	NA	1	PD-T7-3	Abi	Baci_cere_VD166_V1	Bacillus cereus VD166	Bacillus cereus	NA	6146840	Scaffold	NA	NA	EJR71641.1	EJR71641.1	NA	NA	NA	NA	NA	NA	NA	NA	NA	NA	NA	NA	NA	NA	NA	NA	NA	NA	1	PD-T7-3	Abi	NA	Bacillus cereus VD166	Bacillus cereus	NA
GCA_000290775.1	RosmerTA	EJR86590.1	EJR86591.1	NA	NA	NA	NA	NA	NA	NA	NA	2	RosmerTA	Possible abi	Baci_cere_VD156_V1	Bacillus cereus VD156	Bacillus cereus	NA	6421299	Scaffold	NA	NA	EJR86590.1	EJR86591.1	NA	NA	NA	NA	NA	NA	NA	NA	NA	NA	NA	NA	NA	NA	NA	NA	NA	NA	1	RosmerTA	Possible abi	NA	Bacillus cereus VD156	Bacillus cereus	NA
GCA_000290795.1	RM	EJR71532.1	EJR71533.1	EJR71534.1	NA	NA	NA	NA	NA	NA	NA	3	RM_II	Non-abi	Baci_cere_VD154_V1	Bacillus cereus VD154	Bacillus cereus	NA	6305592	Scaffold	NA	NA	EJR71532.1	EJR71534.1	NA	NA	NA	NA	NA	NA	NA	NA	NA	NA	NA	NA	NA	NA	NA	NA	NA	NA	1	RM_II	Non-abi	NA	Bacillus cereus VD154	Bacillus cereus	NA
GCA_000290815.1	AbiG	EJR62754.1	EJR62755.1	NA	NA	NA	NA	NA	NA	NA	NA	2	AbiG	Abi	Baci_cere_VD148_V1	Bacillus toyonensis	Bacillus toyonensis	NA	5742916	Scaffold	NA	NA	EJR62754.1	EJR62755.1	NA	NA	NA	NA	NA	NA	NA	NA	NA	NA	NA	NA	NA	NA	NA	NA	NA	NA	1	AbiG	Abi	NA	Bacillus toyonensis	Bacillus toyonensis	NA
GCA_000290815.1	AbiQ	EJR55502.1	NA	NA	NA	NA	NA	NA	NA	NA	NA	1	AbiQ	Abi	Baci_cere_VD148_V1	Bacillus toyonensis	Bacillus toyonensis	NA	5742916	Scaffold	NA	NA	EJR55502.1	EJR55502.1	NA	NA	NA	NA	NA	NA	NA	NA	NA	NA	NA	NA	NA	NA	NA	NA	NA	NA	1	AbiQ	Abi	NA	Bacillus toyonensis	Bacillus toyonensis	NA
GCA_000290815.1	PD-T7-5_1	EJR62756.1	NA	NA	NA	NA	NA	NA	NA	NA	NA	1	PD-T7-5_1	Possible abi	Baci_cere_VD148_V1	Bacillus toyonensis	Bacillus toyonensis	NA	5742916	Scaffold	NA	NA	EJR62756.1	EJR62756.1	NA	NA	NA	NA	NA	NA	NA	NA	NA	NA	NA	NA	NA	NA	NA	NA	NA	NA	1	PD-T7-5_1	Possible abi	NA	Bacillus toyonensis	Bacillus toyonensis	NA
GCA_000290835.1	CRISPR-Cas	EJR51642.1	EJR51643.1	EJR51644.1	EJR51645.1	EJR51646.1	EJR51647.1	EJR51648.1	NA	NA	NA	7	CAS_Class1-I-C	Non-abi	Baci_cere_VD115_V1	Bacillus cereus VD115	Bacillus cereus	NA	6435016	Scaffold	NA	NA	EJR51642.1	EJR51648.1	NA	NA	NA	NA	NA	NA	NA	NA	NA	NA	NA	NA	NA	NA	NA	NA	NA	NA	1	CAS_Class1-I-C	Non-abi	NA	Bacillus cereus VD115	Bacillus cereus	NA
GCA_000290835.1	RM	EJR57268.1	EJR57269.1	EJR57270.1	NA	NA	NA	NA	NA	NA	NA	3	RM_I	Non-abi	Baci_cere_VD115_V1	Bacillus cereus VD115	Bacillus cereus	NA	6435016	Scaffold	NA	NA	EJR57268.1	EJR57270.1	NA	NA	NA	NA	NA	NA	NA	NA	NA	NA	NA	NA	NA	NA	NA	NA	NA	NA	1	RM_I	Non-abi	NA	Bacillus cereus VD115	Bacillus cereus	NA
GCA_000290835.1	Rst_HelicaseDUF2290	EJR61480.1	EJR61481.1	NA	NA	NA	NA	NA	NA	NA	NA	2	Rst_HelicaseDUF2290	Unknown	Baci_cere_VD115_V1	Bacillus cereus VD115	Bacillus cereus	NA	6435016	Scaffold	NA	NA	EJR61480.1	EJR61481.1	NA	NA	NA	NA	NA	NA	NA	NA	NA	NA	NA	NA	NA	NA	NA	NA	NA	NA	1	Rst_HelicaseDUF2290	Unknown	NA	Bacillus cereus VD115	Bacillus cereus	NA
GCA_000290835.1	SEFIR	EJR49118.1	NA	NA	NA	NA	NA	NA	NA	NA	NA	1	SEFIR	Abi	Baci_cere_VD115_V1	Bacillus cereus VD115	Bacillus cereus	NA	6435016	Scaffold	NA	NA	EJR49118.1	EJR49118.1	NA	NA	NA	NA	NA	NA	NA	NA	NA	NA	NA	NA	NA	NA	NA	NA	NA	NA	1	SEFIR	Abi	NA	Bacillus cereus VD115	Bacillus cereus	NA
GCA_000290835.1	ShosTA	EJR50128.1	EJR50129.1	NA	NA	NA	NA	NA	NA	NA	NA	2	ShosTA	Possible abi	Baci_cere_VD115_V1	Bacillus cereus VD115	Bacillus cereus	NA	6435016	Scaffold	NA	NA	EJR50128.1	EJR50129.1	NA	NA	NA	NA	NA	NA	NA	NA	NA	NA	NA	NA	NA	NA	NA	NA	NA	NA	1	ShosTA	Possible abi	NA	Bacillus cereus VD115	Bacillus cereus	NA
GCA_000290855.1	RM	EJR57584.1	EJR57586.1	EJR57587.1	NA	NA	NA	NA	NA	NA	NA	3	RM_II	Non-abi	Baci_cere_VD107_V1	Bacillus cereus VD107	Bacillus cereus	NA	5372281	Scaffold	NA	NA	EJR57584.1	EJR57587.1	NA	NA	NA	NA	NA	NA	NA	NA	NA	NA	NA	NA	NA	NA	NA	NA	NA	NA	1	RM_II	Non-abi	NA	Bacillus cereus VD107	Bacillus cereus	NA
GCA_000290855.1	RM	EJR57588.1	NA	NA	NA	NA	NA	NA	NA	NA	NA	1	RM_IIG	Non-abi	Baci_cere_VD107_V1	Bacillus cereus VD107	Bacillus cereus	NA	5372281	Scaffold	NA	NA	EJR57588.1	EJR57588.1	NA	NA	NA	NA	NA	NA	NA	NA	NA	NA	NA	NA	NA	NA	NA	NA	NA	NA	1	RM_IIG	Non-abi	NA	Bacillus cereus VD107	Bacillus cereus	NA
GCA_000290875.1	AVAST	EJR50707.1	EJR50708.1	EJR50709.1	NA	NA	NA	NA	NA	NA	NA	3	AVAST_I	Abi	Baci_cere_VD102_V1	Bacillus cereus VD102	Bacillus cereus	NA	5773333	Scaffold	NA	NA	EJR50707.1	EJR50709.1	NA	NA	NA	NA	NA	NA	NA	NA	NA	NA	NA	NA	NA	NA	NA	NA	NA	NA	1	AVAST_I	Abi	NA	Bacillus cereus VD102	Bacillus cereus	NA
GCA_000290875.1	CBASS	EJR53759.1	EJR53760.1	NA	NA	NA	NA	NA	NA	NA	NA	2	CBASS_I	Abi	Baci_cere_VD102_V1	Bacillus cereus VD102	Bacillus cereus	NA	5773333	Scaffold	NA	NA	EJR53759.1	EJR53760.1	NA	NA	NA	NA	NA	NA	NA	NA	NA	NA	NA	NA	NA	NA	NA	NA	NA	NA	1	CBASS_I	Abi	NA	Bacillus cereus VD102	Bacillus cereus	NA
GCA_000290875.1	Gao_Qat	EJR48262.1	EJR48263.1	EJR48264.1	EJR48265.1	NA	NA	NA	NA	NA	NA	4	Gao_Qat	Unknown	Baci_cere_VD102_V1	Bacillus cereus VD102	Bacillus cereus	NA	5773333	Scaffold	NA	NA	EJR48262.1	EJR48265.1	NA	NA	NA	NA	NA	NA	NA	NA	NA	NA	NA	NA	NA	NA	NA	NA	NA	NA	1	Gao_Qat	Unknown	NA	Bacillus cereus VD102	Bacillus cereus	NA
GCA_000290875.1	PD-T7-4	EJR53761.1	NA	NA	NA	NA	NA	NA	NA	NA	NA	1	PD-T7-4	Abi	Baci_cere_VD102_V1	Bacillus cereus VD102	Bacillus cereus	NA	5773333	Scaffold	NA	NA	EJR53761.1	EJR53761.1	NA	NA	NA	NA	NA	NA	NA	NA	NA	NA	NA	NA	NA	NA	NA	NA	NA	NA	1	PD-T7-4	Abi	NA	Bacillus cereus VD102	Bacillus cereus	NA
GCA_000290875.1	RM	EJR51875.1	EJR51876.1	EJR51877.1	NA	NA	NA	NA	NA	NA	NA	3	RM_I	Non-abi	Baci_cere_VD102_V1	Bacillus cereus VD102	Bacillus cereus	NA	5773333	Scaffold	NA	NA	EJR51875.1	EJR51877.1	NA	NA	NA	NA	NA	NA	NA	NA	NA	NA	NA	NA	NA	NA	NA	NA	NA	NA	1	RM_I	Non-abi	NA	Bacillus cereus VD102	Bacillus cereus	NA
GCA_000290875.1	Uzume	EJR42904.1	NA	NA	NA	NA	NA	NA	NA	NA	NA	1	Uzume	Unknown	Baci_cere_VD102_V1	Bacillus cereus VD102	Bacillus cereus	NA	5773333	Scaffold	NA	NA	EJR42904.1	EJR42904.1	NA	NA	NA	NA	NA	NA	NA	NA	NA	NA	NA	NA	NA	NA	NA	NA	NA	NA	1	Uzume	Unknown	NA	Bacillus cereus VD102	Bacillus cereus	NA
GCA_000290895.1	Gabija	EJR30043.1	EJR30044.1	NA	NA	NA	NA	NA	NA	NA	NA	2	Gabija	Abi	Baci_cere_VD078_V1	Bacillus mycoides	Bacillus mycoides	NA	6108519	Scaffold	NA	NA	EJR30043.1	EJR30044.1	NA	NA	NA	NA	NA	NA	NA	NA	NA	NA	NA	NA	NA	NA	NA	NA	NA	NA	1	Gabija	Abi	NA	Bacillus mycoides	Bacillus mycoides	NA
GCA_000290895.1	RM	EJR31126.1	EJR31127.1	NA	NA	NA	NA	NA	NA	NA	NA	2	RM_II	Non-abi	Baci_cere_VD078_V1	Bacillus mycoides	Bacillus mycoides	NA	6108519	Scaffold	NA	NA	EJR31126.1	EJR31127.1	NA	NA	NA	NA	NA	NA	NA	NA	NA	NA	NA	NA	NA	NA	NA	NA	NA	NA	1	RM_II	Non-abi	NA	Bacillus mycoides	Bacillus mycoides	NA
GCA_000290895.1	RM	EJR36224.1	EJR36225.1	EJR36226.1	EJR36227.1	NA	NA	NA	NA	NA	NA	4	RM_II	Non-abi	Baci_cere_VD078_V1	Bacillus mycoides	Bacillus mycoides	NA	6108519	Scaffold	NA	NA	EJR36224.1	EJR36227.1	NA	NA	NA	NA	NA	NA	NA	NA	NA	NA	NA	NA	NA	NA	NA	NA	NA	NA	1	RM_II	Non-abi	NA	Bacillus mycoides	Bacillus mycoides	NA
GCA_000290915.1	CRISPR-Cas	EJR26611.1	EJR26612.1	EJR26613.1	EJR26614.1	EJR26615.1	EJR26616.1	EJR26617.1	EJR26618.1	NA	NA	8	CAS_Class1-I-C	Non-abi	Baci_cere_VD048_V1	Bacillus cereus VD048	Bacillus cereus	NA	6038572	Scaffold	NA	NA	EJR26611.1	EJR26618.1	NA	NA	NA	NA	NA	NA	NA	NA	NA	NA	NA	NA	NA	NA	NA	NA	NA	NA	1	CAS_Class1-I-C	Non-abi	NA	Bacillus cereus VD048	Bacillus cereus	NA
GCA_000290915.1	Gabija	EJR27818.1	EJR27819.1	NA	NA	NA	NA	NA	NA	NA	NA	2	Gabija	Abi	Baci_cere_VD048_V1	Bacillus cereus VD048	Bacillus cereus	NA	6038572	Scaffold	NA	NA	EJR27818.1	EJR27819.1	NA	NA	NA	NA	NA	NA	NA	NA	NA	NA	NA	NA	NA	NA	NA	NA	NA	NA	1	Gabija	Abi	NA	Bacillus cereus VD048	Bacillus cereus	NA
GCA_000290915.1	RM	EJR29581.1	EJR29582.1	NA	NA	NA	NA	NA	NA	NA	NA	2	RM_III	Non-abi	Baci_cere_VD048_V1	Bacillus cereus VD048	Bacillus cereus	NA	6038572	Scaffold	NA	NA	EJR29581.1	EJR29582.1	NA	NA	NA	NA	NA	NA	NA	NA	NA	NA	NA	NA	NA	NA	NA	NA	NA	NA	1	RM_III	Non-abi	NA	Bacillus cereus VD048	Bacillus cereus	NA
GCA_000290915.1	SEFIR	EJR26686.1	NA	NA	NA	NA	NA	NA	NA	NA	NA	1	SEFIR	Abi	Baci_cere_VD048_V1	Bacillus cereus VD048	Bacillus cereus	NA	6038572	Scaffold	NA	NA	EJR26686.1	EJR26686.1	NA	NA	NA	NA	NA	NA	NA	NA	NA	NA	NA	NA	NA	NA	NA	NA	NA	NA	1	SEFIR	Abi	NA	Bacillus cereus VD048	Bacillus cereus	NA
GCA_000290935.2	AbiQ	EJP83514.1	NA	NA	NA	NA	NA	NA	NA	NA	NA	1	AbiQ	Abi	Baci_cere_IS075_V2	Bacillus cereus IS075	Bacillus cereus	NA	5813775	Scaffold	NA	NA	EJP83514.1	EJP83514.1	NA	NA	NA	NA	NA	NA	NA	NA	NA	NA	NA	NA	NA	NA	NA	NA	NA	NA	1	AbiQ	Abi	NA	Bacillus cereus IS075	Bacillus cereus	NA
GCA_000290935.2	RM	EJP86561.1	EJP86562.1	EJP86563.1	NA	NA	NA	NA	NA	NA	NA	3	RM_I	Non-abi	Baci_cere_IS075_V2	Bacillus cereus IS075	Bacillus cereus	NA	5813775	Scaffold	NA	NA	EJP86561.1	EJP86563.1	NA	NA	NA	NA	NA	NA	NA	NA	NA	NA	NA	NA	NA	NA	NA	NA	NA	NA	1	RM_I	Non-abi	NA	Bacillus cereus IS075	Bacillus cereus	NA
GCA_000290955.1	Hachiman	EJP83008.1	EJP83009.1	NA	NA	NA	NA	NA	NA	NA	NA	2	Hachiman	Abi	Baci_cere_VD022_G8177_V1	Bacillus cereus VD022	Bacillus cereus	NA	6685242	Scaffold	NA	NA	EJP83008.1	EJP83009.1	NA	NA	NA	NA	NA	NA	NA	NA	NA	NA	NA	NA	NA	NA	NA	NA	NA	NA	1	Hachiman_I	Abi	NA	Bacillus cereus VD022	Bacillus cereus	NA
GCA_000290955.1	Retron	EJP85984.1	EJP85985.1	NA	NA	NA	NA	NA	NA	NA	NA	2	Retron_III	Abi	Baci_cere_VD022_G8177_V1	Bacillus cereus VD022	Bacillus cereus	NA	6685242	Scaffold	NA	NA	EJP85984.1	EJP85985.1	NA	NA	NA	NA	NA	NA	NA	NA	NA	NA	NA	NA	NA	NA	NA	NA	NA	NA	1	Retron_III	Abi	NA	Bacillus cereus VD022	Bacillus cereus	NA
GCA_000290975.2	CRISPR-Cas	EJP85704.1	EJP85705.1	EJP85706.1	EJP85707.1	EJP85708.1	NA	NA	NA	NA	NA	5	CAS_Class1-I-B	Non-abi	Baci_cere_VD142_V2	Bacillus cereus VD142	Bacillus cereus	NA	5923913	Scaffold	NA	NA	EJP85704.1	EJP85708.1	NA	NA	NA	NA	NA	NA	NA	NA	NA	NA	NA	NA	NA	NA	NA	NA	NA	NA	1	CAS_Class1-I-B	Non-abi	NA	Bacillus cereus VD142	Bacillus cereus	NA
GCA_000290975.2	RM	EJP94119.1	EJP94121.1	EJP94122.1	NA	NA	NA	NA	NA	NA	NA	3	RM_I	Non-abi	Baci_cere_VD142_V2	Bacillus cereus VD142	Bacillus cereus	NA	5923913	Scaffold	NA	NA	EJP94119.1	EJP94122.1	NA	NA	NA	NA	NA	NA	NA	NA	NA	NA	NA	NA	NA	NA	NA	NA	NA	NA	1	RM_I	Non-abi	NA	Bacillus cereus VD142	Bacillus cereus	NA
GCA_000290995.1	RM	EJP96795.1	NA	NA	NA	NA	NA	NA	NA	NA	NA	1	RM_IV	Non-abi	Baci_cere_AND1407_G13175_V1	Bacillus cereus AND1407	Bacillus cereus	NA	5505022	Scaffold	NA	NA	EJP96795.1	EJP96795.1	NA	NA	NA	NA	NA	NA	NA	NA	NA	NA	NA	NA	NA	NA	NA	NA	NA	NA	1	RM_IV	Non-abi	NA	Bacillus cereus AND1407	Bacillus cereus	NA
GCA_000290995.1	RM	EJQ03966.1	EJQ03967.1	NA	NA	NA	NA	NA	NA	NA	NA	2	RM_II	Non-abi	Baci_cere_AND1407_G13175_V1	Bacillus cereus AND1407	Bacillus cereus	NA	5505022	Scaffold	NA	NA	EJQ03966.1	EJQ03967.1	NA	NA	NA	NA	NA	NA	NA	NA	NA	NA	NA	NA	NA	NA	NA	NA	NA	NA	1	RM_II	Non-abi	NA	Bacillus cereus AND1407	Bacillus cereus	NA
GCA_000291015.1	AbiO	EJS54398.1	NA	NA	NA	NA	NA	NA	NA	NA	NA	1	AbiO	Possible abi	Baci_cere_BAG1O-2_G13159_V1	Bacillus toyonensis	Bacillus toyonensis	NA	5585341	Scaffold	NA	NA	EJS54398.1	EJS54398.1	NA	NA	NA	NA	NA	NA	NA	NA	NA	NA	NA	NA	NA	NA	NA	NA	NA	NA	1	AbiO	Unknown	NA	Bacillus toyonensis	Bacillus toyonensis	NA
GCA_000291015.1	CRISPR-Cas	EJS45094.1	EJS45095.1	EJS45096.1	EJS45097.1	EJS45098.1	NA	NA	NA	NA	NA	5	CAS_Class1-I-B	Non-abi	Baci_cere_BAG1O-2_G13159_V1	Bacillus toyonensis	Bacillus toyonensis	NA	5585341	Scaffold	NA	NA	EJS45094.1	EJS45098.1	NA	NA	NA	NA	NA	NA	NA	NA	NA	NA	NA	NA	NA	NA	NA	NA	NA	NA	1	CAS_Class1-I-B	Non-abi	NA	Bacillus toyonensis	Bacillus toyonensis	NA
GCA_000291015.1	Hachiman	EJS47841.1	EJS47842.1	NA	NA	NA	NA	NA	NA	NA	NA	2	Hachiman	Abi	Baci_cere_BAG1O-2_G13159_V1	Bacillus toyonensis	Bacillus toyonensis	NA	5585341	Scaffold	NA	NA	EJS47841.1	EJS47842.1	NA	NA	NA	NA	NA	NA	NA	NA	NA	NA	NA	NA	NA	NA	NA	NA	NA	NA	1	Hachiman_I	Abi	NA	Bacillus toyonensis	Bacillus toyonensis	NA
GCA_000291015.1	RM	EJS45088.1	EJS45089.1	EJS45090.1	NA	NA	NA	NA	NA	NA	NA	3	RM_I	Non-abi	Baci_cere_BAG1O-2_G13159_V1	Bacillus toyonensis	Bacillus toyonensis	NA	5585341	Scaffold	NA	NA	EJS45088.1	EJS45090.1	NA	NA	NA	NA	NA	NA	NA	NA	NA	NA	NA	NA	NA	NA	NA	NA	NA	NA	1	RM_I	Non-abi	NA	Bacillus toyonensis	Bacillus toyonensis	NA
GCA_000291015.1	Septu	EJS45067.1	EJS45068.1	NA	NA	NA	NA	NA	NA	NA	NA	2	Septu	Possible abi	Baci_cere_BAG1O-2_G13159_V1	Bacillus toyonensis	Bacillus toyonensis	NA	5585341	Scaffold	NA	NA	EJS45067.1	EJS45068.1	NA	NA	NA	NA	NA	NA	NA	NA	NA	NA	NA	NA	NA	NA	NA	NA	NA	NA	1	Septu_I	Possible abi	NA	Bacillus toyonensis	Bacillus toyonensis	NA
GCA_000291035.1	DRT	EJS45931.1	EJS45932.1	NA	NA	NA	NA	NA	NA	NA	NA	2	DRT_Class1_AbiAKP2	Possible abi	Baci_cere_BAG1X1-2_G13151_V1	Bacillus cereus BAG1X1-2	Bacillus cereus	NA	5856198	Scaffold	NA	NA	EJS45931.1	EJS45932.1	NA	NA	NA	NA	NA	NA	NA	NA	NA	NA	NA	NA	NA	NA	NA	NA	NA	NA	1	DRT_Class1	Unknown	NA	Bacillus cereus BAG1X1-2	Bacillus cereus	NA
GCA_000291035.1	RM	EJS45937.1	EJS45939.1	NA	NA	NA	NA	NA	NA	NA	NA	2	RM_III	Non-abi	Baci_cere_BAG1X1-2_G13151_V1	Bacillus cereus BAG1X1-2	Bacillus cereus	NA	5856198	Scaffold	NA	NA	EJS45937.1	EJS45939.1	NA	NA	NA	NA	NA	NA	NA	NA	NA	NA	NA	NA	NA	NA	NA	NA	NA	NA	1	RM_III	Non-abi	NA	Bacillus cereus BAG1X1-2	Bacillus cereus	NA
GCA_000291055.1	AbiQ	EJS44890.1	NA	NA	NA	NA	NA	NA	NA	NA	NA	1	AbiQ	Abi	Baci_cere_BAG1X1-3_G13172_V1	Bacillus cereus BAG1X1-3	Bacillus cereus	NA	6030485	Scaffold	NA	NA	EJS44890.1	EJS44890.1	NA	NA	NA	NA	NA	NA	NA	NA	NA	NA	NA	NA	NA	NA	NA	NA	NA	NA	1	AbiQ	Abi	NA	Bacillus cereus BAG1X1-3	Bacillus cereus	NA
GCA_000291055.1	DRT	EJS56457.1	NA	NA	NA	NA	NA	NA	NA	NA	NA	1	DRT_Type6	Unknown	Baci_cere_BAG1X1-3_G13172_V1	Bacillus cereus BAG1X1-3	Bacillus cereus	NA	6030485	Scaffold	NA	NA	EJS56457.1	EJS56457.1	NA	NA	NA	NA	NA	NA	NA	NA	NA	NA	NA	NA	NA	NA	NA	NA	NA	NA	1	DRT_Class1	Unknown	NA	Bacillus cereus BAG1X1-3	Bacillus cereus	NA
GCA_000291075.1	Gabija	EJQ74334.1	EJQ74335.1	NA	NA	NA	NA	NA	NA	NA	NA	2	Gabija	Abi	Baci_cere_HuA4-10_V1	Bacillus cereus HuA4-10	Bacillus cereus	NA	5803300	Scaffold	NA	NA	EJQ74334.1	EJQ74335.1	NA	NA	NA	NA	NA	NA	NA	NA	NA	NA	NA	NA	NA	NA	NA	NA	NA	NA	1	Gabija	Abi	NA	Bacillus cereus HuA4-10	Bacillus cereus	NA
GCA_000291075.1	RM	EJQ75652.1	EJQ75653.1	EJQ75654.1	NA	NA	NA	NA	NA	NA	NA	3	RM_II	Non-abi	Baci_cere_HuA4-10_V1	Bacillus cereus HuA4-10	Bacillus cereus	NA	5803300	Scaffold	NA	NA	EJQ75652.1	EJQ75654.1	NA	NA	NA	NA	NA	NA	NA	NA	NA	NA	NA	NA	NA	NA	NA	NA	NA	NA	1	RM_II	Non-abi	NA	Bacillus cereus HuA4-10	Bacillus cereus	NA
GCA_000291095.1	CBASS	EJQ73050.1	EJQ73051.1	NA	NA	NA	NA	NA	NA	NA	NA	2	CBASS_I	Abi	Baci_cere_HuB4-10_V1	Bacillus toyonensis	Bacillus toyonensis	NA	5642127	Scaffold	NA	NA	EJQ73050.1	EJQ73051.1	NA	NA	NA	NA	NA	NA	NA	NA	NA	NA	NA	NA	NA	NA	NA	NA	NA	NA	1	CBASS_I	Abi	NA	Bacillus toyonensis	Bacillus toyonensis	NA
GCA_000291095.1	Gabija	EJQ72879.1	EJQ72880.1	NA	NA	NA	NA	NA	NA	NA	NA	2	Gabija	Abi	Baci_cere_HuB4-10_V1	Bacillus toyonensis	Bacillus toyonensis	NA	5642127	Scaffold	NA	NA	EJQ72879.1	EJQ72880.1	NA	NA	NA	NA	NA	NA	NA	NA	NA	NA	NA	NA	NA	NA	NA	NA	NA	NA	1	Gabija	Abi	NA	Bacillus toyonensis	Bacillus toyonensis	NA
GCA_000291095.1	Gabija	EJQ82505.1	EJQ82506.1	EJQ82507.1	NA	NA	NA	NA	NA	NA	NA	3	Gabija	Abi	Baci_cere_HuB4-10_V1	Bacillus toyonensis	Bacillus toyonensis	NA	5642127	Scaffold	NA	NA	EJQ82505.1	EJQ82507.1	NA	NA	NA	NA	NA	NA	NA	NA	NA	NA	NA	NA	NA	NA	NA	NA	NA	NA	1	Gabija	Abi	NA	Bacillus toyonensis	Bacillus toyonensis	NA
GCA_000291095.1	Retron	EJQ85322.1	EJQ85323.1	NA	NA	NA	NA	NA	NA	NA	NA	2	Retron_III	Abi	Baci_cere_HuB4-10_V1	Bacillus toyonensis	Bacillus toyonensis	NA	5642127	Scaffold	NA	NA	EJQ85322.1	EJQ85323.1	NA	NA	NA	NA	NA	NA	NA	NA	NA	NA	NA	NA	NA	NA	NA	NA	NA	NA	1	Retron_III	Abi	NA	Bacillus toyonensis	Bacillus toyonensis	NA
GCA_000291095.1	RM	EJQ82509.1	EJQ82510.1	NA	NA	NA	NA	NA	NA	NA	NA	2	RM_III	Non-abi	Baci_cere_HuB4-10_V1	Bacillus toyonensis	Bacillus toyonensis	NA	5642127	Scaffold	NA	NA	EJQ82509.1	EJQ82510.1	NA	NA	NA	NA	NA	NA	NA	NA	NA	NA	NA	NA	NA	NA	NA	NA	NA	NA	1	RM_III	Non-abi	NA	Bacillus toyonensis	Bacillus toyonensis	NA
GCA_000291115.1	Druantia	EJQ91443.1	EJQ91444.1	EJQ91445.1	EJQ91446.1	NA	NA	NA	NA	NA	NA	4	Druantia_I	Unknown	Baci_cere_HuB5-5_V1	Bacillus toyonensis	Bacillus toyonensis	NA	5802972	Scaffold	NA	NA	EJQ91443.1	EJQ91446.1	NA	NA	NA	NA	NA	NA	NA	NA	NA	NA	NA	NA	NA	NA	NA	NA	NA	NA	1	Druantia_other	Unknown	NA	Bacillus toyonensis	Bacillus toyonensis	NA
GCA_000291115.1	Gabija	EJQ91274.1	EJQ91275.1	NA	NA	NA	NA	NA	NA	NA	NA	2	Gabija	Abi	Baci_cere_HuB5-5_V1	Bacillus toyonensis	Bacillus toyonensis	NA	5802972	Scaffold	NA	NA	EJQ91274.1	EJQ91275.1	NA	NA	NA	NA	NA	NA	NA	NA	NA	NA	NA	NA	NA	NA	NA	NA	NA	NA	1	Gabija	Abi	NA	Bacillus toyonensis	Bacillus toyonensis	NA
GCA_000291115.1	RM	EJQ91284.1	EJQ91285.1	EJQ91286.1	NA	NA	NA	NA	NA	NA	NA	3	RM_I	Non-abi	Baci_cere_HuB5-5_V1	Bacillus toyonensis	Bacillus toyonensis	NA	5802972	Scaffold	NA	NA	EJQ91284.1	EJQ91286.1	NA	NA	NA	NA	NA	NA	NA	NA	NA	NA	NA	NA	NA	NA	NA	NA	NA	NA	1	RM_I	Non-abi	NA	Bacillus toyonensis	Bacillus toyonensis	NA
GCA_000291135.1	RM	EJQ92608.1	EJQ92610.1	NA	NA	NA	NA	NA	NA	NA	NA	2	RM_II	Non-abi	Baci_cere_ISP3191_V1	Bacillus cereus ISP3191	Bacillus cereus	NA	5371123	Scaffold	NA	NA	EJQ92608.1	EJQ92610.1	NA	NA	NA	NA	NA	NA	NA	NA	NA	NA	NA	NA	NA	NA	NA	NA	NA	NA	1	RM_II	Non-abi	NA	Bacillus cereus ISP3191	Bacillus cereus	NA
GCA_000291155.1	Paris	EJR03156.1	EJR03157.1	NA	NA	NA	NA	NA	NA	NA	NA	2	Paris	Abi	Baci_cere_MC67_V1	Bacillus cereus MC67	Bacillus cereus	NA	5909232	Scaffold	NA	NA	EJR03156.1	EJR03157.1	NA	NA	NA	NA	NA	NA	NA	NA	NA	NA	NA	NA	NA	NA	NA	NA	NA	NA	1	Paris	Abi	NA	Bacillus cereus MC67	Bacillus cereus	NA
GCA_000291155.1	RM	EJR01253.1	NA	NA	NA	NA	NA	NA	NA	NA	NA	1	RM_IIG	Non-abi	Baci_cere_MC67_V1	Bacillus cereus MC67	Bacillus cereus	NA	5909232	Scaffold	NA	NA	EJR01253.1	EJR01253.1	NA	NA	NA	NA	NA	NA	NA	NA	NA	NA	NA	NA	NA	NA	NA	NA	NA	NA	1	RM_IIG	Non-abi	NA	Bacillus cereus MC67	Bacillus cereus	NA
GCA_000291155.1	RM	EJR03166.1	EJR03167.1	EJR03168.1	NA	NA	NA	NA	NA	NA	NA	3	RM_I	Non-abi	Baci_cere_MC67_V1	Bacillus cereus MC67	Bacillus cereus	NA	5909232	Scaffold	NA	NA	EJR03166.1	EJR03168.1	NA	NA	NA	NA	NA	NA	NA	NA	NA	NA	NA	NA	NA	NA	NA	NA	NA	NA	1	RM_I	Non-abi	NA	Bacillus cereus MC67	Bacillus cereus	NA
GCA_000291155.1	Septu	EJQ92884.1	EJQ92885.1	NA	NA	NA	NA	NA	NA	NA	NA	2	Septu	Possible abi	Baci_cere_MC67_V1	Bacillus cereus MC67	Bacillus cereus	NA	5909232	Scaffold	NA	NA	EJQ92884.1	EJQ92885.1	NA	NA	NA	NA	NA	NA	NA	NA	NA	NA	NA	NA	NA	NA	NA	NA	NA	NA	1	Septu_I	Possible abi	NA	Bacillus cereus MC67	Bacillus cereus	NA
GCA_000291155.1	Uzume	EJQ92941.1	NA	NA	NA	NA	NA	NA	NA	NA	NA	1	Uzume	Unknown	Baci_cere_MC67_V1	Bacillus cereus MC67	Bacillus cereus	NA	5909232	Scaffold	NA	NA	EJQ92941.1	EJQ92941.1	NA	NA	NA	NA	NA	NA	NA	NA	NA	NA	NA	NA	NA	NA	NA	NA	NA	NA	1	Uzume	Unknown	NA	Bacillus cereus MC67	Bacillus cereus	NA
GCA_000291175.1	AbiQ	EJQ60422.1	NA	NA	NA	NA	NA	NA	NA	NA	NA	1	AbiQ	Abi	Baci_cere_HuA2-4_V1	Bacillus cereus HuA2-4	Bacillus cereus	NA	5722043	Scaffold	NA	NA	EJQ60422.1	EJQ60422.1	NA	NA	NA	NA	NA	NA	NA	NA	NA	NA	NA	NA	NA	NA	NA	NA	NA	NA	1	AbiQ	Abi	NA	Bacillus cereus HuA2-4	Bacillus cereus	NA
GCA_000291175.1	Kiwa	EJQ68153.1	EJQ68154.1	NA	NA	NA	NA	NA	NA	NA	NA	2	Kiwa	Possible abi	Baci_cere_HuA2-4_V1	Bacillus cereus HuA2-4	Bacillus cereus	NA	5722043	Scaffold	NA	NA	EJQ68153.1	EJQ68154.1	NA	NA	NA	NA	NA	NA	NA	NA	NA	NA	NA	NA	NA	NA	NA	NA	NA	NA	1	Kiwa	Possible abi	NA	Bacillus cereus HuA2-4	Bacillus cereus	NA
GCA_000291175.1	RM	EJQ73449.1	EJQ73450.1	NA	NA	NA	NA	NA	NA	NA	NA	2	RM_II	Non-abi	Baci_cere_HuA2-4_V1	Bacillus cereus HuA2-4	Bacillus cereus	NA	5722043	Scaffold	NA	NA	EJQ73449.1	EJQ73450.1	NA	NA	NA	NA	NA	NA	NA	NA	NA	NA	NA	NA	NA	NA	NA	NA	NA	NA	1	RM_II	Non-abi	NA	Bacillus cereus HuA2-4	Bacillus cereus	NA
GCA_000291195.1	Dsr	EJR05171.1	NA	NA	NA	NA	NA	NA	NA	NA	NA	1	Dsr	Abi	Baci_cere_MSX-A1_V1	Bacillus cereus MSX-A1	Bacillus cereus	NA	6066700	Scaffold	NA	NA	EJR05171.1	EJR05171.1	NA	NA	NA	NA	NA	NA	NA	NA	NA	NA	NA	NA	NA	NA	NA	NA	NA	NA	1	Dsr	Abi	NA	Bacillus cereus MSX-A1	Bacillus cereus	NA
GCA_000291195.1	RosmerTA	EJR06589.1	EJR06590.1	NA	NA	NA	NA	NA	NA	NA	NA	2	RosmerTA	Possible abi	Baci_cere_MSX-A1_V1	Bacillus cereus MSX-A1	Bacillus cereus	NA	6066700	Scaffold	NA	NA	EJR06589.1	EJR06590.1	NA	NA	NA	NA	NA	NA	NA	NA	NA	NA	NA	NA	NA	NA	NA	NA	NA	NA	1	RosmerTA	Possible abi	NA	Bacillus cereus MSX-A1	Bacillus cereus	NA
GCA_000291215.1	AbiQ	EJR24926.1	NA	NA	NA	NA	NA	NA	NA	NA	NA	1	AbiQ	Abi	Baci_cere_VD045_V1	Bacillus cereus VD045	Bacillus cereus	NA	6514282	Scaffold	NA	NA	EJR24926.1	EJR24926.1	NA	NA	NA	NA	NA	NA	NA	NA	NA	NA	NA	NA	NA	NA	NA	NA	NA	NA	1	AbiQ	Abi	NA	Bacillus cereus VD045	Bacillus cereus	NA
GCA_000291215.1	Gabija	EJR29742.1	EJR29743.1	NA	NA	NA	NA	NA	NA	NA	NA	2	Gabija	Abi	Baci_cere_VD045_V1	Bacillus cereus VD045	Bacillus cereus	NA	6514282	Scaffold	NA	NA	EJR29742.1	EJR29743.1	NA	NA	NA	NA	NA	NA	NA	NA	NA	NA	NA	NA	NA	NA	NA	NA	NA	NA	1	Gabija	Abi	NA	Bacillus cereus VD045	Bacillus cereus	NA
GCA_000291215.1	Gabija	EJR42300.1	EJR42301.1	NA	NA	NA	NA	NA	NA	NA	NA	2	Gabija	Abi	Baci_cere_VD045_V1	Bacillus cereus VD045	Bacillus cereus	NA	6514282	Scaffold	NA	NA	EJR42300.1	EJR42301.1	NA	NA	NA	NA	NA	NA	NA	NA	NA	NA	NA	NA	NA	NA	NA	NA	NA	NA	1	Gabija	Abi	NA	Bacillus cereus VD045	Bacillus cereus	NA
GCA_000291235.1	AbiG	EJR17291.1	EJR17292.1	NA	NA	NA	NA	NA	NA	NA	NA	2	AbiG	Abi	Baci_cere_MSX-A12_V1	Bacillus cereus MSX-A12	Bacillus cereus	NA	5778906	Scaffold	NA	NA	EJR17291.1	EJR17292.1	NA	NA	NA	NA	NA	NA	NA	NA	NA	NA	NA	NA	NA	NA	NA	NA	NA	NA	1	AbiG	Abi	NA	Bacillus cereus MSX-A12	Bacillus cereus	NA
GCA_000291235.1	Gabija	EJR09069.1	EJR09070.1	NA	NA	NA	NA	NA	NA	NA	NA	2	Gabija	Abi	Baci_cere_MSX-A12_V1	Bacillus cereus MSX-A12	Bacillus cereus	NA	5778906	Scaffold	NA	NA	EJR09069.1	EJR09070.1	NA	NA	NA	NA	NA	NA	NA	NA	NA	NA	NA	NA	NA	NA	NA	NA	NA	NA	1	Gabija	Abi	NA	Bacillus cereus MSX-A12	Bacillus cereus	NA
GCA_000291235.1	RM	EJR04981.1	NA	NA	NA	NA	NA	NA	NA	NA	NA	1	RM_IIG	Non-abi	Baci_cere_MSX-A12_V1	Bacillus cereus MSX-A12	Bacillus cereus	NA	5778906	Scaffold	NA	NA	EJR04981.1	EJR04981.1	NA	NA	NA	NA	NA	NA	NA	NA	NA	NA	NA	NA	NA	NA	NA	NA	NA	NA	1	RM_IIG	Non-abi	NA	Bacillus cereus MSX-A12	Bacillus cereus	NA
GCA_000291235.1	RM	EJR06478.1	EJR06479.1	EJR06481.1	NA	NA	NA	NA	NA	NA	NA	3	RM_I	Non-abi	Baci_cere_MSX-A12_V1	Bacillus cereus MSX-A12	Bacillus cereus	NA	5778906	Scaffold	NA	NA	EJR06478.1	EJR06481.1	NA	NA	NA	NA	NA	NA	NA	NA	NA	NA	NA	NA	NA	NA	NA	NA	NA	NA	1	RM_I	Non-abi	NA	Bacillus cereus MSX-A12	Bacillus cereus	NA
GCA_000291255.1	Dodola	EJR11790.1	EJR11791.1	NA	NA	NA	NA	NA	NA	NA	NA	2	Dodola	Unknown	Baci_cere_VD014_V1	Bacillus cereus VD014	Bacillus cereus	NA	6204183	Scaffold	NA	NA	EJR11790.1	EJR11791.1	NA	NA	NA	NA	NA	NA	NA	NA	NA	NA	NA	NA	NA	NA	NA	NA	NA	NA	1	Dodola	Unknown	NA	Bacillus cereus VD014	Bacillus cereus	NA
GCA_000291255.1	Gabija	EJR12424.1	EJR12425.1	NA	NA	NA	NA	NA	NA	NA	NA	2	Gabija	Abi	Baci_cere_VD014_V1	Bacillus cereus VD014	Bacillus cereus	NA	6204183	Scaffold	NA	NA	EJR12424.1	EJR12425.1	NA	NA	NA	NA	NA	NA	NA	NA	NA	NA	NA	NA	NA	NA	NA	NA	NA	NA	1	Gabija	Abi	NA	Bacillus cereus VD014	Bacillus cereus	NA
GCA_000291255.1	Lamassu	EJR12434.1	EJR12435.1	NA	NA	NA	NA	NA	NA	NA	NA	2	Lamassu	Abi	Baci_cere_VD014_V1	Bacillus cereus VD014	Bacillus cereus	NA	6204183	Scaffold	NA	NA	EJR12434.1	EJR12435.1	NA	NA	NA	NA	NA	NA	NA	NA	NA	NA	NA	NA	NA	NA	NA	NA	NA	NA	1	Lamassu	Abi	NA	Bacillus cereus VD014	Bacillus cereus	NA
GCA_000291255.1	RosmerTA	EJR22351.1	EJR22352.1	NA	NA	NA	NA	NA	NA	NA	NA	2	RosmerTA	Possible abi	Baci_cere_VD014_V1	Bacillus cereus VD014	Bacillus cereus	NA	6204183	Scaffold	NA	NA	EJR22351.1	EJR22352.1	NA	NA	NA	NA	NA	NA	NA	NA	NA	NA	NA	NA	NA	NA	NA	NA	NA	NA	1	RosmerTA	Possible abi	NA	Bacillus cereus VD014	Bacillus cereus	NA
GCA_000291275.1	CBASS	EJR09321.1	EJR09322.1	NA	NA	NA	NA	NA	NA	NA	NA	2	CBASS_I	Abi	Baci_cere_MSX-D12_V1	Bacillus cereus MSX-D12	Bacillus cereus	NA	5615671	Scaffold	NA	NA	EJR09321.1	EJR09322.1	NA	NA	NA	NA	NA	NA	NA	NA	NA	NA	NA	NA	NA	NA	NA	NA	NA	NA	1	CBASS_I	Abi	NA	Bacillus cereus MSX-D12	Bacillus cereus	NA
GCA_000291275.1	Gabija	EJR17901.1	EJR17902.1	NA	NA	NA	NA	NA	NA	NA	NA	2	Gabija	Abi	Baci_cere_MSX-D12_V1	Bacillus cereus MSX-D12	Bacillus cereus	NA	5615671	Scaffold	NA	NA	EJR17901.1	EJR17902.1	NA	NA	NA	NA	NA	NA	NA	NA	NA	NA	NA	NA	NA	NA	NA	NA	NA	NA	1	Gabija	Abi	NA	Bacillus cereus MSX-D12	Bacillus cereus	NA
GCA_000291275.1	Lamassu	EJR13189.1	EJR13191.1	NA	NA	NA	NA	NA	NA	NA	NA	2	Lamassu	Abi	Baci_cere_MSX-D12_V1	Bacillus cereus MSX-D12	Bacillus cereus	NA	5615671	Scaffold	NA	NA	EJR13189.1	EJR13191.1	NA	NA	NA	NA	NA	NA	NA	NA	NA	NA	NA	NA	NA	NA	NA	NA	NA	NA	1	Lamassu	Abi	NA	Bacillus cereus MSX-D12	Bacillus cereus	NA
GCA_000291275.1	RM	EJR23063.1	EJR23064.1	EJR23065.1	NA	NA	NA	NA	NA	NA	NA	3	RM_II	Non-abi	Baci_cere_MSX-D12_V1	Bacillus cereus MSX-D12	Bacillus cereus	NA	5615671	Scaffold	NA	NA	EJR23063.1	EJR23065.1	NA	NA	NA	NA	NA	NA	NA	NA	NA	NA	NA	NA	NA	NA	NA	NA	NA	NA	1	RM_II	Non-abi	NA	Bacillus cereus MSX-D12	Bacillus cereus	NA
GCA_000291275.1	Thoeris	EJR09239.1	EJR09240.1	EJR09241.1	NA	NA	NA	NA	NA	NA	NA	3	Thoeris_I	Abi	Baci_cere_MSX-D12_V1	Bacillus cereus MSX-D12	Bacillus cereus	NA	5615671	Scaffold	NA	NA	EJR09239.1	EJR09241.1	NA	NA	NA	NA	NA	NA	NA	NA	NA	NA	NA	NA	NA	NA	NA	NA	NA	NA	1	Thoeris_I	Abi	NA	Bacillus cereus MSX-D12	Bacillus cereus	NA
GCA_000291295.1	Dynamins	EJQ39261.1	EJQ39262.1	NA	NA	NA	NA	NA	NA	NA	NA	2	Eleos	Unknown	Baci_cere_BAG5X1-1_V1	Bacillus cereus BAG5X1-1	Bacillus cereus	NA	5635174	Scaffold	NA	NA	EJQ39261.1	EJQ39262.1	NA	NA	NA	NA	NA	NA	NA	NA	NA	NA	NA	NA	NA	NA	NA	NA	NA	NA	1	Dynamins	Unknown	NA	Bacillus cereus BAG5X1-1	Bacillus cereus	NA
GCA_000291295.1	Lamassu	EJQ42361.1	EJQ42362.1	EJQ42363.1	EJQ42364.1	NA	NA	NA	NA	NA	NA	4	Lamassu	Abi	Baci_cere_BAG5X1-1_V1	Bacillus cereus BAG5X1-1	Bacillus cereus	NA	5635174	Scaffold	NA	NA	EJQ42361.1	EJQ42364.1	NA	NA	NA	NA	NA	NA	NA	NA	NA	NA	NA	NA	NA	NA	NA	NA	NA	NA	1	Lamassu	Abi	NA	Bacillus cereus BAG5X1-1	Bacillus cereus	NA
GCA_000291295.1	RM	EJQ40897.1	EJQ40898.1	EJQ40899.1	NA	NA	NA	NA	NA	NA	NA	3	RM_I	Non-abi	Baci_cere_BAG5X1-1_V1	Bacillus cereus BAG5X1-1	Bacillus cereus	NA	5635174	Scaffold	NA	NA	EJQ40897.1	EJQ40899.1	NA	NA	NA	NA	NA	NA	NA	NA	NA	NA	NA	NA	NA	NA	NA	NA	NA	NA	1	RM_I	Non-abi	NA	Bacillus cereus BAG5X1-1	Bacillus cereus	NA
GCA_000291295.1	RosmerTA	EJQ49673.1	EJQ49674.1	NA	NA	NA	NA	NA	NA	NA	NA	2	RosmerTA	Possible abi	Baci_cere_BAG5X1-1_V1	Bacillus cereus BAG5X1-1	Bacillus cereus	NA	5635174	Scaffold	NA	NA	EJQ49673.1	EJQ49674.1	NA	NA	NA	NA	NA	NA	NA	NA	NA	NA	NA	NA	NA	NA	NA	NA	NA	NA	1	RosmerTA	Possible abi	NA	Bacillus cereus BAG5X1-1	Bacillus cereus	NA
GCA_000291315.1	Lamassu	EJQ65631.1	EJQ65632.1	EJQ65633.1	NA	NA	NA	NA	NA	NA	NA	3	Lamassu	Abi	Baci_cere_CER074_V1	Bacillus mycoides	Bacillus mycoides	NA	5603560	Scaffold	NA	NA	EJQ65631.1	EJQ65633.1	NA	NA	NA	NA	NA	NA	NA	NA	NA	NA	NA	NA	NA	NA	NA	NA	NA	NA	1	Lamassu	Abi	NA	Bacillus mycoides	Bacillus mycoides	NA
GCA_000291335.1	Lamassu	EJQ59851.1	EJQ59852.1	EJQ59853.1	NA	NA	NA	NA	NA	NA	NA	3	Lamassu	Abi	Baci_cere_CER057_V1	Bacillus mycoides	Bacillus mycoides	NA	5628380	Scaffold	NA	NA	EJQ59851.1	EJQ59853.1	NA	NA	NA	NA	NA	NA	NA	NA	NA	NA	NA	NA	NA	NA	NA	NA	NA	NA	1	Lamassu	Abi	NA	Bacillus mycoides	Bacillus mycoides	NA
GCA_000291355.1	AbiQ	EJQ43585.1	NA	NA	NA	NA	NA	NA	NA	NA	NA	1	AbiQ	Abi	Baci_cere_BAG6X1-2_V1	Bacillus cereus BAG6X1-2	Bacillus cereus	NA	5116684	Scaffold	NA	NA	EJQ43585.1	EJQ43585.1	NA	NA	NA	NA	NA	NA	NA	NA	NA	NA	NA	NA	NA	NA	NA	NA	NA	NA	1	AbiQ	Abi	NA	Bacillus cereus BAG6X1-2	Bacillus cereus	NA
GCA_000291355.1	BREX	EJQ53977.1	EJQ53978.1	EJQ53979.1	EJQ53980.1	EJQ53981.1	EJQ53982.1	NA	NA	NA	NA	6	BREX_V	Non-abi	Baci_cere_BAG6X1-2_V1	Bacillus cereus BAG6X1-2	Bacillus cereus	NA	5116684	Scaffold	NA	NA	EJQ53977.1	EJQ53982.1	NA	NA	NA	NA	NA	NA	NA	NA	NA	NA	NA	NA	NA	NA	NA	NA	NA	NA	1	BREX_V	Non-abi	NA	Bacillus cereus BAG6X1-2	Bacillus cereus	NA
GCA_000291375.1	AbiO	EJQ37466.1	NA	NA	NA	NA	NA	NA	NA	NA	NA	1	AbiO	Possible abi	Baci_cere_BAG5X2-1_G13204_V1	Bacillus wiedmannii	Bacillus wiedmannii	NA	5855291	Scaffold	NA	NA	EJQ37466.1	EJQ37466.1	NA	NA	NA	NA	NA	NA	NA	NA	NA	NA	NA	NA	NA	NA	NA	NA	NA	NA	1	AbiO	Unknown	NA	Bacillus wiedmannii	Bacillus wiedmannii	NA
GCA_000291395.1	RM	EJQ41052.1	EJQ41053.1	EJQ41054.1	NA	NA	NA	NA	NA	NA	NA	3	RM_II	Non-abi	Baci_cere_BAG5O-1_G13200_V1	Bacillus toyonensis	Bacillus toyonensis	NA	5884793	Scaffold	NA	NA	EJQ41052.1	EJQ41054.1	NA	NA	NA	NA	NA	NA	NA	NA	NA	NA	NA	NA	NA	NA	NA	NA	NA	NA	1	RM_II	Non-abi	NA	Bacillus toyonensis	Bacillus toyonensis	NA
GCA_000291395.1	RosmerTA	EJQ36367.1	EJQ36368.1	NA	NA	NA	NA	NA	NA	NA	NA	2	RosmerTA	Possible abi	Baci_cere_BAG5O-1_G13200_V1	Bacillus toyonensis	Bacillus toyonensis	NA	5884793	Scaffold	NA	NA	EJQ36367.1	EJQ36368.1	NA	NA	NA	NA	NA	NA	NA	NA	NA	NA	NA	NA	NA	NA	NA	NA	NA	NA	1	RosmerTA	Possible abi	NA	Bacillus toyonensis	Bacillus toyonensis	NA
GCA_000291395.1	Septu	EJQ32367.1	EJQ32368.1	NA	NA	NA	NA	NA	NA	NA	NA	2	Septu	Possible abi	Baci_cere_BAG5O-1_G13200_V1	Bacillus toyonensis	Bacillus toyonensis	NA	5884793	Scaffold	NA	NA	EJQ32367.1	EJQ32368.1	NA	NA	NA	NA	NA	NA	NA	NA	NA	NA	NA	NA	NA	NA	NA	NA	NA	NA	1	Septu_I	Possible abi	NA	Bacillus toyonensis	Bacillus toyonensis	NA
GCA_000291395.1	ShosTA	EJQ32409.1	EJQ32410.1	NA	NA	NA	NA	NA	NA	NA	NA	2	ShosTA	Possible abi	Baci_cere_BAG5O-1_G13200_V1	Bacillus toyonensis	Bacillus toyonensis	NA	5884793	Scaffold	NA	NA	EJQ32409.1	EJQ32410.1	NA	NA	NA	NA	NA	NA	NA	NA	NA	NA	NA	NA	NA	NA	NA	NA	NA	NA	1	ShosTA	Possible abi	NA	Bacillus toyonensis	Bacillus toyonensis	NA
GCA_000291415.1	Abi2DF	EJQ21026.1	NA	NA	NA	NA	NA	NA	NA	NA	NA	1	Abi2DF	Abi	Baci_cere_BAG4X12-1_G13198_V1	Bacillus cereus BAG4X12-1	Bacillus cereus	NA	5825595	Scaffold	NA	NA	EJQ21026.1	EJQ21026.1	NA	NA	NA	NA	NA	NA	NA	NA	NA	NA	NA	NA	NA	NA	NA	NA	NA	NA	1	Abi2DF	Abi	NA	Bacillus cereus BAG4X12-1	Bacillus cereus	NA
GCA_000291415.1	AbiQ	EJQ19570.1	NA	NA	NA	NA	NA	NA	NA	NA	NA	1	AbiQ	Abi	Baci_cere_BAG4X12-1_G13198_V1	Bacillus cereus BAG4X12-1	Bacillus cereus	NA	5825595	Scaffold	NA	NA	EJQ19570.1	EJQ19570.1	NA	NA	NA	NA	NA	NA	NA	NA	NA	NA	NA	NA	NA	NA	NA	NA	NA	NA	1	AbiQ	Abi	NA	Bacillus cereus BAG4X12-1	Bacillus cereus	NA
GCA_000291415.1	RM	EJQ34606.1	NA	NA	NA	NA	NA	NA	NA	NA	NA	1	RM_IIG	Non-abi	Baci_cere_BAG4X12-1_G13198_V1	Bacillus cereus BAG4X12-1	Bacillus cereus	NA	5825595	Scaffold	NA	NA	EJQ34606.1	EJQ34606.1	NA	NA	NA	NA	NA	NA	NA	NA	NA	NA	NA	NA	NA	NA	NA	NA	NA	NA	1	RM_IIG	Non-abi	NA	Bacillus cereus BAG4X12-1	Bacillus cereus	NA
GCA_000291435.1	PD-T7-4	EJQ27961.1	NA	NA	NA	NA	NA	NA	NA	NA	NA	1	PD-T7-4	Abi	Baci_cere_BAG4O-1_G13205_V1	Bacillus cereus BAG4O-1	Bacillus cereus	NA	5726356	Scaffold	NA	NA	EJQ27961.1	EJQ27961.1	NA	NA	NA	NA	NA	NA	NA	NA	NA	NA	NA	NA	NA	NA	NA	NA	NA	NA	1	PD-T7-4	Abi	NA	Bacillus cereus BAG4O-1	Bacillus cereus	NA
GCA_000291455.1	RM	EJQ14673.1	EJQ14674.1	EJQ14675.1	NA	NA	NA	NA	NA	NA	NA	3	RM_I	Non-abi	Baci_cere_BAG3X2-2_G13194_V1	Bacillus cereus BAG3X2-2	Bacillus cereus	NA	5865692	Scaffold	NA	NA	EJQ14673.1	EJQ14675.1	NA	NA	NA	NA	NA	NA	NA	NA	NA	NA	NA	NA	NA	NA	NA	NA	NA	NA	1	RM_I	Non-abi	NA	Bacillus cereus BAG3X2-2	Bacillus cereus	NA
GCA_000291455.1	RM	EJQ27388.1	NA	NA	NA	NA	NA	NA	NA	NA	NA	1	RM_IIG	Non-abi	Baci_cere_BAG3X2-2_G13194_V1	Bacillus cereus BAG3X2-2	Bacillus cereus	NA	5865692	Scaffold	NA	NA	EJQ27388.1	EJQ27388.1	NA	NA	NA	NA	NA	NA	NA	NA	NA	NA	NA	NA	NA	NA	NA	NA	NA	NA	1	RM_IIG	Non-abi	NA	Bacillus cereus BAG3X2-2	Bacillus cereus	NA
GCA_000291475.1	RM	EJQ03189.1	EJQ03190.1	EJQ03191.1	NA	NA	NA	NA	NA	NA	NA	3	RM_I	Non-abi	Baci_cere_BAG3X2-1_G13193_V1	Bacillus cereus BAG3X2-1	Bacillus cereus	NA	5679602	Scaffold	NA	NA	EJQ03189.1	EJQ03191.1	NA	NA	NA	NA	NA	NA	NA	NA	NA	NA	NA	NA	NA	NA	NA	NA	NA	NA	1	RM_I	Non-abi	NA	Bacillus cereus BAG3X2-1	Bacillus cereus	NA
GCA_000291515.1	Mokosh	EJS73992.1	EJS73993.1	NA	NA	NA	NA	NA	NA	NA	NA	2	Mokosh_I	Abi	Baci_cere_BAG2X1-3_G13211_V1	Bacillus cereus BAG2X1-3	Bacillus cereus	NA	5250571	Scaffold	NA	NA	EJS73992.1	EJS73993.1	NA	NA	NA	NA	NA	NA	NA	NA	NA	NA	NA	NA	NA	NA	NA	NA	NA	NA	1	Mokosh_I	Abi	NA	Bacillus cereus BAG2X1-3	Bacillus cereus	NA
GCA_000291515.1	Retron	EJS73986.1	NA	NA	NA	NA	NA	NA	NA	NA	NA	1	Retron_I_C	Abi	Baci_cere_BAG2X1-3_G13211_V1	Bacillus cereus BAG2X1-3	Bacillus cereus	NA	5250571	Scaffold	NA	NA	EJS73986.1	EJS73986.1	NA	NA	NA	NA	NA	NA	NA	NA	NA	NA	NA	NA	NA	NA	NA	NA	NA	NA	1	Retron_I_C	Abi	NA	Bacillus cereus BAG2X1-3	Bacillus cereus	NA
GCA_000291515.1	RosmerTA	EJS68649.1	EJS68650.1	NA	NA	NA	NA	NA	NA	NA	NA	2	RosmerTA	Possible abi	Baci_cere_BAG2X1-3_G13211_V1	Bacillus cereus BAG2X1-3	Bacillus cereus	NA	5250571	Scaffold	NA	NA	EJS68649.1	EJS68650.1	NA	NA	NA	NA	NA	NA	NA	NA	NA	NA	NA	NA	NA	NA	NA	NA	NA	NA	1	RosmerTA	Possible abi	NA	Bacillus cereus BAG2X1-3	Bacillus cereus	NA
GCA_000291535.1	PD-T7-4	EJQ06640.1	NA	NA	NA	NA	NA	NA	NA	NA	NA	1	PD-T7-4	Abi	Baci_cere_BAG3O-2_G13191_V1	Bacillus cereus BAG3O-2	Bacillus cereus	NA	5856021	Scaffold	NA	NA	EJQ06640.1	EJQ06640.1	NA	NA	NA	NA	NA	NA	NA	NA	NA	NA	NA	NA	NA	NA	NA	NA	NA	NA	1	PD-T7-4	Abi	NA	Bacillus cereus BAG3O-2	Bacillus cereus	NA
GCA_000291665.1	CBASS	EJS63084.1	EJS63085.1	EJS63087.1	NA	NA	NA	NA	NA	NA	NA	3	CBASS_I	Abi	Baci_cere_BAG2X1-1_G13209_V1	Bacillus cereus BAG2X1-1	Bacillus cereus	NA	5188937	Scaffold	NA	NA	EJS63084.1	EJS63087.1	NA	NA	NA	NA	NA	NA	NA	NA	NA	NA	NA	NA	NA	NA	NA	NA	NA	NA	1	CBASS_I	Abi	NA	Bacillus cereus BAG2X1-1	Bacillus cereus	NA
GCA_000291665.1	Lamassu	EJS63228.1	EJS63229.1	EJS63230.1	NA	NA	NA	NA	NA	NA	NA	3	Lamassu	Abi	Baci_cere_BAG2X1-1_G13209_V1	Bacillus cereus BAG2X1-1	Bacillus cereus	NA	5188937	Scaffold	NA	NA	EJS63228.1	EJS63230.1	NA	NA	NA	NA	NA	NA	NA	NA	NA	NA	NA	NA	NA	NA	NA	NA	NA	NA	1	Lamassu	Abi	NA	Bacillus cereus BAG2X1-1	Bacillus cereus	NA
GCA_000291665.1	Mokosh	EJS65850.1	EJS65851.1	NA	NA	NA	NA	NA	NA	NA	NA	2	Mokosh_I	Abi	Baci_cere_BAG2X1-1_G13209_V1	Bacillus cereus BAG2X1-1	Bacillus cereus	NA	5188937	Scaffold	NA	NA	EJS65850.1	EJS65851.1	NA	NA	NA	NA	NA	NA	NA	NA	NA	NA	NA	NA	NA	NA	NA	NA	NA	NA	1	Mokosh_I	Abi	NA	Bacillus cereus BAG2X1-1	Bacillus cereus	NA
GCA_000291665.1	RM	EJS65845.1	EJS65846.1	NA	NA	NA	NA	NA	NA	NA	NA	2	RM_II	Non-abi	Baci_cere_BAG2X1-1_G13209_V1	Bacillus cereus BAG2X1-1	Bacillus cereus	NA	5188937	Scaffold	NA	NA	EJS65845.1	EJS65846.1	NA	NA	NA	NA	NA	NA	NA	NA	NA	NA	NA	NA	NA	NA	NA	NA	NA	NA	1	RM_II	Non-abi	NA	Bacillus cereus BAG2X1-1	Bacillus cereus	NA
GCA_000292455.1	Gao_20	AFQ17342.1	AFQ17343.1	NA	NA	NA	NA	NA	NA	NA	NA	2	Gao_20	Abi	ASM29245v1	Bacillus thuringiensis HD-771	Bacillus thuringiensis	NA	6438373	Complete Genome	NA	NA	AFQ17342.1	AFQ17343.1	NA	NA	NA	NA	NA	NA	NA	NA	NA	NA	NA	NA	NA	NA	NA	NA	NA	NA	1	Gao_20	Abi	NA	Bacillus thuringiensis HD-771	Bacillus thuringiensis	NA
GCA_000292455.1	Nhi	AFQ19739.1	NA	NA	NA	NA	NA	NA	NA	NA	NA	1	Nhi	Non-abi	ASM29245v1	Bacillus thuringiensis HD-771	Bacillus thuringiensis	NA	6438373	Complete Genome	NA	NA	AFQ19739.1	AFQ19739.1	NA	NA	NA	NA	NA	NA	NA	NA	NA	NA	NA	NA	NA	NA	NA	NA	NA	NA	1	Nhi	Non-abi	NA	Bacillus thuringiensis HD-771	Bacillus thuringiensis	NA
GCA_000292455.1	RM	AFQ16718.1	AFQ16719.1	AFQ16720.1	NA	NA	NA	NA	NA	NA	NA	3	RM_I	Non-abi	ASM29245v1	Bacillus thuringiensis HD-771	Bacillus thuringiensis	NA	6438373	Complete Genome	NA	NA	AFQ16718.1	AFQ16720.1	NA	NA	NA	NA	NA	NA	NA	NA	NA	NA	NA	NA	NA	NA	NA	NA	NA	NA	1	RM_I	Non-abi	NA	Bacillus thuringiensis HD-771	Bacillus thuringiensis	NA
GCA_000292705.1	Gabija	AFQ24694.1	AFQ24695.1	NA	NA	NA	NA	NA	NA	NA	NA	2	Gabija	Abi	ASM29270v1	Bacillus thuringiensis HD-789	Bacillus thuringiensis	NA	6334630	Complete Genome	NA	NA	AFQ24694.1	AFQ24695.1	NA	NA	NA	NA	NA	NA	NA	NA	NA	NA	NA	NA	NA	NA	NA	NA	NA	NA	1	Gabija	Abi	NA	Bacillus thuringiensis HD-789	Bacillus thuringiensis	NA
GCA_000292705.1	Lamassu	AFQ29201.1	AFQ29202.1	AFQ29203.1	NA	NA	NA	NA	NA	NA	NA	3	Lamassu	Abi	ASM29270v1	Bacillus thuringiensis HD-789	Bacillus thuringiensis	NA	6334630	Complete Genome	NA	NA	AFQ29201.1	AFQ29203.1	NA	NA	NA	NA	NA	NA	NA	NA	NA	NA	NA	NA	NA	NA	NA	NA	NA	NA	1	Lamassu	Abi	NA	Bacillus thuringiensis HD-789	Bacillus thuringiensis	NA
GCA_000292705.1	RM	AFQ24691.1	AFQ24692.1	NA	NA	NA	NA	NA	NA	NA	NA	2	RM_II	Non-abi	ASM29270v1	Bacillus thuringiensis HD-789	Bacillus thuringiensis	NA	6334630	Complete Genome	NA	NA	AFQ24691.1	AFQ24692.1	NA	NA	NA	NA	NA	NA	NA	NA	NA	NA	NA	NA	NA	NA	NA	NA	NA	NA	1	RM_II	Non-abi	NA	Bacillus thuringiensis HD-789	Bacillus thuringiensis	NA
GCA_000292705.1	RM	AFQ29329.1	AFQ29330.1	AFQ29331.1	NA	NA	NA	NA	NA	NA	NA	3	RM_II	Non-abi	ASM29270v1	Bacillus thuringiensis HD-789	Bacillus thuringiensis	NA	6334630	Complete Genome	NA	NA	AFQ29329.1	AFQ29331.1	NA	NA	NA	NA	NA	NA	NA	NA	NA	NA	NA	NA	NA	NA	NA	NA	NA	NA	1	RM_II	Non-abi	NA	Bacillus thuringiensis HD-789	Bacillus thuringiensis	NA
GCA_000292705.1	RosmerTA	AFQ29628.1	AFQ29629.1	NA	NA	NA	NA	NA	NA	NA	NA	2	RosmerTA	Possible abi	ASM29270v1	Bacillus thuringiensis HD-789	Bacillus thuringiensis	NA	6334630	Complete Genome	NA	NA	AFQ29628.1	AFQ29629.1	NA	NA	NA	NA	NA	NA	NA	NA	NA	NA	NA	NA	NA	NA	NA	NA	NA	NA	1	RosmerTA	Possible abi	NA	Bacillus thuringiensis HD-789	Bacillus thuringiensis	NA
GCA_000292705.1	Uzume	AFQ30126.1	NA	NA	NA	NA	NA	NA	NA	NA	NA	1	Uzume	Unknown	ASM29270v1	Bacillus thuringiensis HD-789	Bacillus thuringiensis	NA	6334630	Complete Genome	NA	NA	AFQ30126.1	AFQ30126.1	NA	NA	NA	NA	NA	NA	NA	NA	NA	NA	NA	NA	NA	NA	NA	NA	NA	NA	1	Uzume	Unknown	NA	Bacillus thuringiensis HD-789	Bacillus thuringiensis	NA
GCA_000293505.1	RM	EJV44001.1	EJV44002.1	NA	NA	NA	NA	NA	NA	NA	NA	2	RM_II	Non-abi	Baci_cere_BAG4X2-1_G13197_V1	Bacillus toyonensis	Bacillus toyonensis	NA	5725126	Scaffold	NA	NA	EJV44001.1	EJV44002.1	NA	NA	NA	NA	NA	NA	NA	NA	NA	NA	NA	NA	NA	NA	NA	NA	NA	NA	1	RM_II	Non-abi	NA	Bacillus toyonensis	Bacillus toyonensis	NA
GCA_000293505.1	RM	EJV52226.1	EJV52228.1	EJV52229.1	NA	NA	NA	NA	NA	NA	NA	3	RM_I	Non-abi	Baci_cere_BAG4X2-1_G13197_V1	Bacillus toyonensis	Bacillus toyonensis	NA	5725126	Scaffold	NA	NA	EJV52226.1	EJV52229.1	NA	NA	NA	NA	NA	NA	NA	NA	NA	NA	NA	NA	NA	NA	NA	NA	NA	NA	1	RM_I	Non-abi	NA	Bacillus toyonensis	Bacillus toyonensis	NA
GCA_000293505.1	Shedu	EJV52230.1	NA	NA	NA	NA	NA	NA	NA	NA	NA	1	Shedu	Non-abi	Baci_cere_BAG4X2-1_G13197_V1	Bacillus toyonensis	Bacillus toyonensis	NA	5725126	Scaffold	NA	NA	EJV52230.1	EJV52230.1	NA	NA	NA	NA	NA	NA	NA	NA	NA	NA	NA	NA	NA	NA	NA	NA	NA	NA	1	Shedu	Non-abi	NA	Bacillus toyonensis	Bacillus toyonensis	NA
GCA_000293525.1	CBASS	EJV43864.1	EJV43865.1	NA	NA	NA	NA	NA	NA	NA	NA	2	CBASS_I	Abi	Baci_cere_BAG60-1_G13196_V1	Bacillus toyonensis	Bacillus toyonensis	NA	5898805	Scaffold	NA	NA	EJV43864.1	EJV43865.1	NA	NA	NA	NA	NA	NA	NA	NA	NA	NA	NA	NA	NA	NA	NA	NA	NA	NA	1	CBASS_I	Abi	NA	Bacillus toyonensis	Bacillus toyonensis	NA
GCA_000293525.1	Gabija	EJV52618.1	EJV52619.1	NA	NA	NA	NA	NA	NA	NA	NA	2	Gabija	Abi	Baci_cere_BAG60-1_G13196_V1	Bacillus toyonensis	Bacillus toyonensis	NA	5898805	Scaffold	NA	NA	EJV52618.1	EJV52619.1	NA	NA	NA	NA	NA	NA	NA	NA	NA	NA	NA	NA	NA	NA	NA	NA	NA	NA	1	Gabija	Abi	NA	Bacillus toyonensis	Bacillus toyonensis	NA
GCA_000293525.1	RosmerTA	EJV49188.1	EJV49189.1	NA	NA	NA	NA	NA	NA	NA	NA	2	RosmerTA	Possible abi	Baci_cere_BAG60-1_G13196_V1	Bacillus toyonensis	Bacillus toyonensis	NA	5898805	Scaffold	NA	NA	EJV49188.1	EJV49189.1	NA	NA	NA	NA	NA	NA	NA	NA	NA	NA	NA	NA	NA	NA	NA	NA	NA	NA	1	RosmerTA	Possible abi	NA	Bacillus toyonensis	Bacillus toyonensis	NA
GCA_000293545.1	CBASS	EJV57010.1	EJV57011.1	NA	NA	NA	NA	NA	NA	NA	NA	2	CBASS_I	Abi	Baci_cere_BAG60-2_G13207_V1	Bacillus cereus BAG6O-2	Bacillus cereus	NA	5747228	Scaffold	NA	NA	EJV57010.1	EJV57011.1	NA	NA	NA	NA	NA	NA	NA	NA	NA	NA	NA	NA	NA	NA	NA	NA	NA	NA	1	CBASS_I	Abi	NA	Bacillus cereus BAG6O-2	Bacillus cereus	NA
GCA_000293545.1	Septu	EJV57206.1	EJV57207.1	NA	NA	NA	NA	NA	NA	NA	NA	2	Septu	Possible abi	Baci_cere_BAG60-2_G13207_V1	Bacillus cereus BAG6O-2	Bacillus cereus	NA	5747228	Scaffold	NA	NA	EJV57206.1	EJV57207.1	NA	NA	NA	NA	NA	NA	NA	NA	NA	NA	NA	NA	NA	NA	NA	NA	NA	NA	1	Septu_I	Possible abi	NA	Bacillus cereus BAG6O-2	Bacillus cereus	NA
GCA_000293545.1	Uzume	EJV56595.1	NA	NA	NA	NA	NA	NA	NA	NA	NA	1	Uzume	Unknown	Baci_cere_BAG60-2_G13207_V1	Bacillus cereus BAG6O-2	Bacillus cereus	NA	5747228	Scaffold	NA	NA	EJV56595.1	EJV56595.1	NA	NA	NA	NA	NA	NA	NA	NA	NA	NA	NA	NA	NA	NA	NA	NA	NA	NA	1	Uzume	Unknown	NA	Bacillus cereus BAG6O-2	Bacillus cereus	NA
GCA_000293605.1	Lamassu	EJV67046.1	EJV67047.1	EJV67048.1	NA	NA	NA	NA	NA	NA	NA	3	Lamassu	Abi	Baci_cere_BtB2-4_V1	Bacillus mycoides	Bacillus mycoides	NA	5661976	Scaffold	NA	NA	EJV67046.1	EJV67048.1	NA	NA	NA	NA	NA	NA	NA	NA	NA	NA	NA	NA	NA	NA	NA	NA	NA	NA	1	Lamassu	Abi	NA	Bacillus mycoides	Bacillus mycoides	NA
GCA_000293685.1	AbiQ	EJV73192.1	NA	NA	NA	NA	NA	NA	NA	NA	NA	1	AbiQ	Abi	Baci_cere_HD73_V1	Bacillus cereus HD73	Bacillus cereus	NA	5879192	Scaffold	NA	NA	EJV73192.1	EJV73192.1	NA	NA	NA	NA	NA	NA	NA	NA	NA	NA	NA	NA	NA	NA	NA	NA	NA	NA	1	AbiQ	Abi	NA	Bacillus cereus HD73	Bacillus cereus	NA
GCA_000293685.1	AVAST	EJV82315.1	NA	NA	NA	NA	NA	NA	NA	NA	NA	1	AVAST_II	Abi	Baci_cere_HD73_V1	Bacillus cereus HD73	Bacillus cereus	NA	5879192	Scaffold	NA	NA	EJV82315.1	EJV82315.1	NA	NA	NA	NA	NA	NA	NA	NA	NA	NA	NA	NA	NA	NA	NA	NA	NA	NA	1	AVAST_II	Abi	NA	Bacillus cereus HD73	Bacillus cereus	NA
GCA_000293705.1	CRISPR-Cas	EJV73274.1	EJV73275.1	EJV73276.1	EJV73277.1	EJV73278.1	NA	NA	NA	NA	NA	5	CAS_Class1-I-B	Non-abi	Baci_cere_HuA2-1_V1	Bacillus cereus HuA2-1	Bacillus cereus	NA	6465275	Scaffold	NA	NA	EJV73274.1	EJV73278.1	NA	NA	NA	NA	NA	NA	NA	NA	NA	NA	NA	NA	NA	NA	NA	NA	NA	NA	1	CAS_Class1-I-B	Non-abi	NA	Bacillus cereus HuA2-1	Bacillus cereus	NA
GCA_000293705.1	Dodola	EJV74394.1	EJV74395.1	NA	NA	NA	NA	NA	NA	NA	NA	2	Dodola	Unknown	Baci_cere_HuA2-1_V1	Bacillus cereus HuA2-1	Bacillus cereus	NA	6465275	Scaffold	NA	NA	EJV74394.1	EJV74395.1	NA	NA	NA	NA	NA	NA	NA	NA	NA	NA	NA	NA	NA	NA	NA	NA	NA	NA	1	Dodola	Unknown	NA	Bacillus cereus HuA2-1	Bacillus cereus	NA
GCA_000293705.1	Thoeris	EJV74396.1	EJV74397.1	NA	NA	NA	NA	NA	NA	NA	NA	2	Thoeris_I	Abi	Baci_cere_HuA2-1_V1	Bacillus cereus HuA2-1	Bacillus cereus	NA	6465275	Scaffold	NA	NA	EJV74396.1	EJV74397.1	NA	NA	NA	NA	NA	NA	NA	NA	NA	NA	NA	NA	NA	NA	NA	NA	NA	NA	1	Thoeris_I	Abi	NA	Bacillus cereus HuA2-1	Bacillus cereus	NA
GCA_000293725.1	Borvo	EJV74674.1	NA	NA	NA	NA	NA	NA	NA	NA	NA	1	Borvo	Abi	Baci_cere_HuB1-1_V1	Bacillus cereus HuB1-1	Bacillus cereus	NA	5743953	Scaffold	NA	NA	EJV74674.1	EJV74674.1	NA	NA	NA	NA	NA	NA	NA	NA	NA	NA	NA	NA	NA	NA	NA	NA	NA	NA	1	Borvo	Abi	NA	Bacillus cereus HuB1-1	Bacillus cereus	NA
GCA_000293725.1	RM	EJV74703.1	NA	NA	NA	NA	NA	NA	NA	NA	NA	1	RM_IIG	Non-abi	Baci_cere_HuB1-1_V1	Bacillus cereus HuB1-1	Bacillus cereus	NA	5743953	Scaffold	NA	NA	EJV74703.1	EJV74703.1	NA	NA	NA	NA	NA	NA	NA	NA	NA	NA	NA	NA	NA	NA	NA	NA	NA	NA	1	RM_IIG	Non-abi	NA	Bacillus cereus HuB1-1	Bacillus cereus	NA
GCA_000293745.1	BREX	EJV93555.1	EJV93556.1	EJV93557.1	EJV93558.1	EJV93559.1	EJV93560.1	NA	NA	NA	NA	6	BREX_I	Non-abi	Baci_cere_HuB2-9_V1	Bacillus toyonensis	Bacillus toyonensis	NA	5769673	Scaffold	NA	NA	EJV93555.1	EJV93560.1	NA	NA	NA	NA	NA	NA	NA	NA	NA	NA	NA	NA	NA	NA	NA	NA	NA	NA	1	BREX_I	Non-abi	NA	Bacillus toyonensis	Bacillus toyonensis	NA
GCA_000293745.1	Lamassu	EJV95955.1	EJV95956.1	EJV95957.1	NA	NA	NA	NA	NA	NA	NA	3	Lamassu	Abi	Baci_cere_HuB2-9_V1	Bacillus toyonensis	Bacillus toyonensis	NA	5769673	Scaffold	NA	NA	EJV95955.1	EJV95957.1	NA	NA	NA	NA	NA	NA	NA	NA	NA	NA	NA	NA	NA	NA	NA	NA	NA	NA	1	Lamassu	Abi	NA	Bacillus toyonensis	Bacillus toyonensis	NA
GCA_000293745.1	RM	EJV92470.1	EJV92471.1	NA	NA	NA	NA	NA	NA	NA	NA	2	RM_II	Non-abi	Baci_cere_HuB2-9_V1	Bacillus toyonensis	Bacillus toyonensis	NA	5769673	Scaffold	NA	NA	EJV92470.1	EJV92471.1	NA	NA	NA	NA	NA	NA	NA	NA	NA	NA	NA	NA	NA	NA	NA	NA	NA	NA	1	RM_II	Non-abi	NA	Bacillus toyonensis	Bacillus toyonensis	NA
GCA_000295695.2	Nhi	QHD25200.1	NA	NA	NA	NA	NA	NA	NA	NA	NA	1	Nhi	Non-abi	ASM29569v2	Bacillus anthracis str. BF1	Bacillus anthracis	NA	5490208	Complete Genome	NA	NA	QHD25200.1	QHD25200.1	NA	NA	NA	NA	NA	NA	NA	NA	NA	NA	NA	NA	NA	NA	NA	NA	NA	NA	1	Nhi	Non-abi	NA	Bacillus anthracis str. BF1	Bacillus anthracis	NA
GCA_000306745.1	CBASS	AFV21667.1	AFV21668.1	NA	NA	NA	NA	NA	NA	NA	NA	2	CBASS_I	Abi	ASM30674v1	Bacillus thuringiensis Bt407	Bacillus thuringiensis	NA	6134344	Complete Genome	NA	NA	AFV21667.1	AFV21668.1	NA	NA	NA	NA	NA	NA	NA	NA	NA	NA	NA	NA	NA	NA	NA	NA	NA	NA	1	CBASS_I	Abi	NA	Bacillus thuringiensis Bt407	Bacillus thuringiensis	NA
GCA_000306745.1	CBASS	AFV21695.1	AFV21696.1	NA	NA	NA	NA	NA	NA	NA	NA	2	CBASS_I	Abi	ASM30674v1	Bacillus thuringiensis Bt407	Bacillus thuringiensis	NA	6134344	Complete Genome	NA	NA	AFV21695.1	AFV21696.1	NA	NA	NA	NA	NA	NA	NA	NA	NA	NA	NA	NA	NA	NA	NA	NA	NA	NA	1	CBASS_I	Abi	NA	Bacillus thuringiensis Bt407	Bacillus thuringiensis	NA
GCA_000306745.1	RosmerTA	AFV18386.1	AFV18387.1	NA	NA	NA	NA	NA	NA	NA	NA	2	RosmerTA	Possible abi	ASM30674v1	Bacillus thuringiensis Bt407	Bacillus thuringiensis	NA	6134344	Complete Genome	NA	NA	AFV18386.1	AFV18387.1	NA	NA	NA	NA	NA	NA	NA	NA	NA	NA	NA	NA	NA	NA	NA	NA	NA	NA	1	RosmerTA	Possible abi	NA	Bacillus thuringiensis Bt407	Bacillus thuringiensis	NA
GCA_000338755.1	AbiQ	AGE81714.1	NA	NA	NA	NA	NA	NA	NA	NA	NA	1	AbiQ	Abi	ASM33875v1	Bacillus thuringiensis serovar kurstaki str. HD73	Bacillus thuringiensis	NA	5908575	Complete Genome	NA	NA	AGE81714.1	AGE81714.1	NA	NA	NA	NA	NA	NA	NA	NA	NA	NA	NA	NA	NA	NA	NA	NA	NA	NA	1	AbiQ	Abi	NA	Bacillus thuringiensis serovar kurstaki str. HD73	Bacillus thuringiensis	NA
GCA_000338755.1	AVAST	AGE78008.1	NA	NA	NA	NA	NA	NA	NA	NA	NA	1	AVAST_II	Abi	ASM33875v1	Bacillus thuringiensis serovar kurstaki str. HD73	Bacillus thuringiensis	NA	5908575	Complete Genome	NA	NA	AGE78008.1	AGE78008.1	NA	NA	NA	NA	NA	NA	NA	NA	NA	NA	NA	NA	NA	NA	NA	NA	NA	NA	1	AVAST_II	Abi	NA	Bacillus thuringiensis serovar kurstaki str. HD73	Bacillus thuringiensis	NA
GCA_000341665.1	AbiO	AGG05120.1	NA	NA	NA	NA	NA	NA	NA	NA	NA	1	AbiO	Possible abi	ASM34166v1	Bacillus thuringiensis serovar thuringiensis str. IS5056	Bacillus thuringiensis	NA	6771593	Complete Genome	NA	NA	AGG05120.1	AGG05120.1	NA	NA	NA	NA	NA	NA	NA	NA	NA	NA	NA	NA	NA	NA	NA	NA	NA	NA	1	AbiO	Unknown	NA	Bacillus thuringiensis serovar thuringiensis str. IS5056	Bacillus thuringiensis	NA
GCA_000341665.1	CRISPR-Cas	AGG05226.1	AGG05227.1	AGG05228.1	AGG05229.1	NA	NA	NA	NA	NA	NA	4	CAS_Class1-I-C	Non-abi	ASM34166v1	Bacillus thuringiensis serovar thuringiensis str. IS5056	Bacillus thuringiensis	NA	6771593	Complete Genome	NA	NA	AGG05226.1	AGG05229.1	NA	NA	NA	NA	NA	NA	NA	NA	NA	NA	NA	NA	NA	NA	NA	NA	NA	NA	1	CAS_Class1-I-C	Non-abi	NA	Bacillus thuringiensis serovar thuringiensis str. IS5056	Bacillus thuringiensis	NA
GCA_000341665.1	DarTG	AGG05328.1	AGG05329.1	NA	NA	NA	NA	NA	NA	NA	NA	2	DarTG	Abi	ASM34166v1	Bacillus thuringiensis serovar thuringiensis str. IS5056	Bacillus thuringiensis	NA	6771593	Complete Genome	NA	NA	AGG05328.1	AGG05329.1	NA	NA	NA	NA	NA	NA	NA	NA	NA	NA	NA	NA	NA	NA	NA	NA	NA	NA	1	DarTG	Abi	NA	Bacillus thuringiensis serovar thuringiensis str. IS5056	Bacillus thuringiensis	NA
GCA_000341665.1	PD-Lambda-1	AGG05009.1	NA	NA	NA	NA	NA	NA	NA	NA	NA	1	PD-Lambda-1	Unknown	ASM34166v1	Bacillus thuringiensis serovar thuringiensis str. IS5056	Bacillus thuringiensis	NA	6771593	Complete Genome	NA	NA	AGG05009.1	AGG05009.1	NA	NA	NA	NA	NA	NA	NA	NA	NA	NA	NA	NA	NA	NA	NA	NA	NA	NA	1	PD-Lambda-1	Unknown	NA	Bacillus thuringiensis serovar thuringiensis str. IS5056	Bacillus thuringiensis	NA
GCA_000341665.1	RosmerTA	AGG01333.1	AGG01334.1	NA	NA	NA	NA	NA	NA	NA	NA	2	RosmerTA	Possible abi	ASM34166v1	Bacillus thuringiensis serovar thuringiensis str. IS5056	Bacillus thuringiensis	NA	6771593	Complete Genome	NA	NA	AGG01333.1	AGG01334.1	NA	NA	NA	NA	NA	NA	NA	NA	NA	NA	NA	NA	NA	NA	NA	NA	NA	NA	1	RosmerTA	Possible abi	NA	Bacillus thuringiensis serovar thuringiensis str. IS5056	Bacillus thuringiensis	NA
GCA_000387405.2	AbiO	ERH96722.1	NA	NA	NA	NA	NA	NA	NA	NA	NA	1	AbiO	Possible abi	bt_cbt_v2.0	Bacillus thuringiensis T01-328	Bacillus thuringiensis	NA	7089686	Scaffold	NA	NA	ERH96722.1	ERH96722.1	NA	NA	NA	NA	NA	NA	NA	NA	NA	NA	NA	NA	NA	NA	NA	NA	NA	NA	1	AbiO	Unknown	NA	Bacillus thuringiensis T01-328	Bacillus thuringiensis	NA
GCA_000387405.2	CBASS	ERI01128.1	ERI01129.1	NA	NA	NA	NA	NA	NA	NA	NA	2	CBASS_I	Abi	bt_cbt_v2.0	Bacillus thuringiensis T01-328	Bacillus thuringiensis	NA	7089686	Scaffold	NA	NA	ERI01128.1	ERI01129.1	NA	NA	NA	NA	NA	NA	NA	NA	NA	NA	NA	NA	NA	NA	NA	NA	NA	NA	1	CBASS_I	Abi	NA	Bacillus thuringiensis T01-328	Bacillus thuringiensis	NA
GCA_000387405.2	CBASS	ERI01156.1	ERI01157.1	NA	NA	NA	NA	NA	NA	NA	NA	2	CBASS_I	Abi	bt_cbt_v2.0	Bacillus thuringiensis T01-328	Bacillus thuringiensis	NA	7089686	Scaffold	NA	NA	ERI01156.1	ERI01157.1	NA	NA	NA	NA	NA	NA	NA	NA	NA	NA	NA	NA	NA	NA	NA	NA	NA	NA	1	CBASS_I	Abi	NA	Bacillus thuringiensis T01-328	Bacillus thuringiensis	NA
GCA_000387405.2	CRISPR-Cas	ERH97079.1	ERH97080.1	ERH97081.1	ERH97082.1	NA	NA	NA	NA	NA	NA	4	CAS_Class1-I-C	Non-abi	bt_cbt_v2.0	Bacillus thuringiensis T01-328	Bacillus thuringiensis	NA	7089686	Scaffold	NA	NA	ERH97079.1	ERH97082.1	NA	NA	NA	NA	NA	NA	NA	NA	NA	NA	NA	NA	NA	NA	NA	NA	NA	NA	1	CAS_Class1-I-C	Non-abi	NA	Bacillus thuringiensis T01-328	Bacillus thuringiensis	NA
GCA_000387405.2	DarTG	ERH97553.1	ERH97554.1	NA	NA	NA	NA	NA	NA	NA	NA	2	DarTG	Abi	bt_cbt_v2.0	Bacillus thuringiensis T01-328	Bacillus thuringiensis	NA	7089686	Scaffold	NA	NA	ERH97553.1	ERH97554.1	NA	NA	NA	NA	NA	NA	NA	NA	NA	NA	NA	NA	NA	NA	NA	NA	NA	NA	1	DarTG	Abi	NA	Bacillus thuringiensis T01-328	Bacillus thuringiensis	NA
GCA_000387405.2	PD-Lambda-1	ERH97036.1	NA	NA	NA	NA	NA	NA	NA	NA	NA	1	PD-Lambda-1	Unknown	bt_cbt_v2.0	Bacillus thuringiensis T01-328	Bacillus thuringiensis	NA	7089686	Scaffold	NA	NA	ERH97036.1	ERH97036.1	NA	NA	NA	NA	NA	NA	NA	NA	NA	NA	NA	NA	NA	NA	NA	NA	NA	NA	1	PD-Lambda-1	Unknown	NA	Bacillus thuringiensis T01-328	Bacillus thuringiensis	NA
GCA_000387405.2	RosmerTA	ERH96681.1	ERH96682.1	NA	NA	NA	NA	NA	NA	NA	NA	2	RosmerTA	Possible abi	bt_cbt_v2.0	Bacillus thuringiensis T01-328	Bacillus thuringiensis	NA	7089686	Scaffold	NA	NA	ERH96681.1	ERH96682.1	NA	NA	NA	NA	NA	NA	NA	NA	NA	NA	NA	NA	NA	NA	NA	NA	NA	NA	1	RosmerTA	Possible abi	NA	Bacillus thuringiensis T01-328	Bacillus thuringiensis	NA
GCA_000398785.1	Hachiman	EOQ58595.1	EOQ58596.1	NA	NA	NA	NA	NA	NA	NA	NA	2	Hachiman	Abi	Baci_cere_TIAC219_V2	Bacillus cereus TIAC219	Bacillus cereus	NA	6820286	Scaffold	NA	NA	EOQ58595.1	EOQ58596.1	NA	NA	NA	NA	NA	NA	NA	NA	NA	NA	NA	NA	NA	NA	NA	NA	NA	NA	1	Hachiman_I	Abi	NA	Bacillus cereus TIAC219	Bacillus cereus	NA
GCA_000398785.1	Retron	EOQ59751.1	EOQ59752.1	NA	NA	NA	NA	NA	NA	NA	NA	2	Retron_III	Abi	Baci_cere_TIAC219_V2	Bacillus cereus TIAC219	Bacillus cereus	NA	6820286	Scaffold	NA	NA	EOQ59751.1	EOQ59752.1	NA	NA	NA	NA	NA	NA	NA	NA	NA	NA	NA	NA	NA	NA	NA	NA	NA	NA	1	Retron_III	Abi	NA	Bacillus cereus TIAC219	Bacillus cereus	NA
GCA_000398945.1	Paris	EOO05702.1	EOO05703.1	NA	NA	NA	NA	NA	NA	NA	NA	2	Paris	Abi	Baci_cere_Schrouff_V2	Bacillus cereus str. Schrouff	Bacillus cereus	NA	6267079	Scaffold	NA	NA	EOO05702.1	EOO05703.1	NA	NA	NA	NA	NA	NA	NA	NA	NA	NA	NA	NA	NA	NA	NA	NA	NA	NA	1	Paris	Abi	NA	Bacillus cereus str. Schrouff	Bacillus cereus	NA
GCA_000398965.1	Dodola	EOO12805.1	EOO12806.1	NA	NA	NA	NA	NA	NA	NA	NA	2	Dodola	Unknown	Baci_cere_HuA3-9_V1	Bacillus cereus HuA3-9	Bacillus cereus	NA	6241316	Scaffold	NA	NA	EOO12805.1	EOO12806.1	NA	NA	NA	NA	NA	NA	NA	NA	NA	NA	NA	NA	NA	NA	NA	NA	NA	NA	1	Dodola	Unknown	NA	Bacillus cereus HuA3-9	Bacillus cereus	NA
GCA_000398965.1	Gabija	EOO11222.1	EOO11223.1	NA	NA	NA	NA	NA	NA	NA	NA	2	Gabija	Abi	Baci_cere_HuA3-9_V1	Bacillus cereus HuA3-9	Bacillus cereus	NA	6241316	Scaffold	NA	NA	EOO11222.1	EOO11223.1	NA	NA	NA	NA	NA	NA	NA	NA	NA	NA	NA	NA	NA	NA	NA	NA	NA	NA	1	Gabija	Abi	NA	Bacillus cereus HuA3-9	Bacillus cereus	NA
GCA_000398965.1	Gao_20	EOO22277.1	EOO22278.1	NA	NA	NA	NA	NA	NA	NA	NA	2	Gao_20	Abi	Baci_cere_HuA3-9_V1	Bacillus cereus HuA3-9	Bacillus cereus	NA	6241316	Scaffold	NA	NA	EOO22277.1	EOO22278.1	NA	NA	NA	NA	NA	NA	NA	NA	NA	NA	NA	NA	NA	NA	NA	NA	NA	NA	1	Gao_20	Abi	NA	Bacillus cereus HuA3-9	Bacillus cereus	NA
GCA_000398965.1	Gao_Qat	EOO20863.1	EOO20864.1	EOO20865.1	EOO20866.1	NA	NA	NA	NA	NA	NA	4	Gao_Qat	Unknown	Baci_cere_HuA3-9_V1	Bacillus cereus HuA3-9	Bacillus cereus	NA	6241316	Scaffold	NA	NA	EOO20863.1	EOO20866.1	NA	NA	NA	NA	NA	NA	NA	NA	NA	NA	NA	NA	NA	NA	NA	NA	NA	NA	1	Gao_Qat	Unknown	NA	Bacillus cereus HuA3-9	Bacillus cereus	NA
GCA_000398965.1	Septu	EOO12876.1	EOO12877.1	NA	NA	NA	NA	NA	NA	NA	NA	2	Septu	Possible abi	Baci_cere_HuA3-9_V1	Bacillus cereus HuA3-9	Bacillus cereus	NA	6241316	Scaffold	NA	NA	EOO12876.1	EOO12877.1	NA	NA	NA	NA	NA	NA	NA	NA	NA	NA	NA	NA	NA	NA	NA	NA	NA	NA	1	Septu_I	Possible abi	NA	Bacillus cereus HuA3-9	Bacillus cereus	NA
GCA_000398965.1	Septu	EOO22280.1	EOO22281.1	NA	NA	NA	NA	NA	NA	NA	NA	2	Septu	Possible abi	Baci_cere_HuA3-9_V1	Bacillus cereus HuA3-9	Bacillus cereus	NA	6241316	Scaffold	NA	NA	EOO22280.1	EOO22281.1	NA	NA	NA	NA	NA	NA	NA	NA	NA	NA	NA	NA	NA	NA	NA	NA	NA	NA	1	Septu_I	Possible abi	NA	Bacillus cereus HuA3-9	Bacillus cereus	NA
GCA_000398985.1	DRT	EOO20809.1	NA	NA	NA	NA	NA	NA	NA	NA	NA	1	DRT_Type6	Unknown	Baci_cere_HuA2-9_V1	Bacillus cereus HuA2-9	Bacillus cereus	NA	5837558	Scaffold	NA	NA	EOO20809.1	EOO20809.1	NA	NA	NA	NA	NA	NA	NA	NA	NA	NA	NA	NA	NA	NA	NA	NA	NA	NA	1	DRT_Class1	Unknown	NA	Bacillus cereus HuA2-9	Bacillus cereus	NA
GCA_000399005.1	Lamassu	EOO27020.1	EOO27021.1	EOO27022.1	EOO27023.1	NA	NA	NA	NA	NA	NA	4	Lamassu	Abi	Baci_cere_BAG1X1-1_G13150_V1	Bacillus cereus BAG1X1-1	Bacillus cereus	NA	6542829	Scaffold	NA	NA	EOO27020.1	EOO27023.1	NA	NA	NA	NA	NA	NA	NA	NA	NA	NA	NA	NA	NA	NA	NA	NA	NA	NA	1	Lamassu	Abi	NA	Bacillus cereus BAG1X1-1	Bacillus cereus	NA
GCA_000399025.1	Dsr	EOO24944.1	NA	NA	NA	NA	NA	NA	NA	NA	NA	1	Dsr	Abi	Baci_cere_VD133_V1	Bacillus cereus VD133	Bacillus cereus	NA	6786906	Scaffold	NA	NA	EOO24944.1	EOO24944.1	NA	NA	NA	NA	NA	NA	NA	NA	NA	NA	NA	NA	NA	NA	NA	NA	NA	NA	1	Dsr	Abi	NA	Bacillus cereus VD133	Bacillus cereus	NA
GCA_000399025.1	Hachiman	EOO42079.1	EOO42080.1	NA	NA	NA	NA	NA	NA	NA	NA	2	Hachiman	Abi	Baci_cere_VD133_V1	Bacillus cereus VD133	Bacillus cereus	NA	6786906	Scaffold	NA	NA	EOO42079.1	EOO42080.1	NA	NA	NA	NA	NA	NA	NA	NA	NA	NA	NA	NA	NA	NA	NA	NA	NA	NA	1	Hachiman_I	Abi	NA	Bacillus cereus VD133	Bacillus cereus	NA
GCA_000399025.1	Lamassu	EOO33242.1	EOO33244.1	NA	NA	NA	NA	NA	NA	NA	NA	2	Lamassu	Abi	Baci_cere_VD133_V1	Bacillus cereus VD133	Bacillus cereus	NA	6786906	Scaffold	NA	NA	EOO33242.1	EOO33244.1	NA	NA	NA	NA	NA	NA	NA	NA	NA	NA	NA	NA	NA	NA	NA	NA	NA	NA	1	Lamassu	Abi	NA	Bacillus cereus VD133	Bacillus cereus	NA
GCA_000399025.1	RM	EOO42074.1	EOO42076.1	EOO42077.1	NA	NA	NA	NA	NA	NA	NA	3	RM_I	Non-abi	Baci_cere_VD133_V1	Bacillus cereus VD133	Bacillus cereus	NA	6786906	Scaffold	NA	NA	EOO42074.1	EOO42077.1	NA	NA	NA	NA	NA	NA	NA	NA	NA	NA	NA	NA	NA	NA	NA	NA	NA	NA	1	RM_I	Non-abi	NA	Bacillus cereus VD133	Bacillus cereus	NA
GCA_000399045.1	AbiQ	EOO33574.1	NA	NA	NA	NA	NA	NA	NA	NA	NA	1	AbiQ	Abi	Baci_cere_VDM019_V1	Bacillus mycoides	Bacillus mycoides	NA	6008443	Scaffold	NA	NA	EOO33574.1	EOO33574.1	NA	NA	NA	NA	NA	NA	NA	NA	NA	NA	NA	NA	NA	NA	NA	NA	NA	NA	1	AbiQ	Abi	NA	Bacillus mycoides	Bacillus mycoides	NA
GCA_000399045.1	CRISPR-Cas	EOO33051.1	EOO33052.1	EOO33053.1	NA	NA	NA	NA	NA	NA	NA	3	CAS_Class1-I-C	Non-abi	Baci_cere_VDM019_V1	Bacillus mycoides	Bacillus mycoides	NA	6008443	Scaffold	NA	NA	EOO33051.1	EOO33053.1	NA	NA	NA	NA	NA	NA	NA	NA	NA	NA	NA	NA	NA	NA	NA	NA	NA	NA	1	CAS_other	Non-abi	NA	Bacillus mycoides	Bacillus mycoides	NA
GCA_000399045.1	RM	EOO32667.1	EOO32668.1	NA	NA	NA	NA	NA	NA	NA	NA	2	RM_II	Non-abi	Baci_cere_VDM019_V1	Bacillus mycoides	Bacillus mycoides	NA	6008443	Scaffold	NA	NA	EOO32667.1	EOO32668.1	NA	NA	NA	NA	NA	NA	NA	NA	NA	NA	NA	NA	NA	NA	NA	NA	NA	NA	1	RM_II	Non-abi	NA	Bacillus mycoides	Bacillus mycoides	NA
GCA_000399045.1	Uzume	EOO34374.1	NA	NA	NA	NA	NA	NA	NA	NA	NA	1	Uzume	Unknown	Baci_cere_VDM019_V1	Bacillus mycoides	Bacillus mycoides	NA	6008443	Scaffold	NA	NA	EOO34374.1	EOO34374.1	NA	NA	NA	NA	NA	NA	NA	NA	NA	NA	NA	NA	NA	NA	NA	NA	NA	NA	1	Uzume	Unknown	NA	Bacillus mycoides	Bacillus mycoides	NA
GCA_000399065.1	Lamassu	EOO49942.1	EOO49943.1	EOO49944.1	EOO49945.1	NA	NA	NA	NA	NA	NA	4	Lamassu	Abi	Baci_cere_BAG1X2-1_G13156_V1	Bacillus cereus BAG1X2-1	Bacillus cereus	NA	6534863	Scaffold	NA	NA	EOO49942.1	EOO49945.1	NA	NA	NA	NA	NA	NA	NA	NA	NA	NA	NA	NA	NA	NA	NA	NA	NA	NA	1	Lamassu	Abi	NA	Bacillus cereus BAG1X2-1	Bacillus cereus	NA
GCA_000399085.1	AbiQ	EOO43580.1	NA	NA	NA	NA	NA	NA	NA	NA	NA	1	AbiQ	Abi	Baci_cere_BAG1X2-2_V1	Bacillus cereus BAG1X2-2	Bacillus cereus	NA	6858766	Scaffold	NA	NA	EOO43580.1	EOO43580.1	NA	NA	NA	NA	NA	NA	NA	NA	NA	NA	NA	NA	NA	NA	NA	NA	NA	NA	1	AbiQ	Abi	NA	Bacillus cereus BAG1X2-2	Bacillus cereus	NA
GCA_000399085.1	Lamassu	EOO51573.1	EOO51574.1	EOO51575.1	EOO51576.1	NA	NA	NA	NA	NA	NA	4	Lamassu	Abi	Baci_cere_BAG1X2-2_V1	Bacillus cereus BAG1X2-2	Bacillus cereus	NA	6858766	Scaffold	NA	NA	EOO51573.1	EOO51576.1	NA	NA	NA	NA	NA	NA	NA	NA	NA	NA	NA	NA	NA	NA	NA	NA	NA	NA	1	Lamassu	Abi	NA	Bacillus cereus BAG1X2-2	Bacillus cereus	NA
GCA_000399105.1	Lamassu	EOO60453.1	EOO60454.1	EOO60455.1	EOO60456.1	NA	NA	NA	NA	NA	NA	4	Lamassu	Abi	Baci_cere_BAG1X2-3_V1	Bacillus cereus BAG1X2-3	Bacillus cereus	NA	6531739	Scaffold	NA	NA	EOO60453.1	EOO60456.1	NA	NA	NA	NA	NA	NA	NA	NA	NA	NA	NA	NA	NA	NA	NA	NA	NA	NA	1	Lamassu	Abi	NA	Bacillus cereus BAG1X2-3	Bacillus cereus	NA
GCA_000399145.1	Dodola	EOO70353.1	EOO70354.1	NA	NA	NA	NA	NA	NA	NA	NA	2	Dodola	Unknown	Baci_cere_VD021_V1	Bacillus cereus VD021	Bacillus cereus	NA	6097836	Scaffold	NA	NA	EOO70353.1	EOO70354.1	NA	NA	NA	NA	NA	NA	NA	NA	NA	NA	NA	NA	NA	NA	NA	NA	NA	NA	1	Dodola	Unknown	NA	Bacillus cereus VD021	Bacillus cereus	NA
GCA_000399145.1	Retron	EOO71770.1	NA	NA	NA	NA	NA	NA	NA	NA	NA	1	Retron_XI	Abi	Baci_cere_VD021_V1	Bacillus cereus VD021	Bacillus cereus	NA	6097836	Scaffold	NA	NA	EOO71770.1	EOO71770.1	NA	NA	NA	NA	NA	NA	NA	NA	NA	NA	NA	NA	NA	NA	NA	NA	NA	NA	1	Retron_XI	Abi	NA	Bacillus cereus VD021	Bacillus cereus	NA
GCA_000399145.1	Tiamat	EOO70343.1	NA	NA	NA	NA	NA	NA	NA	NA	NA	1	Tiamat	Unknown	Baci_cere_VD021_V1	Bacillus cereus VD021	Bacillus cereus	NA	6097836	Scaffold	NA	NA	EOO70343.1	EOO70343.1	NA	NA	NA	NA	NA	NA	NA	NA	NA	NA	NA	NA	NA	NA	NA	NA	NA	NA	1	Tiamat	Unknown	NA	Bacillus cereus VD021	Bacillus cereus	NA
GCA_000399165.1	DRT	EOO76442.1	NA	NA	NA	NA	NA	NA	NA	NA	NA	1	DRT_Type6	Unknown	Baci_cere_BAG1O-1_V1	Bacillus cereus BAG1O-1	Bacillus cereus	NA	6039220	Scaffold	NA	NA	EOO76442.1	EOO76442.1	NA	NA	NA	NA	NA	NA	NA	NA	NA	NA	NA	NA	NA	NA	NA	NA	NA	NA	1	DRT_Class1	Unknown	NA	Bacillus cereus BAG1O-1	Bacillus cereus	NA
GCA_000399165.1	Gao_ietAS	EOO79270.1	EOO79271.1	NA	NA	NA	NA	NA	NA	NA	NA	2	Gao_ietAS	Abi	Baci_cere_BAG1O-1_V1	Bacillus cereus BAG1O-1	Bacillus cereus	NA	6039220	Scaffold	NA	NA	EOO79270.1	EOO79271.1	NA	NA	NA	NA	NA	NA	NA	NA	NA	NA	NA	NA	NA	NA	NA	NA	NA	NA	1	Gao_ietAS	Abi	NA	Bacillus cereus BAG1O-1	Bacillus cereus	NA
GCA_000399185.1	Paris	EOO81844.1	EOO81845.1	NA	NA	NA	NA	NA	NA	NA	NA	2	Paris	Abi	Baci_cere_K-5975c_V1	Bacillus cereus K-5975c	Bacillus cereus	NA	6319750	Scaffold	NA	NA	EOO81844.1	EOO81845.1	NA	NA	NA	NA	NA	NA	NA	NA	NA	NA	NA	NA	NA	NA	NA	NA	NA	NA	1	Paris	Abi	NA	Bacillus cereus K-5975c	Bacillus cereus	NA
GCA_000399205.1	AbiQ	EOO82417.1	NA	NA	NA	NA	NA	NA	NA	NA	NA	1	AbiQ	Abi	Baci_cere_IS845_00_V1	Bacillus cereus IS845/00	Bacillus cereus	NA	5876339	Scaffold	NA	NA	EOO82417.1	EOO82417.1	NA	NA	NA	NA	NA	NA	NA	NA	NA	NA	NA	NA	NA	NA	NA	NA	NA	NA	1	AbiQ	Abi	NA	Bacillus cereus IS845/00	Bacillus cereus	NA
GCA_000399205.1	RM	EOO83355.1	EOO83356.1	EOO83357.1	NA	NA	NA	NA	NA	NA	NA	3	RM_I	Non-abi	Baci_cere_IS845_00_V1	Bacillus cereus IS845/00	Bacillus cereus	NA	5876339	Scaffold	NA	NA	EOO83355.1	EOO83357.1	NA	NA	NA	NA	NA	NA	NA	NA	NA	NA	NA	NA	NA	NA	NA	NA	NA	NA	1	RM_I	Non-abi	NA	Bacillus cereus IS845/00	Bacillus cereus	NA
GCA_000399225.1	AbiQ	EOO92580.1	NA	NA	NA	NA	NA	NA	NA	NA	NA	1	AbiQ	Abi	Baci_cere_IS195_V1	Bacillus cereus IS195	Bacillus cereus	NA	5892266	Scaffold	NA	NA	EOO92580.1	EOO92580.1	NA	NA	NA	NA	NA	NA	NA	NA	NA	NA	NA	NA	NA	NA	NA	NA	NA	NA	1	AbiQ	Abi	NA	Bacillus cereus IS195	Bacillus cereus	NA
GCA_000399225.1	RM	EOO92883.1	EOO92884.1	EOO92885.1	NA	NA	NA	NA	NA	NA	NA	3	RM_I	Non-abi	Baci_cere_IS195_V1	Bacillus cereus IS195	Bacillus cereus	NA	5892266	Scaffold	NA	NA	EOO92883.1	EOO92885.1	NA	NA	NA	NA	NA	NA	NA	NA	NA	NA	NA	NA	NA	NA	NA	NA	NA	NA	1	RM_I	Non-abi	NA	Bacillus cereus IS195	Bacillus cereus	NA
GCA_000399245.1	Hachiman	EOP12917.1	EOP12918.1	NA	NA	NA	NA	NA	NA	NA	NA	2	Hachiman	Abi	Baci_cere_MC118_V1	Bacillus cereus MC118	Bacillus cereus	NA	5608415	Scaffold	NA	NA	EOP12917.1	EOP12918.1	NA	NA	NA	NA	NA	NA	NA	NA	NA	NA	NA	NA	NA	NA	NA	NA	NA	NA	1	Hachiman_I	Abi	NA	Bacillus cereus MC118	Bacillus cereus	NA
GCA_000399245.1	RM	EOP01813.1	EOP01814.1	EOP01815.1	NA	NA	NA	NA	NA	NA	NA	3	RM_I	Non-abi	Baci_cere_MC118_V1	Bacillus cereus MC118	Bacillus cereus	NA	5608415	Scaffold	NA	NA	EOP01813.1	EOP01815.1	NA	NA	NA	NA	NA	NA	NA	NA	NA	NA	NA	NA	NA	NA	NA	NA	NA	NA	1	RM_I	Non-abi	NA	Bacillus cereus MC118	Bacillus cereus	NA
GCA_000399245.1	Septu	EOP13448.1	EOP13449.1	NA	NA	NA	NA	NA	NA	NA	NA	2	Septu	Possible abi	Baci_cere_MC118_V1	Bacillus cereus MC118	Bacillus cereus	NA	5608415	Scaffold	NA	NA	EOP13448.1	EOP13449.1	NA	NA	NA	NA	NA	NA	NA	NA	NA	NA	NA	NA	NA	NA	NA	NA	NA	NA	1	Septu_I	Possible abi	NA	Bacillus cereus MC118	Bacillus cereus	NA
GCA_000399245.1	Uzume	EOP02184.1	NA	NA	NA	NA	NA	NA	NA	NA	NA	1	Uzume	Unknown	Baci_cere_MC118_V1	Bacillus cereus MC118	Bacillus cereus	NA	5608415	Scaffold	NA	NA	EOP02184.1	EOP02184.1	NA	NA	NA	NA	NA	NA	NA	NA	NA	NA	NA	NA	NA	NA	NA	NA	NA	NA	1	Uzume	Unknown	NA	Bacillus cereus MC118	Bacillus cereus	NA
GCA_000399265.1	Lamassu	EOP06883.1	EOP06884.1	EOP06885.1	EOP06886.1	NA	NA	NA	NA	NA	NA	4	Lamassu	Abi	Baci_cere_BAG2O-1_G13184_V1	Bacillus cereus BAG2O-1	Bacillus cereus	NA	6697912	Scaffold	NA	NA	EOP06883.1	EOP06886.1	NA	NA	NA	NA	NA	NA	NA	NA	NA	NA	NA	NA	NA	NA	NA	NA	NA	NA	1	Lamassu	Abi	NA	Bacillus cereus BAG2O-1	Bacillus cereus	NA
GCA_000399285.1	CBASS	EOP13898.1	EOP13899.1	NA	NA	NA	NA	NA	NA	NA	NA	2	CBASS_I	Abi	Baci_cere_BAG2O-3_G13186_V1	Bacillus cereus BAG2O-3	Bacillus cereus	NA	5812437	Scaffold	NA	NA	EOP13898.1	EOP13899.1	NA	NA	NA	NA	NA	NA	NA	NA	NA	NA	NA	NA	NA	NA	NA	NA	NA	NA	1	CBASS_I	Abi	NA	Bacillus cereus BAG2O-3	Bacillus cereus	NA
GCA_000399285.1	Gabija	EOP02077.1	EOP02078.1	NA	NA	NA	NA	NA	NA	NA	NA	2	Gabija	Abi	Baci_cere_BAG2O-3_G13186_V1	Bacillus cereus BAG2O-3	Bacillus cereus	NA	5812437	Scaffold	NA	NA	EOP02077.1	EOP02078.1	NA	NA	NA	NA	NA	NA	NA	NA	NA	NA	NA	NA	NA	NA	NA	NA	NA	NA	1	Gabija	Abi	NA	Bacillus cereus BAG2O-3	Bacillus cereus	NA
GCA_000399285.1	SpbK	EOP02059.1	NA	NA	NA	NA	NA	NA	NA	NA	NA	1	SpbK	Abi	Baci_cere_BAG2O-3_G13186_V1	Bacillus cereus BAG2O-3	Bacillus cereus	NA	5812437	Scaffold	NA	NA	EOP02059.1	EOP02059.1	NA	NA	NA	NA	NA	NA	NA	NA	NA	NA	NA	NA	NA	NA	NA	NA	NA	NA	1	SpbK	Abi	NA	Bacillus cereus BAG2O-3	Bacillus cereus	NA
GCA_000399305.1	Gao_ietAS	EOP91372.1	EOP91373.1	NA	NA	NA	NA	NA	NA	NA	NA	2	Gao_ietAS	Abi	Baci_cere_HuB4-4_V1	Bacillus cereus HuB4-4	Bacillus cereus	NA	6544164	Scaffold	NA	NA	EOP91372.1	EOP91373.1	NA	NA	NA	NA	NA	NA	NA	NA	NA	NA	NA	NA	NA	NA	NA	NA	NA	NA	1	Gao_ietAS	Abi	NA	Bacillus cereus HuB4-4	Bacillus cereus	NA
GCA_000399305.1	Mokosh	EOP79199.1	EOP79200.1	NA	NA	NA	NA	NA	NA	NA	NA	2	Mokosh_I	Abi	Baci_cere_HuB4-4_V1	Bacillus cereus HuB4-4	Bacillus cereus	NA	6544164	Scaffold	NA	NA	EOP79199.1	EOP79200.1	NA	NA	NA	NA	NA	NA	NA	NA	NA	NA	NA	NA	NA	NA	NA	NA	NA	NA	1	Mokosh_I	Abi	NA	Bacillus cereus HuB4-4	Bacillus cereus	NA
GCA_000399325.1	Abi2DF	EOP77778.1	NA	NA	NA	NA	NA	NA	NA	NA	NA	1	Abi2DF	Abi	Baci_cere_BAG5X12-1_G13199_V1	Bacillus cereus BAG5X12-1	Bacillus cereus	NA	5725826	Scaffold	NA	NA	EOP77778.1	EOP77778.1	NA	NA	NA	NA	NA	NA	NA	NA	NA	NA	NA	NA	NA	NA	NA	NA	NA	NA	1	Abi2DF	Abi	NA	Bacillus cereus BAG5X12-1	Bacillus cereus	NA
GCA_000399325.1	AbiQ	EOP77789.1	NA	NA	NA	NA	NA	NA	NA	NA	NA	1	AbiQ	Abi	Baci_cere_BAG5X12-1_G13199_V1	Bacillus cereus BAG5X12-1	Bacillus cereus	NA	5725826	Scaffold	NA	NA	EOP77789.1	EOP77789.1	NA	NA	NA	NA	NA	NA	NA	NA	NA	NA	NA	NA	NA	NA	NA	NA	NA	NA	1	AbiQ	Abi	NA	Bacillus cereus BAG5X12-1	Bacillus cereus	NA
GCA_000399325.1	RM	EOP79662.1	NA	NA	NA	NA	NA	NA	NA	NA	NA	1	RM_IIG	Non-abi	Baci_cere_BAG5X12-1_G13199_V1	Bacillus cereus BAG5X12-1	Bacillus cereus	NA	5725826	Scaffold	NA	NA	EOP79662.1	EOP79662.1	NA	NA	NA	NA	NA	NA	NA	NA	NA	NA	NA	NA	NA	NA	NA	NA	NA	NA	1	RM_IIG	Non-abi	NA	Bacillus cereus BAG5X12-1	Bacillus cereus	NA
GCA_000399345.1	AbiO	EOP82202.1	NA	NA	NA	NA	NA	NA	NA	NA	NA	1	AbiO	Possible abi	Baci_cere_BMG1_7_V1	Bacillus cereus BMG1.7	Bacillus cereus	NA	6496494	Scaffold	NA	NA	EOP82202.1	EOP82202.1	NA	NA	NA	NA	NA	NA	NA	NA	NA	NA	NA	NA	NA	NA	NA	NA	NA	NA	1	AbiO	Unknown	NA	Bacillus cereus BMG1.7	Bacillus cereus	NA
GCA_000399345.1	AVAST	EOP89682.1	NA	NA	NA	NA	NA	NA	NA	NA	NA	1	AVAST_II	Abi	Baci_cere_BMG1_7_V1	Bacillus cereus BMG1.7	Bacillus cereus	NA	6496494	Scaffold	NA	NA	EOP89682.1	EOP89682.1	NA	NA	NA	NA	NA	NA	NA	NA	NA	NA	NA	NA	NA	NA	NA	NA	NA	NA	1	AVAST_II	Abi	NA	Bacillus cereus BMG1.7	Bacillus cereus	NA
GCA_000399345.1	CRISPR-Cas	EOP87875.1	EOP87876.1	EOP87877.1	EOP87878.1	NA	NA	NA	NA	NA	NA	4	CAS_Class1-I-C	Non-abi	Baci_cere_BMG1_7_V1	Bacillus cereus BMG1.7	Bacillus cereus	NA	6496494	Scaffold	NA	NA	EOP87875.1	EOP87878.1	NA	NA	NA	NA	NA	NA	NA	NA	NA	NA	NA	NA	NA	NA	NA	NA	NA	NA	1	CAS_Class1-I-C	Non-abi	NA	Bacillus cereus BMG1.7	Bacillus cereus	NA
GCA_000399345.1	DarTG	EOP87784.1	EOP87785.1	NA	NA	NA	NA	NA	NA	NA	NA	2	DarTG	Abi	Baci_cere_BMG1_7_V1	Bacillus cereus BMG1.7	Bacillus cereus	NA	6496494	Scaffold	NA	NA	EOP87784.1	EOP87785.1	NA	NA	NA	NA	NA	NA	NA	NA	NA	NA	NA	NA	NA	NA	NA	NA	NA	NA	1	DarTG	Abi	NA	Bacillus cereus BMG1.7	Bacillus cereus	NA
GCA_000399345.1	DRT	EOP88949.1	NA	NA	NA	NA	NA	NA	NA	NA	NA	1	DRT_Type7	Unknown	Baci_cere_BMG1_7_V1	Bacillus cereus BMG1.7	Bacillus cereus	NA	6496494	Scaffold	NA	NA	EOP88949.1	EOP88949.1	NA	NA	NA	NA	NA	NA	NA	NA	NA	NA	NA	NA	NA	NA	NA	NA	NA	NA	1	DRT_Class1	Unknown	NA	Bacillus cereus BMG1.7	Bacillus cereus	NA
GCA_000399345.1	Septu	EOP88681.1	EOP88682.1	NA	NA	NA	NA	NA	NA	NA	NA	2	Septu	Possible abi	Baci_cere_BMG1_7_V1	Bacillus cereus BMG1.7	Bacillus cereus	NA	6496494	Scaffold	NA	NA	EOP88681.1	EOP88682.1	NA	NA	NA	NA	NA	NA	NA	NA	NA	NA	NA	NA	NA	NA	NA	NA	NA	NA	1	Septu_I	Possible abi	NA	Bacillus cereus BMG1.7	Bacillus cereus	NA
GCA_000399365.1	AbiO	EOP25249.1	NA	NA	NA	NA	NA	NA	NA	NA	NA	1	AbiO	Possible abi	Baci_cere_HuB13-1_V1	Bacillus cereus HuB13-1	Bacillus cereus	NA	6729889	Scaffold	NA	NA	EOP25249.1	EOP25249.1	NA	NA	NA	NA	NA	NA	NA	NA	NA	NA	NA	NA	NA	NA	NA	NA	NA	NA	1	AbiO	Unknown	NA	Bacillus cereus HuB13-1	Bacillus cereus	NA
GCA_000399365.1	AbiQ	EOP38162.1	NA	NA	NA	NA	NA	NA	NA	NA	NA	1	AbiQ	Abi	Baci_cere_HuB13-1_V1	Bacillus cereus HuB13-1	Bacillus cereus	NA	6729889	Scaffold	NA	NA	EOP38162.1	EOP38162.1	NA	NA	NA	NA	NA	NA	NA	NA	NA	NA	NA	NA	NA	NA	NA	NA	NA	NA	1	AbiQ	Abi	NA	Bacillus cereus HuB13-1	Bacillus cereus	NA
GCA_000399365.1	AVAST	EOP32861.1	NA	NA	NA	NA	NA	NA	NA	NA	NA	1	AVAST_II	Abi	Baci_cere_HuB13-1_V1	Bacillus cereus HuB13-1	Bacillus cereus	NA	6729889	Scaffold	NA	NA	EOP32861.1	EOP32861.1	NA	NA	NA	NA	NA	NA	NA	NA	NA	NA	NA	NA	NA	NA	NA	NA	NA	NA	1	AVAST_II	Abi	NA	Bacillus cereus HuB13-1	Bacillus cereus	NA
GCA_000399365.1	CRISPR-Cas	EOP32136.1	EOP32137.1	EOP32138.1	EOP32139.1	NA	NA	NA	NA	NA	NA	4	CAS_Class1-I-C	Non-abi	Baci_cere_HuB13-1_V1	Bacillus cereus HuB13-1	Bacillus cereus	NA	6729889	Scaffold	NA	NA	EOP32136.1	EOP32139.1	NA	NA	NA	NA	NA	NA	NA	NA	NA	NA	NA	NA	NA	NA	NA	NA	NA	NA	1	CAS_Class1-I-C	Non-abi	NA	Bacillus cereus HuB13-1	Bacillus cereus	NA
GCA_000399365.1	DarTG	EOP28668.1	EOP28669.1	NA	NA	NA	NA	NA	NA	NA	NA	2	DarTG	Abi	Baci_cere_HuB13-1_V1	Bacillus cereus HuB13-1	Bacillus cereus	NA	6729889	Scaffold	NA	NA	EOP28668.1	EOP28669.1	NA	NA	NA	NA	NA	NA	NA	NA	NA	NA	NA	NA	NA	NA	NA	NA	NA	NA	1	DarTG	Abi	NA	Bacillus cereus HuB13-1	Bacillus cereus	NA
GCA_000399365.1	DRT	EOP31035.1	NA	NA	NA	NA	NA	NA	NA	NA	NA	1	DRT_Type7	Unknown	Baci_cere_HuB13-1_V1	Bacillus cereus HuB13-1	Bacillus cereus	NA	6729889	Scaffold	NA	NA	EOP31035.1	EOP31035.1	NA	NA	NA	NA	NA	NA	NA	NA	NA	NA	NA	NA	NA	NA	NA	NA	NA	NA	1	DRT_Class1	Unknown	NA	Bacillus cereus HuB13-1	Bacillus cereus	NA
GCA_000399365.1	Septu	EOP30885.1	EOP30886.1	NA	NA	NA	NA	NA	NA	NA	NA	2	Septu	Possible abi	Baci_cere_HuB13-1_V1	Bacillus cereus HuB13-1	Bacillus cereus	NA	6729889	Scaffold	NA	NA	EOP30885.1	EOP30886.1	NA	NA	NA	NA	NA	NA	NA	NA	NA	NA	NA	NA	NA	NA	NA	NA	NA	NA	1	Septu_I	Possible abi	NA	Bacillus cereus HuB13-1	Bacillus cereus	NA
GCA_000399385.1	CRISPR-Cas	EOP18422.1	EOP18423.1	EOP18424.1	EOP18425.1	NA	NA	NA	NA	NA	NA	4	CAS_Class1-I-C	Non-abi	Baci_cere_VD131_V1	Bacillus cereus VD131	Bacillus cereus	NA	6118469	Scaffold	NA	NA	EOP18422.1	EOP18425.1	NA	NA	NA	NA	NA	NA	NA	NA	NA	NA	NA	NA	NA	NA	NA	NA	NA	NA	1	CAS_Class1-I-C	Non-abi	NA	Bacillus cereus VD131	Bacillus cereus	NA
GCA_000399385.1	Dodola	EOP20069.1	EOP20070.1	NA	NA	NA	NA	NA	NA	NA	NA	2	Dodola	Unknown	Baci_cere_VD131_V1	Bacillus cereus VD131	Bacillus cereus	NA	6118469	Scaffold	NA	NA	EOP20069.1	EOP20070.1	NA	NA	NA	NA	NA	NA	NA	NA	NA	NA	NA	NA	NA	NA	NA	NA	NA	NA	1	Dodola	Unknown	NA	Bacillus cereus VD131	Bacillus cereus	NA
GCA_000399385.1	DRT	EOP29448.1	EOP29449.1	NA	NA	NA	NA	NA	NA	NA	NA	2	DRT_Class1_AbiAKP2	Possible abi	Baci_cere_VD131_V1	Bacillus cereus VD131	Bacillus cereus	NA	6118469	Scaffold	NA	NA	EOP29448.1	EOP29449.1	NA	NA	NA	NA	NA	NA	NA	NA	NA	NA	NA	NA	NA	NA	NA	NA	NA	NA	1	DRT_Class1	Unknown	NA	Bacillus cereus VD131	Bacillus cereus	NA
GCA_000399385.1	RM	EOP29453.1	EOP29454.1	EOP29455.1	NA	NA	NA	NA	NA	NA	NA	3	RM_I	Non-abi	Baci_cere_VD131_V1	Bacillus cereus VD131	Bacillus cereus	NA	6118469	Scaffold	NA	NA	EOP29453.1	EOP29455.1	NA	NA	NA	NA	NA	NA	NA	NA	NA	NA	NA	NA	NA	NA	NA	NA	NA	NA	1	RM_I	Non-abi	NA	Bacillus cereus VD131	Bacillus cereus	NA
GCA_000399385.1	RosmerTA	EOP21323.1	EOP21324.1	NA	NA	NA	NA	NA	NA	NA	NA	2	RosmerTA	Possible abi	Baci_cere_VD131_V1	Bacillus cereus VD131	Bacillus cereus	NA	6118469	Scaffold	NA	NA	EOP21323.1	EOP21324.1	NA	NA	NA	NA	NA	NA	NA	NA	NA	NA	NA	NA	NA	NA	NA	NA	NA	NA	1	RosmerTA	Possible abi	NA	Bacillus cereus VD131	Bacillus cereus	NA
GCA_000399425.1	CBASS	EOP43920.1	EOP43921.1	NA	NA	NA	NA	NA	NA	NA	NA	2	CBASS_I	Abi	Baci_cere_VD146_V1	Bacillus cereus VD146	Bacillus cereus	NA	6109375	Scaffold	NA	NA	EOP43920.1	EOP43921.1	NA	NA	NA	NA	NA	NA	NA	NA	NA	NA	NA	NA	NA	NA	NA	NA	NA	NA	1	CBASS_I	Abi	NA	Bacillus cereus VD146	Bacillus cereus	NA
GCA_000399445.1	AbiL	EOP40058.1	EOP40059.1	NA	NA	NA	NA	NA	NA	NA	NA	2	AbiL	Abi	Baci_cere_VD214_V1	Bacillus toyonensis	Bacillus toyonensis	NA	5690152	Scaffold	NA	NA	EOP40058.1	EOP40059.1	NA	NA	NA	NA	NA	NA	NA	NA	NA	NA	NA	NA	NA	NA	NA	NA	NA	NA	1	AbiL	Abi	NA	Bacillus toyonensis	Bacillus toyonensis	NA
GCA_000399445.1	Retron	EOP35268.1	EOP35269.1	NA	NA	NA	NA	NA	NA	NA	NA	2	Retron_II	Abi	Baci_cere_VD214_V1	Bacillus toyonensis	Bacillus toyonensis	NA	5690152	Scaffold	NA	NA	EOP35268.1	EOP35269.1	NA	NA	NA	NA	NA	NA	NA	NA	NA	NA	NA	NA	NA	NA	NA	NA	NA	NA	1	Retron_II	Abi	NA	Bacillus toyonensis	Bacillus toyonensis	NA
GCA_000399445.1	RM	EOP45367.1	EOP45368.1	NA	NA	NA	NA	NA	NA	NA	NA	2	RM_II	Non-abi	Baci_cere_VD214_V1	Bacillus toyonensis	Bacillus toyonensis	NA	5690152	Scaffold	NA	NA	EOP45367.1	EOP45368.1	NA	NA	NA	NA	NA	NA	NA	NA	NA	NA	NA	NA	NA	NA	NA	NA	NA	NA	1	RM_II	Non-abi	NA	Bacillus toyonensis	Bacillus toyonensis	NA
GCA_000399445.1	RosmerTA	EOP40063.1	EOP40064.1	NA	NA	NA	NA	NA	NA	NA	NA	2	RosmerTA	Possible abi	Baci_cere_VD214_V1	Bacillus toyonensis	Bacillus toyonensis	NA	5690152	Scaffold	NA	NA	EOP40063.1	EOP40064.1	NA	NA	NA	NA	NA	NA	NA	NA	NA	NA	NA	NA	NA	NA	NA	NA	NA	NA	1	RosmerTA	Possible abi	NA	Bacillus toyonensis	Bacillus toyonensis	NA
GCA_000399445.1	Septu	EOP40053.1	EOP40054.1	NA	NA	NA	NA	NA	NA	NA	NA	2	Septu	Possible abi	Baci_cere_VD214_V1	Bacillus toyonensis	Bacillus toyonensis	NA	5690152	Scaffold	NA	NA	EOP40053.1	EOP40054.1	NA	NA	NA	NA	NA	NA	NA	NA	NA	NA	NA	NA	NA	NA	NA	NA	NA	NA	1	Septu_I	Possible abi	NA	Bacillus toyonensis	Bacillus toyonensis	NA
GCA_000399465.1	CRISPR-Cas	EOP60319.1	EOP60320.1	EOP60321.1	EOP60325.1	NA	NA	NA	NA	NA	NA	4	CAS_Class1-I-C	Non-abi	Baci_cere_VDM053_V1	Bacillus cereus VDM053	Bacillus cereus	NA	6110704	Scaffold	NA	NA	EOP60319.1	EOP60325.1	NA	NA	NA	NA	NA	NA	NA	NA	NA	NA	NA	NA	NA	NA	NA	NA	NA	NA	1	CAS_other	Non-abi	NA	Bacillus cereus VDM053	Bacillus cereus	NA
GCA_000399465.1	Gao_ietAS	EOP60916.1	EOP60917.1	NA	NA	NA	NA	NA	NA	NA	NA	2	Gao_ietAS	Abi	Baci_cere_VDM053_V1	Bacillus cereus VDM053	Bacillus cereus	NA	6110704	Scaffold	NA	NA	EOP60916.1	EOP60917.1	NA	NA	NA	NA	NA	NA	NA	NA	NA	NA	NA	NA	NA	NA	NA	NA	NA	NA	1	Gao_ietAS	Abi	NA	Bacillus cereus VDM053	Bacillus cereus	NA
GCA_000399485.1	BREX	EOP54851.1	EOP54852.1	EOP54853.1	EOP54854.1	EOP54855.1	EOP54856.1	NA	NA	NA	NA	6	BREX_I	Non-abi	Baci_cere_VD136_V1	Bacillus cereus VD136	Bacillus cereus	NA	5266089	Scaffold	NA	NA	EOP54851.1	EOP54856.1	NA	NA	NA	NA	NA	NA	NA	NA	NA	NA	NA	NA	NA	NA	NA	NA	NA	NA	1	BREX_I	Non-abi	NA	Bacillus cereus VD136	Bacillus cereus	NA
GCA_000399505.1	AbiO	EOP62472.1	NA	NA	NA	NA	NA	NA	NA	NA	NA	1	AbiO	Possible abi	Baci_cere_ISP2954_V1	Bacillus cereus ISP2954	Bacillus cereus	NA	6746442	Scaffold	NA	NA	EOP62472.1	EOP62472.1	NA	NA	NA	NA	NA	NA	NA	NA	NA	NA	NA	NA	NA	NA	NA	NA	NA	NA	1	AbiO	Unknown	NA	Bacillus cereus ISP2954	Bacillus cereus	NA
GCA_000399505.1	AbiQ	EOP58540.1	NA	NA	NA	NA	NA	NA	NA	NA	NA	1	AbiQ	Abi	Baci_cere_ISP2954_V1	Bacillus cereus ISP2954	Bacillus cereus	NA	6746442	Scaffold	NA	NA	EOP58540.1	EOP58540.1	NA	NA	NA	NA	NA	NA	NA	NA	NA	NA	NA	NA	NA	NA	NA	NA	NA	NA	1	AbiQ	Abi	NA	Bacillus cereus ISP2954	Bacillus cereus	NA
GCA_000399505.1	AVAST	EOP67158.1	NA	NA	NA	NA	NA	NA	NA	NA	NA	1	AVAST_II	Abi	Baci_cere_ISP2954_V1	Bacillus cereus ISP2954	Bacillus cereus	NA	6746442	Scaffold	NA	NA	EOP67158.1	EOP67158.1	NA	NA	NA	NA	NA	NA	NA	NA	NA	NA	NA	NA	NA	NA	NA	NA	NA	NA	1	AVAST_II	Abi	NA	Bacillus cereus ISP2954	Bacillus cereus	NA
GCA_000399505.1	DarTG	EOP62126.1	EOP62127.1	NA	NA	NA	NA	NA	NA	NA	NA	2	DarTG	Abi	Baci_cere_ISP2954_V1	Bacillus cereus ISP2954	Bacillus cereus	NA	6746442	Scaffold	NA	NA	EOP62126.1	EOP62127.1	NA	NA	NA	NA	NA	NA	NA	NA	NA	NA	NA	NA	NA	NA	NA	NA	NA	NA	1	DarTG	Abi	NA	Bacillus cereus ISP2954	Bacillus cereus	NA
GCA_000399505.1	DRT	EOP63140.1	NA	NA	NA	NA	NA	NA	NA	NA	NA	1	DRT_Type7	Unknown	Baci_cere_ISP2954_V1	Bacillus cereus ISP2954	Bacillus cereus	NA	6746442	Scaffold	NA	NA	EOP63140.1	EOP63140.1	NA	NA	NA	NA	NA	NA	NA	NA	NA	NA	NA	NA	NA	NA	NA	NA	NA	NA	1	DRT_Class1	Unknown	NA	Bacillus cereus ISP2954	Bacillus cereus	NA
GCA_000399505.1	Septu	EOP62635.1	EOP62636.1	NA	NA	NA	NA	NA	NA	NA	NA	2	Septu	Possible abi	Baci_cere_ISP2954_V1	Bacillus cereus ISP2954	Bacillus cereus	NA	6746442	Scaffold	NA	NA	EOP62635.1	EOP62636.1	NA	NA	NA	NA	NA	NA	NA	NA	NA	NA	NA	NA	NA	NA	NA	NA	NA	NA	1	Septu_I	Possible abi	NA	Bacillus cereus ISP2954	Bacillus cereus	NA
GCA_000399525.1	AbiQ	EOP72679.1	NA	NA	NA	NA	NA	NA	NA	NA	NA	1	AbiQ	Abi	Baci_cere_VD118_V1	Bacillus cereus VD118	Bacillus cereus	NA	5782949	Scaffold	NA	NA	EOP72679.1	EOP72679.1	NA	NA	NA	NA	NA	NA	NA	NA	NA	NA	NA	NA	NA	NA	NA	NA	NA	NA	1	AbiQ	Abi	NA	Bacillus cereus VD118	Bacillus cereus	NA
GCA_000399545.1	AbiU	EOQ03897.1	NA	NA	NA	NA	NA	NA	NA	NA	NA	1	AbiU	Abi	Baci_cere_VD140_V1	Bacillus cereus VD140	Bacillus cereus	NA	5709397	Scaffold	NA	NA	EOQ03897.1	EOQ03897.1	NA	NA	NA	NA	NA	NA	NA	NA	NA	NA	NA	NA	NA	NA	NA	NA	NA	NA	1	AbiU	Abi	NA	Bacillus cereus VD140	Bacillus cereus	NA
GCA_000399545.1	Borvo	EOP90957.1	NA	NA	NA	NA	NA	NA	NA	NA	NA	1	Borvo	Abi	Baci_cere_VD140_V1	Bacillus cereus VD140	Bacillus cereus	NA	5709397	Scaffold	NA	NA	EOP90957.1	EOP90957.1	NA	NA	NA	NA	NA	NA	NA	NA	NA	NA	NA	NA	NA	NA	NA	NA	NA	NA	1	Borvo	Abi	NA	Bacillus cereus VD140	Bacillus cereus	NA
GCA_000399545.1	Hachiman	EOP99120.1	EOP99121.1	NA	NA	NA	NA	NA	NA	NA	NA	2	Hachiman	Abi	Baci_cere_VD140_V1	Bacillus cereus VD140	Bacillus cereus	NA	5709397	Scaffold	NA	NA	EOP99120.1	EOP99121.1	NA	NA	NA	NA	NA	NA	NA	NA	NA	NA	NA	NA	NA	NA	NA	NA	NA	NA	1	Hachiman_I	Abi	NA	Bacillus cereus VD140	Bacillus cereus	NA
GCA_000399545.1	Paris	EOQ04648.1	NA	NA	NA	NA	NA	NA	NA	NA	NA	1	Paris	Abi	Baci_cere_VD140_V1	Bacillus cereus VD140	Bacillus cereus	NA	5709397	Scaffold	NA	NA	EOQ04648.1	EOQ04648.1	NA	NA	NA	NA	NA	NA	NA	NA	NA	NA	NA	NA	NA	NA	NA	NA	NA	NA	1	Paris	Abi	NA	Bacillus cereus VD140	Bacillus cereus	NA
GCA_000399545.1	RM	EOQ01911.1	EOQ01912.1	EOQ01913.1	NA	NA	NA	NA	NA	NA	NA	3	RM_I	Non-abi	Baci_cere_VD140_V1	Bacillus cereus VD140	Bacillus cereus	NA	5709397	Scaffold	NA	NA	EOQ01911.1	EOQ01913.1	NA	NA	NA	NA	NA	NA	NA	NA	NA	NA	NA	NA	NA	NA	NA	NA	NA	NA	1	RM_I	Non-abi	NA	Bacillus cereus VD140	Bacillus cereus	NA
GCA_000399545.1	Thoeris	EOQ01914.1	EOQ01915.1	NA	NA	NA	NA	NA	NA	NA	NA	2	Thoeris_I	Abi	Baci_cere_VD140_V1	Bacillus cereus VD140	Bacillus cereus	NA	5709397	Scaffold	NA	NA	EOQ01914.1	EOQ01915.1	NA	NA	NA	NA	NA	NA	NA	NA	NA	NA	NA	NA	NA	NA	NA	NA	NA	NA	1	Thoeris_I	Abi	NA	Bacillus cereus VD140	Bacillus cereus	NA
GCA_000399545.1	Wadjet	EOQ01917.1	EOQ01918.1	EOQ01919.1	EOQ01920.1	NA	NA	NA	NA	NA	NA	4	Wadjet_III	Non-abi	Baci_cere_VD140_V1	Bacillus cereus VD140	Bacillus cereus	NA	5709397	Scaffold	NA	NA	EOQ01917.1	EOQ01920.1	NA	NA	NA	NA	NA	NA	NA	NA	NA	NA	NA	NA	NA	NA	NA	NA	NA	NA	1	Wadjet_III	Non-abi	NA	Bacillus cereus VD140	Bacillus cereus	NA
GCA_000399565.1	RM	EOQ02916.1	EOQ02917.1	NA	NA	NA	NA	NA	NA	NA	NA	2	RM_II	Non-abi	Baci_cere_VD184_V1	Bacillus cereus VD184	Bacillus cereus	NA	6332031	Scaffold	NA	NA	EOQ02916.1	EOQ02917.1	NA	NA	NA	NA	NA	NA	NA	NA	NA	NA	NA	NA	NA	NA	NA	NA	NA	NA	1	RM_II	Non-abi	NA	Bacillus cereus VD184	Bacillus cereus	NA
GCA_000399565.1	RM	EOQ09121.1	EOQ09122.1	NA	NA	NA	NA	NA	NA	NA	NA	2	RM_II	Non-abi	Baci_cere_VD184_V1	Bacillus cereus VD184	Bacillus cereus	NA	6332031	Scaffold	NA	NA	EOQ09121.1	EOQ09122.1	NA	NA	NA	NA	NA	NA	NA	NA	NA	NA	NA	NA	NA	NA	NA	NA	NA	NA	1	RM_II	Non-abi	NA	Bacillus cereus VD184	Bacillus cereus	NA
GCA_000399565.1	RM	EOQ17621.1	EOQ17622.1	EOQ17623.1	NA	NA	NA	NA	NA	NA	NA	3	RM_I	Non-abi	Baci_cere_VD184_V1	Bacillus cereus VD184	Bacillus cereus	NA	6332031	Scaffold	NA	NA	EOQ17621.1	EOQ17623.1	NA	NA	NA	NA	NA	NA	NA	NA	NA	NA	NA	NA	NA	NA	NA	NA	NA	NA	1	RM_I	Non-abi	NA	Bacillus cereus VD184	Bacillus cereus	NA
GCA_000399585.1	BREX	EOP72909.1	EOP72910.1	EOP72911.1	EOP72912.1	EOP72913.1	EOP72914.1	NA	NA	NA	NA	6	BREX_I	Non-abi	Baci_cere_VDM006_V1	Bacillus cereus VDM006	Bacillus cereus	NA	5426930	Scaffold	NA	NA	EOP72909.1	EOP72914.1	NA	NA	NA	NA	NA	NA	NA	NA	NA	NA	NA	NA	NA	NA	NA	NA	NA	NA	1	BREX_I	Non-abi	NA	Bacillus cereus VDM006	Bacillus cereus	NA
GCA_000399605.1	AVAST	EOQ01289.1	NA	NA	NA	NA	NA	NA	NA	NA	NA	1	AVAST_II	Abi	Baci_cere_VDM021_V1	Bacillus cereus VDM021	Bacillus cereus	NA	5470774	Scaffold	NA	NA	EOQ01289.1	EOQ01289.1	NA	NA	NA	NA	NA	NA	NA	NA	NA	NA	NA	NA	NA	NA	NA	NA	NA	NA	1	AVAST_II	Abi	NA	Bacillus cereus VDM021	Bacillus cereus	NA
GCA_000399605.1	RM	EOQ04693.1	EOQ04694.1	NA	NA	NA	NA	NA	NA	NA	NA	2	RM_II	Non-abi	Baci_cere_VDM021_V1	Bacillus cereus VDM021	Bacillus cereus	NA	5470774	Scaffold	NA	NA	EOQ04693.1	EOQ04694.1	NA	NA	NA	NA	NA	NA	NA	NA	NA	NA	NA	NA	NA	NA	NA	NA	NA	NA	1	RM_II	Non-abi	NA	Bacillus cereus VDM021	Bacillus cereus	NA
GCA_000399605.1	RosmerTA	EOQ02272.1	EOQ02273.1	NA	NA	NA	NA	NA	NA	NA	NA	2	RosmerTA	Possible abi	Baci_cere_VDM021_V1	Bacillus cereus VDM021	Bacillus cereus	NA	5470774	Scaffold	NA	NA	EOQ02272.1	EOQ02273.1	NA	NA	NA	NA	NA	NA	NA	NA	NA	NA	NA	NA	NA	NA	NA	NA	NA	NA	1	RosmerTA	Possible abi	NA	Bacillus cereus VDM021	Bacillus cereus	NA
GCA_000399645.1	Gao_ietAS	EOQ22256.1	EOQ22257.1	NA	NA	NA	NA	NA	NA	NA	NA	2	Gao_ietAS	Abi	Baci_cere_BAG3O-1_V1	Bacillus cereus BAG3O-1	Bacillus cereus	NA	5875044	Scaffold	NA	NA	EOQ22256.1	EOQ22257.1	NA	NA	NA	NA	NA	NA	NA	NA	NA	NA	NA	NA	NA	NA	NA	NA	NA	NA	1	Gao_ietAS	Abi	NA	Bacillus cereus BAG3O-1	Bacillus cereus	NA
GCA_000399645.1	Lamassu	EOQ31907.1	EOQ31909.1	NA	NA	NA	NA	NA	NA	NA	NA	2	Lamassu	Abi	Baci_cere_BAG3O-1_V1	Bacillus cereus BAG3O-1	Bacillus cereus	NA	5875044	Scaffold	NA	NA	EOQ31907.1	EOQ31909.1	NA	NA	NA	NA	NA	NA	NA	NA	NA	NA	NA	NA	NA	NA	NA	NA	NA	NA	1	Lamassu	Abi	NA	Bacillus cereus BAG3O-1	Bacillus cereus	NA
GCA_000399645.1	RM	EOQ34333.1	EOQ34334.1	EOQ34335.1	NA	NA	NA	NA	NA	NA	NA	3	RM_II	Non-abi	Baci_cere_BAG3O-1_V1	Bacillus cereus BAG3O-1	Bacillus cereus	NA	5875044	Scaffold	NA	NA	EOQ34333.1	EOQ34335.1	NA	NA	NA	NA	NA	NA	NA	NA	NA	NA	NA	NA	NA	NA	NA	NA	NA	NA	1	RM_II	Non-abi	NA	Bacillus cereus BAG3O-1	Bacillus cereus	NA
GCA_000412315.1	RM	EPF02519.1	EPF02520.1	EPF02521.1	NA	NA	NA	NA	NA	NA	NA	3	RM_I	Non-abi	Baci_cere_BAG2O-2_G13185_V1	Bacillus toyonensis	Bacillus toyonensis	NA	5891027	Scaffold	NA	NA	EPF02519.1	EPF02521.1	NA	NA	NA	NA	NA	NA	NA	NA	NA	NA	NA	NA	NA	NA	NA	NA	NA	NA	1	RM_I	Non-abi	NA	Bacillus toyonensis	Bacillus toyonensis	NA
GCA_000412315.1	RM	EPF03438.1	EPF03439.1	EPF03441.1	NA	NA	NA	NA	NA	NA	NA	3	RM_I	Non-abi	Baci_cere_BAG2O-2_G13185_V1	Bacillus toyonensis	Bacillus toyonensis	NA	5891027	Scaffold	NA	NA	EPF03438.1	EPF03441.1	NA	NA	NA	NA	NA	NA	NA	NA	NA	NA	NA	NA	NA	NA	NA	NA	NA	NA	1	RM_I	Non-abi	NA	Bacillus toyonensis	Bacillus toyonensis	NA
GCA_000412315.1	RM	EPF07504.1	EPF07506.1	NA	NA	NA	NA	NA	NA	NA	NA	2	RM_II	Non-abi	Baci_cere_BAG2O-2_G13185_V1	Bacillus toyonensis	Bacillus toyonensis	NA	5891027	Scaffold	NA	NA	EPF07504.1	EPF07506.1	NA	NA	NA	NA	NA	NA	NA	NA	NA	NA	NA	NA	NA	NA	NA	NA	NA	NA	1	RM_II	Non-abi	NA	Bacillus toyonensis	Bacillus toyonensis	NA
GCA_000412315.1	Shedu	EPF03437.1	NA	NA	NA	NA	NA	NA	NA	NA	NA	1	Shedu	Non-abi	Baci_cere_BAG2O-2_G13185_V1	Bacillus toyonensis	Bacillus toyonensis	NA	5891027	Scaffold	NA	NA	EPF03437.1	EPF03437.1	NA	NA	NA	NA	NA	NA	NA	NA	NA	NA	NA	NA	NA	NA	NA	NA	NA	NA	1	Shedu	Non-abi	NA	Bacillus toyonensis	Bacillus toyonensis	NA
GCA_000412315.1	ShosTA	EPF02583.1	EPF02584.1	NA	NA	NA	NA	NA	NA	NA	NA	2	ShosTA	Possible abi	Baci_cere_BAG2O-2_G13185_V1	Bacillus toyonensis	Bacillus toyonensis	NA	5891027	Scaffold	NA	NA	EPF02583.1	EPF02584.1	NA	NA	NA	NA	NA	NA	NA	NA	NA	NA	NA	NA	NA	NA	NA	NA	NA	NA	1	ShosTA	Possible abi	NA	Bacillus toyonensis	Bacillus toyonensis	NA
GCA_000412975.1	Lamassu	EPF11126.1	EPF11128.1	NA	NA	NA	NA	NA	NA	NA	NA	2	Lamassu	Abi	Baci_cere_BAG1O-3_G13160_V1	Bacillus cereus BAG1O-3	Bacillus cereus	NA	5851194	Scaffold	NA	NA	EPF11126.1	EPF11128.1	NA	NA	NA	NA	NA	NA	NA	NA	NA	NA	NA	NA	NA	NA	NA	NA	NA	NA	1	Lamassu	Abi	NA	Bacillus cereus BAG1O-3	Bacillus cereus	NA
GCA_000468975.2	AbiO	ETE91779.1	NA	NA	NA	NA	NA	NA	NA	NA	NA	1	AbiO	Possible abi	Leapi01 second assembly version	Bacillus thuringiensis serovar aizawai str. Leapi01	Bacillus thuringiensis	NA	6156720	Scaffold	NA	NA	ETE91779.1	ETE91779.1	NA	NA	NA	NA	NA	NA	NA	NA	NA	NA	NA	NA	NA	NA	NA	NA	NA	NA	1	AbiO	Unknown	NA	Bacillus thuringiensis serovar aizawai str. Leapi01	Bacillus thuringiensis	NA
GCA_000468975.2	AbiO	ETE91807.1	NA	NA	NA	NA	NA	NA	NA	NA	NA	1	AbiO	Possible abi	Leapi01 second assembly version	Bacillus thuringiensis serovar aizawai str. Leapi01	Bacillus thuringiensis	NA	6156720	Scaffold	NA	NA	ETE91807.1	ETE91807.1	NA	NA	NA	NA	NA	NA	NA	NA	NA	NA	NA	NA	NA	NA	NA	NA	NA	NA	1	AbiO	Unknown	NA	Bacillus thuringiensis serovar aizawai str. Leapi01	Bacillus thuringiensis	NA
GCA_000468975.2	CRISPR-Cas	ETE90140.1	ETE90141.1	ETE90142.1	NA	NA	NA	NA	NA	NA	NA	3	CAS_Class1-I-C	Non-abi	Leapi01 second assembly version	Bacillus thuringiensis serovar aizawai str. Leapi01	Bacillus thuringiensis	NA	6156720	Scaffold	NA	NA	ETE90140.1	ETE90142.1	NA	NA	NA	NA	NA	NA	NA	NA	NA	NA	NA	NA	NA	NA	NA	NA	NA	NA	1	CAS_other	Non-abi	NA	Bacillus thuringiensis serovar aizawai str. Leapi01	Bacillus thuringiensis	NA
GCA_000468975.2	DarTG	ETE91949.1	ETE91950.1	NA	NA	NA	NA	NA	NA	NA	NA	2	DarTG	Abi	Leapi01 second assembly version	Bacillus thuringiensis serovar aizawai str. Leapi01	Bacillus thuringiensis	NA	6156720	Scaffold	NA	NA	ETE91949.1	ETE91950.1	NA	NA	NA	NA	NA	NA	NA	NA	NA	NA	NA	NA	NA	NA	NA	NA	NA	NA	1	DarTG	Abi	NA	Bacillus thuringiensis serovar aizawai str. Leapi01	Bacillus thuringiensis	NA
GCA_000468975.2	Thoeris	ETE93553.1	ETE93554.1	NA	NA	NA	NA	NA	NA	NA	NA	2	Thoeris_I	Abi	Leapi01 second assembly version	Bacillus thuringiensis serovar aizawai str. Leapi01	Bacillus thuringiensis	NA	6156720	Scaffold	NA	NA	ETE93553.1	ETE93554.1	NA	NA	NA	NA	NA	NA	NA	NA	NA	NA	NA	NA	NA	NA	NA	NA	NA	NA	1	Thoeris_I	Abi	NA	Bacillus thuringiensis serovar aizawai str. Leapi01	Bacillus thuringiensis	NA
GCA_000468995.3	AbiO	ETE96239.1	NA	NA	NA	NA	NA	NA	NA	NA	NA	1	AbiO	Possible abi	Hu4-2 second version	Bacillus thuringiensis serovar aizawai str. Hu4-2	Bacillus thuringiensis	NA	6455911	Contig	NA	NA	ETE96239.1	ETE96239.1	NA	NA	NA	NA	NA	NA	NA	NA	NA	NA	NA	NA	NA	NA	NA	NA	NA	NA	1	AbiO	Unknown	NA	Bacillus thuringiensis serovar aizawai str. Hu4-2	Bacillus thuringiensis	NA
GCA_000468995.3	AbiO	ETE97279.1	NA	NA	NA	NA	NA	NA	NA	NA	NA	1	AbiO	Possible abi	Hu4-2 second version	Bacillus thuringiensis serovar aizawai str. Hu4-2	Bacillus thuringiensis	NA	6455911	Contig	NA	NA	ETE97279.1	ETE97279.1	NA	NA	NA	NA	NA	NA	NA	NA	NA	NA	NA	NA	NA	NA	NA	NA	NA	NA	1	AbiO	Unknown	NA	Bacillus thuringiensis serovar aizawai str. Hu4-2	Bacillus thuringiensis	NA
GCA_000468995.3	AbiQ	ETE90020.1	NA	NA	NA	NA	NA	NA	NA	NA	NA	1	AbiQ	Abi	Hu4-2 second version	Bacillus thuringiensis serovar aizawai str. Hu4-2	Bacillus thuringiensis	NA	6455911	Contig	NA	NA	ETE90020.1	ETE90020.1	NA	NA	NA	NA	NA	NA	NA	NA	NA	NA	NA	NA	NA	NA	NA	NA	NA	NA	1	AbiQ	Abi	NA	Bacillus thuringiensis serovar aizawai str. Hu4-2	Bacillus thuringiensis	NA
GCA_000468995.3	DarTG	ETE89762.1	ETE89763.1	NA	NA	NA	NA	NA	NA	NA	NA	2	DarTG	Abi	Hu4-2 second version	Bacillus thuringiensis serovar aizawai str. Hu4-2	Bacillus thuringiensis	NA	6455911	Contig	NA	NA	ETE89762.1	ETE89763.1	NA	NA	NA	NA	NA	NA	NA	NA	NA	NA	NA	NA	NA	NA	NA	NA	NA	NA	1	DarTG	Abi	NA	Bacillus thuringiensis serovar aizawai str. Hu4-2	Bacillus thuringiensis	NA
GCA_000468995.3	Thoeris	ETE97367.1	ETE97368.1	NA	NA	NA	NA	NA	NA	NA	NA	2	Thoeris_I	Abi	Hu4-2 second version	Bacillus thuringiensis serovar aizawai str. Hu4-2	Bacillus thuringiensis	NA	6455911	Contig	NA	NA	ETE97367.1	ETE97368.1	NA	NA	NA	NA	NA	NA	NA	NA	NA	NA	NA	NA	NA	NA	NA	NA	NA	NA	1	Thoeris_I	Abi	NA	Bacillus thuringiensis serovar aizawai str. Hu4-2	Bacillus thuringiensis	NA
GCA_000496285.1	Hachiman	AHA09490.1	AHA09491.1	NA	NA	NA	NA	NA	NA	NA	NA	2	Hachiman	Abi	ASM49628v1	Bacillus toyonensis BCT-7112	Bacillus toyonensis	NA	5025419	Complete Genome	NA	NA	AHA09490.1	AHA09491.1	NA	NA	NA	NA	NA	NA	NA	NA	NA	NA	NA	NA	NA	NA	NA	NA	NA	NA	1	Hachiman_I	Abi	NA	Bacillus toyonensis BCT-7112	Bacillus toyonensis	NA
GCA_000496285.1	RM	AHA09486.1	AHA09487.1	AHA09488.1	NA	NA	NA	NA	NA	NA	NA	3	RM_I	Non-abi	ASM49628v1	Bacillus toyonensis BCT-7112	Bacillus toyonensis	NA	5025419	Complete Genome	NA	NA	AHA09486.1	AHA09488.1	NA	NA	NA	NA	NA	NA	NA	NA	NA	NA	NA	NA	NA	NA	NA	NA	NA	NA	1	RM_I	Non-abi	NA	Bacillus toyonensis BCT-7112	Bacillus toyonensis	NA
GCA_000512775.2	Nhi	AHE87339.1	NA	NA	NA	NA	NA	NA	NA	NA	NA	1	Nhi	Non-abi	ASM51277v2	Bacillus anthracis str. A16R	Bacillus anthracis	NA	5410560	Complete Genome	NA	NA	AHE87339.1	AHE87339.1	NA	NA	NA	NA	NA	NA	NA	NA	NA	NA	NA	NA	NA	NA	NA	NA	NA	NA	1	Nhi	Non-abi	NA	Bacillus anthracis str. A16R	Bacillus anthracis	NA
GCA_000512835.2	Nhi	AHE93193.1	NA	NA	NA	NA	NA	NA	NA	NA	NA	1	Nhi	Non-abi	ASM51283v2	Bacillus anthracis str. A16	Bacillus anthracis	NA	5505446	Complete Genome	NA	NA	AHE93193.1	AHE93193.1	NA	NA	NA	NA	NA	NA	NA	NA	NA	NA	NA	NA	NA	NA	NA	NA	NA	NA	1	Nhi	Non-abi	NA	Bacillus anthracis str. A16	Bacillus anthracis	NA
GCA_000513155.1	Dsr	GAE42919.1	NA	NA	NA	NA	NA	NA	NA	NA	NA	1	Dsr	Abi	ASM51315v1	Bacillus mycoides NBRC 101238 = DSM 11821	Bacillus mycoides	NA	5571630	Contig	NA	NA	GAE42919.1	GAE42919.1	NA	NA	NA	NA	NA	NA	NA	NA	NA	NA	NA	NA	NA	NA	NA	NA	NA	NA	1	Dsr	Abi	NA	Bacillus mycoides NBRC 101238 = DSM 11821	Bacillus mycoides	NA
GCA_000513155.1	Lamassu	GAE38557.1	GAE38558.1	GAE38559.1	NA	NA	NA	NA	NA	NA	NA	3	Lamassu	Abi	ASM51315v1	Bacillus mycoides NBRC 101238 = DSM 11821	Bacillus mycoides	NA	5571630	Contig	NA	NA	GAE38557.1	GAE38559.1	NA	NA	NA	NA	NA	NA	NA	NA	NA	NA	NA	NA	NA	NA	NA	NA	NA	NA	1	Lamassu	Abi	NA	Bacillus mycoides NBRC 101238 = DSM 11821	Bacillus mycoides	NA
GCA_000513155.1	RM	GAE41867.1	GAE41868.1	GAE41869.1	GAE41870.1	NA	NA	NA	NA	NA	NA	4	RM_II	Non-abi	ASM51315v1	Bacillus mycoides NBRC 101238 = DSM 11821	Bacillus mycoides	NA	5571630	Contig	NA	NA	GAE41867.1	GAE41870.1	NA	NA	NA	NA	NA	NA	NA	NA	NA	NA	NA	NA	NA	NA	NA	NA	NA	NA	1	RM_II	Non-abi	NA	Bacillus mycoides NBRC 101238 = DSM 11821	Bacillus mycoides	NA
GCA_000513155.1	RM	GAE42892.1	GAE42894.1	NA	NA	NA	NA	NA	NA	NA	NA	2	RM_II	Non-abi	ASM51315v1	Bacillus mycoides NBRC 101238 = DSM 11821	Bacillus mycoides	NA	5571630	Contig	NA	NA	GAE42892.1	GAE42894.1	NA	NA	NA	NA	NA	NA	NA	NA	NA	NA	NA	NA	NA	NA	NA	NA	NA	NA	1	RM_II	Non-abi	NA	Bacillus mycoides NBRC 101238 = DSM 11821	Bacillus mycoides	NA
GCA_000517985.1	CBASS	ETT76656.1	ETT76657.1	NA	NA	NA	NA	NA	NA	NA	NA	2	CBASS_I	Abi	ASM51798v1	Bacillus mycoides FSL H7-687	Bacillus mycoides	NA	5673545	Contig	NA	NA	ETT76656.1	ETT76657.1	NA	NA	NA	NA	NA	NA	NA	NA	NA	NA	NA	NA	NA	NA	NA	NA	NA	NA	1	CBASS_I	Abi	NA	Bacillus mycoides FSL H7-687	Bacillus mycoides	NA
GCA_000517985.1	RM	ETT74542.1	ETT74543.1	ETT74544.1	NA	NA	NA	NA	NA	NA	NA	3	RM_I	Non-abi	ASM51798v1	Bacillus mycoides FSL H7-687	Bacillus mycoides	NA	5673545	Contig	NA	NA	ETT74542.1	ETT74544.1	NA	NA	NA	NA	NA	NA	NA	NA	NA	NA	NA	NA	NA	NA	NA	NA	NA	NA	1	RM_I	Non-abi	NA	Bacillus mycoides FSL H7-687	Bacillus mycoides	NA
GCA_000518025.1	Pycsar	ETT73177.1	ETT73178.1	NA	NA	NA	NA	NA	NA	NA	NA	2	Pycsar	Abi	ASM51802v1	Bacillus cereus	Bacillus cereus	NA	5633049	Contig	NA	NA	ETT73177.1	ETT73178.1	NA	NA	NA	NA	NA	NA	NA	NA	NA	NA	NA	NA	NA	NA	NA	NA	NA	NA	1	Pycsar	Abi	NA	Bacillus cereus	Bacillus cereus	NA
GCA_000518025.1	RM	ETT84568.1	ETT84569.1	ETT84570.1	NA	NA	NA	NA	NA	NA	NA	3	RM_I	Non-abi	ASM51802v1	Bacillus cereus	Bacillus cereus	NA	5633049	Contig	NA	NA	ETT84568.1	ETT84570.1	NA	NA	NA	NA	NA	NA	NA	NA	NA	NA	NA	NA	NA	NA	NA	NA	NA	NA	1	RM_I	Non-abi	NA	Bacillus cereus	Bacillus cereus	NA
GCA_000518025.1	ShosTA	ETT88493.1	ETT88494.1	NA	NA	NA	NA	NA	NA	NA	NA	2	ShosTA	Possible abi	ASM51802v1	Bacillus cereus	Bacillus cereus	NA	5633049	Contig	NA	NA	ETT88493.1	ETT88494.1	NA	NA	NA	NA	NA	NA	NA	NA	NA	NA	NA	NA	NA	NA	NA	NA	NA	NA	1	ShosTA	Possible abi	NA	Bacillus cereus	Bacillus cereus	NA
GCA_000518025.1	Wadjet	ETT82808.1	ETT82809.1	ETT82810.1	ETT82811.1	NA	NA	NA	NA	NA	NA	4	Wadjet_III	Non-abi	ASM51802v1	Bacillus cereus	Bacillus cereus	NA	5633049	Contig	NA	NA	ETT82808.1	ETT82811.1	NA	NA	NA	NA	NA	NA	NA	NA	NA	NA	NA	NA	NA	NA	NA	NA	NA	NA	1	Wadjet_III	Non-abi	NA	Bacillus cereus	Bacillus cereus	NA
GCA_000530375.1	CBASS	CDN35599.1	CDN35600.1	CDN35601.1	CDN35602.1	NA	NA	NA	NA	NA	NA	4	CBASS_II	Abi	BTDB27_001	Bacillus thuringiensis DB27	Bacillus thuringiensis	NA	6086262	Scaffold	NA	NA	CDN35599.1	CDN35602.1	NA	NA	NA	NA	NA	NA	NA	NA	NA	NA	NA	NA	NA	NA	NA	NA	NA	NA	1	CBASS_II	Abi	NA	Bacillus thuringiensis DB27	Bacillus thuringiensis	NA
GCA_000530375.1	Dsr	CDN35604.1	NA	NA	NA	NA	NA	NA	NA	NA	NA	1	Dsr	Abi	BTDB27_001	Bacillus thuringiensis DB27	Bacillus thuringiensis	NA	6086262	Scaffold	NA	NA	CDN35604.1	CDN35604.1	NA	NA	NA	NA	NA	NA	NA	NA	NA	NA	NA	NA	NA	NA	NA	NA	NA	NA	1	Dsr	Abi	NA	Bacillus thuringiensis DB27	Bacillus thuringiensis	NA
GCA_000534935.2	Nhi	BBB75902.1	NA	NA	NA	NA	NA	NA	NA	NA	NA	1	Nhi	Non-abi	ASM53493v2	Bacillus anthracis	Bacillus anthracis	NA	5495687	Complete Genome	NA	NA	BBB75902.1	BBB75902.1	NA	NA	NA	NA	NA	NA	NA	NA	NA	NA	NA	NA	NA	NA	NA	NA	NA	NA	1	Nhi	Non-abi	NA	Bacillus anthracis	Bacillus anthracis	NA
GCA_000558965.1	Nhi	EVT89456.1	NA	NA	NA	NA	NA	NA	NA	NA	NA	1	Nhi	Non-abi	Ba8903G_1.0	Bacillus anthracis 8903-G	Bacillus anthracis	NA	5504767	Chromosome	NA	NA	EVT89456.1	EVT89456.1	NA	NA	NA	NA	NA	NA	NA	NA	NA	NA	NA	NA	NA	NA	NA	NA	NA	NA	1	Nhi	Non-abi	NA	Bacillus anthracis 8903-G	Bacillus anthracis	NA
GCA_000558985.1	Nhi	EVT95418.1	NA	NA	NA	NA	NA	NA	NA	NA	NA	1	Nhi	Non-abi	Ba9080G_1.0	Bacillus anthracis 9080-G	Bacillus anthracis	NA	5508663	Chromosome	NA	NA	EVT95418.1	EVT95418.1	NA	NA	NA	NA	NA	NA	NA	NA	NA	NA	NA	NA	NA	NA	NA	NA	NA	NA	1	Nhi	Non-abi	NA	Bacillus anthracis 9080-G	Bacillus anthracis	NA
GCA_000559005.1	Nhi	EVU02063.1	NA	NA	NA	NA	NA	NA	NA	NA	NA	1	Nhi	Non-abi	Ba52G_1.0	Bacillus anthracis 52-G	Bacillus anthracis	NA	5504444	Chromosome	NA	NA	EVU02063.1	EVU02063.1	NA	NA	NA	NA	NA	NA	NA	NA	NA	NA	NA	NA	NA	NA	NA	NA	NA	NA	1	Nhi	Non-abi	NA	Bacillus anthracis 52-G	Bacillus anthracis	NA
GCA_000583105.1	Nhi	AHK41817.1	NA	NA	NA	NA	NA	NA	NA	NA	NA	1	Nhi	Non-abi	ASM58310v1	Bacillus anthracis str. SVA11	Bacillus anthracis	NA	5487517	Complete Genome	NA	NA	AHK41817.1	AHK41817.1	NA	NA	NA	NA	NA	NA	NA	NA	NA	NA	NA	NA	NA	NA	NA	NA	NA	NA	1	Nhi	Non-abi	NA	Bacillus anthracis str. SVA11	Bacillus anthracis	NA
GCA_000585275.1	Nhi	EXJ17448.1	NA	NA	NA	NA	NA	NA	NA	NA	NA	1	Nhi	Non-abi	95014 de novo assembly	Bacillus anthracis str. 95014	Bacillus anthracis	NA	5336801	Contig	NA	NA	EXJ17448.1	EXJ17448.1	NA	NA	NA	NA	NA	NA	NA	NA	NA	NA	NA	NA	NA	NA	NA	NA	NA	NA	1	Nhi	Non-abi	NA	Bacillus anthracis str. 95014	Bacillus anthracis	NA
GCA_000585975.1	Gabija	EXL33945.1	EXL33946.1	NA	NA	NA	NA	NA	NA	NA	NA	2	Gabija	Abi	Bti4Q7_01	Bacillus thuringiensis serovar israelensis	Bacillus thuringiensis	NA	5040437	Contig	NA	NA	EXL33945.1	EXL33946.1	NA	NA	NA	NA	NA	NA	NA	NA	NA	NA	NA	NA	NA	NA	NA	NA	NA	NA	1	Gabija	Abi	NA	Bacillus thuringiensis serovar israelensis	Bacillus thuringiensis	NA
GCA_000585975.1	Lamassu	EXL35083.1	EXL35084.1	EXL35085.1	NA	NA	NA	NA	NA	NA	NA	3	Lamassu	Abi	Bti4Q7_01	Bacillus thuringiensis serovar israelensis	Bacillus thuringiensis	NA	5040437	Contig	NA	NA	EXL35083.1	EXL35085.1	NA	NA	NA	NA	NA	NA	NA	NA	NA	NA	NA	NA	NA	NA	NA	NA	NA	NA	1	Lamassu	Abi	NA	Bacillus thuringiensis serovar israelensis	Bacillus thuringiensis	NA
GCA_000585975.1	RM	EXL33942.1	EXL33943.1	NA	NA	NA	NA	NA	NA	NA	NA	2	RM_II	Non-abi	Bti4Q7_01	Bacillus thuringiensis serovar israelensis	Bacillus thuringiensis	NA	5040437	Contig	NA	NA	EXL33942.1	EXL33943.1	NA	NA	NA	NA	NA	NA	NA	NA	NA	NA	NA	NA	NA	NA	NA	NA	NA	NA	1	RM_II	Non-abi	NA	Bacillus thuringiensis serovar israelensis	Bacillus thuringiensis	NA
GCA_000585975.1	RM	EXL34777.1	EXL34778.1	EXL34779.1	NA	NA	NA	NA	NA	NA	NA	3	RM_II	Non-abi	Bti4Q7_01	Bacillus thuringiensis serovar israelensis	Bacillus thuringiensis	NA	5040437	Contig	NA	NA	EXL34777.1	EXL34779.1	NA	NA	NA	NA	NA	NA	NA	NA	NA	NA	NA	NA	NA	NA	NA	NA	NA	NA	1	RM_II	Non-abi	NA	Bacillus thuringiensis serovar israelensis	Bacillus thuringiensis	NA
GCA_000585975.1	RosmerTA	EXL33774.1	EXL33775.1	NA	NA	NA	NA	NA	NA	NA	NA	2	RosmerTA	Possible abi	Bti4Q7_01	Bacillus thuringiensis serovar israelensis	Bacillus thuringiensis	NA	5040437	Contig	NA	NA	EXL33774.1	EXL33775.1	NA	NA	NA	NA	NA	NA	NA	NA	NA	NA	NA	NA	NA	NA	NA	NA	NA	NA	1	RosmerTA	Possible abi	NA	Bacillus thuringiensis serovar israelensis	Bacillus thuringiensis	NA
GCA_000635895.2	RM	ANE88139.1	ANE88140.1	ANE88142.1	NA	NA	NA	NA	NA	NA	NA	3	RM_I	Non-abi	ASM63589v2	Bacillus cereus	Bacillus cereus	NA	5734615	Complete Genome	NA	NA	ANE88139.1	ANE88142.1	NA	NA	NA	NA	NA	NA	NA	NA	NA	NA	NA	NA	NA	NA	NA	NA	NA	NA	1	RM_I	Non-abi	NA	Bacillus cereus	Bacillus cereus	NA
GCA_000635895.2	Shedu	ANE88138.1	NA	NA	NA	NA	NA	NA	NA	NA	NA	1	Shedu	Non-abi	ASM63589v2	Bacillus cereus	Bacillus cereus	NA	5734615	Complete Genome	NA	NA	ANE88138.1	ANE88138.1	NA	NA	NA	NA	NA	NA	NA	NA	NA	NA	NA	NA	NA	NA	NA	NA	NA	NA	1	Shedu	Non-abi	NA	Bacillus cereus	Bacillus cereus	NA
GCA_000688755.1	Nhi	KDB40912.1	NA	NA	NA	NA	NA	NA	NA	NA	NA	1	Nhi	Non-abi	CLC_6.0.4 of Bacillus cereus BcFL2013	Bacillus cereus	Bacillus cereus	NA	5462435	Scaffold	NA	NA	KDB40912.1	KDB40912.1	NA	NA	NA	NA	NA	NA	NA	NA	NA	NA	NA	NA	NA	NA	NA	NA	NA	NA	1	Nhi	Non-abi	NA	Bacillus cereus	Bacillus cereus	NA
GCA_000688755.1	Uzume	KDB42877.1	NA	NA	NA	NA	NA	NA	NA	NA	NA	1	Uzume	Unknown	CLC_6.0.4 of Bacillus cereus BcFL2013	Bacillus cereus	Bacillus cereus	NA	5462435	Scaffold	NA	NA	KDB42877.1	KDB42877.1	NA	NA	NA	NA	NA	NA	NA	NA	NA	NA	NA	NA	NA	NA	NA	NA	NA	NA	1	Uzume	Unknown	NA	Bacillus cereus	Bacillus cereus	NA
GCA_000688795.1	AbiO	AHZ54799.1	NA	NA	NA	NA	NA	NA	NA	NA	NA	1	AbiO	Possible abi	ASM68879v1	Bacillus thuringiensis serovar kurstaki str. YBT-1520	Bacillus thuringiensis	NA	6580536	Complete Genome	NA	NA	AHZ54799.1	AHZ54799.1	NA	NA	NA	NA	NA	NA	NA	NA	NA	NA	NA	NA	NA	NA	NA	NA	NA	NA	1	AbiO	Unknown	NA	Bacillus thuringiensis serovar kurstaki str. YBT-1520	Bacillus thuringiensis	NA
GCA_000688795.1	CRISPR-Cas	AHZ54905.1	AHZ54906.1	AHZ54907.1	AHZ54908.1	NA	NA	NA	NA	NA	NA	4	CAS_Class1-I-C	Non-abi	ASM68879v1	Bacillus thuringiensis serovar kurstaki str. YBT-1520	Bacillus thuringiensis	NA	6580536	Complete Genome	NA	NA	AHZ54905.1	AHZ54908.1	NA	NA	NA	NA	NA	NA	NA	NA	NA	NA	NA	NA	NA	NA	NA	NA	NA	NA	1	CAS_Class1-I-C	Non-abi	NA	Bacillus thuringiensis serovar kurstaki str. YBT-1520	Bacillus thuringiensis	NA
GCA_000688795.1	DarTG	AHZ54994.1	AHZ54995.1	NA	NA	NA	NA	NA	NA	NA	NA	2	DarTG	Abi	ASM68879v1	Bacillus thuringiensis serovar kurstaki str. YBT-1520	Bacillus thuringiensis	NA	6580536	Complete Genome	NA	NA	AHZ54994.1	AHZ54995.1	NA	NA	NA	NA	NA	NA	NA	NA	NA	NA	NA	NA	NA	NA	NA	NA	NA	NA	1	DarTG	Abi	NA	Bacillus thuringiensis serovar kurstaki str. YBT-1520	Bacillus thuringiensis	NA
GCA_000688795.1	DRT	AHZ54586.1	NA	NA	NA	NA	NA	NA	NA	NA	NA	1	DRT_Type7	Unknown	ASM68879v1	Bacillus thuringiensis serovar kurstaki str. YBT-1520	Bacillus thuringiensis	NA	6580536	Complete Genome	NA	NA	AHZ54586.1	AHZ54586.1	NA	NA	NA	NA	NA	NA	NA	NA	NA	NA	NA	NA	NA	NA	NA	NA	NA	NA	1	DRT_Class1	Unknown	NA	Bacillus thuringiensis serovar kurstaki str. YBT-1520	Bacillus thuringiensis	NA
GCA_000688795.1	Septu	AHZ54442.1	AHZ54443.1	NA	NA	NA	NA	NA	NA	NA	NA	2	Septu	Possible abi	ASM68879v1	Bacillus thuringiensis serovar kurstaki str. YBT-1520	Bacillus thuringiensis	NA	6580536	Complete Genome	NA	NA	AHZ54442.1	AHZ54443.1	NA	NA	NA	NA	NA	NA	NA	NA	NA	NA	NA	NA	NA	NA	NA	NA	NA	NA	1	Septu_I	Possible abi	NA	Bacillus thuringiensis serovar kurstaki str. YBT-1520	Bacillus thuringiensis	NA
GCA_000710255.1	AbiO	KEH46237.1	NA	NA	NA	NA	NA	NA	NA	NA	NA	1	AbiO	Possible abi	BTK A5	Bacillus thuringiensis serovar kurstaki str. HD-1	Bacillus thuringiensis	NA	6386251	Contig	NA	NA	KEH46237.1	KEH46237.1	NA	NA	NA	NA	NA	NA	NA	NA	NA	NA	NA	NA	NA	NA	NA	NA	NA	NA	1	AbiO	Unknown	NA	Bacillus thuringiensis serovar kurstaki str. HD-1	Bacillus thuringiensis	NA
GCA_000710255.1	AVAST	KEH50602.1	NA	NA	NA	NA	NA	NA	NA	NA	NA	1	AVAST_II	Abi	BTK A5	Bacillus thuringiensis serovar kurstaki str. HD-1	Bacillus thuringiensis	NA	6386251	Contig	NA	NA	KEH50602.1	KEH50602.1	NA	NA	NA	NA	NA	NA	NA	NA	NA	NA	NA	NA	NA	NA	NA	NA	NA	NA	1	AVAST_II	Abi	NA	Bacillus thuringiensis serovar kurstaki str. HD-1	Bacillus thuringiensis	NA
GCA_000710255.1	CRISPR-Cas	KEH47488.1	KEH47489.1	KEH47490.1	KEH47491.1	NA	NA	NA	NA	NA	NA	4	CAS_Class1-I-C	Non-abi	BTK A5	Bacillus thuringiensis serovar kurstaki str. HD-1	Bacillus thuringiensis	NA	6386251	Contig	NA	NA	KEH47488.1	KEH47491.1	NA	NA	NA	NA	NA	NA	NA	NA	NA	NA	NA	NA	NA	NA	NA	NA	NA	NA	1	CAS_Class1-I-C	Non-abi	NA	Bacillus thuringiensis serovar kurstaki str. HD-1	Bacillus thuringiensis	NA
GCA_000710255.1	DarTG	KEH48189.1	KEH48190.1	NA	NA	NA	NA	NA	NA	NA	NA	2	DarTG	Abi	BTK A5	Bacillus thuringiensis serovar kurstaki str. HD-1	Bacillus thuringiensis	NA	6386251	Contig	NA	NA	KEH48189.1	KEH48190.1	NA	NA	NA	NA	NA	NA	NA	NA	NA	NA	NA	NA	NA	NA	NA	NA	NA	NA	1	DarTG	Abi	NA	Bacillus thuringiensis serovar kurstaki str. HD-1	Bacillus thuringiensis	NA
GCA_000710255.1	DRT	KEH46301.1	NA	NA	NA	NA	NA	NA	NA	NA	NA	1	DRT_Type7	Unknown	BTK A5	Bacillus thuringiensis serovar kurstaki str. HD-1	Bacillus thuringiensis	NA	6386251	Contig	NA	NA	KEH46301.1	KEH46301.1	NA	NA	NA	NA	NA	NA	NA	NA	NA	NA	NA	NA	NA	NA	NA	NA	NA	NA	1	DRT_Class1	Unknown	NA	Bacillus thuringiensis serovar kurstaki str. HD-1	Bacillus thuringiensis	NA
GCA_000710255.1	Septu	KEH45054.1	KEH45055.1	NA	NA	NA	NA	NA	NA	NA	NA	2	Septu	Possible abi	BTK A5	Bacillus thuringiensis serovar kurstaki str. HD-1	Bacillus thuringiensis	NA	6386251	Contig	NA	NA	KEH45054.1	KEH45055.1	NA	NA	NA	NA	NA	NA	NA	NA	NA	NA	NA	NA	NA	NA	NA	NA	NA	NA	1	Septu_I	Possible abi	NA	Bacillus thuringiensis serovar kurstaki str. HD-1	Bacillus thuringiensis	NA
GCA_000712595.1	BREX	KEK19921.1	KEK19922.1	KEK19923.1	KEK19924.1	KEK19925.1	KEK19926.1	NA	NA	NA	NA	6	BREX_I	Non-abi	ASM71259v1	Bacillus manliponensis	Other	NA	4643113	Contig	NA	NA	KEK19921.1	KEK19926.1	NA	NA	NA	NA	NA	NA	NA	NA	NA	NA	NA	NA	NA	NA	NA	NA	NA	NA	1	BREX_I	Non-abi	NA	Bacillus manliponensis	Other	NA
GCA_000712595.1	CBASS	KEK19912.1	KEK19913.1	KEK19914.1	NA	NA	NA	NA	NA	NA	NA	3	CBASS_IV	Abi	ASM71259v1	Bacillus manliponensis	Other	NA	4643113	Contig	NA	NA	KEK19912.1	KEK19914.1	NA	NA	NA	NA	NA	NA	NA	NA	NA	NA	NA	NA	NA	NA	NA	NA	NA	NA	1	CBASS_other	Abi	NA	Bacillus manliponensis	Other	NA
GCA_000712595.1	PD-Lambda-1	KEK17087.1	NA	NA	NA	NA	NA	NA	NA	NA	NA	1	PD-Lambda-1	Unknown	ASM71259v1	Bacillus manliponensis	Other	NA	4643113	Contig	NA	NA	KEK17087.1	KEK17087.1	NA	NA	NA	NA	NA	NA	NA	NA	NA	NA	NA	NA	NA	NA	NA	NA	NA	NA	1	PD-Lambda-1	Unknown	NA	Bacillus manliponensis	Other	NA
GCA_000712595.1	RosmerTA	KEK18888.1	KEK18889.1	NA	NA	NA	NA	NA	NA	NA	NA	2	RosmerTA	Possible abi	ASM71259v1	Bacillus manliponensis	Other	NA	4643113	Contig	NA	NA	KEK18888.1	KEK18889.1	NA	NA	NA	NA	NA	NA	NA	NA	NA	NA	NA	NA	NA	NA	NA	NA	NA	NA	1	RosmerTA	Possible abi	NA	Bacillus manliponensis	Other	NA
GCA_000717535.1	AbiO	AIE37249.1	NA	NA	NA	NA	NA	NA	NA	NA	NA	1	AbiO	Possible abi	ASM71753v1	Bacillus thuringiensis serovar kurstaki str. HD-1	Bacillus thuringiensis	NA	6766594	Complete Genome	NA	NA	AIE37249.1	AIE37249.1	NA	NA	NA	NA	NA	NA	NA	NA	NA	NA	NA	NA	NA	NA	NA	NA	NA	NA	1	AbiO	Unknown	NA	Bacillus thuringiensis serovar kurstaki str. HD-1	Bacillus thuringiensis	NA
GCA_000717535.1	AbiQ	AIE37081.1	NA	NA	NA	NA	NA	NA	NA	NA	NA	1	AbiQ	Abi	ASM71753v1	Bacillus thuringiensis serovar kurstaki str. HD-1	Bacillus thuringiensis	NA	6766594	Complete Genome	NA	NA	AIE37081.1	AIE37081.1	NA	NA	NA	NA	NA	NA	NA	NA	NA	NA	NA	NA	NA	NA	NA	NA	NA	NA	1	AbiQ	Abi	NA	Bacillus thuringiensis serovar kurstaki str. HD-1	Bacillus thuringiensis	NA
GCA_000717535.1	AVAST	AIE33489.1	NA	NA	NA	NA	NA	NA	NA	NA	NA	1	AVAST_II	Abi	ASM71753v1	Bacillus thuringiensis serovar kurstaki str. HD-1	Bacillus thuringiensis	NA	6766594	Complete Genome	NA	NA	AIE33489.1	AIE33489.1	NA	NA	NA	NA	NA	NA	NA	NA	NA	NA	NA	NA	NA	NA	NA	NA	NA	NA	1	AVAST_II	Abi	NA	Bacillus thuringiensis serovar kurstaki str. HD-1	Bacillus thuringiensis	NA
GCA_000717535.1	CRISPR-Cas	AIE37353.1	AIE37354.1	AIE37355.1	AIE37356.1	NA	NA	NA	NA	NA	NA	4	CAS_Class1-I-C	Non-abi	ASM71753v1	Bacillus thuringiensis serovar kurstaki str. HD-1	Bacillus thuringiensis	NA	6766594	Complete Genome	NA	NA	AIE37353.1	AIE37356.1	NA	NA	NA	NA	NA	NA	NA	NA	NA	NA	NA	NA	NA	NA	NA	NA	NA	NA	1	CAS_Class1-I-C	Non-abi	NA	Bacillus thuringiensis serovar kurstaki str. HD-1	Bacillus thuringiensis	NA
GCA_000717535.1	DarTG	AIE37442.1	AIE37443.1	NA	NA	NA	NA	NA	NA	NA	NA	2	DarTG	Abi	ASM71753v1	Bacillus thuringiensis serovar kurstaki str. HD-1	Bacillus thuringiensis	NA	6766594	Complete Genome	NA	NA	AIE37442.1	AIE37443.1	NA	NA	NA	NA	NA	NA	NA	NA	NA	NA	NA	NA	NA	NA	NA	NA	NA	NA	1	DarTG	Abi	NA	Bacillus thuringiensis serovar kurstaki str. HD-1	Bacillus thuringiensis	NA
GCA_000717535.1	DRT	AIE37639.1	NA	NA	NA	NA	NA	NA	NA	NA	NA	1	DRT_Type7	Unknown	ASM71753v1	Bacillus thuringiensis serovar kurstaki str. HD-1	Bacillus thuringiensis	NA	6766594	Complete Genome	NA	NA	AIE37639.1	AIE37639.1	NA	NA	NA	NA	NA	NA	NA	NA	NA	NA	NA	NA	NA	NA	NA	NA	NA	NA	1	DRT_Class1	Unknown	NA	Bacillus thuringiensis serovar kurstaki str. HD-1	Bacillus thuringiensis	NA
GCA_000717535.1	Septu	AIE37492.1	AIE37493.1	NA	NA	NA	NA	NA	NA	NA	NA	2	Septu	Possible abi	ASM71753v1	Bacillus thuringiensis serovar kurstaki str. HD-1	Bacillus thuringiensis	NA	6766594	Complete Genome	NA	NA	AIE37492.1	AIE37493.1	NA	NA	NA	NA	NA	NA	NA	NA	NA	NA	NA	NA	NA	NA	NA	NA	NA	NA	1	Septu_I	Possible abi	NA	Bacillus thuringiensis serovar kurstaki str. HD-1	Bacillus thuringiensis	NA
GCA_000724585.1	RM	AIE78251.1	AIE78252.1	AIE78253.1	NA	NA	NA	NA	NA	NA	NA	3	RM_I	Non-abi	ASM72458v1	Bacillus cereus	Bacillus cereus	NA	5223665	Complete Genome	NA	NA	AIE78251.1	AIE78253.1	NA	NA	NA	NA	NA	NA	NA	NA	NA	NA	NA	NA	NA	NA	NA	NA	NA	NA	1	RM_I	Non-abi	NA	Bacillus cereus	Bacillus cereus	NA
GCA_000724585.1	RM	AIE78377.1	AIE78378.1	NA	NA	NA	NA	NA	NA	NA	NA	2	RM_III	Non-abi	ASM72458v1	Bacillus cereus	Bacillus cereus	NA	5223665	Complete Genome	NA	NA	AIE78377.1	AIE78378.1	NA	NA	NA	NA	NA	NA	NA	NA	NA	NA	NA	NA	NA	NA	NA	NA	NA	NA	1	RM_III	Non-abi	NA	Bacillus cereus	Bacillus cereus	NA
GCA_000724585.1	RM	AIE81090.1	AIE81091.1	NA	NA	NA	NA	NA	NA	NA	NA	2	RM_II	Non-abi	ASM72458v1	Bacillus cereus	Bacillus cereus	NA	5223665	Complete Genome	NA	NA	AIE81090.1	AIE81091.1	NA	NA	NA	NA	NA	NA	NA	NA	NA	NA	NA	NA	NA	NA	NA	NA	NA	NA	1	RM_II	Non-abi	NA	Bacillus cereus	Bacillus cereus	NA
GCA_000725325.1	Nhi	AIF59719.1	NA	NA	NA	NA	NA	NA	NA	NA	NA	1	Nhi	Non-abi	ASM72532v1	Bacillus anthracis	Bacillus anthracis	NA	5490124	Complete Genome	NA	NA	AIF59719.1	AIF59719.1	NA	NA	NA	NA	NA	NA	NA	NA	NA	NA	NA	NA	NA	NA	NA	NA	NA	NA	1	Nhi	Non-abi	NA	Bacillus anthracis	Bacillus anthracis	NA
GCA_000732465.1	Nhi	KEY92322.1	NA	NA	NA	NA	NA	NA	NA	NA	NA	1	Nhi	Non-abi	ASM73246v1	Bacillus anthracis str. Carbosap	Bacillus anthracis	NA	5407671	Scaffold	NA	NA	KEY92322.1	KEY92322.1	NA	NA	NA	NA	NA	NA	NA	NA	NA	NA	NA	NA	NA	NA	NA	NA	NA	NA	1	Nhi	Non-abi	NA	Bacillus anthracis str. Carbosap	Bacillus anthracis	NA
GCA_000740925.2	Nhi	OKA53386.1	NA	NA	NA	NA	NA	NA	NA	NA	NA	1	Nhi	Non-abi	ASM74092v2	Bacillus anthracis	Bacillus anthracis	NA	5361934	Scaffold	NA	NA	OKA53386.1	OKA53386.1	NA	NA	NA	NA	NA	NA	NA	NA	NA	NA	NA	NA	NA	NA	NA	NA	NA	NA	1	Nhi	Non-abi	NA	Bacillus anthracis	Bacillus anthracis	NA
GCA_000742875.1	Nhi	AIK55246.1	NA	NA	NA	NA	NA	NA	NA	NA	NA	1	Nhi	Non-abi	ASM74287v1	Bacillus anthracis	Bacillus anthracis	NA	5508355	Chromosome	NA	NA	AIK55246.1	AIK55246.1	NA	NA	NA	NA	NA	NA	NA	NA	NA	NA	NA	NA	NA	NA	NA	NA	NA	NA	1	Nhi	Non-abi	NA	Bacillus anthracis	Bacillus anthracis	NA
GCA_000742895.1	Nhi	AIK60931.1	NA	NA	NA	NA	NA	NA	NA	NA	NA	1	Nhi	Non-abi	ASM74289v1	Bacillus anthracis str. Vollum	Bacillus anthracis	NA	5506189	Complete Genome	NA	NA	AIK60931.1	AIK60931.1	NA	NA	NA	NA	NA	NA	NA	NA	NA	NA	NA	NA	NA	NA	NA	NA	NA	NA	1	Nhi	Non-abi	NA	Bacillus anthracis str. Vollum	Bacillus anthracis	NA
GCA_000743805.1	Nhi	KFL80035.1	NA	NA	NA	NA	NA	NA	NA	NA	NA	1	Nhi	Non-abi	BDQ	Bacillus anthracis	Bacillus anthracis	NA	5460923	Scaffold	NA	NA	KFL80035.1	KFL80035.1	NA	NA	NA	NA	NA	NA	NA	NA	NA	NA	NA	NA	NA	NA	NA	NA	NA	NA	1	Nhi	Non-abi	NA	Bacillus anthracis	Bacillus anthracis	NA
GCA_000743815.1	DRT	KFL63948.1	NA	NA	NA	NA	NA	NA	NA	NA	NA	1	DRT_Type7	Unknown	BDJ	Bacillus cereus ATCC 10876	Bacillus cereus	NA	5996083	Scaffold	NA	NA	KFL63948.1	KFL63948.1	NA	NA	NA	NA	NA	NA	NA	NA	NA	NA	NA	NA	NA	NA	NA	NA	NA	NA	1	DRT_Class1	Unknown	NA	Bacillus cereus ATCC 10876	Bacillus cereus	NA
GCA_000743815.1	SpbK	KFL73431.1	NA	NA	NA	NA	NA	NA	NA	NA	NA	1	SpbK	Abi	BDJ	Bacillus cereus ATCC 10876	Bacillus cereus	NA	5996083	Scaffold	NA	NA	KFL73431.1	KFL73431.1	NA	NA	NA	NA	NA	NA	NA	NA	NA	NA	NA	NA	NA	NA	NA	NA	NA	NA	1	SpbK	Abi	NA	Bacillus cereus ATCC 10876	Bacillus cereus	NA
GCA_000743825.1	Nhi	KFL76303.1	NA	NA	NA	NA	NA	NA	NA	NA	NA	1	Nhi	Non-abi	BHY_1	Bacillus anthracis	Bacillus anthracis	NA	5487716	Scaffold	NA	NA	KFL76303.1	KFL76303.1	NA	NA	NA	NA	NA	NA	NA	NA	NA	NA	NA	NA	NA	NA	NA	NA	NA	NA	1	Nhi	Non-abi	NA	Bacillus anthracis	Bacillus anthracis	NA
GCA_000743865.1	PD-T7-3	KFL83679.1	NA	NA	NA	NA	NA	NA	NA	NA	NA	1	PD-T7-3	Abi	BDX	Bacillus cereus	Bacillus cereus	NA	5470416	Scaffold	NA	NA	KFL83679.1	KFL83679.1	NA	NA	NA	NA	NA	NA	NA	NA	NA	NA	NA	NA	NA	NA	NA	NA	NA	NA	1	PD-T7-3	Abi	NA	Bacillus cereus	Bacillus cereus	NA
GCA_000743865.1	RM	KFL81224.1	NA	NA	NA	NA	NA	NA	NA	NA	NA	1	RM_IV	Non-abi	BDX	Bacillus cereus	Bacillus cereus	NA	5470416	Scaffold	NA	NA	KFL81224.1	KFL81224.1	NA	NA	NA	NA	NA	NA	NA	NA	NA	NA	NA	NA	NA	NA	NA	NA	NA	NA	1	RM_IV	Non-abi	NA	Bacillus cereus	Bacillus cereus	NA
GCA_000743865.1	RM	KFL86303.1	KFL86304.1	NA	NA	NA	NA	NA	NA	NA	NA	2	RM_II	Non-abi	BDX	Bacillus cereus	Bacillus cereus	NA	5470416	Scaffold	NA	NA	KFL86303.1	KFL86304.1	NA	NA	NA	NA	NA	NA	NA	NA	NA	NA	NA	NA	NA	NA	NA	NA	NA	NA	1	RM_II	Non-abi	NA	Bacillus cereus	Bacillus cereus	NA
GCA_000743865.1	Uzume	KFL85583.1	NA	NA	NA	NA	NA	NA	NA	NA	NA	1	Uzume	Unknown	BDX	Bacillus cereus	Bacillus cereus	NA	5470416	Scaffold	NA	NA	KFL85583.1	KFL85583.1	NA	NA	NA	NA	NA	NA	NA	NA	NA	NA	NA	NA	NA	NA	NA	NA	NA	NA	1	Uzume	Unknown	NA	Bacillus cereus	Bacillus cereus	NA
GCA_000746965.1	PD-T7-3	KFN12802.1	NA	NA	NA	NA	NA	NA	NA	NA	NA	1	PD-T7-3	Abi	BHU_1	Bacillus pseudomycoides	Bacillus pseudomycoides	NA	5374126	Contig	NA	NA	KFN12802.1	KFN12802.1	NA	NA	NA	NA	NA	NA	NA	NA	NA	NA	NA	NA	NA	NA	NA	NA	NA	NA	1	PD-T7-3	Abi	NA	Bacillus pseudomycoides	Bacillus pseudomycoides	NA
GCA_000747545.1	AbiO	AIM34530.1	NA	NA	NA	NA	NA	NA	NA	NA	NA	1	AbiO	Possible abi	ASM74754v1	Bacillus thuringiensis serovar kurstaki str. YBT-1520	Bacillus thuringiensis	NA	6520413	Complete Genome	NA	NA	AIM34530.1	AIM34530.1	NA	NA	NA	NA	NA	NA	NA	NA	NA	NA	NA	NA	NA	NA	NA	NA	NA	NA	1	AbiO	Unknown	NA	Bacillus thuringiensis serovar kurstaki str. YBT-1520	Bacillus thuringiensis	NA
GCA_000747545.1	AVAST	AIM32236.1	NA	NA	NA	NA	NA	NA	NA	NA	NA	1	AVAST_II	Abi	ASM74754v1	Bacillus thuringiensis serovar kurstaki str. YBT-1520	Bacillus thuringiensis	NA	6520413	Complete Genome	NA	NA	AIM32236.1	AIM32236.1	NA	NA	NA	NA	NA	NA	NA	NA	NA	NA	NA	NA	NA	NA	NA	NA	NA	NA	1	AVAST_II	Abi	NA	Bacillus thuringiensis serovar kurstaki str. YBT-1520	Bacillus thuringiensis	NA
GCA_000747545.1	CRISPR-Cas	AIM34639.1	AIM34640.1	AIM34641.1	AIM34642.1	NA	NA	NA	NA	NA	NA	4	CAS_Class1-I-C	Non-abi	ASM74754v1	Bacillus thuringiensis serovar kurstaki str. YBT-1520	Bacillus thuringiensis	NA	6520413	Complete Genome	NA	NA	AIM34639.1	AIM34642.1	NA	NA	NA	NA	NA	NA	NA	NA	NA	NA	NA	NA	NA	NA	NA	NA	NA	NA	1	CAS_Class1-I-C	Non-abi	NA	Bacillus thuringiensis serovar kurstaki str. YBT-1520	Bacillus thuringiensis	NA
GCA_000747545.1	DarTG	AIM34744.1	AIM34745.1	NA	NA	NA	NA	NA	NA	NA	NA	2	DarTG	Abi	ASM74754v1	Bacillus thuringiensis serovar kurstaki str. YBT-1520	Bacillus thuringiensis	NA	6520413	Complete Genome	NA	NA	AIM34744.1	AIM34745.1	NA	NA	NA	NA	NA	NA	NA	NA	NA	NA	NA	NA	NA	NA	NA	NA	NA	NA	1	DarTG	Abi	NA	Bacillus thuringiensis serovar kurstaki str. YBT-1520	Bacillus thuringiensis	NA
GCA_000747545.1	DRT	AIM35007.1	NA	NA	NA	NA	NA	NA	NA	NA	NA	1	DRT_Type7	Unknown	ASM74754v1	Bacillus thuringiensis serovar kurstaki str. YBT-1520	Bacillus thuringiensis	NA	6520413	Complete Genome	NA	NA	AIM35007.1	AIM35007.1	NA	NA	NA	NA	NA	NA	NA	NA	NA	NA	NA	NA	NA	NA	NA	NA	NA	NA	1	DRT_Class1	Unknown	NA	Bacillus thuringiensis serovar kurstaki str. YBT-1520	Bacillus thuringiensis	NA
GCA_000747545.1	Septu	AIM35172.1	AIM35173.1	NA	NA	NA	NA	NA	NA	NA	NA	2	Septu	Possible abi	ASM74754v1	Bacillus thuringiensis serovar kurstaki str. YBT-1520	Bacillus thuringiensis	NA	6520413	Complete Genome	NA	NA	AIM35172.1	AIM35173.1	NA	NA	NA	NA	NA	NA	NA	NA	NA	NA	NA	NA	NA	NA	NA	NA	NA	NA	1	Septu_I	Possible abi	NA	Bacillus thuringiensis serovar kurstaki str. YBT-1520	Bacillus thuringiensis	NA
GCA_000773635.1	Dsr	KGT41978.1	NA	NA	NA	NA	NA	NA	NA	NA	NA	1	Dsr	Abi	ASM77363v1	Bacillus cereus	Bacillus cereus	NA	5812578	Scaffold	NA	NA	KGT41978.1	KGT41978.1	NA	NA	NA	NA	NA	NA	NA	NA	NA	NA	NA	NA	NA	NA	NA	NA	NA	NA	1	Dsr	Abi	NA	Bacillus cereus	Bacillus cereus	NA
GCA_000773635.1	Tiamat	KGT41977.1	NA	NA	NA	NA	NA	NA	NA	NA	NA	1	Tiamat	Unknown	ASM77363v1	Bacillus cereus	Bacillus cereus	NA	5812578	Scaffold	NA	NA	KGT41977.1	KGT41977.1	NA	NA	NA	NA	NA	NA	NA	NA	NA	NA	NA	NA	NA	NA	NA	NA	NA	NA	1	Tiamat	Unknown	NA	Bacillus cereus	Bacillus cereus	NA
GCA_000775975.1	Dsr	AIW84326.1	NA	NA	NA	NA	NA	NA	NA	NA	NA	1	Dsr	Abi	ASM77597v1	Bacillus mycoides	Bacillus mycoides	NA	5608349	Complete Genome	NA	NA	AIW84326.1	AIW84326.1	NA	NA	NA	NA	NA	NA	NA	NA	NA	NA	NA	NA	NA	NA	NA	NA	NA	NA	1	Dsr	Abi	NA	Bacillus mycoides	Bacillus mycoides	NA
GCA_000775975.1	Lamassu	AIW85350.1	AIW85351.1	AIW85352.1	NA	NA	NA	NA	NA	NA	NA	3	Lamassu	Abi	ASM77597v1	Bacillus mycoides	Bacillus mycoides	NA	5608349	Complete Genome	NA	NA	AIW85350.1	AIW85352.1	NA	NA	NA	NA	NA	NA	NA	NA	NA	NA	NA	NA	NA	NA	NA	NA	NA	NA	1	Lamassu	Abi	NA	Bacillus mycoides	Bacillus mycoides	NA
GCA_000775975.1	RM	AIW84352.1	AIW84354.1	NA	NA	NA	NA	NA	NA	NA	NA	2	RM_II	Non-abi	ASM77597v1	Bacillus mycoides	Bacillus mycoides	NA	5608349	Complete Genome	NA	NA	AIW84352.1	AIW84354.1	NA	NA	NA	NA	NA	NA	NA	NA	NA	NA	NA	NA	NA	NA	NA	NA	NA	NA	1	RM_II	Non-abi	NA	Bacillus mycoides	Bacillus mycoides	NA
GCA_000775975.1	RM	AIW86687.1	AIW86688.1	AIW86689.1	AIW86690.1	NA	NA	NA	NA	NA	NA	4	RM_II	Non-abi	ASM77597v1	Bacillus mycoides	Bacillus mycoides	NA	5608349	Complete Genome	NA	NA	AIW86687.1	AIW86690.1	NA	NA	NA	NA	NA	NA	NA	NA	NA	NA	NA	NA	NA	NA	NA	NA	NA	NA	1	RM_II	Non-abi	NA	Bacillus mycoides	Bacillus mycoides	NA
GCA_000782875.1	Nhi	KGZ56894.1	NA	NA	NA	NA	NA	NA	NA	NA	NA	1	Nhi	Non-abi	ASM78287v1	Bacillus anthracis	Bacillus anthracis	NA	5443372	Scaffold	NA	NA	KGZ56894.1	KGZ56894.1	NA	NA	NA	NA	NA	NA	NA	NA	NA	NA	NA	NA	NA	NA	NA	NA	NA	NA	1	Nhi	Non-abi	NA	Bacillus anthracis	Bacillus anthracis	NA
GCA_000782885.1	Nhi	KGZ54947.1	NA	NA	NA	NA	NA	NA	NA	NA	NA	1	Nhi	Non-abi	ASM78288v1	Bacillus anthracis	Bacillus anthracis	NA	5435540	Scaffold	NA	NA	KGZ54947.1	KGZ54947.1	NA	NA	NA	NA	NA	NA	NA	NA	NA	NA	NA	NA	NA	NA	NA	NA	NA	NA	1	Nhi	Non-abi	NA	Bacillus anthracis	Bacillus anthracis	NA
GCA_000782895.1	Nhi	KGZ54079.1	NA	NA	NA	NA	NA	NA	NA	NA	NA	1	Nhi	Non-abi	ASM78289v1	Bacillus anthracis	Bacillus anthracis	NA	5445547	Scaffold	NA	NA	KGZ54079.1	KGZ54079.1	NA	NA	NA	NA	NA	NA	NA	NA	NA	NA	NA	NA	NA	NA	NA	NA	NA	NA	1	Nhi	Non-abi	NA	Bacillus anthracis	Bacillus anthracis	NA
GCA_000782905.1	Nhi	KGZ72714.1	NA	NA	NA	NA	NA	NA	NA	NA	NA	1	Nhi	Non-abi	ASM78290v1	Bacillus anthracis	Bacillus anthracis	NA	5431066	Scaffold	NA	NA	KGZ72714.1	KGZ72714.1	NA	NA	NA	NA	NA	NA	NA	NA	NA	NA	NA	NA	NA	NA	NA	NA	NA	NA	1	Nhi	Non-abi	NA	Bacillus anthracis	Bacillus anthracis	NA
GCA_000782955.1	Nhi	KGZ73369.1	NA	NA	NA	NA	NA	NA	NA	NA	NA	1	Nhi	Non-abi	ASM78295v1	Bacillus anthracis	Bacillus anthracis	NA	5449304	Scaffold	NA	NA	KGZ73369.1	KGZ73369.1	NA	NA	NA	NA	NA	NA	NA	NA	NA	NA	NA	NA	NA	NA	NA	NA	NA	NA	1	Nhi	Non-abi	NA	Bacillus anthracis	Bacillus anthracis	NA
GCA_000782975.1	Nhi	KGZ73195.1	NA	NA	NA	NA	NA	NA	NA	NA	NA	1	Nhi	Non-abi	ASM78297v1	Bacillus anthracis	Bacillus anthracis	NA	5449617	Scaffold	NA	NA	KGZ73195.1	KGZ73195.1	NA	NA	NA	NA	NA	NA	NA	NA	NA	NA	NA	NA	NA	NA	NA	NA	NA	NA	1	Nhi	Non-abi	NA	Bacillus anthracis	Bacillus anthracis	NA
GCA_000783015.1	Nhi	KGZ90183.1	NA	NA	NA	NA	NA	NA	NA	NA	NA	1	Nhi	Non-abi	ASM78301v1	Bacillus anthracis	Bacillus anthracis	NA	5353374	Scaffold	NA	NA	KGZ90183.1	KGZ90183.1	NA	NA	NA	NA	NA	NA	NA	NA	NA	NA	NA	NA	NA	NA	NA	NA	NA	NA	1	Nhi	Non-abi	NA	Bacillus anthracis	Bacillus anthracis	NA
GCA_000783035.1	Nhi	KGZ89388.1	NA	NA	NA	NA	NA	NA	NA	NA	NA	1	Nhi	Non-abi	ASM78303v1	Bacillus anthracis	Bacillus anthracis	NA	5449595	Scaffold	NA	NA	KGZ89388.1	KGZ89388.1	NA	NA	NA	NA	NA	NA	NA	NA	NA	NA	NA	NA	NA	NA	NA	NA	NA	NA	1	Nhi	Non-abi	NA	Bacillus anthracis	Bacillus anthracis	NA
GCA_000783055.1	Nhi	KHA05060.1	NA	NA	NA	NA	NA	NA	NA	NA	NA	1	Nhi	Non-abi	ASM78305v1	Bacillus anthracis	Bacillus anthracis	NA	5449419	Scaffold	NA	NA	KHA05060.1	KHA05060.1	NA	NA	NA	NA	NA	NA	NA	NA	NA	NA	NA	NA	NA	NA	NA	NA	NA	NA	1	Nhi	Non-abi	NA	Bacillus anthracis	Bacillus anthracis	NA
GCA_000783075.1	Nhi	KGZ97281.1	NA	NA	NA	NA	NA	NA	NA	NA	NA	1	Nhi	Non-abi	ASM78307v1	Bacillus anthracis	Bacillus anthracis	NA	5450315	Scaffold	NA	NA	KGZ97281.1	KGZ97281.1	NA	NA	NA	NA	NA	NA	NA	NA	NA	NA	NA	NA	NA	NA	NA	NA	NA	NA	1	Nhi	Non-abi	NA	Bacillus anthracis	Bacillus anthracis	NA
GCA_000783095.1	Nhi	KHA07946.1	NA	NA	NA	NA	NA	NA	NA	NA	NA	1	Nhi	Non-abi	ASM78309v1	Bacillus anthracis	Bacillus anthracis	NA	5447483	Scaffold	NA	NA	KHA07946.1	KHA07946.1	NA	NA	NA	NA	NA	NA	NA	NA	NA	NA	NA	NA	NA	NA	NA	NA	NA	NA	1	Nhi	Non-abi	NA	Bacillus anthracis	Bacillus anthracis	NA
GCA_000783115.1	Nhi	KHA19962.1	NA	NA	NA	NA	NA	NA	NA	NA	NA	1	Nhi	Non-abi	ASM78311v1	Bacillus anthracis	Bacillus anthracis	NA	5431934	Scaffold	NA	NA	KHA19962.1	KHA19962.1	NA	NA	NA	NA	NA	NA	NA	NA	NA	NA	NA	NA	NA	NA	NA	NA	NA	NA	1	Nhi	Non-abi	NA	Bacillus anthracis	Bacillus anthracis	NA
GCA_000783135.1	Nhi	KHA21568.1	NA	NA	NA	NA	NA	NA	NA	NA	NA	1	Nhi	Non-abi	ASM78313v1	Bacillus anthracis	Bacillus anthracis	NA	5443365	Scaffold	NA	NA	KHA21568.1	KHA21568.1	NA	NA	NA	NA	NA	NA	NA	NA	NA	NA	NA	NA	NA	NA	NA	NA	NA	NA	1	Nhi	Non-abi	NA	Bacillus anthracis	Bacillus anthracis	NA
GCA_000783155.1	Nhi	KHA30627.1	NA	NA	NA	NA	NA	NA	NA	NA	NA	1	Nhi	Non-abi	ASM78315v1	Bacillus anthracis	Bacillus anthracis	NA	5296787	Scaffold	NA	NA	KHA30627.1	KHA30627.1	NA	NA	NA	NA	NA	NA	NA	NA	NA	NA	NA	NA	NA	NA	NA	NA	NA	NA	1	Nhi	Non-abi	NA	Bacillus anthracis	Bacillus anthracis	NA
GCA_000783165.1	Nhi	KHA35360.1	NA	NA	NA	NA	NA	NA	NA	NA	NA	1	Nhi	Non-abi	ASM78316v1	Bacillus anthracis	Bacillus anthracis	NA	5439151	Scaffold	NA	NA	KHA35360.1	KHA35360.1	NA	NA	NA	NA	NA	NA	NA	NA	NA	NA	NA	NA	NA	NA	NA	NA	NA	NA	1	Nhi	Non-abi	NA	Bacillus anthracis	Bacillus anthracis	NA
GCA_000783195.1	Nhi	KHA36777.1	NA	NA	NA	NA	NA	NA	NA	NA	NA	1	Nhi	Non-abi	ASM78319v1	Bacillus anthracis	Bacillus anthracis	NA	5433205	Scaffold	NA	NA	KHA36777.1	KHA36777.1	NA	NA	NA	NA	NA	NA	NA	NA	NA	NA	NA	NA	NA	NA	NA	NA	NA	NA	1	Nhi	Non-abi	NA	Bacillus anthracis	Bacillus anthracis	NA
GCA_000783215.1	Nhi	KHA44829.1	NA	NA	NA	NA	NA	NA	NA	NA	NA	1	Nhi	Non-abi	ASM78321v1	Bacillus anthracis	Bacillus anthracis	NA	5443959	Scaffold	NA	NA	KHA44829.1	KHA44829.1	NA	NA	NA	NA	NA	NA	NA	NA	NA	NA	NA	NA	NA	NA	NA	NA	NA	NA	1	Nhi	Non-abi	NA	Bacillus anthracis	Bacillus anthracis	NA
GCA_000783235.1	Nhi	KHA45642.1	NA	NA	NA	NA	NA	NA	NA	NA	NA	1	Nhi	Non-abi	ASM78323v1	Bacillus anthracis	Bacillus anthracis	NA	5499560	Scaffold	NA	NA	KHA45642.1	KHA45642.1	NA	NA	NA	NA	NA	NA	NA	NA	NA	NA	NA	NA	NA	NA	NA	NA	NA	NA	1	Nhi	Non-abi	NA	Bacillus anthracis	Bacillus anthracis	NA
GCA_000793525.1	Nhi	KHG64258.1	NA	NA	NA	NA	NA	NA	NA	NA	NA	1	Nhi	Non-abi	ASM79352v1	Bacillus anthracis	Bacillus anthracis	NA	5451012	Scaffold	NA	NA	KHG64258.1	KHG64258.1	NA	NA	NA	NA	NA	NA	NA	NA	NA	NA	NA	NA	NA	NA	NA	NA	NA	NA	1	Nhi	Non-abi	NA	Bacillus anthracis	Bacillus anthracis	NA
GCA_000793545.1	Nhi	KHG60427.1	NA	NA	NA	NA	NA	NA	NA	NA	NA	1	Nhi	Non-abi	ASM79354v1	Bacillus anthracis	Bacillus anthracis	NA	5449259	Scaffold	NA	NA	KHG60427.1	KHG60427.1	NA	NA	NA	NA	NA	NA	NA	NA	NA	NA	NA	NA	NA	NA	NA	NA	NA	NA	1	Nhi	Non-abi	NA	Bacillus anthracis	Bacillus anthracis	NA
GCA_000793565.1	Nhi	KHG56784.1	NA	NA	NA	NA	NA	NA	NA	NA	NA	1	Nhi	Non-abi	ASM79356v1	Bacillus anthracis	Bacillus anthracis	NA	5450531	Scaffold	NA	NA	KHG56784.1	KHG56784.1	NA	NA	NA	NA	NA	NA	NA	NA	NA	NA	NA	NA	NA	NA	NA	NA	NA	NA	1	Nhi	Non-abi	NA	Bacillus anthracis	Bacillus anthracis	NA
GCA_000803665.1	AbiO	AJA23339.1	NA	NA	NA	NA	NA	NA	NA	NA	NA	1	AbiO	Possible abi	ASM80366v1	Bacillus thuringiensis serovar galleriae	Bacillus thuringiensis	NA	6742233	Complete Genome	NA	NA	AJA23339.1	AJA23339.1	NA	NA	NA	NA	NA	NA	NA	NA	NA	NA	NA	NA	NA	NA	NA	NA	NA	NA	1	AbiO	Unknown	NA	Bacillus thuringiensis serovar galleriae	Bacillus thuringiensis	NA
GCA_000803665.1	DarTG	AJA23508.1	AJA23509.1	NA	NA	NA	NA	NA	NA	NA	NA	2	DarTG	Abi	ASM80366v1	Bacillus thuringiensis serovar galleriae	Bacillus thuringiensis	NA	6742233	Complete Genome	NA	NA	AJA23508.1	AJA23509.1	NA	NA	NA	NA	NA	NA	NA	NA	NA	NA	NA	NA	NA	NA	NA	NA	NA	NA	1	DarTG	Abi	NA	Bacillus thuringiensis serovar galleriae	Bacillus thuringiensis	NA
GCA_000831065.1	Gabija	AHX21938.1	AHX21939.1	NA	NA	NA	NA	NA	NA	NA	NA	2	Gabija	Abi	ASM83106v1	Bacillus bombysepticus str. Wang	Other	NA	5873592	Complete Genome	NA	NA	AHX21938.1	AHX21939.1	NA	NA	NA	NA	NA	NA	NA	NA	NA	NA	NA	NA	NA	NA	NA	NA	NA	NA	1	Gabija	Abi	NA	Bacillus bombysepticus str. Wang	Other	NA
GCA_000831065.1	SEFIR	AHX20196.1	NA	NA	NA	NA	NA	NA	NA	NA	NA	1	SEFIR	Abi	ASM83106v1	Bacillus bombysepticus str. Wang	Other	NA	5873592	Complete Genome	NA	NA	AHX20196.1	AHX20196.1	NA	NA	NA	NA	NA	NA	NA	NA	NA	NA	NA	NA	NA	NA	NA	NA	NA	NA	1	SEFIR	Abi	NA	Bacillus bombysepticus str. Wang	Other	NA
GCA_000831065.1	Wadjet	AHX21998.1	AHX21999.1	AHX22000.1	AHX22001.1	NA	NA	NA	NA	NA	NA	4	Wadjet_II	Non-abi	ASM83106v1	Bacillus bombysepticus str. Wang	Other	NA	5873592	Complete Genome	NA	NA	AHX21998.1	AHX22001.1	NA	NA	NA	NA	NA	NA	NA	NA	NA	NA	NA	NA	NA	NA	NA	NA	NA	NA	1	Wadjet_II	Non-abi	NA	Bacillus bombysepticus str. Wang	Other	NA
GCA_000831505.1	Nhi	AJG32397.1	NA	NA	NA	NA	NA	NA	NA	NA	NA	1	Nhi	Non-abi	ASM83150v1	Bacillus anthracis	Bacillus anthracis	NA	5503895	Chromosome	NA	NA	AJG32397.1	AJG32397.1	NA	NA	NA	NA	NA	NA	NA	NA	NA	NA	NA	NA	NA	NA	NA	NA	NA	NA	1	Nhi	Non-abi	NA	Bacillus anthracis	Bacillus anthracis	NA
GCA_000832385.1	RM	AJG58197.1	NA	NA	NA	NA	NA	NA	NA	NA	NA	1	RM_IV	Non-abi	ASM83238v1	Bacillus cereus D17	Bacillus cereus	NA	5590358	Complete Genome	NA	NA	AJG58197.1	AJG58197.1	NA	NA	NA	NA	NA	NA	NA	NA	NA	NA	NA	NA	NA	NA	NA	NA	NA	NA	1	RM_IV	Non-abi	NA	Bacillus cereus D17	Bacillus cereus	NA
GCA_000832425.1	Nhi	AJG62415.1	NA	NA	NA	NA	NA	NA	NA	NA	NA	1	Nhi	Non-abi	ASM83242v1	Bacillus anthracis	Bacillus anthracis	NA	5403381	Complete Genome	NA	NA	AJG62415.1	AJG62415.1	NA	NA	NA	NA	NA	NA	NA	NA	NA	NA	NA	NA	NA	NA	NA	NA	NA	NA	1	Nhi	Non-abi	NA	Bacillus anthracis	Bacillus anthracis	NA
GCA_000832445.1	Nhi	AJG79919.1	NA	NA	NA	NA	NA	NA	NA	NA	NA	1	Nhi	Non-abi	ASM83244v1	Bacillus anthracis	Bacillus anthracis	NA	5506626	Complete Genome	NA	NA	AJG79919.1	AJG79919.1	NA	NA	NA	NA	NA	NA	NA	NA	NA	NA	NA	NA	NA	NA	NA	NA	NA	NA	1	Nhi	Non-abi	NA	Bacillus anthracis	Bacillus anthracis	NA
GCA_000832465.1	Nhi	AJG68050.1	NA	NA	NA	NA	NA	NA	NA	NA	NA	1	Nhi	Non-abi	ASM83246v1	Bacillus anthracis	Bacillus anthracis	NA	5504993	Complete Genome	NA	NA	AJG68050.1	AJG68050.1	NA	NA	NA	NA	NA	NA	NA	NA	NA	NA	NA	NA	NA	NA	NA	NA	NA	NA	1	Nhi	Non-abi	NA	Bacillus anthracis	Bacillus anthracis	NA
GCA_000832485.1	AbiU	AJG75560.1	NA	NA	NA	NA	NA	NA	NA	NA	NA	1	AbiU	Abi	ASM83248v1	Bacillus thuringiensis	Bacillus thuringiensis	NA	6093375	Complete Genome	NA	NA	AJG75560.1	AJG75560.1	NA	NA	NA	NA	NA	NA	NA	NA	NA	NA	NA	NA	NA	NA	NA	NA	NA	NA	1	AbiU	Abi	NA	Bacillus thuringiensis	Bacillus thuringiensis	NA
GCA_000832485.1	Uzume	AJG74034.1	NA	NA	NA	NA	NA	NA	NA	NA	NA	1	Uzume	Unknown	ASM83248v1	Bacillus thuringiensis	Bacillus thuringiensis	NA	6093375	Complete Genome	NA	NA	AJG74034.1	AJG74034.1	NA	NA	NA	NA	NA	NA	NA	NA	NA	NA	NA	NA	NA	NA	NA	NA	NA	NA	1	Uzume	Unknown	NA	Bacillus thuringiensis	Bacillus thuringiensis	NA
GCA_000832505.1	Nhi	AJG85676.1	NA	NA	NA	NA	NA	NA	NA	NA	NA	1	Nhi	Non-abi	ASM83250v1	Bacillus anthracis	Bacillus anthracis	NA	5498337	Complete Genome	NA	NA	AJG85676.1	AJG85676.1	NA	NA	NA	NA	NA	NA	NA	NA	NA	NA	NA	NA	NA	NA	NA	NA	NA	NA	1	Nhi	Non-abi	NA	Bacillus anthracis	Bacillus anthracis	NA
GCA_000832565.1	Nhi	AJH26335.1	NA	NA	NA	NA	NA	NA	NA	NA	NA	1	Nhi	Non-abi	ASM83256v1	Bacillus anthracis	Bacillus anthracis	NA	5505665	Complete Genome	NA	NA	AJH26335.1	AJH26335.1	NA	NA	NA	NA	NA	NA	NA	NA	NA	NA	NA	NA	NA	NA	NA	NA	NA	NA	1	Nhi	Non-abi	NA	Bacillus anthracis	Bacillus anthracis	NA
GCA_000832605.1	Uzume	AJH17109.1	NA	NA	NA	NA	NA	NA	NA	NA	NA	1	Uzume	Unknown	ASM83260v1	Bacillus mycoides	Bacillus mycoides	NA	5637053	Complete Genome	NA	NA	AJH17109.1	AJH17109.1	NA	NA	NA	NA	NA	NA	NA	NA	NA	NA	NA	NA	NA	NA	NA	NA	NA	NA	1	Uzume	Unknown	NA	Bacillus mycoides	Bacillus mycoides	NA
GCA_000832635.1	Nhi	AJH43105.1	NA	NA	NA	NA	NA	NA	NA	NA	NA	1	Nhi	Non-abi	ASM83263v1	Bacillus anthracis str. Sterne	Bacillus anthracis	NA	5409120	Complete Genome	NA	NA	AJH43105.1	AJH43105.1	NA	NA	NA	NA	NA	NA	NA	NA	NA	NA	NA	NA	NA	NA	NA	NA	NA	NA	1	Nhi	Non-abi	NA	Bacillus anthracis str. Sterne	Bacillus anthracis	NA
GCA_000832665.1	Nhi	AJH48830.1	NA	NA	NA	NA	NA	NA	NA	NA	NA	1	Nhi	Non-abi	ASM83266v1	Bacillus anthracis	Bacillus anthracis	NA	5491185	Complete Genome	NA	NA	AJH48830.1	AJH48830.1	NA	NA	NA	NA	NA	NA	NA	NA	NA	NA	NA	NA	NA	NA	NA	NA	NA	NA	1	Nhi	Non-abi	NA	Bacillus anthracis	Bacillus anthracis	NA
GCA_000832725.1	Nhi	AJH54499.1	NA	NA	NA	NA	NA	NA	NA	NA	NA	1	Nhi	Non-abi	ASM83272v1	Bacillus anthracis	Bacillus anthracis	NA	5487255	Complete Genome	NA	NA	AJH54499.1	AJH54499.1	NA	NA	NA	NA	NA	NA	NA	NA	NA	NA	NA	NA	NA	NA	NA	NA	NA	NA	1	Nhi	Non-abi	NA	Bacillus anthracis	Bacillus anthracis	NA
GCA_000832745.1	Nhi	AJH37385.1	NA	NA	NA	NA	NA	NA	NA	NA	NA	1	Nhi	Non-abi	ASM83274v1	Bacillus anthracis	Bacillus anthracis	NA	5489869	Complete Genome	NA	NA	AJH37385.1	AJH37385.1	NA	NA	NA	NA	NA	NA	NA	NA	NA	NA	NA	NA	NA	NA	NA	NA	NA	NA	1	Nhi	Non-abi	NA	Bacillus anthracis	Bacillus anthracis	NA
GCA_000832765.1	Hachiman	AJH60329.1	AJH60332.1	NA	NA	NA	NA	NA	NA	NA	NA	2	Hachiman	Abi	ASM83276v1	Bacillus cereus	Bacillus cereus	NA	5642300	Complete Genome	NA	NA	AJH60329.1	AJH60332.1	NA	NA	NA	NA	NA	NA	NA	NA	NA	NA	NA	NA	NA	NA	NA	NA	NA	NA	1	Hachiman_I	Abi	NA	Bacillus cereus	Bacillus cereus	NA
GCA_000832765.1	PD-T7-3	AJH60235.1	NA	NA	NA	NA	NA	NA	NA	NA	NA	1	PD-T7-3	Abi	ASM83276v1	Bacillus cereus	Bacillus cereus	NA	5642300	Complete Genome	NA	NA	AJH60235.1	AJH60235.1	NA	NA	NA	NA	NA	NA	NA	NA	NA	NA	NA	NA	NA	NA	NA	NA	NA	NA	1	PD-T7-3	Abi	NA	Bacillus cereus	Bacillus cereus	NA
GCA_000832765.1	Uzume	AJH60176.1	NA	NA	NA	NA	NA	NA	NA	NA	NA	1	Uzume	Unknown	ASM83276v1	Bacillus cereus	Bacillus cereus	NA	5642300	Complete Genome	NA	NA	AJH60176.1	AJH60176.1	NA	NA	NA	NA	NA	NA	NA	NA	NA	NA	NA	NA	NA	NA	NA	NA	NA	NA	1	Uzume	Unknown	NA	Bacillus cereus	Bacillus cereus	NA
GCA_000832785.1	Nhi	AJH96977.1	NA	NA	NA	NA	NA	NA	NA	NA	NA	1	Nhi	Non-abi	ASM83278v1	Bacillus anthracis str. V770-NP-1R	Bacillus anthracis	NA	5410397	Complete Genome	NA	NA	AJH96977.1	AJH96977.1	NA	NA	NA	NA	NA	NA	NA	NA	NA	NA	NA	NA	NA	NA	NA	NA	NA	NA	1	Nhi	Non-abi	NA	Bacillus anthracis str. V770-NP-1R	Bacillus anthracis	NA
GCA_000832865.1	Abi2DF	AJI09092.1	NA	NA	NA	NA	NA	NA	NA	NA	NA	1	Abi2DF	Abi	ASM83286v1	Bacillus cereus 03BB108	Bacillus cereus	NA	6068729	Complete Genome	NA	NA	AJI09092.1	AJI09092.1	NA	NA	NA	NA	NA	NA	NA	NA	NA	NA	NA	NA	NA	NA	NA	NA	NA	NA	1	Abi2DF	Abi	NA	Bacillus cereus 03BB108	Bacillus cereus	NA
GCA_000832865.1	AbiO	AJI08604.1	NA	NA	NA	NA	NA	NA	NA	NA	NA	1	AbiO	Possible abi	ASM83286v1	Bacillus cereus 03BB108	Bacillus cereus	NA	6068729	Complete Genome	NA	NA	AJI08604.1	AJI08604.1	NA	NA	NA	NA	NA	NA	NA	NA	NA	NA	NA	NA	NA	NA	NA	NA	NA	NA	1	AbiO	Unknown	NA	Bacillus cereus 03BB108	Bacillus cereus	NA
GCA_000832925.1	PD-T7-4	AJH83113.1	NA	NA	NA	NA	NA	NA	NA	NA	NA	1	PD-T7-4	Abi	ASM83292v1	Bacillus thuringiensis	Bacillus thuringiensis	NA	5291389	Complete Genome	NA	NA	AJH83113.1	AJH83113.1	NA	NA	NA	NA	NA	NA	NA	NA	NA	NA	NA	NA	NA	NA	NA	NA	NA	NA	1	PD-T7-4	Abi	NA	Bacillus thuringiensis	Bacillus thuringiensis	NA
GCA_000832965.1	Nhi	AJH85650.1	NA	NA	NA	NA	NA	NA	NA	NA	NA	1	Nhi	Non-abi	ASM83296v1	Bacillus anthracis	Bacillus anthracis	NA	5601083	Complete Genome	NA	NA	AJH85650.1	AJH85650.1	NA	NA	NA	NA	NA	NA	NA	NA	NA	NA	NA	NA	NA	NA	NA	NA	NA	NA	1	Nhi	Non-abi	NA	Bacillus anthracis	Bacillus anthracis	NA
GCA_000833045.1	Abi2DF	AJI25909.1	NA	NA	NA	NA	NA	NA	NA	NA	NA	1	Abi2DF	Abi	ASM83304v1	Bacillus cereus E33L	Bacillus cereus	NA	5846781	Complete Genome	NA	NA	AJI25909.1	AJI25909.1	NA	NA	NA	NA	NA	NA	NA	NA	NA	NA	NA	NA	NA	NA	NA	NA	NA	NA	1	Abi2DF	Abi	NA	Bacillus cereus E33L	Bacillus cereus	NA
GCA_000833045.1	AVAST	AJI26259.1	NA	NA	NA	NA	NA	NA	NA	NA	NA	1	AVAST_II	Abi	ASM83304v1	Bacillus cereus E33L	Bacillus cereus	NA	5846781	Complete Genome	NA	NA	AJI26259.1	AJI26259.1	NA	NA	NA	NA	NA	NA	NA	NA	NA	NA	NA	NA	NA	NA	NA	NA	NA	NA	1	AVAST_II	Abi	NA	Bacillus cereus E33L	Bacillus cereus	NA
GCA_000833065.1	Nhi	AJH91401.1	NA	NA	NA	NA	NA	NA	NA	NA	NA	1	Nhi	Non-abi	ASM83306v1	Bacillus anthracis	Bacillus anthracis	NA	5503972	Complete Genome	NA	NA	AJH91401.1	AJH91401.1	NA	NA	NA	NA	NA	NA	NA	NA	NA	NA	NA	NA	NA	NA	NA	NA	NA	NA	1	Nhi	Non-abi	NA	Bacillus anthracis	Bacillus anthracis	NA
GCA_000833125.1	Nhi	AJI37315.1	NA	NA	NA	NA	NA	NA	NA	NA	NA	1	Nhi	Non-abi	ASM83312v1	Bacillus anthracis	Bacillus anthracis	NA	5505775	Complete Genome	NA	NA	AJI37315.1	AJI37315.1	NA	NA	NA	NA	NA	NA	NA	NA	NA	NA	NA	NA	NA	NA	NA	NA	NA	NA	1	Nhi	Non-abi	NA	Bacillus anthracis	Bacillus anthracis	NA
GCA_000833275.1	Nhi	AJG51146.1	NA	NA	NA	NA	NA	NA	NA	NA	NA	1	Nhi	Non-abi	ASM83327v1	Bacillus anthracis str. Turkey32	Bacillus anthracis	NA	5505298	Complete Genome	NA	NA	AJG51146.1	AJG51146.1	NA	NA	NA	NA	NA	NA	NA	NA	NA	NA	NA	NA	NA	NA	NA	NA	NA	NA	1	Nhi	Non-abi	NA	Bacillus anthracis str. Turkey32	Bacillus anthracis	NA
GCA_000833655.1	AbiQ	KIP27861.1	NA	NA	NA	NA	NA	NA	NA	NA	NA	1	AbiQ	Abi	ASM83365v1	Bacillus thuringiensis serovar morrisoni	Bacillus thuringiensis	NA	6916808	Contig	NA	NA	KIP27861.1	KIP27861.1	NA	NA	NA	NA	NA	NA	NA	NA	NA	NA	NA	NA	NA	NA	NA	NA	NA	NA	1	AbiQ	Abi	NA	Bacillus thuringiensis serovar morrisoni	Bacillus thuringiensis	NA
GCA_000835025.1	Uzume	AJH02954.1	NA	NA	NA	NA	NA	NA	NA	NA	NA	1	Uzume	Unknown	ASM83502v1	Bacillus thuringiensis HD1002	Bacillus thuringiensis	NA	6572702	Complete Genome	NA	NA	AJH02954.1	AJH02954.1	NA	NA	NA	NA	NA	NA	NA	NA	NA	NA	NA	NA	NA	NA	NA	NA	NA	NA	1	Uzume	Unknown	NA	Bacillus thuringiensis HD1002	Bacillus thuringiensis	NA
GCA_000835185.1	PD-T7-3	AJK37582.1	NA	NA	NA	NA	NA	NA	NA	NA	NA	1	PD-T7-3	Abi	ASM83518v1	Bacillus cereus	Bacillus cereus	NA	5642468	Complete Genome	NA	NA	AJK37582.1	AJK37582.1	NA	NA	NA	NA	NA	NA	NA	NA	NA	NA	NA	NA	NA	NA	NA	NA	NA	NA	1	PD-T7-3	Abi	NA	Bacillus cereus	Bacillus cereus	NA
GCA_000835185.1	Uzume	AJK37428.1	NA	NA	NA	NA	NA	NA	NA	NA	NA	1	Uzume	Unknown	ASM83518v1	Bacillus cereus	Bacillus cereus	NA	5642468	Complete Genome	NA	NA	AJK37428.1	AJK37428.1	NA	NA	NA	NA	NA	NA	NA	NA	NA	NA	NA	NA	NA	NA	NA	NA	NA	NA	1	Uzume	Unknown	NA	Bacillus cereus	Bacillus cereus	NA
GCA_000835235.1	AbiO	AJK38064.1	NA	NA	NA	NA	NA	NA	NA	NA	NA	1	AbiO	Possible abi	ASM83523v1	Bacillus thuringiensis serovar kurstaki	Bacillus thuringiensis	NA	6859474	Chromosome	NA	NA	AJK38064.1	AJK38064.1	NA	NA	NA	NA	NA	NA	NA	NA	NA	NA	NA	NA	NA	NA	NA	NA	NA	NA	1	AbiO	Unknown	NA	Bacillus thuringiensis serovar kurstaki	Bacillus thuringiensis	NA
GCA_000835235.1	AbiQ	AJK38518.1	NA	NA	NA	NA	NA	NA	NA	NA	NA	1	AbiQ	Abi	ASM83523v1	Bacillus thuringiensis serovar kurstaki	Bacillus thuringiensis	NA	6859474	Chromosome	NA	NA	AJK38518.1	AJK38518.1	NA	NA	NA	NA	NA	NA	NA	NA	NA	NA	NA	NA	NA	NA	NA	NA	NA	NA	1	AbiQ	Abi	NA	Bacillus thuringiensis serovar kurstaki	Bacillus thuringiensis	NA
GCA_000835235.1	AVAST	AJK44154.1	NA	NA	NA	NA	NA	NA	NA	NA	NA	1	AVAST_II	Abi	ASM83523v1	Bacillus thuringiensis serovar kurstaki	Bacillus thuringiensis	NA	6859474	Chromosome	NA	NA	AJK44154.1	AJK44154.1	NA	NA	NA	NA	NA	NA	NA	NA	NA	NA	NA	NA	NA	NA	NA	NA	NA	NA	1	AVAST_II	Abi	NA	Bacillus thuringiensis serovar kurstaki	Bacillus thuringiensis	NA
GCA_000835235.1	DRT	AJK37736.1	NA	NA	NA	NA	NA	NA	NA	NA	NA	1	DRT_Type7	Unknown	ASM83523v1	Bacillus thuringiensis serovar kurstaki	Bacillus thuringiensis	NA	6859474	Chromosome	NA	NA	AJK37736.1	AJK37736.1	NA	NA	NA	NA	NA	NA	NA	NA	NA	NA	NA	NA	NA	NA	NA	NA	NA	NA	1	DRT_Class1	Unknown	NA	Bacillus thuringiensis serovar kurstaki	Bacillus thuringiensis	NA
GCA_000875715.1	Nhi	AJM83936.1	NA	NA	NA	NA	NA	NA	NA	NA	NA	1	Nhi	Non-abi	ASM87571v1	Bacillus anthracis	Bacillus anthracis	NA	5477055	Complete Genome	NA	NA	AJM83936.1	AJM83936.1	NA	NA	NA	NA	NA	NA	NA	NA	NA	NA	NA	NA	NA	NA	NA	NA	NA	NA	1	Nhi	Non-abi	NA	Bacillus anthracis	Bacillus anthracis	NA
GCA_000878525.1	RM	KIU74680.1	KIU74681.1	KIU74682.1	NA	NA	NA	NA	NA	NA	NA	3	RM_II	Non-abi	ASM87852v1	Bacillus thuringiensis Sbt003	Bacillus thuringiensis	NA	6177387	Scaffold	NA	NA	KIU74680.1	KIU74682.1	NA	NA	NA	NA	NA	NA	NA	NA	NA	NA	NA	NA	NA	NA	NA	NA	NA	NA	1	RM_II	Non-abi	NA	Bacillus thuringiensis Sbt003	Bacillus thuringiensis	NA
GCA_000931375.1	Dodola	KIV73142.1	KIV73143.1	NA	NA	NA	NA	NA	NA	NA	NA	2	Dodola	Unknown	ASM93137v1	Bacillus mycoides	Bacillus mycoides	NA	5785403	Scaffold	NA	NA	KIV73142.1	KIV73143.1	NA	NA	NA	NA	NA	NA	NA	NA	NA	NA	NA	NA	NA	NA	NA	NA	NA	NA	1	Dodola	Unknown	NA	Bacillus mycoides	Bacillus mycoides	NA
GCA_000931375.1	Dodola	KIV75865.1	KIV75866.1	NA	NA	NA	NA	NA	NA	NA	NA	2	Dodola	Unknown	ASM93137v1	Bacillus mycoides	Bacillus mycoides	NA	5785403	Scaffold	NA	NA	KIV75865.1	KIV75866.1	NA	NA	NA	NA	NA	NA	NA	NA	NA	NA	NA	NA	NA	NA	NA	NA	NA	NA	1	Dodola	Unknown	NA	Bacillus mycoides	Bacillus mycoides	NA
GCA_000931375.1	RM	KIV62485.1	KIV62486.1	KIV62487.1	NA	NA	NA	NA	NA	NA	NA	3	RM_I	Non-abi	ASM93137v1	Bacillus mycoides	Bacillus mycoides	NA	5785403	Scaffold	NA	NA	KIV62485.1	KIV62487.1	NA	NA	NA	NA	NA	NA	NA	NA	NA	NA	NA	NA	NA	NA	NA	NA	NA	NA	1	RM_I	Non-abi	NA	Bacillus mycoides	Bacillus mycoides	NA
GCA_000931375.1	RM	KIV73239.1	KIV73240.1	NA	NA	NA	NA	NA	NA	NA	NA	2	RM_II	Non-abi	ASM93137v1	Bacillus mycoides	Bacillus mycoides	NA	5785403	Scaffold	NA	NA	KIV73239.1	KIV73240.1	NA	NA	NA	NA	NA	NA	NA	NA	NA	NA	NA	NA	NA	NA	NA	NA	NA	NA	1	RM_II	Non-abi	NA	Bacillus mycoides	Bacillus mycoides	NA
GCA_000935235.1	CRISPR-Cas	KIZ31218.1	KIZ31219.1	KIZ31220.1	NA	NA	NA	NA	NA	NA	NA	3	CAS_Class1-I-C	Non-abi	ASM93523v1	Bacillus cereus	Bacillus cereus	NA	5594243	Contig	NA	NA	KIZ31218.1	KIZ31220.1	NA	NA	NA	NA	NA	NA	NA	NA	NA	NA	NA	NA	NA	NA	NA	NA	NA	NA	1	CAS_other	Non-abi	NA	Bacillus cereus	Bacillus cereus	NA
GCA_000935235.1	Septu	KIZ28160.1	KIZ28161.1	NA	NA	NA	NA	NA	NA	NA	NA	2	Septu	Possible abi	ASM93523v1	Bacillus cereus	Bacillus cereus	NA	5594243	Contig	NA	NA	KIZ28160.1	KIZ28161.1	NA	NA	NA	NA	NA	NA	NA	NA	NA	NA	NA	NA	NA	NA	NA	NA	NA	NA	1	Septu_I	Possible abi	NA	Bacillus cereus	Bacillus cereus	NA
GCA_000940785.1	DarTG	AJQ62800.1	AJQ62801.1	NA	NA	NA	NA	NA	NA	NA	NA	2	DarTG	Abi	ASM94078v1	Bacillus thuringiensis serovar morrisoni	Bacillus thuringiensis	NA	6179896	Complete Genome	NA	NA	AJQ62800.1	AJQ62801.1	NA	NA	NA	NA	NA	NA	NA	NA	NA	NA	NA	NA	NA	NA	NA	NA	NA	NA	1	DarTG	Abi	NA	Bacillus thuringiensis serovar morrisoni	Bacillus thuringiensis	NA
GCA_000940785.1	Hachiman	AJQ62480.1	AJQ62481.1	NA	NA	NA	NA	NA	NA	NA	NA	2	Hachiman	Abi	ASM94078v1	Bacillus thuringiensis serovar morrisoni	Bacillus thuringiensis	NA	6179896	Complete Genome	NA	NA	AJQ62480.1	AJQ62481.1	NA	NA	NA	NA	NA	NA	NA	NA	NA	NA	NA	NA	NA	NA	NA	NA	NA	NA	1	Hachiman_I	Abi	NA	Bacillus thuringiensis serovar morrisoni	Bacillus thuringiensis	NA
GCA_000940785.1	Septu	AJQ59317.1	AJQ59318.1	NA	NA	NA	NA	NA	NA	NA	NA	2	Septu	Possible abi	ASM94078v1	Bacillus thuringiensis serovar morrisoni	Bacillus thuringiensis	NA	6179896	Complete Genome	NA	NA	AJQ59317.1	AJQ59318.1	NA	NA	NA	NA	NA	NA	NA	NA	NA	NA	NA	NA	NA	NA	NA	NA	NA	NA	1	Septu_I	Possible abi	NA	Bacillus thuringiensis serovar morrisoni	Bacillus thuringiensis	NA
GCA_000940785.1	Septu	AJQ62496.1	AJQ62497.1	NA	NA	NA	NA	NA	NA	NA	NA	2	Septu	Possible abi	ASM94078v1	Bacillus thuringiensis serovar morrisoni	Bacillus thuringiensis	NA	6179896	Complete Genome	NA	NA	AJQ62496.1	AJQ62497.1	NA	NA	NA	NA	NA	NA	NA	NA	NA	NA	NA	NA	NA	NA	NA	NA	NA	NA	1	Septu_I	Possible abi	NA	Bacillus thuringiensis serovar morrisoni	Bacillus thuringiensis	NA
GCA_000969665.1	AbiO	KKB27730.1	NA	NA	NA	NA	NA	NA	NA	NA	NA	1	AbiO	Possible abi	ASM96966v1	Bacillus thuringiensis serovar mexicanensis	Bacillus thuringiensis	NA	5870350	Contig	NA	NA	KKB27730.1	KKB27730.1	NA	NA	NA	NA	NA	NA	NA	NA	NA	NA	NA	NA	NA	NA	NA	NA	NA	NA	1	AbiO	Unknown	NA	Bacillus thuringiensis serovar mexicanensis	Bacillus thuringiensis	NA
GCA_000969665.1	AVAST	KKB28854.1	NA	NA	NA	NA	NA	NA	NA	NA	NA	1	AVAST_II	Abi	ASM96966v1	Bacillus thuringiensis serovar mexicanensis	Bacillus thuringiensis	NA	5870350	Contig	NA	NA	KKB28854.1	KKB28854.1	NA	NA	NA	NA	NA	NA	NA	NA	NA	NA	NA	NA	NA	NA	NA	NA	NA	NA	1	AVAST_II	Abi	NA	Bacillus thuringiensis serovar mexicanensis	Bacillus thuringiensis	NA
GCA_000969665.1	CRISPR-Cas	KKB29215.1	KKB29216.1	KKB29217.1	KKB29218.1	NA	NA	NA	NA	NA	NA	4	CAS_Class1-I-C	Non-abi	ASM96966v1	Bacillus thuringiensis serovar mexicanensis	Bacillus thuringiensis	NA	5870350	Contig	NA	NA	KKB29215.1	KKB29218.1	NA	NA	NA	NA	NA	NA	NA	NA	NA	NA	NA	NA	NA	NA	NA	NA	NA	NA	1	CAS_Class1-I-C	Non-abi	NA	Bacillus thuringiensis serovar mexicanensis	Bacillus thuringiensis	NA
GCA_000969665.1	DRT	KKB27726.1	NA	NA	NA	NA	NA	NA	NA	NA	NA	1	DRT_Type7	Unknown	ASM96966v1	Bacillus thuringiensis serovar mexicanensis	Bacillus thuringiensis	NA	5870350	Contig	NA	NA	KKB27726.1	KKB27726.1	NA	NA	NA	NA	NA	NA	NA	NA	NA	NA	NA	NA	NA	NA	NA	NA	NA	NA	1	DRT_Class1	Unknown	NA	Bacillus thuringiensis serovar mexicanensis	Bacillus thuringiensis	NA
GCA_000969665.1	Septu	KKB29767.1	KKB29768.1	NA	NA	NA	NA	NA	NA	NA	NA	2	Septu	Possible abi	ASM96966v1	Bacillus thuringiensis serovar mexicanensis	Bacillus thuringiensis	NA	5870350	Contig	NA	NA	KKB29767.1	KKB29768.1	NA	NA	NA	NA	NA	NA	NA	NA	NA	NA	NA	NA	NA	NA	NA	NA	NA	NA	1	Septu_I	Possible abi	NA	Bacillus thuringiensis serovar mexicanensis	Bacillus thuringiensis	NA
GCA_000978375.1	RM	AKE15347.1	NA	NA	NA	NA	NA	NA	NA	NA	NA	1	RM_IIG	Non-abi	ASM97837v1	Bacillus cereus	Bacillus cereus	NA	5349617	Complete Genome	NA	NA	AKE15347.1	AKE15347.1	NA	NA	NA	NA	NA	NA	NA	NA	NA	NA	NA	NA	NA	NA	NA	NA	NA	NA	1	RM_IIG	Non-abi	NA	Bacillus cereus	Bacillus cereus	NA
GCA_000978375.1	ShosTA	AKE15684.1	AKE15685.1	NA	NA	NA	NA	NA	NA	NA	NA	2	ShosTA	Possible abi	ASM97837v1	Bacillus cereus	Bacillus cereus	NA	5349617	Complete Genome	NA	NA	AKE15684.1	AKE15685.1	NA	NA	NA	NA	NA	NA	NA	NA	NA	NA	NA	NA	NA	NA	NA	NA	NA	NA	1	ShosTA	Possible abi	NA	Bacillus cereus	Bacillus cereus	NA
GCA_000978375.1	Tiamat	AKE15349.1	NA	NA	NA	NA	NA	NA	NA	NA	NA	1	Tiamat	Unknown	ASM97837v1	Bacillus cereus	Bacillus cereus	NA	5349617	Complete Genome	NA	NA	AKE15349.1	AKE15349.1	NA	NA	NA	NA	NA	NA	NA	NA	NA	NA	NA	NA	NA	NA	NA	NA	NA	NA	1	Tiamat	Unknown	NA	Bacillus cereus	Bacillus cereus	NA
GCA_000986915.1	Nhi	KKM32294.1	NA	NA	NA	NA	NA	NA	NA	NA	NA	1	Nhi	Non-abi	BANT001-SEQ-3-ASM-1	Bacillus anthracis	Bacillus anthracis	NA	5458264	Contig	NA	NA	KKM32294.1	KKM32294.1	NA	NA	NA	NA	NA	NA	NA	NA	NA	NA	NA	NA	NA	NA	NA	NA	NA	NA	1	Nhi	Non-abi	NA	Bacillus anthracis	Bacillus anthracis	NA
GCA_000986935.1	Nhi	KKM33075.1	NA	NA	NA	NA	NA	NA	NA	NA	NA	1	Nhi	Non-abi	BANT002-SEQ-3-ASM-1	Bacillus anthracis	Bacillus anthracis	NA	5459872	Scaffold	NA	NA	KKM33075.1	KKM33075.1	NA	NA	NA	NA	NA	NA	NA	NA	NA	NA	NA	NA	NA	NA	NA	NA	NA	NA	1	Nhi	Non-abi	NA	Bacillus anthracis	Bacillus anthracis	NA
GCA_001008565.1	Lamassu	KLA32170.1	KLA32171.1	KLA32172.1	KLA32173.1	NA	NA	NA	NA	NA	NA	4	Lamassu	Abi	ASM100856v1	Bacillus cereus	Bacillus cereus	NA	6055568	Scaffold	NA	NA	KLA32170.1	KLA32173.1	NA	NA	NA	NA	NA	NA	NA	NA	NA	NA	NA	NA	NA	NA	NA	NA	NA	NA	1	Lamassu	Abi	NA	Bacillus cereus	Bacillus cereus	NA
GCA_001008565.1	RM	KLA32179.1	NA	NA	NA	NA	NA	NA	NA	NA	NA	1	RM_IIG	Non-abi	ASM100856v1	Bacillus cereus	Bacillus cereus	NA	6055568	Scaffold	NA	NA	KLA32179.1	KLA32179.1	NA	NA	NA	NA	NA	NA	NA	NA	NA	NA	NA	NA	NA	NA	NA	NA	NA	NA	1	RM_IIG	Non-abi	NA	Bacillus cereus	Bacillus cereus	NA
GCA_001008585.1	AVAST	KKZ91874.1	NA	NA	NA	NA	NA	NA	NA	NA	NA	1	AVAST_II	Abi	ASM100858v1	Bacillus cereus	Bacillus cereus	NA	5482056	Scaffold	NA	NA	KKZ91874.1	KKZ91874.1	NA	NA	NA	NA	NA	NA	NA	NA	NA	NA	NA	NA	NA	NA	NA	NA	NA	NA	1	AVAST_II	Abi	NA	Bacillus cereus	Bacillus cereus	NA
GCA_001008585.1	BREX	KLA04004.1	KLA04005.1	KLA04006.1	KLA04007.1	KLA04008.1	KLA04009.1	NA	NA	NA	NA	6	BREX_I	Non-abi	ASM100858v1	Bacillus cereus	Bacillus cereus	NA	5482056	Scaffold	NA	NA	KLA04004.1	KLA04009.1	NA	NA	NA	NA	NA	NA	NA	NA	NA	NA	NA	NA	NA	NA	NA	NA	NA	NA	1	BREX_I	Non-abi	NA	Bacillus cereus	Bacillus cereus	NA
GCA_001008585.1	Gabija	KKZ96521.1	KKZ96522.1	NA	NA	NA	NA	NA	NA	NA	NA	2	Gabija	Abi	ASM100858v1	Bacillus cereus	Bacillus cereus	NA	5482056	Scaffold	NA	NA	KKZ96521.1	KKZ96522.1	NA	NA	NA	NA	NA	NA	NA	NA	NA	NA	NA	NA	NA	NA	NA	NA	NA	NA	1	Gabija	Abi	NA	Bacillus cereus	Bacillus cereus	NA
GCA_001008585.1	Lamassu	KKZ96517.1	KKZ96519.1	NA	NA	NA	NA	NA	NA	NA	NA	2	Lamassu	Abi	ASM100858v1	Bacillus cereus	Bacillus cereus	NA	5482056	Scaffold	NA	NA	KKZ96517.1	KKZ96519.1	NA	NA	NA	NA	NA	NA	NA	NA	NA	NA	NA	NA	NA	NA	NA	NA	NA	NA	1	Lamassu	Abi	NA	Bacillus cereus	Bacillus cereus	NA
GCA_001008585.1	Lamassu	KLA04103.1	KLA04105.1	NA	NA	NA	NA	NA	NA	NA	NA	2	Lamassu	Abi	ASM100858v1	Bacillus cereus	Bacillus cereus	NA	5482056	Scaffold	NA	NA	KLA04103.1	KLA04105.1	NA	NA	NA	NA	NA	NA	NA	NA	NA	NA	NA	NA	NA	NA	NA	NA	NA	NA	1	Lamassu	Abi	NA	Bacillus cereus	Bacillus cereus	NA
GCA_001008585.1	RM	KKZ94968.1	NA	NA	NA	NA	NA	NA	NA	NA	NA	1	RM_IV	Non-abi	ASM100858v1	Bacillus cereus	Bacillus cereus	NA	5482056	Scaffold	NA	NA	KKZ94968.1	KKZ94968.1	NA	NA	NA	NA	NA	NA	NA	NA	NA	NA	NA	NA	NA	NA	NA	NA	NA	NA	1	RM_IV	Non-abi	NA	Bacillus cereus	Bacillus cereus	NA
GCA_001008585.1	Septu	KKZ96515.1	KKZ96516.1	NA	NA	NA	NA	NA	NA	NA	NA	2	Septu	Possible abi	ASM100858v1	Bacillus cereus	Bacillus cereus	NA	5482056	Scaffold	NA	NA	KKZ96515.1	KKZ96516.1	NA	NA	NA	NA	NA	NA	NA	NA	NA	NA	NA	NA	NA	NA	NA	NA	NA	NA	1	Septu_I	Possible abi	NA	Bacillus cereus	Bacillus cereus	NA
GCA_001008595.1	Gabija	KLA22696.1	KLA22697.1	NA	NA	NA	NA	NA	NA	NA	NA	2	Gabija	Abi	ASM100859v1	Bacillus cereus	Bacillus cereus	NA	6237091	Scaffold	NA	NA	KLA22696.1	KLA22697.1	NA	NA	NA	NA	NA	NA	NA	NA	NA	NA	NA	NA	NA	NA	NA	NA	NA	NA	1	Gabija	Abi	NA	Bacillus cereus	Bacillus cereus	NA
GCA_001008595.1	Septu	KLA33729.1	KLA33730.1	NA	NA	NA	NA	NA	NA	NA	NA	2	Septu	Possible abi	ASM100859v1	Bacillus cereus	Bacillus cereus	NA	6237091	Scaffold	NA	NA	KLA33729.1	KLA33730.1	NA	NA	NA	NA	NA	NA	NA	NA	NA	NA	NA	NA	NA	NA	NA	NA	NA	NA	1	Septu_I	Possible abi	NA	Bacillus cereus	Bacillus cereus	NA
GCA_001008645.1	CBASS	KLA12075.1	KLA12076.1	NA	NA	NA	NA	NA	NA	NA	NA	2	CBASS_I	Abi	ASM100864v1	Bacillus cereus	Bacillus cereus	NA	5571130	Scaffold	NA	NA	KLA12075.1	KLA12076.1	NA	NA	NA	NA	NA	NA	NA	NA	NA	NA	NA	NA	NA	NA	NA	NA	NA	NA	1	CBASS_I	Abi	NA	Bacillus cereus	Bacillus cereus	NA
GCA_001008645.1	Hachiman	KLA13162.1	KLA13163.1	NA	NA	NA	NA	NA	NA	NA	NA	2	Hachiman	Abi	ASM100864v1	Bacillus cereus	Bacillus cereus	NA	5571130	Scaffold	NA	NA	KLA13162.1	KLA13163.1	NA	NA	NA	NA	NA	NA	NA	NA	NA	NA	NA	NA	NA	NA	NA	NA	NA	NA	1	Hachiman_I	Abi	NA	Bacillus cereus	Bacillus cereus	NA
GCA_001008645.1	PD-T7-4	KLA12077.1	NA	NA	NA	NA	NA	NA	NA	NA	NA	1	PD-T7-4	Abi	ASM100864v1	Bacillus cereus	Bacillus cereus	NA	5571130	Scaffold	NA	NA	KLA12077.1	KLA12077.1	NA	NA	NA	NA	NA	NA	NA	NA	NA	NA	NA	NA	NA	NA	NA	NA	NA	NA	1	PD-T7-4	Abi	NA	Bacillus cereus	Bacillus cereus	NA
GCA_001008645.1	Uzume	KLA13146.1	NA	NA	NA	NA	NA	NA	NA	NA	NA	1	Uzume	Unknown	ASM100864v1	Bacillus cereus	Bacillus cereus	NA	5571130	Scaffold	NA	NA	KLA13146.1	KLA13146.1	NA	NA	NA	NA	NA	NA	NA	NA	NA	NA	NA	NA	NA	NA	NA	NA	NA	NA	1	Uzume	Unknown	NA	Bacillus cereus	Bacillus cereus	NA
GCA_001008655.1	RM	KLA01425.1	KLA01426.1	KLA01427.1	NA	NA	NA	NA	NA	NA	NA	3	RM_II	Non-abi	ASM100865v1	Bacillus wiedmannii	Bacillus wiedmannii	NA	5749457	Scaffold	NA	NA	KLA01425.1	KLA01427.1	NA	NA	NA	NA	NA	NA	NA	NA	NA	NA	NA	NA	NA	NA	NA	NA	NA	NA	1	RM_II	Non-abi	NA	Bacillus wiedmannii	Bacillus wiedmannii	NA
GCA_001008665.1	AbiO	KLA35976.1	NA	NA	NA	NA	NA	NA	NA	NA	NA	1	AbiO	Possible abi	ASM100866v1	Bacillus cereus	Bacillus cereus	NA	6159495	Scaffold	NA	NA	KLA35976.1	KLA35976.1	NA	NA	NA	NA	NA	NA	NA	NA	NA	NA	NA	NA	NA	NA	NA	NA	NA	NA	1	AbiO	Unknown	NA	Bacillus cereus	Bacillus cereus	NA
GCA_001008665.1	AbiO	KLA36214.1	NA	NA	NA	NA	NA	NA	NA	NA	NA	1	AbiO	Possible abi	ASM100866v1	Bacillus cereus	Bacillus cereus	NA	6159495	Scaffold	NA	NA	KLA36214.1	KLA36214.1	NA	NA	NA	NA	NA	NA	NA	NA	NA	NA	NA	NA	NA	NA	NA	NA	NA	NA	1	AbiO	Unknown	NA	Bacillus cereus	Bacillus cereus	NA
GCA_001008665.1	CRISPR-Cas	KLA37297.1	KLA37298.1	KLA37299.1	NA	NA	NA	NA	NA	NA	NA	3	CAS_Class1-I-C	Non-abi	ASM100866v1	Bacillus cereus	Bacillus cereus	NA	6159495	Scaffold	NA	NA	KLA37297.1	KLA37299.1	NA	NA	NA	NA	NA	NA	NA	NA	NA	NA	NA	NA	NA	NA	NA	NA	NA	NA	1	CAS_other	Non-abi	NA	Bacillus cereus	Bacillus cereus	NA
GCA_001008665.1	DarTG	KLA23573.1	KLA23574.1	NA	NA	NA	NA	NA	NA	NA	NA	2	DarTG	Abi	ASM100866v1	Bacillus cereus	Bacillus cereus	NA	6159495	Scaffold	NA	NA	KLA23573.1	KLA23574.1	NA	NA	NA	NA	NA	NA	NA	NA	NA	NA	NA	NA	NA	NA	NA	NA	NA	NA	1	DarTG	Abi	NA	Bacillus cereus	Bacillus cereus	NA
GCA_001008665.1	Thoeris	KLA36291.1	KLA36292.1	NA	NA	NA	NA	NA	NA	NA	NA	2	Thoeris_I	Abi	ASM100866v1	Bacillus cereus	Bacillus cereus	NA	6159495	Scaffold	NA	NA	KLA36291.1	KLA36292.1	NA	NA	NA	NA	NA	NA	NA	NA	NA	NA	NA	NA	NA	NA	NA	NA	NA	NA	1	Thoeris_I	Abi	NA	Bacillus cereus	Bacillus cereus	NA
GCA_001008695.1	PD-T7-3	KLA01167.1	NA	NA	NA	NA	NA	NA	NA	NA	NA	1	PD-T7-3	Abi	ASM100869v1	Bacillus cereus	Bacillus cereus	NA	5699587	Scaffold	NA	NA	KLA01167.1	KLA01167.1	NA	NA	NA	NA	NA	NA	NA	NA	NA	NA	NA	NA	NA	NA	NA	NA	NA	NA	1	PD-T7-3	Abi	NA	Bacillus cereus	Bacillus cereus	NA
GCA_001008695.1	RM	KKZ96918.1	KKZ96919.1	KKZ96920.1	NA	NA	NA	NA	NA	NA	NA	3	RM_II	Non-abi	ASM100869v1	Bacillus cereus	Bacillus cereus	NA	5699587	Scaffold	NA	NA	KKZ96918.1	KKZ96920.1	NA	NA	NA	NA	NA	NA	NA	NA	NA	NA	NA	NA	NA	NA	NA	NA	NA	NA	1	RM_II	Non-abi	NA	Bacillus cereus	Bacillus cereus	NA
GCA_001008695.1	RM	KLA02524.1	KLA02525.1	NA	NA	NA	NA	NA	NA	NA	NA	2	RM_II	Non-abi	ASM100869v1	Bacillus cereus	Bacillus cereus	NA	5699587	Scaffold	NA	NA	KLA02524.1	KLA02525.1	NA	NA	NA	NA	NA	NA	NA	NA	NA	NA	NA	NA	NA	NA	NA	NA	NA	NA	1	RM_II	Non-abi	NA	Bacillus cereus	Bacillus cereus	NA
GCA_001008695.1	Uzume	KLA01234.1	NA	NA	NA	NA	NA	NA	NA	NA	NA	1	Uzume	Unknown	ASM100869v1	Bacillus cereus	Bacillus cereus	NA	5699587	Scaffold	NA	NA	KLA01234.1	KLA01234.1	NA	NA	NA	NA	NA	NA	NA	NA	NA	NA	NA	NA	NA	NA	NA	NA	NA	NA	1	Uzume	Unknown	NA	Bacillus cereus	Bacillus cereus	NA
GCA_001015005.1	Nhi	GAO62635.1	NA	NA	NA	NA	NA	NA	NA	NA	NA	1	Nhi	Non-abi	ASM101500v1	Bacillus anthracis	Bacillus anthracis	NA	5375137	Contig	NA	NA	GAO62635.1	GAO62635.1	NA	NA	NA	NA	NA	NA	NA	NA	NA	NA	NA	NA	NA	NA	NA	NA	NA	NA	1	Nhi	Non-abi	NA	Bacillus anthracis	Bacillus anthracis	NA
GCA_001015025.1	Nhi	GAO68332.1	NA	NA	NA	NA	NA	NA	NA	NA	NA	1	Nhi	Non-abi	ASM101502v1	Bacillus anthracis	Bacillus anthracis	NA	5449821	Contig	NA	NA	GAO68332.1	GAO68332.1	NA	NA	NA	NA	NA	NA	NA	NA	NA	NA	NA	NA	NA	NA	NA	NA	NA	NA	1	Nhi	Non-abi	NA	Bacillus anthracis	Bacillus anthracis	NA
GCA_001017635.1	AbiO	AKJ62702.1	NA	NA	NA	NA	NA	NA	NA	NA	NA	1	AbiO	Possible abi	ASM101763v1	Bacillus thuringiensis	Bacillus thuringiensis	NA	6784135	Complete Genome	NA	NA	AKJ62702.1	AKJ62702.1	NA	NA	NA	NA	NA	NA	NA	NA	NA	NA	NA	NA	NA	NA	NA	NA	NA	NA	1	AbiO	Unknown	NA	Bacillus thuringiensis	Bacillus thuringiensis	NA
GCA_001017635.1	AbiQ	AKJ62998.1	NA	NA	NA	NA	NA	NA	NA	NA	NA	1	AbiQ	Abi	ASM101763v1	Bacillus thuringiensis	Bacillus thuringiensis	NA	6784135	Complete Genome	NA	NA	AKJ62998.1	AKJ62998.1	NA	NA	NA	NA	NA	NA	NA	NA	NA	NA	NA	NA	NA	NA	NA	NA	NA	NA	1	AbiQ	Abi	NA	Bacillus thuringiensis	Bacillus thuringiensis	NA
GCA_001017635.1	AVAST	AKJ57159.1	NA	NA	NA	NA	NA	NA	NA	NA	NA	1	AVAST_II	Abi	ASM101763v1	Bacillus thuringiensis	Bacillus thuringiensis	NA	6784135	Complete Genome	NA	NA	AKJ57159.1	AKJ57159.1	NA	NA	NA	NA	NA	NA	NA	NA	NA	NA	NA	NA	NA	NA	NA	NA	NA	NA	1	AVAST_II	Abi	NA	Bacillus thuringiensis	Bacillus thuringiensis	NA
GCA_001017635.1	DarTG	AKJ62787.1	AKJ62788.1	NA	NA	NA	NA	NA	NA	NA	NA	2	DarTG	Abi	ASM101763v1	Bacillus thuringiensis	Bacillus thuringiensis	NA	6784135	Complete Genome	NA	NA	AKJ62787.1	AKJ62788.1	NA	NA	NA	NA	NA	NA	NA	NA	NA	NA	NA	NA	NA	NA	NA	NA	NA	NA	1	DarTG	Abi	NA	Bacillus thuringiensis	Bacillus thuringiensis	NA
GCA_001017635.1	DRT	AKJ62527.1	NA	NA	NA	NA	NA	NA	NA	NA	NA	1	DRT_Type7	Unknown	ASM101763v1	Bacillus thuringiensis	Bacillus thuringiensis	NA	6784135	Complete Genome	NA	NA	AKJ62527.1	AKJ62527.1	NA	NA	NA	NA	NA	NA	NA	NA	NA	NA	NA	NA	NA	NA	NA	NA	NA	NA	1	DRT_Class1	Unknown	NA	Bacillus thuringiensis	Bacillus thuringiensis	NA
GCA_001029875.1	DRT	KLV20369.1	NA	NA	NA	NA	NA	NA	NA	NA	NA	1	DRT_Type2	Unknown	RIT_375_V1	Bacillus anthracis	Bacillus anthracis	NA	5677918	Contig	NA	NA	KLV20369.1	KLV20369.1	NA	NA	NA	NA	NA	NA	NA	NA	NA	NA	NA	NA	NA	NA	NA	NA	NA	NA	1	DRT_Class2	Unknown	NA	Bacillus anthracis	Bacillus anthracis	NA
GCA_001029875.1	Dynamins	KLV20360.1	KLV20361.1	NA	NA	NA	NA	NA	NA	NA	NA	2	Eleos	Unknown	RIT_375_V1	Bacillus anthracis	Bacillus anthracis	NA	5677918	Contig	NA	NA	KLV20360.1	KLV20361.1	NA	NA	NA	NA	NA	NA	NA	NA	NA	NA	NA	NA	NA	NA	NA	NA	NA	NA	1	Dynamins	Unknown	NA	Bacillus anthracis	Bacillus anthracis	NA
GCA_001029875.1	PD-T7-2	KLV18969.1	KLV18970.1	NA	NA	NA	NA	NA	NA	NA	NA	2	PD-T7-2	Abi	RIT_375_V1	Bacillus anthracis	Bacillus anthracis	NA	5677918	Contig	NA	NA	KLV18969.1	KLV18970.1	NA	NA	NA	NA	NA	NA	NA	NA	NA	NA	NA	NA	NA	NA	NA	NA	NA	NA	1	PD-T7-2	Unknown	NA	Bacillus anthracis	Bacillus anthracis	NA
GCA_001029875.1	RM	KLV17492.1	KLV17493.1	KLV17494.1	NA	NA	NA	NA	NA	NA	NA	3	RM_I	Non-abi	RIT_375_V1	Bacillus anthracis	Bacillus anthracis	NA	5677918	Contig	NA	NA	KLV17492.1	KLV17494.1	NA	NA	NA	NA	NA	NA	NA	NA	NA	NA	NA	NA	NA	NA	NA	NA	NA	NA	1	RM_I	Non-abi	NA	Bacillus anthracis	Bacillus anthracis	NA
GCA_001029875.1	RM	KLV20371.1	KLV20372.1	NA	NA	NA	NA	NA	NA	NA	NA	2	RM_II	Non-abi	RIT_375_V1	Bacillus anthracis	Bacillus anthracis	NA	5677918	Contig	NA	NA	KLV20371.1	KLV20372.1	NA	NA	NA	NA	NA	NA	NA	NA	NA	NA	NA	NA	NA	NA	NA	NA	NA	NA	1	RM_II	Non-abi	NA	Bacillus anthracis	Bacillus anthracis	NA
GCA_001029875.1	Shango	KLV18962.1	KLV18963.1	KLV18964.1	NA	NA	NA	NA	NA	NA	NA	3	Shango	Unknown	RIT_375_V1	Bacillus anthracis	Bacillus anthracis	NA	5677918	Contig	NA	NA	KLV18962.1	KLV18964.1	NA	NA	NA	NA	NA	NA	NA	NA	NA	NA	NA	NA	NA	NA	NA	NA	NA	NA	1	Shango	Unknown	NA	Bacillus anthracis	Bacillus anthracis	NA
GCA_001043655.1	Druantia	KMN72584.1	KMN72585.1	KMN72586.1	KMN72587.1	NA	NA	NA	NA	NA	NA	4	Druantia_I	Unknown	ASM104365v1	Bacillus cereus	Bacillus cereus	NA	5150922	Contig	NA	NA	KMN72584.1	KMN72587.1	NA	NA	NA	NA	NA	NA	NA	NA	NA	NA	NA	NA	NA	NA	NA	NA	NA	NA	1	Druantia_other	Unknown	NA	Bacillus cereus	Bacillus cereus	NA
GCA_001043655.1	RM	KMN72590.1	KMN72591.1	NA	NA	NA	NA	NA	NA	NA	NA	2	RM_I	Non-abi	ASM104365v1	Bacillus cereus	Bacillus cereus	NA	5150922	Contig	NA	NA	KMN72590.1	KMN72591.1	NA	NA	NA	NA	NA	NA	NA	NA	NA	NA	NA	NA	NA	NA	NA	NA	NA	NA	1	RM_I	Non-abi	NA	Bacillus cereus	Bacillus cereus	NA
GCA_001043655.1	Thoeris	KMN72582.1	KMN72583.1	NA	NA	NA	NA	NA	NA	NA	NA	2	Thoeris_I	Abi	ASM104365v1	Bacillus cereus	Bacillus cereus	NA	5150922	Contig	NA	NA	KMN72582.1	KMN72583.1	NA	NA	NA	NA	NA	NA	NA	NA	NA	NA	NA	NA	NA	NA	NA	NA	NA	NA	1	Thoeris_I	Abi	NA	Bacillus cereus	Bacillus cereus	NA
GCA_001044475.1	Dsr	KMP23855.1	NA	NA	NA	NA	NA	NA	NA	NA	NA	1	Dsr	Abi	ASM104447v1	Bacillus cereus	Bacillus cereus	NA	5477362	Scaffold	NA	NA	KMP23855.1	KMP23855.1	NA	NA	NA	NA	NA	NA	NA	NA	NA	NA	NA	NA	NA	NA	NA	NA	NA	NA	1	Dsr	Abi	NA	Bacillus cereus	Bacillus cereus	NA
GCA_001044475.1	Lamassu	KMP21990.1	KMP21991.1	NA	NA	NA	NA	NA	NA	NA	NA	2	Lamassu	Abi	ASM104447v1	Bacillus cereus	Bacillus cereus	NA	5477362	Scaffold	NA	NA	KMP21990.1	KMP21991.1	NA	NA	NA	NA	NA	NA	NA	NA	NA	NA	NA	NA	NA	NA	NA	NA	NA	NA	1	Lamassu	Abi	NA	Bacillus cereus	Bacillus cereus	NA
GCA_001044475.1	RM	KMP20389.1	NA	NA	NA	NA	NA	NA	NA	NA	NA	1	RM_IIG	Non-abi	ASM104447v1	Bacillus cereus	Bacillus cereus	NA	5477362	Scaffold	NA	NA	KMP20389.1	KMP20389.1	NA	NA	NA	NA	NA	NA	NA	NA	NA	NA	NA	NA	NA	NA	NA	NA	NA	NA	1	RM_IIG	Non-abi	NA	Bacillus cereus	Bacillus cereus	NA
GCA_001044485.1	BREX	KMP18544.1	KMP18545.1	KMP18546.1	KMP18547.1	KMP18548.1	KMP18549.1	KMP18550.1	NA	NA	NA	7	BREX_V	Non-abi	ASM104448v1	Bacillus cereus	Bacillus cereus	NA	5841213	Scaffold	NA	NA	KMP18544.1	KMP18550.1	NA	NA	NA	NA	NA	NA	NA	NA	NA	NA	NA	NA	NA	NA	NA	NA	NA	NA	1	BREX_V	Non-abi	NA	Bacillus cereus	Bacillus cereus	NA
GCA_001044485.1	RM	KMP15574.1	KMP15575.1	KMP15576.1	NA	NA	NA	NA	NA	NA	NA	3	RM_I	Non-abi	ASM104448v1	Bacillus cereus	Bacillus cereus	NA	5841213	Scaffold	NA	NA	KMP15574.1	KMP15576.1	NA	NA	NA	NA	NA	NA	NA	NA	NA	NA	NA	NA	NA	NA	NA	NA	NA	NA	1	RM_I	Non-abi	NA	Bacillus cereus	Bacillus cereus	NA
GCA_001044555.1	AbiG	KMQ27008.1	KMQ27009.1	NA	NA	NA	NA	NA	NA	NA	NA	2	AbiG	Abi	ASM104455v1	Bacillus cereus	Bacillus cereus	NA	5565414	Scaffold	NA	NA	KMQ27008.1	KMQ27009.1	NA	NA	NA	NA	NA	NA	NA	NA	NA	NA	NA	NA	NA	NA	NA	NA	NA	NA	1	AbiG	Abi	NA	Bacillus cereus	Bacillus cereus	NA
GCA_001044555.1	RM	KMQ27259.1	KMQ27260.1	NA	NA	NA	NA	NA	NA	NA	NA	2	RM_III	Non-abi	ASM104455v1	Bacillus cereus	Bacillus cereus	NA	5565414	Scaffold	NA	NA	KMQ27259.1	KMQ27260.1	NA	NA	NA	NA	NA	NA	NA	NA	NA	NA	NA	NA	NA	NA	NA	NA	NA	NA	1	RM_III	Non-abi	NA	Bacillus cereus	Bacillus cereus	NA
GCA_001044565.1	Septu	KMP38512.1	KMP38513.1	NA	NA	NA	NA	NA	NA	NA	NA	2	Septu	Possible abi	ASM104456v1	Bacillus cereus	Bacillus cereus	NA	5926033	Scaffold	NA	NA	KMP38512.1	KMP38513.1	NA	NA	NA	NA	NA	NA	NA	NA	NA	NA	NA	NA	NA	NA	NA	NA	NA	NA	1	Septu_I	Possible abi	NA	Bacillus cereus	Bacillus cereus	NA
GCA_001044565.1	Wadjet	KMP38517.1	KMP38518.1	KMP38519.1	KMP38520.1	NA	NA	NA	NA	NA	NA	4	Wadjet_II	Non-abi	ASM104456v1	Bacillus cereus	Bacillus cereus	NA	5926033	Scaffold	NA	NA	KMP38517.1	KMP38520.1	NA	NA	NA	NA	NA	NA	NA	NA	NA	NA	NA	NA	NA	NA	NA	NA	NA	NA	1	Wadjet_II	Non-abi	NA	Bacillus cereus	Bacillus cereus	NA
GCA_001044575.1	Dynamins	KMP24310.1	KMP24311.1	NA	NA	NA	NA	NA	NA	NA	NA	2	Eleos	Unknown	ASM104457v1	Bacillus wiedmannii	Bacillus wiedmannii	NA	5523305	Scaffold	NA	NA	KMP24310.1	KMP24311.1	NA	NA	NA	NA	NA	NA	NA	NA	NA	NA	NA	NA	NA	NA	NA	NA	NA	NA	1	Dynamins	Unknown	NA	Bacillus wiedmannii	Bacillus wiedmannii	NA
GCA_001044585.1	CBASS	KMP61066.1	KMP61067.1	NA	NA	NA	NA	NA	NA	NA	NA	2	CBASS_I	Abi	ASM104458v1	Bacillus cereus	Bacillus cereus	NA	5226364	Scaffold	NA	NA	KMP61066.1	KMP61067.1	NA	NA	NA	NA	NA	NA	NA	NA	NA	NA	NA	NA	NA	NA	NA	NA	NA	NA	1	CBASS_I	Abi	NA	Bacillus cereus	Bacillus cereus	NA
GCA_001044585.1	PD-T7-4	KMP61068.1	NA	NA	NA	NA	NA	NA	NA	NA	NA	1	PD-T7-4	Abi	ASM104458v1	Bacillus cereus	Bacillus cereus	NA	5226364	Scaffold	NA	NA	KMP61068.1	KMP61068.1	NA	NA	NA	NA	NA	NA	NA	NA	NA	NA	NA	NA	NA	NA	NA	NA	NA	NA	1	PD-T7-4	Abi	NA	Bacillus cereus	Bacillus cereus	NA
GCA_001044635.1	Gabija	KMP40152.1	KMP40153.1	NA	NA	NA	NA	NA	NA	NA	NA	2	Gabija	Abi	ASM104463v1	Bacillus cereus	Bacillus cereus	NA	5285291	Scaffold	NA	NA	KMP40152.1	KMP40153.1	NA	NA	NA	NA	NA	NA	NA	NA	NA	NA	NA	NA	NA	NA	NA	NA	NA	NA	1	Gabija	Abi	NA	Bacillus cereus	Bacillus cereus	NA
GCA_001044635.1	Lamassu	KMP43469.1	KMP43471.1	NA	NA	NA	NA	NA	NA	NA	NA	2	Lamassu	Abi	ASM104463v1	Bacillus cereus	Bacillus cereus	NA	5285291	Scaffold	NA	NA	KMP43469.1	KMP43471.1	NA	NA	NA	NA	NA	NA	NA	NA	NA	NA	NA	NA	NA	NA	NA	NA	NA	NA	1	Lamassu	Abi	NA	Bacillus cereus	Bacillus cereus	NA
GCA_001044655.1	Hachiman	KMQ32228.1	KMQ32229.1	NA	NA	NA	NA	NA	NA	NA	NA	2	Hachiman	Abi	ASM104465v1	Bacillus cereus	Bacillus cereus	NA	6069941	Scaffold	NA	NA	KMQ32228.1	KMQ32229.1	NA	NA	NA	NA	NA	NA	NA	NA	NA	NA	NA	NA	NA	NA	NA	NA	NA	NA	1	Hachiman_I	Abi	NA	Bacillus cereus	Bacillus cereus	NA
GCA_001044655.1	Thoeris	KMQ31338.1	KMQ31339.1	NA	NA	NA	NA	NA	NA	NA	NA	2	Thoeris_I	Abi	ASM104465v1	Bacillus cereus	Bacillus cereus	NA	6069941	Scaffold	NA	NA	KMQ31338.1	KMQ31339.1	NA	NA	NA	NA	NA	NA	NA	NA	NA	NA	NA	NA	NA	NA	NA	NA	NA	NA	1	Thoeris_I	Abi	NA	Bacillus cereus	Bacillus cereus	NA
GCA_001044655.1	Thoeris	KMQ31454.1	KMQ31455.1	NA	NA	NA	NA	NA	NA	NA	NA	2	Thoeris_I	Abi	ASM104465v1	Bacillus cereus	Bacillus cereus	NA	6069941	Scaffold	NA	NA	KMQ31454.1	KMQ31455.1	NA	NA	NA	NA	NA	NA	NA	NA	NA	NA	NA	NA	NA	NA	NA	NA	NA	NA	1	Thoeris_I	Abi	NA	Bacillus cereus	Bacillus cereus	NA
GCA_001044655.1	Thoeris	KMQ31910.1	KMQ31911.1	NA	NA	NA	NA	NA	NA	NA	NA	2	Thoeris_I	Abi	ASM104465v1	Bacillus cereus	Bacillus cereus	NA	6069941	Scaffold	NA	NA	KMQ31910.1	KMQ31911.1	NA	NA	NA	NA	NA	NA	NA	NA	NA	NA	NA	NA	NA	NA	NA	NA	NA	NA	1	Thoeris_I	Abi	NA	Bacillus cereus	Bacillus cereus	NA
GCA_001044665.1	Hachiman	KMP63797.1	KMP63798.1	NA	NA	NA	NA	NA	NA	NA	NA	2	Hachiman	Abi	ASM104466v1	Bacillus cereus	Bacillus cereus	NA	5513419	Contig	NA	NA	KMP63797.1	KMP63798.1	NA	NA	NA	NA	NA	NA	NA	NA	NA	NA	NA	NA	NA	NA	NA	NA	NA	NA	1	Hachiman_I	Abi	NA	Bacillus cereus	Bacillus cereus	NA
GCA_001044665.1	RM	KMP77023.1	KMP77024.1	KMP77029.1	NA	NA	NA	NA	NA	NA	NA	3	RM_I	Non-abi	ASM104466v1	Bacillus cereus	Bacillus cereus	NA	5513419	Contig	NA	NA	KMP77023.1	KMP77029.1	NA	NA	NA	NA	NA	NA	NA	NA	NA	NA	NA	NA	NA	NA	NA	NA	NA	NA	1	RM_I	Non-abi	NA	Bacillus cereus	Bacillus cereus	NA
GCA_001044735.1	Hachiman	KMP83125.1	KMP83126.1	NA	NA	NA	NA	NA	NA	NA	NA	2	Hachiman	Abi	ASM104473v1	Bacillus cereus	Bacillus cereus	NA	5552607	Scaffold	NA	NA	KMP83125.1	KMP83126.1	NA	NA	NA	NA	NA	NA	NA	NA	NA	NA	NA	NA	NA	NA	NA	NA	NA	NA	1	Hachiman_I	Abi	NA	Bacillus cereus	Bacillus cereus	NA
GCA_001044735.1	PD-T7-3	KMP83153.1	NA	NA	NA	NA	NA	NA	NA	NA	NA	1	PD-T7-3	Abi	ASM104473v1	Bacillus cereus	Bacillus cereus	NA	5552607	Scaffold	NA	NA	KMP83153.1	KMP83153.1	NA	NA	NA	NA	NA	NA	NA	NA	NA	NA	NA	NA	NA	NA	NA	NA	NA	NA	1	PD-T7-3	Abi	NA	Bacillus cereus	Bacillus cereus	NA
GCA_001044735.1	Pycsar	KMP79310.1	KMP79311.1	NA	NA	NA	NA	NA	NA	NA	NA	2	Pycsar	Abi	ASM104473v1	Bacillus cereus	Bacillus cereus	NA	5552607	Scaffold	NA	NA	KMP79310.1	KMP79311.1	NA	NA	NA	NA	NA	NA	NA	NA	NA	NA	NA	NA	NA	NA	NA	NA	NA	NA	1	Pycsar	Abi	NA	Bacillus cereus	Bacillus cereus	NA
GCA_001044735.1	Pycsar	KMP80167.1	KMP80168.1	NA	NA	NA	NA	NA	NA	NA	NA	2	Pycsar	Abi	ASM104473v1	Bacillus cereus	Bacillus cereus	NA	5552607	Scaffold	NA	NA	KMP80167.1	KMP80168.1	NA	NA	NA	NA	NA	NA	NA	NA	NA	NA	NA	NA	NA	NA	NA	NA	NA	NA	1	Pycsar	Abi	NA	Bacillus cereus	Bacillus cereus	NA
GCA_001044735.1	RM	KMP87655.1	NA	NA	NA	NA	NA	NA	NA	NA	NA	1	RM_IV	Non-abi	ASM104473v1	Bacillus cereus	Bacillus cereus	NA	5552607	Scaffold	NA	NA	KMP87655.1	KMP87655.1	NA	NA	NA	NA	NA	NA	NA	NA	NA	NA	NA	NA	NA	NA	NA	NA	NA	NA	1	RM_IV	Non-abi	NA	Bacillus cereus	Bacillus cereus	NA
GCA_001044735.1	Uzume	KMP83113.1	NA	NA	NA	NA	NA	NA	NA	NA	NA	1	Uzume	Unknown	ASM104473v1	Bacillus cereus	Bacillus cereus	NA	5552607	Scaffold	NA	NA	KMP83113.1	KMP83113.1	NA	NA	NA	NA	NA	NA	NA	NA	NA	NA	NA	NA	NA	NA	NA	NA	NA	NA	1	Uzume	Unknown	NA	Bacillus cereus	Bacillus cereus	NA
GCA_001044745.1	RM	KMP92802.1	KMP92803.1	KMP92804.1	NA	NA	NA	NA	NA	NA	NA	3	RM_II	Non-abi	ASM104474v1	Bacillus wiedmannii	Bacillus wiedmannii	NA	5414722	Scaffold	NA	NA	KMP92802.1	KMP92804.1	NA	NA	NA	NA	NA	NA	NA	NA	NA	NA	NA	NA	NA	NA	NA	NA	NA	NA	1	RM_II	Non-abi	NA	Bacillus wiedmannii	Bacillus wiedmannii	NA
GCA_001044745.1	RM	KMP98605.1	KMP98606.1	KMP98607.1	NA	NA	NA	NA	NA	NA	NA	3	RM_I	Non-abi	ASM104474v1	Bacillus wiedmannii	Bacillus wiedmannii	NA	5414722	Scaffold	NA	NA	KMP98605.1	KMP98607.1	NA	NA	NA	NA	NA	NA	NA	NA	NA	NA	NA	NA	NA	NA	NA	NA	NA	NA	1	RM_I	Non-abi	NA	Bacillus wiedmannii	Bacillus wiedmannii	NA
GCA_001044775.1	Hachiman	KMP61300.1	KMP61301.1	NA	NA	NA	NA	NA	NA	NA	NA	2	Hachiman	Abi	ASM104477v1	Bacillus toyonensis	Bacillus toyonensis	NA	5582832	Scaffold	NA	NA	KMP61300.1	KMP61301.1	NA	NA	NA	NA	NA	NA	NA	NA	NA	NA	NA	NA	NA	NA	NA	NA	NA	NA	1	Hachiman_I	Abi	NA	Bacillus toyonensis	Bacillus toyonensis	NA
GCA_001044775.1	RM	KMP61296.1	KMP61297.1	KMP61298.1	NA	NA	NA	NA	NA	NA	NA	3	RM_I	Non-abi	ASM104477v1	Bacillus toyonensis	Bacillus toyonensis	NA	5582832	Scaffold	NA	NA	KMP61296.1	KMP61298.1	NA	NA	NA	NA	NA	NA	NA	NA	NA	NA	NA	NA	NA	NA	NA	NA	NA	NA	1	RM_I	Non-abi	NA	Bacillus toyonensis	Bacillus toyonensis	NA
GCA_001044795.1	Gabija	KMP67182.1	KMP67183.1	NA	NA	NA	NA	NA	NA	NA	NA	2	Gabija	Abi	ASM104479v1	Bacillus cereus	Bacillus cereus	NA	5530488	Scaffold	NA	NA	KMP67182.1	KMP67183.1	NA	NA	NA	NA	NA	NA	NA	NA	NA	NA	NA	NA	NA	NA	NA	NA	NA	NA	1	Gabija	Abi	NA	Bacillus cereus	Bacillus cereus	NA
GCA_001044795.1	Lamassu	KMP69674.1	KMP69676.1	NA	NA	NA	NA	NA	NA	NA	NA	2	Lamassu	Abi	ASM104479v1	Bacillus cereus	Bacillus cereus	NA	5530488	Scaffold	NA	NA	KMP69674.1	KMP69676.1	NA	NA	NA	NA	NA	NA	NA	NA	NA	NA	NA	NA	NA	NA	NA	NA	NA	NA	1	Lamassu	Abi	NA	Bacillus cereus	Bacillus cereus	NA
GCA_001044815.1	Dazbog	KMP78182.1	KMP78183.1	NA	NA	NA	NA	NA	NA	NA	NA	2	Dazbog	Abi	ASM104481v1	Bacillus cereus	Bacillus cereus	NA	6226076	Contig	NA	NA	KMP78182.1	KMP78183.1	NA	NA	NA	NA	NA	NA	NA	NA	NA	NA	NA	NA	NA	NA	NA	NA	NA	NA	1	Dazbog	Abi	NA	Bacillus cereus	Bacillus cereus	NA
GCA_001044815.1	Dsr	KMP76784.1	NA	NA	NA	NA	NA	NA	NA	NA	NA	1	Dsr	Abi	ASM104481v1	Bacillus cereus	Bacillus cereus	NA	6226076	Contig	NA	NA	KMP76784.1	KMP76784.1	NA	NA	NA	NA	NA	NA	NA	NA	NA	NA	NA	NA	NA	NA	NA	NA	NA	NA	1	Dsr	Abi	NA	Bacillus cereus	Bacillus cereus	NA
GCA_001044815.1	PD-Lambda-5	KMP78180.1	KMP78181.1	NA	NA	NA	NA	NA	NA	NA	NA	2	PD-Lambda-5	Possible abi	ASM104481v1	Bacillus cereus	Bacillus cereus	NA	6226076	Contig	NA	NA	KMP78180.1	KMP78181.1	NA	NA	NA	NA	NA	NA	NA	NA	NA	NA	NA	NA	NA	NA	NA	NA	NA	NA	1	PD-Lambda-5	Possible abi	NA	Bacillus cereus	Bacillus cereus	NA
GCA_001044815.1	RM	KMP75222.1	KMP75223.1	KMP75224.1	NA	NA	NA	NA	NA	NA	NA	3	RM_II	Non-abi	ASM104481v1	Bacillus cereus	Bacillus cereus	NA	6226076	Contig	NA	NA	KMP75222.1	KMP75224.1	NA	NA	NA	NA	NA	NA	NA	NA	NA	NA	NA	NA	NA	NA	NA	NA	NA	NA	1	RM_II	Non-abi	NA	Bacillus cereus	Bacillus cereus	NA
GCA_001044815.1	ShosTA	KMP74629.1	KMP74630.1	NA	NA	NA	NA	NA	NA	NA	NA	2	ShosTA	Possible abi	ASM104481v1	Bacillus cereus	Bacillus cereus	NA	6226076	Contig	NA	NA	KMP74629.1	KMP74630.1	NA	NA	NA	NA	NA	NA	NA	NA	NA	NA	NA	NA	NA	NA	NA	NA	NA	NA	1	ShosTA	Possible abi	NA	Bacillus cereus	Bacillus cereus	NA
GCA_001044825.1	Hachiman	KMP81855.1	KMP81856.1	NA	NA	NA	NA	NA	NA	NA	NA	2	Hachiman	Abi	ASM104482v1	Bacillus cereus	Bacillus cereus	NA	6090848	Scaffold	NA	NA	KMP81855.1	KMP81856.1	NA	NA	NA	NA	NA	NA	NA	NA	NA	NA	NA	NA	NA	NA	NA	NA	NA	NA	1	Hachiman_I	Abi	NA	Bacillus cereus	Bacillus cereus	NA
GCA_001044825.1	PD-T7-3	KMP87730.1	NA	NA	NA	NA	NA	NA	NA	NA	NA	1	PD-T7-3	Abi	ASM104482v1	Bacillus cereus	Bacillus cereus	NA	6090848	Scaffold	NA	NA	KMP87730.1	KMP87730.1	NA	NA	NA	NA	NA	NA	NA	NA	NA	NA	NA	NA	NA	NA	NA	NA	NA	NA	1	PD-T7-3	Abi	NA	Bacillus cereus	Bacillus cereus	NA
GCA_001044825.1	RM	KMP81865.1	KMP81866.1	NA	NA	NA	NA	NA	NA	NA	NA	2	RM_I	Non-abi	ASM104482v1	Bacillus cereus	Bacillus cereus	NA	6090848	Scaffold	NA	NA	KMP81865.1	KMP81866.1	NA	NA	NA	NA	NA	NA	NA	NA	NA	NA	NA	NA	NA	NA	NA	NA	NA	NA	1	RM_I	Non-abi	NA	Bacillus cereus	Bacillus cereus	NA
GCA_001044825.1	Uzume	KMP90331.1	NA	NA	NA	NA	NA	NA	NA	NA	NA	1	Uzume	Unknown	ASM104482v1	Bacillus cereus	Bacillus cereus	NA	6090848	Scaffold	NA	NA	KMP90331.1	KMP90331.1	NA	NA	NA	NA	NA	NA	NA	NA	NA	NA	NA	NA	NA	NA	NA	NA	NA	NA	1	Uzume	Unknown	NA	Bacillus cereus	Bacillus cereus	NA
GCA_001044855.1	AbiO	KMQ24387.1	NA	NA	NA	NA	NA	NA	NA	NA	NA	1	AbiO	Possible abi	ASM104485v1	Bacillus cereus	Bacillus cereus	NA	6759149	Scaffold	NA	NA	KMQ24387.1	KMQ24387.1	NA	NA	NA	NA	NA	NA	NA	NA	NA	NA	NA	NA	NA	NA	NA	NA	NA	NA	1	AbiO	Unknown	NA	Bacillus cereus	Bacillus cereus	NA
GCA_001044855.1	DarTG	KMQ19865.1	KMQ19866.1	NA	NA	NA	NA	NA	NA	NA	NA	2	DarTG	Abi	ASM104485v1	Bacillus cereus	Bacillus cereus	NA	6759149	Scaffold	NA	NA	KMQ19865.1	KMQ19866.1	NA	NA	NA	NA	NA	NA	NA	NA	NA	NA	NA	NA	NA	NA	NA	NA	NA	NA	1	DarTG	Abi	NA	Bacillus cereus	Bacillus cereus	NA
GCA_001044855.1	Thoeris	KMQ07576.1	KMQ07577.1	NA	NA	NA	NA	NA	NA	NA	NA	2	Thoeris_I	Abi	ASM104485v1	Bacillus cereus	Bacillus cereus	NA	6759149	Scaffold	NA	NA	KMQ07576.1	KMQ07577.1	NA	NA	NA	NA	NA	NA	NA	NA	NA	NA	NA	NA	NA	NA	NA	NA	NA	NA	1	Thoeris_I	Abi	NA	Bacillus cereus	Bacillus cereus	NA
GCA_001044875.1	Lamassu	KMQ09177.1	KMQ09178.1	NA	NA	NA	NA	NA	NA	NA	NA	2	Lamassu	Abi	ASM104487v1	Bacillus cereus	Bacillus cereus	NA	5791233	Scaffold	NA	NA	KMQ09177.1	KMQ09178.1	NA	NA	NA	NA	NA	NA	NA	NA	NA	NA	NA	NA	NA	NA	NA	NA	NA	NA	1	Lamassu	Abi	NA	Bacillus cereus	Bacillus cereus	NA
GCA_001044875.1	RM	KMP97474.1	KMP97475.1	NA	NA	NA	NA	NA	NA	NA	NA	2	RM_II	Non-abi	ASM104487v1	Bacillus cereus	Bacillus cereus	NA	5791233	Scaffold	NA	NA	KMP97474.1	KMP97475.1	NA	NA	NA	NA	NA	NA	NA	NA	NA	NA	NA	NA	NA	NA	NA	NA	NA	NA	1	RM_II	Non-abi	NA	Bacillus cereus	Bacillus cereus	NA
GCA_001044895.1	RM	KMQ11236.1	NA	NA	NA	NA	NA	NA	NA	NA	NA	1	RM_IV	Non-abi	ASM104489v1	Bacillus cereus	Bacillus cereus	NA	5618923	Scaffold	NA	NA	KMQ11236.1	KMQ11236.1	NA	NA	NA	NA	NA	NA	NA	NA	NA	NA	NA	NA	NA	NA	NA	NA	NA	NA	1	RM_IV	Non-abi	NA	Bacillus cereus	Bacillus cereus	NA
GCA_001044895.1	RM	KMQ13448.1	KMQ13450.1	KMQ13451.1	NA	NA	NA	NA	NA	NA	NA	3	RM_I	Non-abi	ASM104489v1	Bacillus cereus	Bacillus cereus	NA	5618923	Scaffold	NA	NA	KMQ13448.1	KMQ13451.1	NA	NA	NA	NA	NA	NA	NA	NA	NA	NA	NA	NA	NA	NA	NA	NA	NA	NA	1	RM_I	Non-abi	NA	Bacillus cereus	Bacillus cereus	NA
GCA_001044895.1	RM	KMQ17276.1	KMQ17278.1	KMQ17279.1	NA	NA	NA	NA	NA	NA	NA	3	RM_I	Non-abi	ASM104489v1	Bacillus cereus	Bacillus cereus	NA	5618923	Scaffold	NA	NA	KMQ17276.1	KMQ17279.1	NA	NA	NA	NA	NA	NA	NA	NA	NA	NA	NA	NA	NA	NA	NA	NA	NA	NA	1	RM_I	Non-abi	NA	Bacillus cereus	Bacillus cereus	NA
GCA_001044895.1	RM	KMQ18718.1	KMQ18720.1	KMQ18721.1	NA	NA	NA	NA	NA	NA	NA	3	RM_I	Non-abi	ASM104489v1	Bacillus cereus	Bacillus cereus	NA	5618923	Scaffold	NA	NA	KMQ18718.1	KMQ18721.1	NA	NA	NA	NA	NA	NA	NA	NA	NA	NA	NA	NA	NA	NA	NA	NA	NA	NA	1	RM_I	Non-abi	NA	Bacillus cereus	Bacillus cereus	NA
GCA_001044895.1	RM	KMQ25194.1	KMQ25195.1	KMQ25197.1	NA	NA	NA	NA	NA	NA	NA	3	RM_I	Non-abi	ASM104489v1	Bacillus cereus	Bacillus cereus	NA	5618923	Scaffold	NA	NA	KMQ25194.1	KMQ25197.1	NA	NA	NA	NA	NA	NA	NA	NA	NA	NA	NA	NA	NA	NA	NA	NA	NA	NA	1	RM_I	Non-abi	NA	Bacillus cereus	Bacillus cereus	NA
GCA_001044895.1	SEFIR	KMQ12507.1	NA	NA	NA	NA	NA	NA	NA	NA	NA	1	SEFIR	Abi	ASM104489v1	Bacillus cereus	Bacillus cereus	NA	5618923	Scaffold	NA	NA	KMQ12507.1	KMQ12507.1	NA	NA	NA	NA	NA	NA	NA	NA	NA	NA	NA	NA	NA	NA	NA	NA	NA	NA	1	SEFIR	Abi	NA	Bacillus cereus	Bacillus cereus	NA
GCA_001044895.1	Uzume	KMQ13439.1	NA	NA	NA	NA	NA	NA	NA	NA	NA	1	Uzume	Unknown	ASM104489v1	Bacillus cereus	Bacillus cereus	NA	5618923	Scaffold	NA	NA	KMQ13439.1	KMQ13439.1	NA	NA	NA	NA	NA	NA	NA	NA	NA	NA	NA	NA	NA	NA	NA	NA	NA	NA	1	Uzume	Unknown	NA	Bacillus cereus	Bacillus cereus	NA
GCA_001044935.1	AbiQ	KMQ19150.1	NA	NA	NA	NA	NA	NA	NA	NA	NA	1	AbiQ	Abi	ASM104493v1	Bacillus mycoides	Bacillus mycoides	NA	6096796	Scaffold	NA	NA	KMQ19150.1	KMQ19150.1	NA	NA	NA	NA	NA	NA	NA	NA	NA	NA	NA	NA	NA	NA	NA	NA	NA	NA	1	AbiQ	Abi	NA	Bacillus mycoides	Bacillus mycoides	NA
GCA_001044935.1	RM	KMQ14012.1	KMQ14013.1	KMQ14014.1	NA	NA	NA	NA	NA	NA	NA	3	RM_I	Non-abi	ASM104493v1	Bacillus mycoides	Bacillus mycoides	NA	6096796	Scaffold	NA	NA	KMQ14012.1	KMQ14014.1	NA	NA	NA	NA	NA	NA	NA	NA	NA	NA	NA	NA	NA	NA	NA	NA	NA	NA	1	RM_I	Non-abi	NA	Bacillus mycoides	Bacillus mycoides	NA
GCA_001044935.1	Uzume	KMQ12943.1	NA	NA	NA	NA	NA	NA	NA	NA	NA	1	Uzume	Unknown	ASM104493v1	Bacillus mycoides	Bacillus mycoides	NA	6096796	Scaffold	NA	NA	KMQ12943.1	KMQ12943.1	NA	NA	NA	NA	NA	NA	NA	NA	NA	NA	NA	NA	NA	NA	NA	NA	NA	NA	1	Uzume	Unknown	NA	Bacillus mycoides	Bacillus mycoides	NA
GCA_001050335.1	CRISPR-Cas	KMT48365.1	KMT48366.1	KMT48367.1	KMT48368.1	KMT48369.1	KMT48370.1	KMT48371.1	KMT48372.1	NA	NA	8	CAS_Class1-I-B	Non-abi	ASM105033v1	Bacillus cytotoxicus	Bacillus cytotoxicus	NA	4113902	Scaffold	NA	NA	KMT48365.1	KMT48372.1	NA	NA	NA	NA	NA	NA	NA	NA	NA	NA	NA	NA	NA	NA	NA	NA	NA	NA	1	CAS_Class1-I-B	Non-abi	NA	Bacillus cytotoxicus	Bacillus cytotoxicus	NA
GCA_001050335.1	CRISPR-Cas	KMT51152.1	KMT51153.1	KMT51154.1	KMT51155.1	KMT51156.1	NA	NA	NA	NA	NA	5	CAS_Class1-I-B	Non-abi	ASM105033v1	Bacillus cytotoxicus	Bacillus cytotoxicus	NA	4113902	Scaffold	NA	NA	KMT51152.1	KMT51156.1	NA	NA	NA	NA	NA	NA	NA	NA	NA	NA	NA	NA	NA	NA	NA	NA	NA	NA	1	CAS_Class1-I-B	Non-abi	NA	Bacillus cytotoxicus	Bacillus cytotoxicus	NA
GCA_001050335.1	CRISPR-Cas	KMT51264.1	KMT51265.1	KMT51266.1	NA	NA	NA	NA	NA	NA	NA	3	CAS_Class2-II-C	Non-abi	ASM105033v1	Bacillus cytotoxicus	Bacillus cytotoxicus	NA	4113902	Scaffold	NA	NA	KMT51264.1	KMT51266.1	NA	NA	NA	NA	NA	NA	NA	NA	NA	NA	NA	NA	NA	NA	NA	NA	NA	NA	1	CAS_Class2-II-C	Non-abi	NA	Bacillus cytotoxicus	Bacillus cytotoxicus	NA
GCA_001050335.1	RM	KMT48883.1	KMT48884.1	NA	NA	NA	NA	NA	NA	NA	NA	2	RM_II	Non-abi	ASM105033v1	Bacillus cytotoxicus	Bacillus cytotoxicus	NA	4113902	Scaffold	NA	NA	KMT48883.1	KMT48884.1	NA	NA	NA	NA	NA	NA	NA	NA	NA	NA	NA	NA	NA	NA	NA	NA	NA	NA	1	RM_II	Non-abi	NA	Bacillus cytotoxicus	Bacillus cytotoxicus	NA
GCA_001050335.1	RM	KMT50233.1	KMT50234.1	KMT50235.1	NA	NA	NA	NA	NA	NA	NA	3	RM_II	Non-abi	ASM105033v1	Bacillus cytotoxicus	Bacillus cytotoxicus	NA	4113902	Scaffold	NA	NA	KMT50233.1	KMT50235.1	NA	NA	NA	NA	NA	NA	NA	NA	NA	NA	NA	NA	NA	NA	NA	NA	NA	NA	1	RM_II	Non-abi	NA	Bacillus cytotoxicus	Bacillus cytotoxicus	NA
GCA_001050335.1	RosmerTA	KMT50347.1	KMT50348.1	NA	NA	NA	NA	NA	NA	NA	NA	2	RosmerTA	Possible abi	ASM105033v1	Bacillus cytotoxicus	Bacillus cytotoxicus	NA	4113902	Scaffold	NA	NA	KMT50347.1	KMT50348.1	NA	NA	NA	NA	NA	NA	NA	NA	NA	NA	NA	NA	NA	NA	NA	NA	NA	NA	1	RosmerTA	Possible abi	NA	Bacillus cytotoxicus	Bacillus cytotoxicus	NA
GCA_001117785.1	RM	CKE81825.1	CKE81843.1	NA	NA	NA	NA	NA	NA	NA	NA	2	RM_II	Non-abi	9803_7#66	Bacillus paranthracis	Bacillus paranthracis	NA	5641962	Scaffold	NA	NA	CKE81825.1	CKE81843.1	NA	NA	NA	NA	NA	NA	NA	NA	NA	NA	NA	NA	NA	NA	NA	NA	NA	NA	1	RM_II	Non-abi	NA	Bacillus paranthracis	Bacillus paranthracis	NA
GCA_001182785.1	CRISPR-Cas	AKR13203.1	AKR13204.1	NA	NA	NA	NA	NA	NA	NA	NA	2	CAS_Class1-I-C	Non-abi	ASM118278v1	Bacillus thuringiensis	Bacillus thuringiensis	NA	6403459	Complete Genome	NA	NA	AKR13203.1	AKR13204.1	NA	NA	NA	NA	NA	NA	NA	NA	NA	NA	NA	NA	NA	NA	NA	NA	NA	NA	1	CAS_other	Non-abi	NA	Bacillus thuringiensis	Bacillus thuringiensis	NA
GCA_001183785.1	CRISPR-Cas	AKR38800.1	AKR38801.1	AKR38802.1	AKR38803.1	NA	NA	NA	NA	NA	NA	4	CAS_Class1-I-C	Non-abi	ASM118378v1	Bacillus thuringiensis serovar indiana	Bacillus thuringiensis	NA	6198448	Complete Genome	NA	NA	AKR38800.1	AKR38803.1	NA	NA	NA	NA	NA	NA	NA	NA	NA	NA	NA	NA	NA	NA	NA	NA	NA	NA	1	CAS_Class1-I-C	Non-abi	NA	Bacillus thuringiensis serovar indiana	Bacillus thuringiensis	NA
GCA_001183785.1	Paris	AKR38645.1	AKR38646.1	AKR38647.1	NA	NA	NA	NA	NA	NA	NA	3	Paris	Abi	ASM118378v1	Bacillus thuringiensis serovar indiana	Bacillus thuringiensis	NA	6198448	Complete Genome	NA	NA	AKR38645.1	AKR38647.1	NA	NA	NA	NA	NA	NA	NA	NA	NA	NA	NA	NA	NA	NA	NA	NA	NA	NA	1	Paris	Abi	NA	Bacillus thuringiensis serovar indiana	Bacillus thuringiensis	NA
GCA_001238465.1	PD-T7-5_1	KNH36142.1	NA	NA	NA	NA	NA	NA	NA	NA	NA	1	PD-T7-5_1	Possible abi	ASM123846v1	Bacillus thuringiensis	Bacillus thuringiensis	NA	5832130	Contig	NA	NA	KNH36142.1	KNH36142.1	NA	NA	NA	NA	NA	NA	NA	NA	NA	NA	NA	NA	NA	NA	NA	NA	NA	NA	1	PD-T7-5_1	Possible abi	NA	Bacillus thuringiensis	Bacillus thuringiensis	NA
GCA_001238465.1	RM	KNH41451.1	KNH41452.1	NA	NA	NA	NA	NA	NA	NA	NA	2	RM_II	Non-abi	ASM123846v1	Bacillus thuringiensis	Bacillus thuringiensis	NA	5832130	Contig	NA	NA	KNH41451.1	KNH41452.1	NA	NA	NA	NA	NA	NA	NA	NA	NA	NA	NA	NA	NA	NA	NA	NA	NA	NA	1	RM_II	Non-abi	NA	Bacillus thuringiensis	Bacillus thuringiensis	NA
GCA_001238465.1	ShosTA	KNH38599.1	KNH38600.1	NA	NA	NA	NA	NA	NA	NA	NA	2	ShosTA	Possible abi	ASM123846v1	Bacillus thuringiensis	Bacillus thuringiensis	NA	5832130	Contig	NA	NA	KNH38599.1	KNH38600.1	NA	NA	NA	NA	NA	NA	NA	NA	NA	NA	NA	NA	NA	NA	NA	NA	NA	NA	1	ShosTA	Possible abi	NA	Bacillus thuringiensis	Bacillus thuringiensis	NA
GCA_001272985.1	Nhi	KOM84099.1	NA	NA	NA	NA	NA	NA	NA	NA	NA	1	Nhi	Non-abi	BANT005-SEQ-1-ASM-1	Bacillus anthracis	Bacillus anthracis	NA	5460829	Contig	NA	NA	KOM84099.1	KOM84099.1	NA	NA	NA	NA	NA	NA	NA	NA	NA	NA	NA	NA	NA	NA	NA	NA	NA	NA	1	Nhi	Non-abi	NA	Bacillus anthracis	Bacillus anthracis	NA
GCA_001273005.1	Nhi	KOM69863.1	NA	NA	NA	NA	NA	NA	NA	NA	NA	1	Nhi	Non-abi	BANT006-SEQ-1-ASM-1	Bacillus anthracis	Bacillus anthracis	NA	5459421	Contig	NA	NA	KOM69863.1	KOM69863.1	NA	NA	NA	NA	NA	NA	NA	NA	NA	NA	NA	NA	NA	NA	NA	NA	NA	NA	1	Nhi	Non-abi	NA	Bacillus anthracis	Bacillus anthracis	NA
GCA_001273025.1	Nhi	KOM65457.1	NA	NA	NA	NA	NA	NA	NA	NA	NA	1	Nhi	Non-abi	BANT007-SEQ-1-ASM-1	Bacillus anthracis	Bacillus anthracis	NA	5458454	Contig	NA	NA	KOM65457.1	KOM65457.1	NA	NA	NA	NA	NA	NA	NA	NA	NA	NA	NA	NA	NA	NA	NA	NA	NA	NA	1	Nhi	Non-abi	NA	Bacillus anthracis	Bacillus anthracis	NA
GCA_001273045.1	Nhi	KOM77861.1	NA	NA	NA	NA	NA	NA	NA	NA	NA	1	Nhi	Non-abi	BANT008-SEQ-1-ASM-1	Bacillus anthracis	Bacillus anthracis	NA	5459622	Contig	NA	NA	KOM77861.1	KOM77861.1	NA	NA	NA	NA	NA	NA	NA	NA	NA	NA	NA	NA	NA	NA	NA	NA	NA	NA	1	Nhi	Non-abi	NA	Bacillus anthracis	Bacillus anthracis	NA
GCA_001273065.1	Nhi	KOM62748.1	NA	NA	NA	NA	NA	NA	NA	NA	NA	1	Nhi	Non-abi	BANT009-SEQ-1-ASM-1	Bacillus anthracis	Bacillus anthracis	NA	5450605	Contig	NA	NA	KOM62748.1	KOM62748.1	NA	NA	NA	NA	NA	NA	NA	NA	NA	NA	NA	NA	NA	NA	NA	NA	NA	NA	1	Nhi	Non-abi	NA	Bacillus anthracis	Bacillus anthracis	NA
GCA_001273085.1	Nhi	KOM93574.1	NA	NA	NA	NA	NA	NA	NA	NA	NA	1	Nhi	Non-abi	BANT010-SEQ-1-ASM-1	Bacillus anthracis	Bacillus anthracis	NA	5450989	Contig	NA	NA	KOM93574.1	KOM93574.1	NA	NA	NA	NA	NA	NA	NA	NA	NA	NA	NA	NA	NA	NA	NA	NA	NA	NA	1	Nhi	Non-abi	NA	Bacillus anthracis	Bacillus anthracis	NA
GCA_001273105.1	Nhi	KON03997.1	NA	NA	NA	NA	NA	NA	NA	NA	NA	1	Nhi	Non-abi	BANT012-SEQ-1-ASM-1	Bacillus anthracis	Bacillus anthracis	NA	5460763	Contig	NA	NA	KON03997.1	KON03997.1	NA	NA	NA	NA	NA	NA	NA	NA	NA	NA	NA	NA	NA	NA	NA	NA	NA	NA	1	Nhi	Non-abi	NA	Bacillus anthracis	Bacillus anthracis	NA
GCA_001273125.1	Nhi	KON16483.1	NA	NA	NA	NA	NA	NA	NA	NA	NA	1	Nhi	Non-abi	BANT013-SEQ-1-ASM-1	Bacillus anthracis	Bacillus anthracis	NA	5458728	Contig	NA	NA	KON16483.1	KON16483.1	NA	NA	NA	NA	NA	NA	NA	NA	NA	NA	NA	NA	NA	NA	NA	NA	NA	NA	1	Nhi	Non-abi	NA	Bacillus anthracis	Bacillus anthracis	NA
GCA_001273145.1	Nhi	KON21169.1	NA	NA	NA	NA	NA	NA	NA	NA	NA	1	Nhi	Non-abi	BANT014-SEQ-1-ASM-1	Bacillus anthracis	Bacillus anthracis	NA	5477942	Contig	NA	NA	KON21169.1	KON21169.1	NA	NA	NA	NA	NA	NA	NA	NA	NA	NA	NA	NA	NA	NA	NA	NA	NA	NA	1	Nhi	Non-abi	NA	Bacillus anthracis	Bacillus anthracis	NA
GCA_001275045.2	Gabija	OKO52207.1	OKO52208.1	NA	NA	NA	NA	NA	NA	NA	NA	2	Gabija	Abi	ASM127504v2	Bacillus toyonensis	Bacillus toyonensis	NA	5740808	Scaffold	NA	NA	OKO52207.1	OKO52208.1	NA	NA	NA	NA	NA	NA	NA	NA	NA	NA	NA	NA	NA	NA	NA	NA	NA	NA	1	Gabija	Abi	NA	Bacillus toyonensis	Bacillus toyonensis	NA
GCA_001275045.2	Hachiman	OKO50748.1	OKO50749.1	NA	NA	NA	NA	NA	NA	NA	NA	2	Hachiman	Abi	ASM127504v2	Bacillus toyonensis	Bacillus toyonensis	NA	5740808	Scaffold	NA	NA	OKO50748.1	OKO50749.1	NA	NA	NA	NA	NA	NA	NA	NA	NA	NA	NA	NA	NA	NA	NA	NA	NA	NA	1	Hachiman_I	Abi	NA	Bacillus toyonensis	Bacillus toyonensis	NA
GCA_001275045.2	RM	OKO52392.1	OKO52393.1	NA	NA	NA	NA	NA	NA	NA	NA	2	RM_II	Non-abi	ASM127504v2	Bacillus toyonensis	Bacillus toyonensis	NA	5740808	Scaffold	NA	NA	OKO52392.1	OKO52393.1	NA	NA	NA	NA	NA	NA	NA	NA	NA	NA	NA	NA	NA	NA	NA	NA	NA	NA	1	RM_II	Non-abi	NA	Bacillus toyonensis	Bacillus toyonensis	NA
GCA_001276995.1	Nhi	KOR69749.1	NA	NA	NA	NA	NA	NA	NA	NA	NA	1	Nhi	Non-abi	BANT015-SEQ-1-ASM-1	Bacillus anthracis	Bacillus anthracis	NA	5458030	Contig	NA	NA	KOR69749.1	KOR69749.1	NA	NA	NA	NA	NA	NA	NA	NA	NA	NA	NA	NA	NA	NA	NA	NA	NA	NA	1	Nhi	Non-abi	NA	Bacillus anthracis	Bacillus anthracis	NA
GCA_001277085.1	Nhi	KOR62702.1	NA	NA	NA	NA	NA	NA	NA	NA	NA	1	Nhi	Non-abi	BANT016-SEQ-1-ASM-1	Bacillus anthracis	Bacillus anthracis	NA	5454873	Contig	NA	NA	KOR62702.1	KOR62702.1	NA	NA	NA	NA	NA	NA	NA	NA	NA	NA	NA	NA	NA	NA	NA	NA	NA	NA	1	Nhi	Non-abi	NA	Bacillus anthracis	Bacillus anthracis	NA
GCA_001277955.1	Nhi	ALC37801.1	NA	NA	NA	NA	NA	NA	NA	NA	NA	1	Nhi	Non-abi	ASM127795v1	Bacillus anthracis	Bacillus anthracis	NA	5503288	Chromosome	NA	NA	ALC37801.1	ALC37801.1	NA	NA	NA	NA	NA	NA	NA	NA	NA	NA	NA	NA	NA	NA	NA	NA	NA	NA	1	Nhi	Non-abi	NA	Bacillus anthracis	Bacillus anthracis	NA
GCA_001278435.1	Nhi	KOS23601.1	NA	NA	NA	NA	NA	NA	NA	NA	NA	1	Nhi	Non-abi	ASM127843v1	Bacillus anthracis	Bacillus anthracis	NA	5356744	Scaffold	NA	NA	KOS23601.1	KOS23601.1	NA	NA	NA	NA	NA	NA	NA	NA	NA	NA	NA	NA	NA	NA	NA	NA	NA	NA	1	Nhi	Non-abi	NA	Bacillus anthracis	Bacillus anthracis	NA
GCA_001278445.1	Nhi	KOS31492.1	NA	NA	NA	NA	NA	NA	NA	NA	NA	1	Nhi	Non-abi	ASM127844v1	Bacillus anthracis	Bacillus anthracis	NA	5441630	Scaffold	NA	NA	KOS31492.1	KOS31492.1	NA	NA	NA	NA	NA	NA	NA	NA	NA	NA	NA	NA	NA	NA	NA	NA	NA	NA	1	Nhi	Non-abi	NA	Bacillus anthracis	Bacillus anthracis	NA
GCA_001286825.1	BREX	CUB36071.1	CUB36074.1	CUB36083.1	CUB36087.1	CUB36092.1	CUB36097.1	NA	NA	NA	NA	6	BREX_I	Non-abi	Bacillus JRS4	Bacillus cereus	Bacillus cereus	NA	5247249	Contig	NA	NA	CUB36071.1	CUB36097.1	NA	NA	NA	NA	NA	NA	NA	NA	NA	NA	NA	NA	NA	NA	NA	NA	NA	NA	1	BREX_I	Non-abi	NA	Bacillus cereus	Bacillus cereus	NA
GCA_001286825.1	RM	CUB35071.1	CUB35075.1	CUB35078.1	NA	NA	NA	NA	NA	NA	NA	3	RM_I	Non-abi	Bacillus JRS4	Bacillus cereus	Bacillus cereus	NA	5247249	Contig	NA	NA	CUB35071.1	CUB35078.1	NA	NA	NA	NA	NA	NA	NA	NA	NA	NA	NA	NA	NA	NA	NA	NA	NA	NA	1	RM_I	Non-abi	NA	Bacillus cereus	Bacillus cereus	NA
GCA_001286905.1	RM	CUB08499.1	CUB08500.1	NA	NA	NA	NA	NA	NA	NA	NA	2	RM_II	Non-abi	Bacillus JRS1	Bacillus cereus	Bacillus cereus	NA	9497465	Contig	NA	NA	CUB08499.1	CUB08500.1	NA	NA	NA	NA	NA	NA	NA	NA	NA	NA	NA	NA	NA	NA	NA	NA	NA	NA	1	RM_II	Non-abi	NA	Bacillus cereus	Bacillus cereus	NA
GCA_001286905.1	RM	CUB24658.1	CUB24660.1	CUB24662.1	NA	NA	NA	NA	NA	NA	NA	3	RM_I	Non-abi	Bacillus JRS1	Bacillus cereus	Bacillus cereus	NA	9497465	Contig	NA	NA	CUB24658.1	CUB24662.1	NA	NA	NA	NA	NA	NA	NA	NA	NA	NA	NA	NA	NA	NA	NA	NA	NA	NA	1	RM_I	Non-abi	NA	Bacillus cereus	Bacillus cereus	NA
GCA_001402735.1	RM	KQB20162.1	KQB20163.1	NA	NA	NA	NA	NA	NA	NA	NA	2	RM_II	Non-abi	ASM140273v1	Bacillus thuringiensis	Bacillus thuringiensis	NA	6364030	Scaffold	NA	NA	KQB20162.1	KQB20163.1	NA	NA	NA	NA	NA	NA	NA	NA	NA	NA	NA	NA	NA	NA	NA	NA	NA	NA	1	RM_II	Non-abi	NA	Bacillus thuringiensis	Bacillus thuringiensis	NA
GCA_001420855.1	AbiO	ALL62108.1	NA	NA	NA	NA	NA	NA	NA	NA	NA	1	AbiO	Possible abi	ASM142085v1	Bacillus thuringiensis	Bacillus thuringiensis	NA	6227942	Complete Genome	NA	NA	ALL62108.1	ALL62108.1	NA	NA	NA	NA	NA	NA	NA	NA	NA	NA	NA	NA	NA	NA	NA	NA	NA	NA	1	AbiO	Unknown	NA	Bacillus thuringiensis	Bacillus thuringiensis	NA
GCA_001420855.1	AbiQ	ALL62399.1	NA	NA	NA	NA	NA	NA	NA	NA	NA	1	AbiQ	Abi	ASM142085v1	Bacillus thuringiensis	Bacillus thuringiensis	NA	6227942	Complete Genome	NA	NA	ALL62399.1	ALL62399.1	NA	NA	NA	NA	NA	NA	NA	NA	NA	NA	NA	NA	NA	NA	NA	NA	NA	NA	1	AbiQ	Abi	NA	Bacillus thuringiensis	Bacillus thuringiensis	NA
GCA_001420855.1	AVAST	ALL59820.1	NA	NA	NA	NA	NA	NA	NA	NA	NA	1	AVAST_II	Abi	ASM142085v1	Bacillus thuringiensis	Bacillus thuringiensis	NA	6227942	Complete Genome	NA	NA	ALL59820.1	ALL59820.1	NA	NA	NA	NA	NA	NA	NA	NA	NA	NA	NA	NA	NA	NA	NA	NA	NA	NA	1	AVAST_II	Abi	NA	Bacillus thuringiensis	Bacillus thuringiensis	NA
GCA_001420855.1	DarTG	ALL62190.1	ALL62191.1	NA	NA	NA	NA	NA	NA	NA	NA	2	DarTG	Abi	ASM142085v1	Bacillus thuringiensis	Bacillus thuringiensis	NA	6227942	Complete Genome	NA	NA	ALL62190.1	ALL62191.1	NA	NA	NA	NA	NA	NA	NA	NA	NA	NA	NA	NA	NA	NA	NA	NA	NA	NA	1	DarTG	Abi	NA	Bacillus thuringiensis	Bacillus thuringiensis	NA
GCA_001484805.1	AbiQ	KUH43830.1	NA	NA	NA	NA	NA	NA	NA	NA	NA	1	AbiQ	Abi	M2E_15	Bacillus mycoides	Bacillus mycoides	NA	6077838	Scaffold	NA	NA	KUH43830.1	KUH43830.1	NA	NA	NA	NA	NA	NA	NA	NA	NA	NA	NA	NA	NA	NA	NA	NA	NA	NA	1	AbiQ	Abi	NA	Bacillus mycoides	Bacillus mycoides	NA
GCA_001484805.1	AbiQ	KUH46338.1	NA	NA	NA	NA	NA	NA	NA	NA	NA	1	AbiQ	Abi	M2E_15	Bacillus mycoides	Bacillus mycoides	NA	6077838	Scaffold	NA	NA	KUH46338.1	KUH46338.1	NA	NA	NA	NA	NA	NA	NA	NA	NA	NA	NA	NA	NA	NA	NA	NA	NA	NA	1	AbiQ	Abi	NA	Bacillus mycoides	Bacillus mycoides	NA
GCA_001484805.1	CRISPR-Cas	KUH40823.1	KUH40824.1	KUH40825.1	KUH40826.1	KUH40827.1	KUH40828.1	NA	NA	NA	NA	6	CAS_Class1-I-B	Non-abi	M2E_15	Bacillus mycoides	Bacillus mycoides	NA	6077838	Scaffold	NA	NA	KUH40823.1	KUH40828.1	NA	NA	NA	NA	NA	NA	NA	NA	NA	NA	NA	NA	NA	NA	NA	NA	NA	NA	1	CAS_Class1-I-B	Non-abi	NA	Bacillus mycoides	Bacillus mycoides	NA
GCA_001484805.1	RosmerTA	KUH43711.1	KUH43712.1	NA	NA	NA	NA	NA	NA	NA	NA	2	RosmerTA	Possible abi	M2E_15	Bacillus mycoides	Bacillus mycoides	NA	6077838	Scaffold	NA	NA	KUH43711.1	KUH43712.1	NA	NA	NA	NA	NA	NA	NA	NA	NA	NA	NA	NA	NA	NA	NA	NA	NA	NA	1	RosmerTA	Possible abi	NA	Bacillus mycoides	Bacillus mycoides	NA
GCA_001484805.1	Uzume	KUH40910.1	NA	NA	NA	NA	NA	NA	NA	NA	NA	1	Uzume	Unknown	M2E_15	Bacillus mycoides	Bacillus mycoides	NA	6077838	Scaffold	NA	NA	KUH40910.1	KUH40910.1	NA	NA	NA	NA	NA	NA	NA	NA	NA	NA	NA	NA	NA	NA	NA	NA	NA	NA	1	Uzume	Unknown	NA	Bacillus mycoides	Bacillus mycoides	NA
GCA_001518875.1	Dazbog	ALZ59319.1	ALZ59320.1	NA	NA	NA	NA	NA	NA	NA	NA	2	Dazbog	Abi	ASM151887v1	Bacillus cereus	Bacillus cereus	NA	5678662	Complete Genome	NA	NA	ALZ59319.1	ALZ59320.1	NA	NA	NA	NA	NA	NA	NA	NA	NA	NA	NA	NA	NA	NA	NA	NA	NA	NA	1	Dazbog	Abi	NA	Bacillus cereus	Bacillus cereus	NA
GCA_001518875.1	PD-Lambda-5	ALZ62709.1	ALZ62710.1	NA	NA	NA	NA	NA	NA	NA	NA	2	PD-Lambda-5	Possible abi	ASM151887v1	Bacillus cereus	Bacillus cereus	NA	5678662	Complete Genome	NA	NA	ALZ62709.1	ALZ62710.1	NA	NA	NA	NA	NA	NA	NA	NA	NA	NA	NA	NA	NA	NA	NA	NA	NA	NA	1	PD-Lambda-5	Possible abi	NA	Bacillus cereus	Bacillus cereus	NA
GCA_001541985.1	RM	KWU67418.1	KWU67419.1	KWU67420.1	NA	NA	NA	NA	NA	NA	NA	3	RM_I	Non-abi	ASM154198v1	Bacillus mycoides	Bacillus mycoides	NA	5918334	Contig	NA	NA	KWU67418.1	KWU67420.1	NA	NA	NA	NA	NA	NA	NA	NA	NA	NA	NA	NA	NA	NA	NA	NA	NA	NA	1	RM_I	Non-abi	NA	Bacillus mycoides	Bacillus mycoides	NA
GCA_001541985.1	Uzume	KWU59031.1	NA	NA	NA	NA	NA	NA	NA	NA	NA	1	Uzume	Unknown	ASM154198v1	Bacillus mycoides	Bacillus mycoides	NA	5918334	Contig	NA	NA	KWU59031.1	KWU59031.1	NA	NA	NA	NA	NA	NA	NA	NA	NA	NA	NA	NA	NA	NA	NA	NA	NA	NA	1	Uzume	Unknown	NA	Bacillus mycoides	Bacillus mycoides	NA
GCA_001541995.1	Hachiman	KWU68402.1	KWU68407.1	NA	NA	NA	NA	NA	NA	NA	NA	2	Hachiman	Abi	ASM154199v1	Bacillus cereus	Bacillus cereus	NA	5690867	Contig	NA	NA	KWU68402.1	KWU68407.1	NA	NA	NA	NA	NA	NA	NA	NA	NA	NA	NA	NA	NA	NA	NA	NA	NA	NA	1	Hachiman_I	Abi	NA	Bacillus cereus	Bacillus cereus	NA
GCA_001541995.1	PD-T7-3	KWU53234.1	NA	NA	NA	NA	NA	NA	NA	NA	NA	1	PD-T7-3	Abi	ASM154199v1	Bacillus cereus	Bacillus cereus	NA	5690867	Contig	NA	NA	KWU53234.1	KWU53234.1	NA	NA	NA	NA	NA	NA	NA	NA	NA	NA	NA	NA	NA	NA	NA	NA	NA	NA	1	PD-T7-3	Abi	NA	Bacillus cereus	Bacillus cereus	NA
GCA_001541995.1	RM	KWU67992.1	KWU67993.1	NA	NA	NA	NA	NA	NA	NA	NA	2	RM_I	Non-abi	ASM154199v1	Bacillus cereus	Bacillus cereus	NA	5690867	Contig	NA	NA	KWU67992.1	KWU67993.1	NA	NA	NA	NA	NA	NA	NA	NA	NA	NA	NA	NA	NA	NA	NA	NA	NA	NA	1	RM_I	Non-abi	NA	Bacillus cereus	Bacillus cereus	NA
GCA_001541995.1	Uzume	KWU68708.1	NA	NA	NA	NA	NA	NA	NA	NA	NA	1	Uzume	Unknown	ASM154199v1	Bacillus cereus	Bacillus cereus	NA	5690867	Contig	NA	NA	KWU68708.1	KWU68708.1	NA	NA	NA	NA	NA	NA	NA	NA	NA	NA	NA	NA	NA	NA	NA	NA	NA	NA	1	Uzume	Unknown	NA	Bacillus cereus	Bacillus cereus	NA
GCA_001543225.1	Nhi	AMC02123.1	NA	NA	NA	NA	NA	NA	NA	NA	NA	1	Nhi	Non-abi	ASM154322v1	Bacillus anthracis	Bacillus anthracis	NA	5503446	Complete Genome	NA	NA	AMC02123.1	AMC02123.1	NA	NA	NA	NA	NA	NA	NA	NA	NA	NA	NA	NA	NA	NA	NA	NA	NA	NA	1	Nhi	Non-abi	NA	Bacillus anthracis	Bacillus anthracis	NA
GCA_001548175.1	AbiO	BAR87480.1	NA	NA	NA	NA	NA	NA	NA	NA	NA	1	AbiO	Possible abi	ASM154817v1	Bacillus thuringiensis serovar tolworthi	Bacillus thuringiensis	NA	6870591	Complete Genome	NA	NA	BAR87480.1	BAR87480.1	NA	NA	NA	NA	NA	NA	NA	NA	NA	NA	NA	NA	NA	NA	NA	NA	NA	NA	1	AbiO	Unknown	NA	Bacillus thuringiensis serovar tolworthi	Bacillus thuringiensis	NA
GCA_001548175.1	CRISPR-Cas	BAR87379.1	BAR87380.1	BAR87381.1	BAR87382.1	NA	NA	NA	NA	NA	NA	4	CAS_Class1-I-C	Non-abi	ASM154817v1	Bacillus thuringiensis serovar tolworthi	Bacillus thuringiensis	NA	6870591	Complete Genome	NA	NA	BAR87379.1	BAR87382.1	NA	NA	NA	NA	NA	NA	NA	NA	NA	NA	NA	NA	NA	NA	NA	NA	NA	NA	1	CAS_Class1-I-C	Non-abi	NA	Bacillus thuringiensis serovar tolworthi	Bacillus thuringiensis	NA
GCA_001548175.1	DarTG	BAR87549.1	BAR87550.1	NA	NA	NA	NA	NA	NA	NA	NA	2	DarTG	Abi	ASM154817v1	Bacillus thuringiensis serovar tolworthi	Bacillus thuringiensis	NA	6870591	Complete Genome	NA	NA	BAR87549.1	BAR87550.1	NA	NA	NA	NA	NA	NA	NA	NA	NA	NA	NA	NA	NA	NA	NA	NA	NA	NA	1	DarTG	Abi	NA	Bacillus thuringiensis serovar tolworthi	Bacillus thuringiensis	NA
GCA_001548175.1	Lamassu	BAR83454.1	BAR83455.1	BAR83456.1	NA	NA	NA	NA	NA	NA	NA	3	Lamassu	Abi	ASM154817v1	Bacillus thuringiensis serovar tolworthi	Bacillus thuringiensis	NA	6870591	Complete Genome	NA	NA	BAR83454.1	BAR83456.1	NA	NA	NA	NA	NA	NA	NA	NA	NA	NA	NA	NA	NA	NA	NA	NA	NA	NA	1	Lamassu	Abi	NA	Bacillus thuringiensis serovar tolworthi	Bacillus thuringiensis	NA
GCA_001548175.1	Lamassu	BAR87227.1	BAR87229.1	NA	NA	NA	NA	NA	NA	NA	NA	2	Lamassu	Abi	ASM154817v1	Bacillus thuringiensis serovar tolworthi	Bacillus thuringiensis	NA	6870591	Complete Genome	NA	NA	BAR87227.1	BAR87229.1	NA	NA	NA	NA	NA	NA	NA	NA	NA	NA	NA	NA	NA	NA	NA	NA	NA	NA	1	Lamassu	Abi	NA	Bacillus thuringiensis serovar tolworthi	Bacillus thuringiensis	NA
GCA_001548175.1	Shango	BAR87217.1	BAR87218.1	BAR87219.1	NA	NA	NA	NA	NA	NA	NA	3	Shango	Unknown	ASM154817v1	Bacillus thuringiensis serovar tolworthi	Bacillus thuringiensis	NA	6870591	Complete Genome	NA	NA	BAR87217.1	BAR87219.1	NA	NA	NA	NA	NA	NA	NA	NA	NA	NA	NA	NA	NA	NA	NA	NA	NA	NA	1	Shango	Unknown	NA	Bacillus thuringiensis serovar tolworthi	Bacillus thuringiensis	NA
GCA_001566355.1	AVAST	KXI47511.1	NA	NA	NA	NA	NA	NA	NA	NA	NA	1	AVAST_II	Abi	ASM156635v1	Bacillus cereus	Bacillus cereus	NA	5411255	Contig	NA	NA	KXI47511.1	KXI47511.1	NA	NA	NA	NA	NA	NA	NA	NA	NA	NA	NA	NA	NA	NA	NA	NA	NA	NA	1	AVAST_II	Abi	NA	Bacillus cereus	Bacillus cereus	NA
GCA_001566355.1	Gabija	KXI55761.1	KXI55762.1	NA	NA	NA	NA	NA	NA	NA	NA	2	Gabija	Abi	ASM156635v1	Bacillus cereus	Bacillus cereus	NA	5411255	Contig	NA	NA	KXI55761.1	KXI55762.1	NA	NA	NA	NA	NA	NA	NA	NA	NA	NA	NA	NA	NA	NA	NA	NA	NA	NA	1	Gabija	Abi	NA	Bacillus cereus	Bacillus cereus	NA
GCA_001566355.1	RM	KXI51973.1	KXI51974.1	KXI51980.1	NA	NA	NA	NA	NA	NA	NA	3	RM_II	Non-abi	ASM156635v1	Bacillus cereus	Bacillus cereus	NA	5411255	Contig	NA	NA	KXI51973.1	KXI51980.1	NA	NA	NA	NA	NA	NA	NA	NA	NA	NA	NA	NA	NA	NA	NA	NA	NA	NA	1	RM_II	Non-abi	NA	Bacillus cereus	Bacillus cereus	NA
GCA_001566355.1	SEFIR	KXI45977.1	NA	NA	NA	NA	NA	NA	NA	NA	NA	1	SEFIR	Abi	ASM156635v1	Bacillus cereus	Bacillus cereus	NA	5411255	Contig	NA	NA	KXI45977.1	KXI45977.1	NA	NA	NA	NA	NA	NA	NA	NA	NA	NA	NA	NA	NA	NA	NA	NA	NA	NA	1	SEFIR	Abi	NA	Bacillus cereus	Bacillus cereus	NA
GCA_001566355.1	Tiamat	KXI48968.1	NA	NA	NA	NA	NA	NA	NA	NA	NA	1	Tiamat	Unknown	ASM156635v1	Bacillus cereus	Bacillus cereus	NA	5411255	Contig	NA	NA	KXI48968.1	KXI48968.1	NA	NA	NA	NA	NA	NA	NA	NA	NA	NA	NA	NA	NA	NA	NA	NA	NA	NA	1	Tiamat	Unknown	NA	Bacillus cereus	Bacillus cereus	NA
GCA_001566365.1	RM	KXI51176.1	NA	NA	NA	NA	NA	NA	NA	NA	NA	1	RM_IV	Non-abi	ASM156636v1	Bacillus cereus	Bacillus cereus	NA	5591569	Contig	NA	NA	KXI51176.1	KXI51176.1	NA	NA	NA	NA	NA	NA	NA	NA	NA	NA	NA	NA	NA	NA	NA	NA	NA	NA	1	RM_IV	Non-abi	NA	Bacillus cereus	Bacillus cereus	NA
GCA_001566365.1	RM	KXI53130.1	KXI53131.1	KXI53132.1	KXI53133.1	NA	NA	NA	NA	NA	NA	4	RM_I	Non-abi	ASM156636v1	Bacillus cereus	Bacillus cereus	NA	5591569	Contig	NA	NA	KXI53130.1	KXI53133.1	NA	NA	NA	NA	NA	NA	NA	NA	NA	NA	NA	NA	NA	NA	NA	NA	NA	NA	1	RM_I	Non-abi	NA	Bacillus cereus	Bacillus cereus	NA
GCA_001566375.1	AbiG	KXI58416.1	KXI58417.1	NA	NA	NA	NA	NA	NA	NA	NA	2	AbiG	Abi	ASM156637v1	Bacillus cereus	Bacillus cereus	NA	5620250	Contig	NA	NA	KXI58416.1	KXI58417.1	NA	NA	NA	NA	NA	NA	NA	NA	NA	NA	NA	NA	NA	NA	NA	NA	NA	NA	1	AbiG	Abi	NA	Bacillus cereus	Bacillus cereus	NA
GCA_001566375.1	RM	KXI58807.1	KXI58809.1	KXI58810.1	NA	NA	NA	NA	NA	NA	NA	3	RM_I	Non-abi	ASM156637v1	Bacillus cereus	Bacillus cereus	NA	5620250	Contig	NA	NA	KXI58807.1	KXI58810.1	NA	NA	NA	NA	NA	NA	NA	NA	NA	NA	NA	NA	NA	NA	NA	NA	NA	NA	1	RM_I	Non-abi	NA	Bacillus cereus	Bacillus cereus	NA
GCA_001566375.1	RM	KXI65857.1	NA	NA	NA	NA	NA	NA	NA	NA	NA	1	RM_IIG	Non-abi	ASM156637v1	Bacillus cereus	Bacillus cereus	NA	5620250	Contig	NA	NA	KXI65857.1	KXI65857.1	NA	NA	NA	NA	NA	NA	NA	NA	NA	NA	NA	NA	NA	NA	NA	NA	NA	NA	1	RM_IIG	Non-abi	NA	Bacillus cereus	Bacillus cereus	NA
GCA_001566385.1	Gabija	KXI73627.1	KXI73628.1	NA	NA	NA	NA	NA	NA	NA	NA	2	Gabija	Abi	ASM156638v1	Bacillus cereus	Bacillus cereus	NA	5501965	Contig	NA	NA	KXI73627.1	KXI73628.1	NA	NA	NA	NA	NA	NA	NA	NA	NA	NA	NA	NA	NA	NA	NA	NA	NA	NA	1	Gabija	Abi	NA	Bacillus cereus	Bacillus cereus	NA
GCA_001566385.1	RM	KXI73619.1	KXI73620.1	KXI73621.1	NA	NA	NA	NA	NA	NA	NA	3	RM_I	Non-abi	ASM156638v1	Bacillus cereus	Bacillus cereus	NA	5501965	Contig	NA	NA	KXI73619.1	KXI73621.1	NA	NA	NA	NA	NA	NA	NA	NA	NA	NA	NA	NA	NA	NA	NA	NA	NA	NA	1	RM_I	Non-abi	NA	Bacillus cereus	Bacillus cereus	NA
GCA_001566385.1	RM	KXI80560.1	KXI80561.1	KXI80562.1	NA	NA	NA	NA	NA	NA	NA	3	RM_I	Non-abi	ASM156638v1	Bacillus cereus	Bacillus cereus	NA	5501965	Contig	NA	NA	KXI80560.1	KXI80562.1	NA	NA	NA	NA	NA	NA	NA	NA	NA	NA	NA	NA	NA	NA	NA	NA	NA	NA	1	RM_I	Non-abi	NA	Bacillus cereus	Bacillus cereus	NA
GCA_001566385.1	Uzume	KXI78597.1	NA	NA	NA	NA	NA	NA	NA	NA	NA	1	Uzume	Unknown	ASM156638v1	Bacillus cereus	Bacillus cereus	NA	5501965	Contig	NA	NA	KXI78597.1	KXI78597.1	NA	NA	NA	NA	NA	NA	NA	NA	NA	NA	NA	NA	NA	NA	NA	NA	NA	NA	1	Uzume	Unknown	NA	Bacillus cereus	Bacillus cereus	NA
GCA_001566435.1	RM	KXI97535.1	KXI97536.1	NA	NA	NA	NA	NA	NA	NA	NA	2	RM_I	Non-abi	ASM156643v1	Bacillus cereus	Bacillus cereus	NA	6107210	Contig	NA	NA	KXI97535.1	KXI97536.1	NA	NA	NA	NA	NA	NA	NA	NA	NA	NA	NA	NA	NA	NA	NA	NA	NA	NA	1	RM_I	Non-abi	NA	Bacillus cereus	Bacillus cereus	NA
GCA_001566445.1	Gabija	KXI71217.1	KXI71218.1	NA	NA	NA	NA	NA	NA	NA	NA	2	Gabija	Abi	ASM156644v1	Bacillus cereus	Bacillus cereus	NA	5492740	Contig	NA	NA	KXI71217.1	KXI71218.1	NA	NA	NA	NA	NA	NA	NA	NA	NA	NA	NA	NA	NA	NA	NA	NA	NA	NA	1	Gabija	Abi	NA	Bacillus cereus	Bacillus cereus	NA
GCA_001566445.1	Hachiman	KXI67673.1	KXI67674.1	NA	NA	NA	NA	NA	NA	NA	NA	2	Hachiman	Abi	ASM156644v1	Bacillus cereus	Bacillus cereus	NA	5492740	Contig	NA	NA	KXI67673.1	KXI67674.1	NA	NA	NA	NA	NA	NA	NA	NA	NA	NA	NA	NA	NA	NA	NA	NA	NA	NA	1	Hachiman_I	Abi	NA	Bacillus cereus	Bacillus cereus	NA
GCA_001566445.1	Lamassu	KXI72442.1	KXI72443.1	NA	NA	NA	NA	NA	NA	NA	NA	2	Lamassu	Abi	ASM156644v1	Bacillus cereus	Bacillus cereus	NA	5492740	Contig	NA	NA	KXI72442.1	KXI72443.1	NA	NA	NA	NA	NA	NA	NA	NA	NA	NA	NA	NA	NA	NA	NA	NA	NA	NA	1	Lamassu	Abi	NA	Bacillus cereus	Bacillus cereus	NA
GCA_001566445.1	RM	KXI68225.1	NA	NA	NA	NA	NA	NA	NA	NA	NA	1	RM_IV	Non-abi	ASM156644v1	Bacillus cereus	Bacillus cereus	NA	5492740	Contig	NA	NA	KXI68225.1	KXI68225.1	NA	NA	NA	NA	NA	NA	NA	NA	NA	NA	NA	NA	NA	NA	NA	NA	NA	NA	1	RM_IV	Non-abi	NA	Bacillus cereus	Bacillus cereus	NA
GCA_001566445.1	Septu	KXI72444.1	KXI72445.1	NA	NA	NA	NA	NA	NA	NA	NA	2	Septu	Possible abi	ASM156644v1	Bacillus cereus	Bacillus cereus	NA	5492740	Contig	NA	NA	KXI72444.1	KXI72445.1	NA	NA	NA	NA	NA	NA	NA	NA	NA	NA	NA	NA	NA	NA	NA	NA	NA	NA	1	Septu_I	Possible abi	NA	Bacillus cereus	Bacillus cereus	NA
GCA_001566455.1	Hachiman	KXI83541.1	KXI83542.1	NA	NA	NA	NA	NA	NA	NA	NA	2	Hachiman	Abi	ASM156645v1	Bacillus cereus	Bacillus cereus	NA	5554403	Contig	NA	NA	KXI83541.1	KXI83542.1	NA	NA	NA	NA	NA	NA	NA	NA	NA	NA	NA	NA	NA	NA	NA	NA	NA	NA	1	Hachiman_I	Abi	NA	Bacillus cereus	Bacillus cereus	NA
GCA_001566455.1	RM	KXI77032.1	KXI77033.1	KXI77034.1	NA	NA	NA	NA	NA	NA	NA	3	RM_I	Non-abi	ASM156645v1	Bacillus cereus	Bacillus cereus	NA	5554403	Contig	NA	NA	KXI77032.1	KXI77034.1	NA	NA	NA	NA	NA	NA	NA	NA	NA	NA	NA	NA	NA	NA	NA	NA	NA	NA	1	RM_I	Non-abi	NA	Bacillus cereus	Bacillus cereus	NA
GCA_001566515.1	RM	KXI86484.1	KXI86485.1	KXI86486.1	NA	NA	NA	NA	NA	NA	NA	3	RM_I	Non-abi	ASM156651v1	Bacillus cereus	Bacillus cereus	NA	5773137	Contig	NA	NA	KXI86484.1	KXI86486.1	NA	NA	NA	NA	NA	NA	NA	NA	NA	NA	NA	NA	NA	NA	NA	NA	NA	NA	1	RM_I	Non-abi	NA	Bacillus cereus	Bacillus cereus	NA
GCA_001566525.1	Pycsar	KXI44980.1	KXI44981.1	NA	NA	NA	NA	NA	NA	NA	NA	2	Pycsar	Abi	ASM156652v1	Bacillus cereus	Bacillus cereus	NA	5486142	Contig	NA	NA	KXI44980.1	KXI44981.1	NA	NA	NA	NA	NA	NA	NA	NA	NA	NA	NA	NA	NA	NA	NA	NA	NA	NA	1	Pycsar	Abi	NA	Bacillus cereus	Bacillus cereus	NA
GCA_001566525.1	RM	KXI38008.1	KXI38009.1	KXI38010.1	NA	NA	NA	NA	NA	NA	NA	3	RM_I	Non-abi	ASM156652v1	Bacillus cereus	Bacillus cereus	NA	5486142	Contig	NA	NA	KXI38008.1	KXI38010.1	NA	NA	NA	NA	NA	NA	NA	NA	NA	NA	NA	NA	NA	NA	NA	NA	NA	NA	1	RM_I	Non-abi	NA	Bacillus cereus	Bacillus cereus	NA
GCA_001566535.1	Lamassu	KXI71204.1	KXI71206.1	NA	NA	NA	NA	NA	NA	NA	NA	2	Lamassu	Abi	ASM156653v1	Bacillus cereus	Bacillus cereus	NA	6507239	Contig	NA	NA	KXI71204.1	KXI71206.1	NA	NA	NA	NA	NA	NA	NA	NA	NA	NA	NA	NA	NA	NA	NA	NA	NA	NA	1	Lamassu	Abi	NA	Bacillus cereus	Bacillus cereus	NA
GCA_001566535.1	RM	KXI63211.1	NA	NA	NA	NA	NA	NA	NA	NA	NA	1	RM_IIG	Non-abi	ASM156653v1	Bacillus cereus	Bacillus cereus	NA	6507239	Contig	NA	NA	KXI63211.1	KXI63211.1	NA	NA	NA	NA	NA	NA	NA	NA	NA	NA	NA	NA	NA	NA	NA	NA	NA	NA	1	RM_IIG	Non-abi	NA	Bacillus cereus	Bacillus cereus	NA
GCA_001566535.1	SEFIR	KXI59969.1	NA	NA	NA	NA	NA	NA	NA	NA	NA	1	SEFIR	Abi	ASM156653v1	Bacillus cereus	Bacillus cereus	NA	6507239	Contig	NA	NA	KXI59969.1	KXI59969.1	NA	NA	NA	NA	NA	NA	NA	NA	NA	NA	NA	NA	NA	NA	NA	NA	NA	NA	1	SEFIR	Abi	NA	Bacillus cereus	Bacillus cereus	NA
GCA_001566535.1	Septu	KXI64417.1	KXI64418.1	NA	NA	NA	NA	NA	NA	NA	NA	2	Septu	Possible abi	ASM156653v1	Bacillus cereus	Bacillus cereus	NA	6507239	Contig	NA	NA	KXI64417.1	KXI64418.1	NA	NA	NA	NA	NA	NA	NA	NA	NA	NA	NA	NA	NA	NA	NA	NA	NA	NA	1	Septu_I	Possible abi	NA	Bacillus cereus	Bacillus cereus	NA
GCA_001566705.1	Gabija	KXI42230.1	KXI42231.1	NA	NA	NA	NA	NA	NA	NA	NA	2	Gabija	Abi	ASM156670v1	Bacillus cereus	Bacillus cereus	NA	5210352	Contig	NA	NA	KXI42230.1	KXI42231.1	NA	NA	NA	NA	NA	NA	NA	NA	NA	NA	NA	NA	NA	NA	NA	NA	NA	NA	1	Gabija	Abi	NA	Bacillus cereus	Bacillus cereus	NA
GCA_001566705.1	RM	KXI42233.1	KXI42234.1	NA	NA	NA	NA	NA	NA	NA	NA	2	RM_II	Non-abi	ASM156670v1	Bacillus cereus	Bacillus cereus	NA	5210352	Contig	NA	NA	KXI42233.1	KXI42234.1	NA	NA	NA	NA	NA	NA	NA	NA	NA	NA	NA	NA	NA	NA	NA	NA	NA	NA	1	RM_II	Non-abi	NA	Bacillus cereus	Bacillus cereus	NA
GCA_001573165.1	RM	KXO03072.1	KXO03073.1	KXO03074.1	NA	NA	NA	NA	NA	NA	NA	3	RM_I	Non-abi	KB1_v2_kclc	Bacillus thuringiensis	Bacillus thuringiensis	NA	5748443	Scaffold	NA	NA	KXO03072.1	KXO03074.1	NA	NA	NA	NA	NA	NA	NA	NA	NA	NA	NA	NA	NA	NA	NA	NA	NA	NA	1	RM_I	Non-abi	NA	Bacillus thuringiensis	Bacillus thuringiensis	NA
GCA_001583685.1	RM	KXX86907.1	KXX86908.1	NA	NA	NA	NA	NA	NA	NA	NA	2	RM_II	Non-abi	ASM158368v1	Bacillus cereus	Bacillus cereus	NA	5725783	Contig	NA	NA	KXX86907.1	KXX86908.1	NA	NA	NA	NA	NA	NA	NA	NA	NA	NA	NA	NA	NA	NA	NA	NA	NA	NA	1	RM_II	Non-abi	NA	Bacillus cereus	Bacillus cereus	NA
GCA_001583685.1	RM	KXX89295.1	KXX89296.1	NA	NA	NA	NA	NA	NA	NA	NA	2	RM_I	Non-abi	ASM158368v1	Bacillus cereus	Bacillus cereus	NA	5725783	Contig	NA	NA	KXX89295.1	KXX89296.1	NA	NA	NA	NA	NA	NA	NA	NA	NA	NA	NA	NA	NA	NA	NA	NA	NA	NA	1	RM_I	Non-abi	NA	Bacillus cereus	Bacillus cereus	NA
GCA_001583695.1	RM	KXY09835.1	KXY09836.1	KXY09837.1	NA	NA	NA	NA	NA	NA	NA	3	RM_I	Non-abi	ASM158369v1	Bacillus wiedmannii	Bacillus wiedmannii	NA	5337981	Contig	NA	NA	KXY09835.1	KXY09837.1	NA	NA	NA	NA	NA	NA	NA	NA	NA	NA	NA	NA	NA	NA	NA	NA	NA	NA	1	RM_I	Non-abi	NA	Bacillus wiedmannii	Bacillus wiedmannii	NA
GCA_001583705.1	CBASS	KXX96983.1	KXX96984.1	NA	NA	NA	NA	NA	NA	NA	NA	2	CBASS_I	Abi	ASM158370v1	Bacillus cereus	Bacillus cereus	NA	5768294	Contig	NA	NA	KXX96983.1	KXX96984.1	NA	NA	NA	NA	NA	NA	NA	NA	NA	NA	NA	NA	NA	NA	NA	NA	NA	NA	1	CBASS_I	Abi	NA	Bacillus cereus	Bacillus cereus	NA
GCA_001583705.1	Kiwa	KXY05904.1	KXY05905.1	NA	NA	NA	NA	NA	NA	NA	NA	2	Kiwa	Possible abi	ASM158370v1	Bacillus cereus	Bacillus cereus	NA	5768294	Contig	NA	NA	KXY05904.1	KXY05905.1	NA	NA	NA	NA	NA	NA	NA	NA	NA	NA	NA	NA	NA	NA	NA	NA	NA	NA	1	Kiwa	Possible abi	NA	Bacillus cereus	Bacillus cereus	NA
GCA_001583705.1	RM	KXY02199.1	NA	NA	NA	NA	NA	NA	NA	NA	NA	1	RM_IIG	Non-abi	ASM158370v1	Bacillus cereus	Bacillus cereus	NA	5768294	Contig	NA	NA	KXY02199.1	KXY02199.1	NA	NA	NA	NA	NA	NA	NA	NA	NA	NA	NA	NA	NA	NA	NA	NA	NA	NA	1	RM_IIG	Non-abi	NA	Bacillus cereus	Bacillus cereus	NA
GCA_001583705.1	RM	KXY05900.1	KXY05902.1	KXY05903.1	NA	NA	NA	NA	NA	NA	NA	3	RM_I	Non-abi	ASM158370v1	Bacillus cereus	Bacillus cereus	NA	5768294	Contig	NA	NA	KXY05900.1	KXY05903.1	NA	NA	NA	NA	NA	NA	NA	NA	NA	NA	NA	NA	NA	NA	NA	NA	NA	NA	1	RM_I	Non-abi	NA	Bacillus cereus	Bacillus cereus	NA
GCA_001583705.1	RM	KXY14130.1	KXY14131.1	KXY14132.1	NA	NA	NA	NA	NA	NA	NA	3	RM_I	Non-abi	ASM158370v1	Bacillus cereus	Bacillus cereus	NA	5768294	Contig	NA	NA	KXY14130.1	KXY14132.1	NA	NA	NA	NA	NA	NA	NA	NA	NA	NA	NA	NA	NA	NA	NA	NA	NA	NA	1	RM_I	Non-abi	NA	Bacillus cereus	Bacillus cereus	NA
GCA_001583705.1	Thoeris	KXY14128.1	KXY14129.1	NA	NA	NA	NA	NA	NA	NA	NA	2	Thoeris_I	Abi	ASM158370v1	Bacillus cereus	Bacillus cereus	NA	5768294	Contig	NA	NA	KXY14128.1	KXY14129.1	NA	NA	NA	NA	NA	NA	NA	NA	NA	NA	NA	NA	NA	NA	NA	NA	NA	NA	1	Thoeris_I	Abi	NA	Bacillus cereus	Bacillus cereus	NA
GCA_001583705.1	Uzume	KXY01715.1	NA	NA	NA	NA	NA	NA	NA	NA	NA	1	Uzume	Unknown	ASM158370v1	Bacillus cereus	Bacillus cereus	NA	5768294	Contig	NA	NA	KXY01715.1	KXY01715.1	NA	NA	NA	NA	NA	NA	NA	NA	NA	NA	NA	NA	NA	NA	NA	NA	NA	NA	1	Uzume	Unknown	NA	Bacillus cereus	Bacillus cereus	NA
GCA_001583745.1	PD-T7-3	KXY23429.1	NA	NA	NA	NA	NA	NA	NA	NA	NA	1	PD-T7-3	Abi	ASM158374v1	Bacillus cereus	Bacillus cereus	NA	5769219	Contig	NA	NA	KXY23429.1	KXY23429.1	NA	NA	NA	NA	NA	NA	NA	NA	NA	NA	NA	NA	NA	NA	NA	NA	NA	NA	1	PD-T7-3	Abi	NA	Bacillus cereus	Bacillus cereus	NA
GCA_001583745.1	Uzume	KXY22447.1	NA	NA	NA	NA	NA	NA	NA	NA	NA	1	Uzume	Unknown	ASM158374v1	Bacillus cereus	Bacillus cereus	NA	5769219	Contig	NA	NA	KXY22447.1	KXY22447.1	NA	NA	NA	NA	NA	NA	NA	NA	NA	NA	NA	NA	NA	NA	NA	NA	NA	NA	1	Uzume	Unknown	NA	Bacillus cereus	Bacillus cereus	NA
GCA_001583745.1	Wadjet	KXY24443.1	KXY24444.1	KXY24445.1	KXY24446.1	NA	NA	NA	NA	NA	NA	4	Wadjet_II	Non-abi	ASM158374v1	Bacillus cereus	Bacillus cereus	NA	5769219	Contig	NA	NA	KXY24443.1	KXY24446.1	NA	NA	NA	NA	NA	NA	NA	NA	NA	NA	NA	NA	NA	NA	NA	NA	NA	NA	1	Wadjet_II	Non-abi	NA	Bacillus cereus	Bacillus cereus	NA
GCA_001583755.1	BREX	KXY20079.1	KXY20080.1	KXY20081.1	KXY20082.1	KXY20083.1	KXY20084.1	NA	NA	NA	NA	6	BREX_I	Non-abi	ASM158375v1	Bacillus cereus	Bacillus cereus	NA	5877026	Contig	NA	NA	KXY20079.1	KXY20084.1	NA	NA	NA	NA	NA	NA	NA	NA	NA	NA	NA	NA	NA	NA	NA	NA	NA	NA	1	BREX_I	Non-abi	NA	Bacillus cereus	Bacillus cereus	NA
GCA_001583755.1	Hachiman	KXY16227.1	KXY16228.1	NA	NA	NA	NA	NA	NA	NA	NA	2	Hachiman	Abi	ASM158375v1	Bacillus cereus	Bacillus cereus	NA	5877026	Contig	NA	NA	KXY16227.1	KXY16228.1	NA	NA	NA	NA	NA	NA	NA	NA	NA	NA	NA	NA	NA	NA	NA	NA	NA	NA	1	Hachiman_I	Abi	NA	Bacillus cereus	Bacillus cereus	NA
GCA_001583755.1	Septu	KXY20086.1	KXY20087.1	NA	NA	NA	NA	NA	NA	NA	NA	2	Septu	Possible abi	ASM158375v1	Bacillus cereus	Bacillus cereus	NA	5877026	Contig	NA	NA	KXY20086.1	KXY20087.1	NA	NA	NA	NA	NA	NA	NA	NA	NA	NA	NA	NA	NA	NA	NA	NA	NA	NA	1	Septu_I	Possible abi	NA	Bacillus cereus	Bacillus cereus	NA
GCA_001583765.1	AbiG	KXX95087.1	KXX95088.1	NA	NA	NA	NA	NA	NA	NA	NA	2	AbiG	Abi	ASM158376v1	Bacillus cereus	Bacillus cereus	NA	5338258	Contig	NA	NA	KXX95087.1	KXX95088.1	NA	NA	NA	NA	NA	NA	NA	NA	NA	NA	NA	NA	NA	NA	NA	NA	NA	NA	1	AbiG	Abi	NA	Bacillus cereus	Bacillus cereus	NA
GCA_001583765.1	RosmerTA	KXX88790.1	KXX88791.1	NA	NA	NA	NA	NA	NA	NA	NA	2	RosmerTA	Possible abi	ASM158376v1	Bacillus cereus	Bacillus cereus	NA	5338258	Contig	NA	NA	KXX88790.1	KXX88791.1	NA	NA	NA	NA	NA	NA	NA	NA	NA	NA	NA	NA	NA	NA	NA	NA	NA	NA	1	RosmerTA	Possible abi	NA	Bacillus cereus	Bacillus cereus	NA
GCA_001583805.1	CBASS	KXX85052.1	KXX85053.1	NA	NA	NA	NA	NA	NA	NA	NA	2	CBASS_I	Abi	ASM158380v1	Bacillus cereus	Bacillus cereus	NA	5790900	Contig	NA	NA	KXX85052.1	KXX85053.1	NA	NA	NA	NA	NA	NA	NA	NA	NA	NA	NA	NA	NA	NA	NA	NA	NA	NA	1	CBASS_I	Abi	NA	Bacillus cereus	Bacillus cereus	NA
GCA_001583805.1	PD-T7-4	KXX85051.1	NA	NA	NA	NA	NA	NA	NA	NA	NA	1	PD-T7-4	Abi	ASM158380v1	Bacillus cereus	Bacillus cereus	NA	5790900	Contig	NA	NA	KXX85051.1	KXX85051.1	NA	NA	NA	NA	NA	NA	NA	NA	NA	NA	NA	NA	NA	NA	NA	NA	NA	NA	1	PD-T7-4	Abi	NA	Bacillus cereus	Bacillus cereus	NA
GCA_001583805.1	RM	KXX87810.1	KXX87811.1	KXX87812.1	NA	NA	NA	NA	NA	NA	NA	3	RM_I	Non-abi	ASM158380v1	Bacillus cereus	Bacillus cereus	NA	5790900	Contig	NA	NA	KXX87810.1	KXX87812.1	NA	NA	NA	NA	NA	NA	NA	NA	NA	NA	NA	NA	NA	NA	NA	NA	NA	NA	1	RM_I	Non-abi	NA	Bacillus cereus	Bacillus cereus	NA
GCA_001583805.1	RM	KXY04230.1	KXY04231.1	NA	NA	NA	NA	NA	NA	NA	NA	2	RM_III	Non-abi	ASM158380v1	Bacillus cereus	Bacillus cereus	NA	5790900	Contig	NA	NA	KXY04230.1	KXY04231.1	NA	NA	NA	NA	NA	NA	NA	NA	NA	NA	NA	NA	NA	NA	NA	NA	NA	NA	1	RM_III	Non-abi	NA	Bacillus cereus	Bacillus cereus	NA
GCA_001583805.1	RosmerTA	KXX88336.1	KXX88337.1	NA	NA	NA	NA	NA	NA	NA	NA	2	RosmerTA	Possible abi	ASM158380v1	Bacillus cereus	Bacillus cereus	NA	5790900	Contig	NA	NA	KXX88336.1	KXX88337.1	NA	NA	NA	NA	NA	NA	NA	NA	NA	NA	NA	NA	NA	NA	NA	NA	NA	NA	1	RosmerTA	Possible abi	NA	Bacillus cereus	Bacillus cereus	NA
GCA_001583805.1	Uzume	KXX95497.1	NA	NA	NA	NA	NA	NA	NA	NA	NA	1	Uzume	Unknown	ASM158380v1	Bacillus cereus	Bacillus cereus	NA	5790900	Contig	NA	NA	KXX95497.1	KXX95497.1	NA	NA	NA	NA	NA	NA	NA	NA	NA	NA	NA	NA	NA	NA	NA	NA	NA	NA	1	Uzume	Unknown	NA	Bacillus cereus	Bacillus cereus	NA
GCA_001583855.1	RM	KXY85422.1	NA	NA	NA	NA	NA	NA	NA	NA	NA	1	RM_IIG	Non-abi	ASM158385v1	Bacillus cereus	Bacillus cereus	NA	5663643	Contig	NA	NA	KXY85422.1	KXY85422.1	NA	NA	NA	NA	NA	NA	NA	NA	NA	NA	NA	NA	NA	NA	NA	NA	NA	NA	1	RM_IIG	Non-abi	NA	Bacillus cereus	Bacillus cereus	NA
GCA_001583855.1	RM	KXY85688.1	KXY85689.1	NA	NA	NA	NA	NA	NA	NA	NA	2	RM_I	Non-abi	ASM158385v1	Bacillus cereus	Bacillus cereus	NA	5663643	Contig	NA	NA	KXY85688.1	KXY85689.1	NA	NA	NA	NA	NA	NA	NA	NA	NA	NA	NA	NA	NA	NA	NA	NA	NA	NA	1	RM_I	Non-abi	NA	Bacillus cereus	Bacillus cereus	NA
GCA_001583865.1	RM	KXY96194.1	KXY96195.1	KXY96197.1	NA	NA	NA	NA	NA	NA	NA	3	RM_I	Non-abi	ASM158386v1	Bacillus cereus	Bacillus cereus	NA	5882215	Contig	NA	NA	KXY96194.1	KXY96197.1	NA	NA	NA	NA	NA	NA	NA	NA	NA	NA	NA	NA	NA	NA	NA	NA	NA	NA	1	RM_I	Non-abi	NA	Bacillus cereus	Bacillus cereus	NA
GCA_001583875.1	AbiG	KXY66855.1	KXY66856.1	NA	NA	NA	NA	NA	NA	NA	NA	2	AbiG	Abi	ASM158387v1	Bacillus cereus	Bacillus cereus	NA	5860633	Contig	NA	NA	KXY66855.1	KXY66856.1	NA	NA	NA	NA	NA	NA	NA	NA	NA	NA	NA	NA	NA	NA	NA	NA	NA	NA	1	AbiG	Abi	NA	Bacillus cereus	Bacillus cereus	NA
GCA_001583875.1	Gabija	KXY57244.1	KXY57245.1	NA	NA	NA	NA	NA	NA	NA	NA	2	Gabija	Abi	ASM158387v1	Bacillus cereus	Bacillus cereus	NA	5860633	Contig	NA	NA	KXY57244.1	KXY57245.1	NA	NA	NA	NA	NA	NA	NA	NA	NA	NA	NA	NA	NA	NA	NA	NA	NA	NA	1	Gabija	Abi	NA	Bacillus cereus	Bacillus cereus	NA
GCA_001583875.1	PD-T7-5_1	KXY66857.1	NA	NA	NA	NA	NA	NA	NA	NA	NA	1	PD-T7-5_1	Possible abi	ASM158387v1	Bacillus cereus	Bacillus cereus	NA	5860633	Contig	NA	NA	KXY66857.1	KXY66857.1	NA	NA	NA	NA	NA	NA	NA	NA	NA	NA	NA	NA	NA	NA	NA	NA	NA	NA	1	PD-T7-5_1	Possible abi	NA	Bacillus cereus	Bacillus cereus	NA
GCA_001583875.1	RM	KXY54628.1	KXY54629.1	KXY54630.1	NA	NA	NA	NA	NA	NA	NA	3	RM_I	Non-abi	ASM158387v1	Bacillus cereus	Bacillus cereus	NA	5860633	Contig	NA	NA	KXY54628.1	KXY54630.1	NA	NA	NA	NA	NA	NA	NA	NA	NA	NA	NA	NA	NA	NA	NA	NA	NA	NA	1	RM_I	Non-abi	NA	Bacillus cereus	Bacillus cereus	NA
GCA_001583875.1	RM	KXY57247.1	KXY57248.1	NA	NA	NA	NA	NA	NA	NA	NA	2	RM_III	Non-abi	ASM158387v1	Bacillus cereus	Bacillus cereus	NA	5860633	Contig	NA	NA	KXY57247.1	KXY57248.1	NA	NA	NA	NA	NA	NA	NA	NA	NA	NA	NA	NA	NA	NA	NA	NA	NA	NA	1	RM_III	Non-abi	NA	Bacillus cereus	Bacillus cereus	NA
GCA_001583925.1	RM	KXY35007.1	KXY35008.1	KXY35010.1	NA	NA	NA	NA	NA	NA	NA	3	RM_I	Non-abi	ASM158392v1	Bacillus cereus	Bacillus cereus	NA	5916679	Contig	NA	NA	KXY35007.1	KXY35010.1	NA	NA	NA	NA	NA	NA	NA	NA	NA	NA	NA	NA	NA	NA	NA	NA	NA	NA	1	RM_I	Non-abi	NA	Bacillus cereus	Bacillus cereus	NA
GCA_001583935.1	AbiQ	KXY30172.1	NA	NA	NA	NA	NA	NA	NA	NA	NA	1	AbiQ	Abi	ASM158393v1	Bacillus cereus	Bacillus cereus	NA	6864976	Contig	NA	NA	KXY30172.1	KXY30172.1	NA	NA	NA	NA	NA	NA	NA	NA	NA	NA	NA	NA	NA	NA	NA	NA	NA	NA	1	AbiQ	Abi	NA	Bacillus cereus	Bacillus cereus	NA
GCA_001583935.1	CBASS	KXY51187.1	KXY51188.1	NA	NA	NA	NA	NA	NA	NA	NA	2	CBASS_I	Abi	ASM158393v1	Bacillus cereus	Bacillus cereus	NA	6864976	Contig	NA	NA	KXY51187.1	KXY51188.1	NA	NA	NA	NA	NA	NA	NA	NA	NA	NA	NA	NA	NA	NA	NA	NA	NA	NA	1	CBASS_I	Abi	NA	Bacillus cereus	Bacillus cereus	NA
GCA_001583935.1	CRISPR-Cas	KXY39996.1	KXY39997.1	KXY39998.1	NA	NA	NA	NA	NA	NA	NA	3	CAS_Class1-I-B	Non-abi	ASM158393v1	Bacillus cereus	Bacillus cereus	NA	6864976	Contig	NA	NA	KXY39996.1	KXY39998.1	NA	NA	NA	NA	NA	NA	NA	NA	NA	NA	NA	NA	NA	NA	NA	NA	NA	NA	1	CAS_other	Non-abi	NA	Bacillus cereus	Bacillus cereus	NA
GCA_001583935.1	DarTG	KXY47203.1	KXY47204.1	NA	NA	NA	NA	NA	NA	NA	NA	2	DarTG	Abi	ASM158393v1	Bacillus cereus	Bacillus cereus	NA	6864976	Contig	NA	NA	KXY47203.1	KXY47204.1	NA	NA	NA	NA	NA	NA	NA	NA	NA	NA	NA	NA	NA	NA	NA	NA	NA	NA	1	DarTG	Abi	NA	Bacillus cereus	Bacillus cereus	NA
GCA_001583935.1	DISARM	KXY26708.1	KXY26709.1	KXY26710.1	KXY26711.1	KXY26712.1	KXY26714.1	NA	NA	NA	NA	6	DISARM_2	Non-abi	ASM158393v1	Bacillus cereus	Bacillus cereus	NA	6864976	Contig	NA	NA	KXY26708.1	KXY26714.1	NA	NA	NA	NA	NA	NA	NA	NA	NA	NA	NA	NA	NA	NA	NA	NA	NA	NA	1	DISARM_2	Non-abi	NA	Bacillus cereus	Bacillus cereus	NA
GCA_001583935.1	RM	KXY29797.1	KXY29798.1	NA	NA	NA	NA	NA	NA	NA	NA	2	RM_II	Non-abi	ASM158393v1	Bacillus cereus	Bacillus cereus	NA	6864976	Contig	NA	NA	KXY29797.1	KXY29798.1	NA	NA	NA	NA	NA	NA	NA	NA	NA	NA	NA	NA	NA	NA	NA	NA	NA	NA	1	RM_II	Non-abi	NA	Bacillus cereus	Bacillus cereus	NA
GCA_001583955.1	CRISPR-Cas	KXY33127.1	KXY33128.1	KXY33129.1	KXY33130.1	KXY33131.1	NA	NA	NA	NA	NA	5	CAS_Class1-I-B	Non-abi	ASM158395v1	Bacillus cereus	Bacillus cereus	NA	5648355	Contig	NA	NA	KXY33127.1	KXY33131.1	NA	NA	NA	NA	NA	NA	NA	NA	NA	NA	NA	NA	NA	NA	NA	NA	NA	NA	1	CAS_Class1-I-B	Non-abi	NA	Bacillus cereus	Bacillus cereus	NA
GCA_001583955.1	Lamassu	KXY33944.1	KXY33945.1	KXY33946.1	KXY33947.1	KXY33948.1	NA	NA	NA	NA	NA	5	Lamassu	Abi	ASM158395v1	Bacillus cereus	Bacillus cereus	NA	5648355	Contig	NA	NA	KXY33944.1	KXY33948.1	NA	NA	NA	NA	NA	NA	NA	NA	NA	NA	NA	NA	NA	NA	NA	NA	NA	NA	1	Lamassu	Abi	NA	Bacillus cereus	Bacillus cereus	NA
GCA_001583975.1	DRT	KXY70695.1	NA	NA	NA	NA	NA	NA	NA	NA	NA	1	DRT_Type2	Unknown	ASM158397v1	Bacillus cereus	Bacillus cereus	NA	5920010	Contig	NA	NA	KXY70695.1	KXY70695.1	NA	NA	NA	NA	NA	NA	NA	NA	NA	NA	NA	NA	NA	NA	NA	NA	NA	NA	1	DRT_Class2	Unknown	NA	Bacillus cereus	Bacillus cereus	NA
GCA_001583975.1	DRT	KXY73039.1	NA	NA	NA	NA	NA	NA	NA	NA	NA	1	DRT_Type8	Unknown	ASM158397v1	Bacillus cereus	Bacillus cereus	NA	5920010	Contig	NA	NA	KXY73039.1	KXY73039.1	NA	NA	NA	NA	NA	NA	NA	NA	NA	NA	NA	NA	NA	NA	NA	NA	NA	NA	1	DRT_Class1	Unknown	NA	Bacillus cereus	Bacillus cereus	NA
GCA_001583975.1	Gabija	KXY73136.1	KXY73137.1	NA	NA	NA	NA	NA	NA	NA	NA	2	Gabija	Abi	ASM158397v1	Bacillus cereus	Bacillus cereus	NA	5920010	Contig	NA	NA	KXY73136.1	KXY73137.1	NA	NA	NA	NA	NA	NA	NA	NA	NA	NA	NA	NA	NA	NA	NA	NA	NA	NA	1	Gabija	Abi	NA	Bacillus cereus	Bacillus cereus	NA
GCA_001583975.1	RM	KXY73032.1	KXY73033.1	KXY73034.1	NA	NA	NA	NA	NA	NA	NA	3	RM_I	Non-abi	ASM158397v1	Bacillus cereus	Bacillus cereus	NA	5920010	Contig	NA	NA	KXY73032.1	KXY73034.1	NA	NA	NA	NA	NA	NA	NA	NA	NA	NA	NA	NA	NA	NA	NA	NA	NA	NA	1	RM_I	Non-abi	NA	Bacillus cereus	Bacillus cereus	NA
GCA_001584005.1	PD-T7-4	KXY80121.1	NA	NA	NA	NA	NA	NA	NA	NA	NA	1	PD-T7-4	Abi	ASM158400v1	Bacillus cereus	Bacillus cereus	NA	5484232	Contig	NA	NA	KXY80121.1	KXY80121.1	NA	NA	NA	NA	NA	NA	NA	NA	NA	NA	NA	NA	NA	NA	NA	NA	NA	NA	1	PD-T7-4	Abi	NA	Bacillus cereus	Bacillus cereus	NA
GCA_001584005.1	RM	KXY78235.1	KXY78236.1	KXY78237.1	NA	NA	NA	NA	NA	NA	NA	3	RM_I	Non-abi	ASM158400v1	Bacillus cereus	Bacillus cereus	NA	5484232	Contig	NA	NA	KXY78235.1	KXY78237.1	NA	NA	NA	NA	NA	NA	NA	NA	NA	NA	NA	NA	NA	NA	NA	NA	NA	NA	1	RM_I	Non-abi	NA	Bacillus cereus	Bacillus cereus	NA
GCA_001584005.1	RM	KXY79754.1	KXY79755.1	NA	NA	NA	NA	NA	NA	NA	NA	2	RM_III	Non-abi	ASM158400v1	Bacillus cereus	Bacillus cereus	NA	5484232	Contig	NA	NA	KXY79754.1	KXY79755.1	NA	NA	NA	NA	NA	NA	NA	NA	NA	NA	NA	NA	NA	NA	NA	NA	NA	NA	1	RM_III	Non-abi	NA	Bacillus cereus	Bacillus cereus	NA
GCA_001584025.1	CRISPR-Cas	KXY43746.1	KXY43747.1	KXY43748.1	NA	NA	NA	NA	NA	NA	NA	3	CAS_Class1-I-C	Non-abi	ASM158402v1	Bacillus cereus	Bacillus cereus	NA	5958142	Contig	NA	NA	KXY43746.1	KXY43748.1	NA	NA	NA	NA	NA	NA	NA	NA	NA	NA	NA	NA	NA	NA	NA	NA	NA	NA	1	CAS_other	Non-abi	NA	Bacillus cereus	Bacillus cereus	NA
GCA_001584025.1	CRISPR-Cas	KXY46881.1	KXY46883.1	KXY46884.1	KXY46885.1	KXY46886.1	NA	NA	NA	NA	NA	5	CAS_Class1-I-C	Non-abi	ASM158402v1	Bacillus cereus	Bacillus cereus	NA	5958142	Contig	NA	NA	KXY46881.1	KXY46886.1	NA	NA	NA	NA	NA	NA	NA	NA	NA	NA	NA	NA	NA	NA	NA	NA	NA	NA	1	CAS_Class1-I-C	Non-abi	NA	Bacillus cereus	Bacillus cereus	NA
GCA_001584025.1	DRT	KXY42242.1	NA	NA	NA	NA	NA	NA	NA	NA	NA	1	DRT_Type2	Unknown	ASM158402v1	Bacillus cereus	Bacillus cereus	NA	5958142	Contig	NA	NA	KXY42242.1	KXY42242.1	NA	NA	NA	NA	NA	NA	NA	NA	NA	NA	NA	NA	NA	NA	NA	NA	NA	NA	1	DRT_Class2	Unknown	NA	Bacillus cereus	Bacillus cereus	NA
GCA_001584025.1	Retron	KXY46889.1	KXY46890.1	KXY46891.1	NA	NA	NA	NA	NA	NA	NA	3	Retron_III	Abi	ASM158402v1	Bacillus cereus	Bacillus cereus	NA	5958142	Contig	NA	NA	KXY46889.1	KXY46891.1	NA	NA	NA	NA	NA	NA	NA	NA	NA	NA	NA	NA	NA	NA	NA	NA	NA	NA	1	Retron_III	Abi	NA	Bacillus cereus	Bacillus cereus	NA
GCA_001584025.1	RM	KXY42471.1	KXY42472.1	KXY42473.1	NA	NA	NA	NA	NA	NA	NA	3	RM_I	Non-abi	ASM158402v1	Bacillus cereus	Bacillus cereus	NA	5958142	Contig	NA	NA	KXY42471.1	KXY42473.1	NA	NA	NA	NA	NA	NA	NA	NA	NA	NA	NA	NA	NA	NA	NA	NA	NA	NA	1	RM_I	Non-abi	NA	Bacillus cereus	Bacillus cereus	NA
GCA_001584035.1	CBASS	KXY71342.1	KXY71343.1	NA	NA	NA	NA	NA	NA	NA	NA	2	CBASS_I	Abi	ASM158403v1	Bacillus wiedmannii	Bacillus wiedmannii	NA	5641492	Contig	NA	NA	KXY71342.1	KXY71343.1	NA	NA	NA	NA	NA	NA	NA	NA	NA	NA	NA	NA	NA	NA	NA	NA	NA	NA	1	CBASS_I	Abi	NA	Bacillus wiedmannii	Bacillus wiedmannii	NA
GCA_001584035.1	Dodola	KXY73382.1	KXY73383.1	NA	NA	NA	NA	NA	NA	NA	NA	2	Dodola	Unknown	ASM158403v1	Bacillus wiedmannii	Bacillus wiedmannii	NA	5641492	Contig	NA	NA	KXY73382.1	KXY73383.1	NA	NA	NA	NA	NA	NA	NA	NA	NA	NA	NA	NA	NA	NA	NA	NA	NA	NA	1	Dodola	Unknown	NA	Bacillus wiedmannii	Bacillus wiedmannii	NA
GCA_001584035.1	RM	KXY74389.1	KXY74390.1	KXY74391.1	NA	NA	NA	NA	NA	NA	NA	3	RM_I	Non-abi	ASM158403v1	Bacillus wiedmannii	Bacillus wiedmannii	NA	5641492	Contig	NA	NA	KXY74389.1	KXY74391.1	NA	NA	NA	NA	NA	NA	NA	NA	NA	NA	NA	NA	NA	NA	NA	NA	NA	NA	1	RM_I	Non-abi	NA	Bacillus wiedmannii	Bacillus wiedmannii	NA
GCA_001584065.1	RM	KXY41987.1	KXY41988.1	KXY41989.1	KXY41990.1	NA	NA	NA	NA	NA	NA	4	RM_II	Non-abi	ASM158406v1	Bacillus cereus	Bacillus cereus	NA	5353670	Contig	NA	NA	KXY41987.1	KXY41990.1	NA	NA	NA	NA	NA	NA	NA	NA	NA	NA	NA	NA	NA	NA	NA	NA	NA	NA	1	RM_II	Non-abi	NA	Bacillus cereus	Bacillus cereus	NA
GCA_001584085.1	AVAST	KXY60383.1	NA	NA	NA	NA	NA	NA	NA	NA	NA	1	AVAST_II	Abi	ASM158408v1	Bacillus cereus	Bacillus cereus	NA	6062607	Contig	NA	NA	KXY60383.1	KXY60383.1	NA	NA	NA	NA	NA	NA	NA	NA	NA	NA	NA	NA	NA	NA	NA	NA	NA	NA	1	AVAST_II	Abi	NA	Bacillus cereus	Bacillus cereus	NA
GCA_001584085.1	Lamassu	KXY53575.1	KXY53576.1	KXY53577.1	NA	NA	NA	NA	NA	NA	NA	3	Lamassu	Abi	ASM158408v1	Bacillus cereus	Bacillus cereus	NA	6062607	Contig	NA	NA	KXY53575.1	KXY53577.1	NA	NA	NA	NA	NA	NA	NA	NA	NA	NA	NA	NA	NA	NA	NA	NA	NA	NA	1	Lamassu	Abi	NA	Bacillus cereus	Bacillus cereus	NA
GCA_001584085.1	Lamassu	KXY56917.1	KXY56918.1	KXY56919.1	NA	NA	NA	NA	NA	NA	NA	3	Lamassu	Abi	ASM158408v1	Bacillus cereus	Bacillus cereus	NA	6062607	Contig	NA	NA	KXY56917.1	KXY56919.1	NA	NA	NA	NA	NA	NA	NA	NA	NA	NA	NA	NA	NA	NA	NA	NA	NA	NA	1	Lamassu	Abi	NA	Bacillus cereus	Bacillus cereus	NA
GCA_001584085.1	Lamassu	KXY57058.1	KXY57059.1	KXY57060.1	NA	NA	NA	NA	NA	NA	NA	3	Lamassu	Abi	ASM158408v1	Bacillus cereus	Bacillus cereus	NA	6062607	Contig	NA	NA	KXY57058.1	KXY57060.1	NA	NA	NA	NA	NA	NA	NA	NA	NA	NA	NA	NA	NA	NA	NA	NA	NA	NA	1	Lamassu	Abi	NA	Bacillus cereus	Bacillus cereus	NA
GCA_001584085.1	RM	KXY54202.1	KXY54203.1	KXY54204.1	NA	NA	NA	NA	NA	NA	NA	3	RM_II	Non-abi	ASM158408v1	Bacillus cereus	Bacillus cereus	NA	6062607	Contig	NA	NA	KXY54202.1	KXY54204.1	NA	NA	NA	NA	NA	NA	NA	NA	NA	NA	NA	NA	NA	NA	NA	NA	NA	NA	1	RM_II	Non-abi	NA	Bacillus cereus	Bacillus cereus	NA
GCA_001584095.1	AbiG	KXY93352.1	KXY93353.1	NA	NA	NA	NA	NA	NA	NA	NA	2	AbiG	Abi	ASM158409v1	Bacillus cereus	Bacillus cereus	NA	5395048	Contig	NA	NA	KXY93352.1	KXY93353.1	NA	NA	NA	NA	NA	NA	NA	NA	NA	NA	NA	NA	NA	NA	NA	NA	NA	NA	1	AbiG	Abi	NA	Bacillus cereus	Bacillus cereus	NA
GCA_001584095.1	RosmerTA	KXZ02944.1	KXZ02945.1	NA	NA	NA	NA	NA	NA	NA	NA	2	RosmerTA	Possible abi	ASM158409v1	Bacillus cereus	Bacillus cereus	NA	5395048	Contig	NA	NA	KXZ02944.1	KXZ02945.1	NA	NA	NA	NA	NA	NA	NA	NA	NA	NA	NA	NA	NA	NA	NA	NA	NA	NA	1	RosmerTA	Possible abi	NA	Bacillus cereus	Bacillus cereus	NA
GCA_001584105.1	Gabija	KXY64621.1	KXY64622.1	NA	NA	NA	NA	NA	NA	NA	NA	2	Gabija	Abi	ASM158410v1	Bacillus cereus	Bacillus cereus	NA	5590151	Contig	NA	NA	KXY64621.1	KXY64622.1	NA	NA	NA	NA	NA	NA	NA	NA	NA	NA	NA	NA	NA	NA	NA	NA	NA	NA	1	Gabija	Abi	NA	Bacillus cereus	Bacillus cereus	NA
GCA_001584105.1	Lamassu	KXY56155.1	KXY56156.1	KXY56157.1	NA	NA	NA	NA	NA	NA	NA	3	Lamassu	Abi	ASM158410v1	Bacillus cereus	Bacillus cereus	NA	5590151	Contig	NA	NA	KXY56155.1	KXY56157.1	NA	NA	NA	NA	NA	NA	NA	NA	NA	NA	NA	NA	NA	NA	NA	NA	NA	NA	1	Lamassu	Abi	NA	Bacillus cereus	Bacillus cereus	NA
GCA_001584105.1	RM	KXY63496.1	KXY63497.1	NA	NA	NA	NA	NA	NA	NA	NA	2	RM_II	Non-abi	ASM158410v1	Bacillus cereus	Bacillus cereus	NA	5590151	Contig	NA	NA	KXY63496.1	KXY63497.1	NA	NA	NA	NA	NA	NA	NA	NA	NA	NA	NA	NA	NA	NA	NA	NA	NA	NA	1	RM_II	Non-abi	NA	Bacillus cereus	Bacillus cereus	NA
GCA_001584105.1	Shedu	KXY64609.1	NA	NA	NA	NA	NA	NA	NA	NA	NA	1	Shedu	Non-abi	ASM158410v1	Bacillus cereus	Bacillus cereus	NA	5590151	Contig	NA	NA	KXY64609.1	KXY64609.1	NA	NA	NA	NA	NA	NA	NA	NA	NA	NA	NA	NA	NA	NA	NA	NA	NA	NA	1	Shedu	Non-abi	NA	Bacillus cereus	Bacillus cereus	NA
GCA_001595725.1	CRISPR-Cas	AMR06118.1	AMR06119.1	AMR06120.1	AMR06121.1	NA	NA	NA	NA	NA	NA	4	CAS_Class1-I-B	Non-abi	ASM159572v1	Bacillus thuringiensis	Bacillus thuringiensis	NA	6390500	Complete Genome	NA	NA	AMR06118.1	AMR06121.1	NA	NA	NA	NA	NA	NA	NA	NA	NA	NA	NA	NA	NA	NA	NA	NA	NA	NA	1	CAS_Class1-I-B	Non-abi	NA	Bacillus thuringiensis	Bacillus thuringiensis	NA
GCA_001595725.1	Lamassu	AMR05748.1	AMR05750.1	NA	NA	NA	NA	NA	NA	NA	NA	2	Lamassu	Abi	ASM159572v1	Bacillus thuringiensis	Bacillus thuringiensis	NA	6390500	Complete Genome	NA	NA	AMR05748.1	AMR05750.1	NA	NA	NA	NA	NA	NA	NA	NA	NA	NA	NA	NA	NA	NA	NA	NA	NA	NA	1	Lamassu	Abi	NA	Bacillus thuringiensis	Bacillus thuringiensis	NA
GCA_001595725.1	PD-T7-3	AMR06409.1	NA	NA	NA	NA	NA	NA	NA	NA	NA	1	PD-T7-3	Abi	ASM159572v1	Bacillus thuringiensis	Bacillus thuringiensis	NA	6390500	Complete Genome	NA	NA	AMR06409.1	AMR06409.1	NA	NA	NA	NA	NA	NA	NA	NA	NA	NA	NA	NA	NA	NA	NA	NA	NA	NA	1	PD-T7-3	Abi	NA	Bacillus thuringiensis	Bacillus thuringiensis	NA
GCA_001598095.1	DarTG	AMR88567.1	AMR88568.1	NA	NA	NA	NA	NA	NA	NA	NA	2	DarTG	Abi	ASM159809v1	Bacillus thuringiensis	Bacillus thuringiensis	NA	6490457	Complete Genome	NA	NA	AMR88567.1	AMR88568.1	NA	NA	NA	NA	NA	NA	NA	NA	NA	NA	NA	NA	NA	NA	NA	NA	NA	NA	1	DarTG	Abi	NA	Bacillus thuringiensis	Bacillus thuringiensis	NA
GCA_001598095.1	Septu	AMR85048.1	AMR85049.1	NA	NA	NA	NA	NA	NA	NA	NA	2	Septu	Possible abi	ASM159809v1	Bacillus thuringiensis	Bacillus thuringiensis	NA	6490457	Complete Genome	NA	NA	AMR85048.1	AMR85049.1	NA	NA	NA	NA	NA	NA	NA	NA	NA	NA	NA	NA	NA	NA	NA	NA	NA	NA	1	Septu_I	Possible abi	NA	Bacillus thuringiensis	Bacillus thuringiensis	NA
GCA_001604665.1	CBASS	KYQ03055.1	KYQ03056.1	NA	NA	NA	NA	NA	NA	NA	NA	2	CBASS_I	Abi	ASM160466v1	Bacillus cereus	Bacillus cereus	NA	5713256	Scaffold	NA	NA	KYQ03055.1	KYQ03056.1	NA	NA	NA	NA	NA	NA	NA	NA	NA	NA	NA	NA	NA	NA	NA	NA	NA	NA	1	CBASS_I	Abi	NA	Bacillus cereus	Bacillus cereus	NA
GCA_001604665.1	CBASS	KYQ03139.1	KYQ03140.1	KYQ03141.1	NA	NA	NA	NA	NA	NA	NA	3	CBASS_I	Abi	ASM160466v1	Bacillus cereus	Bacillus cereus	NA	5713256	Scaffold	NA	NA	KYQ03139.1	KYQ03141.1	NA	NA	NA	NA	NA	NA	NA	NA	NA	NA	NA	NA	NA	NA	NA	NA	NA	NA	1	CBASS_I	Abi	NA	Bacillus cereus	Bacillus cereus	NA
GCA_001604665.1	CBASS	KYQ04257.1	KYQ04258.1	KYQ04259.1	KYQ04260.1	NA	NA	NA	NA	NA	NA	4	CBASS_II	Abi	ASM160466v1	Bacillus cereus	Bacillus cereus	NA	5713256	Scaffold	NA	NA	KYQ04257.1	KYQ04260.1	NA	NA	NA	NA	NA	NA	NA	NA	NA	NA	NA	NA	NA	NA	NA	NA	NA	NA	1	CBASS_II	Abi	NA	Bacillus cereus	Bacillus cereus	NA
GCA_001604665.1	Gabija	KYP99563.1	KYP99564.1	NA	NA	NA	NA	NA	NA	NA	NA	2	Gabija	Abi	ASM160466v1	Bacillus cereus	Bacillus cereus	NA	5713256	Scaffold	NA	NA	KYP99563.1	KYP99564.1	NA	NA	NA	NA	NA	NA	NA	NA	NA	NA	NA	NA	NA	NA	NA	NA	NA	NA	1	Gabija	Abi	NA	Bacillus cereus	Bacillus cereus	NA
GCA_001604665.1	Hachiman	KYQ04264.1	KYQ04265.1	NA	NA	NA	NA	NA	NA	NA	NA	2	Hachiman	Abi	ASM160466v1	Bacillus cereus	Bacillus cereus	NA	5713256	Scaffold	NA	NA	KYQ04264.1	KYQ04265.1	NA	NA	NA	NA	NA	NA	NA	NA	NA	NA	NA	NA	NA	NA	NA	NA	NA	NA	1	Hachiman_I	Abi	NA	Bacillus cereus	Bacillus cereus	NA
GCA_001604665.1	Lamassu	KYQ03156.1	KYQ03157.1	KYQ03158.1	NA	NA	NA	NA	NA	NA	NA	3	Lamassu	Abi	ASM160466v1	Bacillus cereus	Bacillus cereus	NA	5713256	Scaffold	NA	NA	KYQ03156.1	KYQ03158.1	NA	NA	NA	NA	NA	NA	NA	NA	NA	NA	NA	NA	NA	NA	NA	NA	NA	NA	1	Lamassu	Abi	NA	Bacillus cereus	Bacillus cereus	NA
GCA_001604665.1	Retron	KYQ01863.1	KYQ01864.1	NA	NA	NA	NA	NA	NA	NA	NA	2	Retron_II	Abi	ASM160466v1	Bacillus cereus	Bacillus cereus	NA	5713256	Scaffold	NA	NA	KYQ01863.1	KYQ01864.1	NA	NA	NA	NA	NA	NA	NA	NA	NA	NA	NA	NA	NA	NA	NA	NA	NA	NA	1	Retron_II	Abi	NA	Bacillus cereus	Bacillus cereus	NA
GCA_001604665.1	RM	KYQ00962.1	KYQ00963.1	KYQ00965.1	NA	NA	NA	NA	NA	NA	NA	3	RM_I	Non-abi	ASM160466v1	Bacillus cereus	Bacillus cereus	NA	5713256	Scaffold	NA	NA	KYQ00962.1	KYQ00965.1	NA	NA	NA	NA	NA	NA	NA	NA	NA	NA	NA	NA	NA	NA	NA	NA	NA	NA	1	RM_I	Non-abi	NA	Bacillus cereus	Bacillus cereus	NA
GCA_001604665.1	RM	KYQ04247.1	KYQ04248.1	KYQ04249.1	NA	NA	NA	NA	NA	NA	NA	3	RM_I	Non-abi	ASM160466v1	Bacillus cereus	Bacillus cereus	NA	5713256	Scaffold	NA	NA	KYQ04247.1	KYQ04249.1	NA	NA	NA	NA	NA	NA	NA	NA	NA	NA	NA	NA	NA	NA	NA	NA	NA	NA	1	RM_I	Non-abi	NA	Bacillus cereus	Bacillus cereus	NA
GCA_001604665.1	Shedu	KYQ04266.1	NA	NA	NA	NA	NA	NA	NA	NA	NA	1	Shedu	Non-abi	ASM160466v1	Bacillus cereus	Bacillus cereus	NA	5713256	Scaffold	NA	NA	KYQ04266.1	KYQ04266.1	NA	NA	NA	NA	NA	NA	NA	NA	NA	NA	NA	NA	NA	NA	NA	NA	NA	NA	1	Shedu	Non-abi	NA	Bacillus cereus	Bacillus cereus	NA
GCA_001604665.1	Uzume	KYQ02173.1	NA	NA	NA	NA	NA	NA	NA	NA	NA	1	Uzume	Unknown	ASM160466v1	Bacillus cereus	Bacillus cereus	NA	5713256	Scaffold	NA	NA	KYQ02173.1	KYQ02173.1	NA	NA	NA	NA	NA	NA	NA	NA	NA	NA	NA	NA	NA	NA	NA	NA	NA	NA	1	Uzume	Unknown	NA	Bacillus cereus	Bacillus cereus	NA
GCA_001618665.1	AbiO	AMX80471.1	NA	NA	NA	NA	NA	NA	NA	NA	NA	1	AbiO	Possible abi	ASM161866v1	Bacillus thuringiensis	Bacillus thuringiensis	NA	6111291	Complete Genome	NA	NA	AMX80471.1	AMX80471.1	NA	NA	NA	NA	NA	NA	NA	NA	NA	NA	NA	NA	NA	NA	NA	NA	NA	NA	1	AbiO	Unknown	NA	Bacillus thuringiensis	Bacillus thuringiensis	NA
GCA_001618665.1	AbiQ	AMX80595.1	NA	NA	NA	NA	NA	NA	NA	NA	NA	1	AbiQ	Abi	ASM161866v1	Bacillus thuringiensis	Bacillus thuringiensis	NA	6111291	Complete Genome	NA	NA	AMX80595.1	AMX80595.1	NA	NA	NA	NA	NA	NA	NA	NA	NA	NA	NA	NA	NA	NA	NA	NA	NA	NA	1	AbiQ	Abi	NA	Bacillus thuringiensis	Bacillus thuringiensis	NA
GCA_001618665.1	AVAST	AMX77081.1	NA	NA	NA	NA	NA	NA	NA	NA	NA	1	AVAST_II	Abi	ASM161866v1	Bacillus thuringiensis	Bacillus thuringiensis	NA	6111291	Complete Genome	NA	NA	AMX77081.1	AMX77081.1	NA	NA	NA	NA	NA	NA	NA	NA	NA	NA	NA	NA	NA	NA	NA	NA	NA	NA	1	AVAST_II	Abi	NA	Bacillus thuringiensis	Bacillus thuringiensis	NA
GCA_001619285.1	Hachiman	KZD30930.1	KZD30931.1	NA	NA	NA	NA	NA	NA	NA	NA	2	Hachiman	Abi	ASM161928v1	Bacillus cereus	Bacillus cereus	NA	5503020	Scaffold	NA	NA	KZD30930.1	KZD30931.1	NA	NA	NA	NA	NA	NA	NA	NA	NA	NA	NA	NA	NA	NA	NA	NA	NA	NA	1	Hachiman_I	Abi	NA	Bacillus cereus	Bacillus cereus	NA
GCA_001619285.1	Hachiman	KZD36295.1	KZD36296.1	NA	NA	NA	NA	NA	NA	NA	NA	2	Hachiman	Abi	ASM161928v1	Bacillus cereus	Bacillus cereus	NA	5503020	Scaffold	NA	NA	KZD36295.1	KZD36296.1	NA	NA	NA	NA	NA	NA	NA	NA	NA	NA	NA	NA	NA	NA	NA	NA	NA	NA	1	Hachiman_I	Abi	NA	Bacillus cereus	Bacillus cereus	NA
GCA_001619285.1	RM	KZD35948.1	KZD35949.1	KZD35950.1	NA	NA	NA	NA	NA	NA	NA	3	RM_II	Non-abi	ASM161928v1	Bacillus cereus	Bacillus cereus	NA	5503020	Scaffold	NA	NA	KZD35948.1	KZD35950.1	NA	NA	NA	NA	NA	NA	NA	NA	NA	NA	NA	NA	NA	NA	NA	NA	NA	NA	1	RM_II	Non-abi	NA	Bacillus cereus	Bacillus cereus	NA
GCA_001619285.1	Tiamat	KZD30943.1	NA	NA	NA	NA	NA	NA	NA	NA	NA	1	Tiamat	Unknown	ASM161928v1	Bacillus cereus	Bacillus cereus	NA	5503020	Scaffold	NA	NA	KZD30943.1	KZD30943.1	NA	NA	NA	NA	NA	NA	NA	NA	NA	NA	NA	NA	NA	NA	NA	NA	NA	NA	1	Tiamat	Unknown	NA	Bacillus cereus	Bacillus cereus	NA
GCA_001619335.1	CBASS	KZD37793.1	KZD37794.1	NA	NA	NA	NA	NA	NA	NA	NA	2	CBASS_I	Abi	ASM161933v1	Bacillus cereus	Bacillus cereus	NA	5540234	Scaffold	NA	NA	KZD37793.1	KZD37794.1	NA	NA	NA	NA	NA	NA	NA	NA	NA	NA	NA	NA	NA	NA	NA	NA	NA	NA	1	CBASS_I	Abi	NA	Bacillus cereus	Bacillus cereus	NA
GCA_001619335.1	CBASS	KZD43496.1	KZD43497.1	NA	NA	NA	NA	NA	NA	NA	NA	2	CBASS_I	Abi	ASM161933v1	Bacillus cereus	Bacillus cereus	NA	5540234	Scaffold	NA	NA	KZD43496.1	KZD43497.1	NA	NA	NA	NA	NA	NA	NA	NA	NA	NA	NA	NA	NA	NA	NA	NA	NA	NA	1	CBASS_I	Abi	NA	Bacillus cereus	Bacillus cereus	NA
GCA_001619355.1	CBASS	KZD56626.1	KZD56627.1	NA	NA	NA	NA	NA	NA	NA	NA	2	CBASS_I	Abi	ASM161935v1	Bacillus cereus	Bacillus cereus	NA	6432609	Scaffold	NA	NA	KZD56626.1	KZD56627.1	NA	NA	NA	NA	NA	NA	NA	NA	NA	NA	NA	NA	NA	NA	NA	NA	NA	NA	1	CBASS_I	Abi	NA	Bacillus cereus	Bacillus cereus	NA
GCA_001619355.1	CRISPR-Cas	KZD71914.1	KZD71915.1	KZD71916.1	KZD71917.1	KZD71918.1	NA	NA	NA	NA	NA	5	CAS_Class1-I-B	Non-abi	ASM161935v1	Bacillus cereus	Bacillus cereus	NA	6432609	Scaffold	NA	NA	KZD71914.1	KZD71918.1	NA	NA	NA	NA	NA	NA	NA	NA	NA	NA	NA	NA	NA	NA	NA	NA	NA	NA	1	CAS_Class1-I-B	Non-abi	NA	Bacillus cereus	Bacillus cereus	NA
GCA_001619355.1	RM	KZD54812.1	NA	NA	NA	NA	NA	NA	NA	NA	NA	1	RM_IIG	Non-abi	ASM161935v1	Bacillus cereus	Bacillus cereus	NA	6432609	Scaffold	NA	NA	KZD54812.1	KZD54812.1	NA	NA	NA	NA	NA	NA	NA	NA	NA	NA	NA	NA	NA	NA	NA	NA	NA	NA	1	RM_IIG	Non-abi	NA	Bacillus cereus	Bacillus cereus	NA
GCA_001619355.1	Wadjet	KZD66012.1	KZD66013.1	KZD66014.1	KZD66015.1	NA	NA	NA	NA	NA	NA	4	Wadjet_II	Non-abi	ASM161935v1	Bacillus cereus	Bacillus cereus	NA	6432609	Scaffold	NA	NA	KZD66012.1	KZD66015.1	NA	NA	NA	NA	NA	NA	NA	NA	NA	NA	NA	NA	NA	NA	NA	NA	NA	NA	1	Wadjet_II	Non-abi	NA	Bacillus cereus	Bacillus cereus	NA
GCA_001619385.1	RM	KZD65001.1	KZD65002.1	KZD65003.1	NA	NA	NA	NA	NA	NA	NA	3	RM_II	Non-abi	ASM161938v1	Bacillus cereus	Bacillus cereus	NA	5383626	Scaffold	NA	NA	KZD65001.1	KZD65003.1	NA	NA	NA	NA	NA	NA	NA	NA	NA	NA	NA	NA	NA	NA	NA	NA	NA	NA	1	RM_II	Non-abi	NA	Bacillus cereus	Bacillus cereus	NA
GCA_001619395.1	DarTG	KZD79660.1	KZD79661.1	NA	NA	NA	NA	NA	NA	NA	NA	2	DarTG	Abi	ASM161939v1	Bacillus cereus	Bacillus cereus	NA	5662632	Scaffold	NA	NA	KZD79660.1	KZD79661.1	NA	NA	NA	NA	NA	NA	NA	NA	NA	NA	NA	NA	NA	NA	NA	NA	NA	NA	1	DarTG	Abi	NA	Bacillus cereus	Bacillus cereus	NA
GCA_001619395.1	Gabija	KZD79998.1	KZD79999.1	NA	NA	NA	NA	NA	NA	NA	NA	2	Gabija	Abi	ASM161939v1	Bacillus cereus	Bacillus cereus	NA	5662632	Scaffold	NA	NA	KZD79998.1	KZD79999.1	NA	NA	NA	NA	NA	NA	NA	NA	NA	NA	NA	NA	NA	NA	NA	NA	NA	NA	1	Gabija	Abi	NA	Bacillus cereus	Bacillus cereus	NA
GCA_001619395.1	RM	KZD74654.1	KZD74655.1	KZD74656.1	NA	NA	NA	NA	NA	NA	NA	3	RM_I	Non-abi	ASM161939v1	Bacillus cereus	Bacillus cereus	NA	5662632	Scaffold	NA	NA	KZD74654.1	KZD74656.1	NA	NA	NA	NA	NA	NA	NA	NA	NA	NA	NA	NA	NA	NA	NA	NA	NA	NA	1	RM_I	Non-abi	NA	Bacillus cereus	Bacillus cereus	NA
GCA_001619395.1	Rst_HelicaseDUF2290	KZD79992.1	KZD79993.1	NA	NA	NA	NA	NA	NA	NA	NA	2	Rst_HelicaseDUF2290	Unknown	ASM161939v1	Bacillus cereus	Bacillus cereus	NA	5662632	Scaffold	NA	NA	KZD79992.1	KZD79993.1	NA	NA	NA	NA	NA	NA	NA	NA	NA	NA	NA	NA	NA	NA	NA	NA	NA	NA	1	Rst_HelicaseDUF2290	Unknown	NA	Bacillus cereus	Bacillus cereus	NA
GCA_001619405.1	Lamassu	KZD86457.1	KZD86458.1	KZD86459.1	NA	NA	NA	NA	NA	NA	NA	3	Lamassu	Abi	ASM161940v1	Bacillus cereus	Bacillus cereus	NA	5591458	Scaffold	NA	NA	KZD86457.1	KZD86459.1	NA	NA	NA	NA	NA	NA	NA	NA	NA	NA	NA	NA	NA	NA	NA	NA	NA	NA	1	Lamassu	Abi	NA	Bacillus cereus	Bacillus cereus	NA
GCA_001619405.1	Paris	KZD86742.1	KZD86743.1	NA	NA	NA	NA	NA	NA	NA	NA	2	Paris	Abi	ASM161940v1	Bacillus cereus	Bacillus cereus	NA	5591458	Scaffold	NA	NA	KZD86742.1	KZD86743.1	NA	NA	NA	NA	NA	NA	NA	NA	NA	NA	NA	NA	NA	NA	NA	NA	NA	NA	1	Paris	Abi	NA	Bacillus cereus	Bacillus cereus	NA
GCA_001619405.1	Pycsar	KZD79458.1	KZD79459.1	NA	NA	NA	NA	NA	NA	NA	NA	2	Pycsar	Abi	ASM161940v1	Bacillus cereus	Bacillus cereus	NA	5591458	Scaffold	NA	NA	KZD79458.1	KZD79459.1	NA	NA	NA	NA	NA	NA	NA	NA	NA	NA	NA	NA	NA	NA	NA	NA	NA	NA	1	Pycsar	Abi	NA	Bacillus cereus	Bacillus cereus	NA
GCA_001619405.1	RM	KZD76021.1	NA	NA	NA	NA	NA	NA	NA	NA	NA	1	RM_IIG	Non-abi	ASM161940v1	Bacillus cereus	Bacillus cereus	NA	5591458	Scaffold	NA	NA	KZD76021.1	KZD76021.1	NA	NA	NA	NA	NA	NA	NA	NA	NA	NA	NA	NA	NA	NA	NA	NA	NA	NA	1	RM_IIG	Non-abi	NA	Bacillus cereus	Bacillus cereus	NA
GCA_001619405.1	Wadjet	KZD74505.1	KZD74506.1	KZD74507.1	KZD74508.1	NA	NA	NA	NA	NA	NA	4	Wadjet_III	Non-abi	ASM161940v1	Bacillus cereus	Bacillus cereus	NA	5591458	Scaffold	NA	NA	KZD74505.1	KZD74508.1	NA	NA	NA	NA	NA	NA	NA	NA	NA	NA	NA	NA	NA	NA	NA	NA	NA	NA	1	Wadjet_III	Non-abi	NA	Bacillus cereus	Bacillus cereus	NA
GCA_001619425.1	Paris	KZD27673.1	KZD27674.1	NA	NA	NA	NA	NA	NA	NA	NA	2	Paris	Abi	ASM161942v1	Bacillus cereus	Bacillus cereus	NA	5717535	Scaffold	NA	NA	KZD27673.1	KZD27674.1	NA	NA	NA	NA	NA	NA	NA	NA	NA	NA	NA	NA	NA	NA	NA	NA	NA	NA	1	Paris	Abi	NA	Bacillus cereus	Bacillus cereus	NA
GCA_001619425.1	RM	KZD27685.1	KZD27686.1	KZD27687.1	NA	NA	NA	NA	NA	NA	NA	3	RM_I	Non-abi	ASM161942v1	Bacillus cereus	Bacillus cereus	NA	5717535	Scaffold	NA	NA	KZD27685.1	KZD27687.1	NA	NA	NA	NA	NA	NA	NA	NA	NA	NA	NA	NA	NA	NA	NA	NA	NA	NA	1	RM_I	Non-abi	NA	Bacillus cereus	Bacillus cereus	NA
GCA_001619445.1	RM	KZD50622.1	KZD50623.1	NA	NA	NA	NA	NA	NA	NA	NA	2	RM_II	Non-abi	ASM161944v1	Bacillus cereus	Bacillus cereus	NA	5338004	Scaffold	NA	NA	KZD50622.1	KZD50623.1	NA	NA	NA	NA	NA	NA	NA	NA	NA	NA	NA	NA	NA	NA	NA	NA	NA	NA	1	RM_II	Non-abi	NA	Bacillus cereus	Bacillus cereus	NA
GCA_001619465.1	RM	KZD54281.1	KZD54282.1	KZD54283.1	NA	NA	NA	NA	NA	NA	NA	3	RM_II	Non-abi	ASM161946v1	Bacillus cereus	Bacillus cereus	NA	5382412	Scaffold	NA	NA	KZD54281.1	KZD54283.1	NA	NA	NA	NA	NA	NA	NA	NA	NA	NA	NA	NA	NA	NA	NA	NA	NA	NA	1	RM_II	Non-abi	NA	Bacillus cereus	Bacillus cereus	NA
GCA_001619505.1	RM	KZE01710.1	KZE01711.1	KZE01712.1	NA	NA	NA	NA	NA	NA	NA	3	RM_II	Non-abi	ASM161950v1	Bacillus mycoides	Bacillus mycoides	NA	5732453	Scaffold	NA	NA	KZE01710.1	KZE01712.1	NA	NA	NA	NA	NA	NA	NA	NA	NA	NA	NA	NA	NA	NA	NA	NA	NA	NA	1	RM_II	Non-abi	NA	Bacillus mycoides	Bacillus mycoides	NA
GCA_001619505.1	Thoeris	KZE01717.1	KZE01718.1	NA	NA	NA	NA	NA	NA	NA	NA	2	Thoeris_I	Abi	ASM161950v1	Bacillus mycoides	Bacillus mycoides	NA	5732453	Scaffold	NA	NA	KZE01717.1	KZE01718.1	NA	NA	NA	NA	NA	NA	NA	NA	NA	NA	NA	NA	NA	NA	NA	NA	NA	NA	1	Thoeris_I	Abi	NA	Bacillus mycoides	Bacillus mycoides	NA
GCA_001619525.1	Gabija	KZD62739.1	KZD62740.1	NA	NA	NA	NA	NA	NA	NA	NA	2	Gabija	Abi	ASM161952v1	Bacillus cereus	Bacillus cereus	NA	5213247	Scaffold	NA	NA	KZD62739.1	KZD62740.1	NA	NA	NA	NA	NA	NA	NA	NA	NA	NA	NA	NA	NA	NA	NA	NA	NA	NA	1	Gabija	Abi	NA	Bacillus cereus	Bacillus cereus	NA
GCA_001619525.1	RM	KZD62736.1	KZD62737.1	NA	NA	NA	NA	NA	NA	NA	NA	2	RM_II	Non-abi	ASM161952v1	Bacillus cereus	Bacillus cereus	NA	5213247	Scaffold	NA	NA	KZD62736.1	KZD62737.1	NA	NA	NA	NA	NA	NA	NA	NA	NA	NA	NA	NA	NA	NA	NA	NA	NA	NA	1	RM_II	Non-abi	NA	Bacillus cereus	Bacillus cereus	NA
GCA_001635915.1	Hachiman	ANC11282.1	ANC11283.1	NA	NA	NA	NA	NA	NA	NA	NA	2	Hachiman	Abi	ASM163591v1	Bacillus cereus	Bacillus cereus	NA	6112892	Complete Genome	NA	NA	ANC11282.1	ANC11283.1	NA	NA	NA	NA	NA	NA	NA	NA	NA	NA	NA	NA	NA	NA	NA	NA	NA	NA	1	Hachiman_I	Abi	NA	Bacillus cereus	Bacillus cereus	NA
GCA_001635955.1	Hachiman	ANC16952.1	ANC16953.1	NA	NA	NA	NA	NA	NA	NA	NA	2	Hachiman	Abi	ASM163595v1	Bacillus cereus	Bacillus cereus	NA	6097988	Complete Genome	NA	NA	ANC16952.1	ANC16953.1	NA	NA	NA	NA	NA	NA	NA	NA	NA	NA	NA	NA	NA	NA	NA	NA	NA	NA	1	Hachiman_I	Abi	NA	Bacillus cereus	Bacillus cereus	NA
GCA_001635995.1	Lamassu	ANC19294.1	ANC19296.1	NA	NA	NA	NA	NA	NA	NA	NA	2	Lamassu	Abi	ASM163599v1	Bacillus cereus	Bacillus cereus	NA	5980834	Complete Genome	NA	NA	ANC19294.1	ANC19296.1	NA	NA	NA	NA	NA	NA	NA	NA	NA	NA	NA	NA	NA	NA	NA	NA	NA	NA	1	Lamassu	Abi	NA	Bacillus cereus	Bacillus cereus	NA
GCA_001635995.1	Thoeris	ANC18078.1	ANC18079.1	NA	NA	NA	NA	NA	NA	NA	NA	2	Thoeris_I	Abi	ASM163599v1	Bacillus cereus	Bacillus cereus	NA	5980834	Complete Genome	NA	NA	ANC18078.1	ANC18079.1	NA	NA	NA	NA	NA	NA	NA	NA	NA	NA	NA	NA	NA	NA	NA	NA	NA	NA	1	Thoeris_I	Abi	NA	Bacillus cereus	Bacillus cereus	NA
GCA_001640965.1	AbiQ	AND11290.1	NA	NA	NA	NA	NA	NA	NA	NA	NA	1	AbiQ	Abi	ASM164096v1	Bacillus thuringiensis serovar alesti	Bacillus thuringiensis	NA	5818118	Complete Genome	NA	NA	AND11290.1	AND11290.1	NA	NA	NA	NA	NA	NA	NA	NA	NA	NA	NA	NA	NA	NA	NA	NA	NA	NA	1	AbiQ	Abi	NA	Bacillus thuringiensis serovar alesti	Bacillus thuringiensis	NA
GCA_001645395.1	CBASS	OAK08391.1	OAK08392.1	OAK08393.1	OAK08394.1	NA	NA	NA	NA	NA	NA	4	CBASS_IV	Abi	ASM164539v1	Bacillus wiedmannii	Bacillus wiedmannii	NA	5616099	Contig	NA	NA	OAK08391.1	OAK08394.1	NA	NA	NA	NA	NA	NA	NA	NA	NA	NA	NA	NA	NA	NA	NA	NA	NA	NA	1	CBASS_IV	Abi	NA	Bacillus wiedmannii	Bacillus wiedmannii	NA
GCA_001645395.1	CBASS	OAK09656.1	OAK09657.1	OAK09658.1	OAK09659.1	NA	NA	NA	NA	NA	NA	4	CBASS_II	Abi	ASM164539v1	Bacillus wiedmannii	Bacillus wiedmannii	NA	5616099	Contig	NA	NA	OAK09656.1	OAK09659.1	NA	NA	NA	NA	NA	NA	NA	NA	NA	NA	NA	NA	NA	NA	NA	NA	NA	NA	1	CBASS_II	Abi	NA	Bacillus wiedmannii	Bacillus wiedmannii	NA
GCA_001645395.1	Gabija	OAK09662.1	OAK09663.1	NA	NA	NA	NA	NA	NA	NA	NA	2	Gabija	Abi	ASM164539v1	Bacillus wiedmannii	Bacillus wiedmannii	NA	5616099	Contig	NA	NA	OAK09662.1	OAK09663.1	NA	NA	NA	NA	NA	NA	NA	NA	NA	NA	NA	NA	NA	NA	NA	NA	NA	NA	1	Gabija	Abi	NA	Bacillus wiedmannii	Bacillus wiedmannii	NA
GCA_001645395.1	Uzume	OAK12453.1	NA	NA	NA	NA	NA	NA	NA	NA	NA	1	Uzume	Unknown	ASM164539v1	Bacillus wiedmannii	Bacillus wiedmannii	NA	5616099	Contig	NA	NA	OAK12453.1	OAK12453.1	NA	NA	NA	NA	NA	NA	NA	NA	NA	NA	NA	NA	NA	NA	NA	NA	NA	NA	1	Uzume	Unknown	NA	Bacillus wiedmannii	Bacillus wiedmannii	NA
GCA_001645405.1	CBASS	OAK05981.1	OAK05982.1	OAK05983.1	OAK05984.1	NA	NA	NA	NA	NA	NA	4	CBASS_IV	Abi	ASM164540v1	Bacillus wiedmannii	Bacillus wiedmannii	NA	5615049	Contig	NA	NA	OAK05981.1	OAK05984.1	NA	NA	NA	NA	NA	NA	NA	NA	NA	NA	NA	NA	NA	NA	NA	NA	NA	NA	1	CBASS_IV	Abi	NA	Bacillus wiedmannii	Bacillus wiedmannii	NA
GCA_001645405.1	CBASS	OAK08943.1	OAK08944.1	OAK08945.1	OAK08946.1	NA	NA	NA	NA	NA	NA	4	CBASS_II	Abi	ASM164540v1	Bacillus wiedmannii	Bacillus wiedmannii	NA	5615049	Contig	NA	NA	OAK08943.1	OAK08946.1	NA	NA	NA	NA	NA	NA	NA	NA	NA	NA	NA	NA	NA	NA	NA	NA	NA	NA	1	CBASS_II	Abi	NA	Bacillus wiedmannii	Bacillus wiedmannii	NA
GCA_001645405.1	Gabija	OAK08949.1	OAK08950.1	NA	NA	NA	NA	NA	NA	NA	NA	2	Gabija	Abi	ASM164540v1	Bacillus wiedmannii	Bacillus wiedmannii	NA	5615049	Contig	NA	NA	OAK08949.1	OAK08950.1	NA	NA	NA	NA	NA	NA	NA	NA	NA	NA	NA	NA	NA	NA	NA	NA	NA	NA	1	Gabija	Abi	NA	Bacillus wiedmannii	Bacillus wiedmannii	NA
GCA_001645405.1	Uzume	OAK09297.1	NA	NA	NA	NA	NA	NA	NA	NA	NA	1	Uzume	Unknown	ASM164540v1	Bacillus wiedmannii	Bacillus wiedmannii	NA	5615049	Contig	NA	NA	OAK09297.1	OAK09297.1	NA	NA	NA	NA	NA	NA	NA	NA	NA	NA	NA	NA	NA	NA	NA	NA	NA	NA	1	Uzume	Unknown	NA	Bacillus wiedmannii	Bacillus wiedmannii	NA
GCA_001645445.1	Dynamins	OAK22254.1	OAK22255.1	NA	NA	NA	NA	NA	NA	NA	NA	2	Eleos	Unknown	ASM164544v1	Bacillus wiedmannii	Bacillus wiedmannii	NA	5399934	Contig	NA	NA	OAK22254.1	OAK22255.1	NA	NA	NA	NA	NA	NA	NA	NA	NA	NA	NA	NA	NA	NA	NA	NA	NA	NA	1	Dynamins	Unknown	NA	Bacillus wiedmannii	Bacillus wiedmannii	NA
GCA_001645445.1	Gabija	OAK26822.1	OAK26823.1	NA	NA	NA	NA	NA	NA	NA	NA	2	Gabija	Abi	ASM164544v1	Bacillus wiedmannii	Bacillus wiedmannii	NA	5399934	Contig	NA	NA	OAK26822.1	OAK26823.1	NA	NA	NA	NA	NA	NA	NA	NA	NA	NA	NA	NA	NA	NA	NA	NA	NA	NA	1	Gabija	Abi	NA	Bacillus wiedmannii	Bacillus wiedmannii	NA
GCA_001645445.1	RM	OAK26819.1	OAK26820.1	NA	NA	NA	NA	NA	NA	NA	NA	2	RM_II	Non-abi	ASM164544v1	Bacillus wiedmannii	Bacillus wiedmannii	NA	5399934	Contig	NA	NA	OAK26819.1	OAK26820.1	NA	NA	NA	NA	NA	NA	NA	NA	NA	NA	NA	NA	NA	NA	NA	NA	NA	NA	1	RM_II	Non-abi	NA	Bacillus wiedmannii	Bacillus wiedmannii	NA
GCA_001645445.1	Rst_HelicaseDUF2290	OAK17195.1	OAK17196.1	NA	NA	NA	NA	NA	NA	NA	NA	2	Rst_HelicaseDUF2290	Unknown	ASM164544v1	Bacillus wiedmannii	Bacillus wiedmannii	NA	5399934	Contig	NA	NA	OAK17195.1	OAK17196.1	NA	NA	NA	NA	NA	NA	NA	NA	NA	NA	NA	NA	NA	NA	NA	NA	NA	NA	1	Rst_HelicaseDUF2290	Unknown	NA	Bacillus wiedmannii	Bacillus wiedmannii	NA
GCA_001645455.1	DRT	OAK22202.1	NA	NA	NA	NA	NA	NA	NA	NA	NA	1	DRT_Type8	Unknown	ASM164545v1	Bacillus wiedmannii	Bacillus wiedmannii	NA	5364880	Contig	NA	NA	OAK22202.1	OAK22202.1	NA	NA	NA	NA	NA	NA	NA	NA	NA	NA	NA	NA	NA	NA	NA	NA	NA	NA	1	DRT_Class1	Unknown	NA	Bacillus wiedmannii	Bacillus wiedmannii	NA
GCA_001645455.1	Gabija	OAK28187.1	OAK28188.1	NA	NA	NA	NA	NA	NA	NA	NA	2	Gabija	Abi	ASM164545v1	Bacillus wiedmannii	Bacillus wiedmannii	NA	5364880	Contig	NA	NA	OAK28187.1	OAK28188.1	NA	NA	NA	NA	NA	NA	NA	NA	NA	NA	NA	NA	NA	NA	NA	NA	NA	NA	1	Gabija	Abi	NA	Bacillus wiedmannii	Bacillus wiedmannii	NA
GCA_001645455.1	RM	OAK28184.1	OAK28185.1	NA	NA	NA	NA	NA	NA	NA	NA	2	RM_II	Non-abi	ASM164545v1	Bacillus wiedmannii	Bacillus wiedmannii	NA	5364880	Contig	NA	NA	OAK28184.1	OAK28185.1	NA	NA	NA	NA	NA	NA	NA	NA	NA	NA	NA	NA	NA	NA	NA	NA	NA	NA	1	RM_II	Non-abi	NA	Bacillus wiedmannii	Bacillus wiedmannii	NA
GCA_001645465.1	RM	OAK26730.1	OAK26731.1	OAK26732.1	NA	NA	NA	NA	NA	NA	NA	3	RM_II	Non-abi	ASM164546v1	Bacillus wiedmannii	Bacillus wiedmannii	NA	5380322	Contig	NA	NA	OAK26730.1	OAK26732.1	NA	NA	NA	NA	NA	NA	NA	NA	NA	NA	NA	NA	NA	NA	NA	NA	NA	NA	1	RM_II	Non-abi	NA	Bacillus wiedmannii	Bacillus wiedmannii	NA
GCA_001645505.1	CBASS	OAK08687.1	OAK08690.1	OAK08691.1	NA	NA	NA	NA	NA	NA	NA	3	CBASS_I	Abi	ASM164550v1	Bacillus wiedmannii	Bacillus wiedmannii	NA	5617559	Contig	NA	NA	OAK08687.1	OAK08691.1	NA	NA	NA	NA	NA	NA	NA	NA	NA	NA	NA	NA	NA	NA	NA	NA	NA	NA	1	CBASS_I	Abi	NA	Bacillus wiedmannii	Bacillus wiedmannii	NA
GCA_001645525.1	Dynamins	OAK41077.1	OAK41078.1	NA	NA	NA	NA	NA	NA	NA	NA	2	Eleos	Unknown	ASM164552v1	Bacillus wiedmannii	Bacillus wiedmannii	NA	5590865	Contig	NA	NA	OAK41077.1	OAK41078.1	NA	NA	NA	NA	NA	NA	NA	NA	NA	NA	NA	NA	NA	NA	NA	NA	NA	NA	1	Dynamins	Unknown	NA	Bacillus wiedmannii	Bacillus wiedmannii	NA
GCA_001645525.1	PD-T7-4	OAK36281.1	NA	NA	NA	NA	NA	NA	NA	NA	NA	1	PD-T7-4	Abi	ASM164552v1	Bacillus wiedmannii	Bacillus wiedmannii	NA	5590865	Contig	NA	NA	OAK36281.1	OAK36281.1	NA	NA	NA	NA	NA	NA	NA	NA	NA	NA	NA	NA	NA	NA	NA	NA	NA	NA	1	PD-T7-4	Abi	NA	Bacillus wiedmannii	Bacillus wiedmannii	NA
GCA_001645525.1	Septu	OAK44507.1	OAK44508.1	NA	NA	NA	NA	NA	NA	NA	NA	2	Septu	Possible abi	ASM164552v1	Bacillus wiedmannii	Bacillus wiedmannii	NA	5590865	Contig	NA	NA	OAK44507.1	OAK44508.1	NA	NA	NA	NA	NA	NA	NA	NA	NA	NA	NA	NA	NA	NA	NA	NA	NA	NA	1	Septu_I	Possible abi	NA	Bacillus wiedmannii	Bacillus wiedmannii	NA
GCA_001645535.1	AVAST	OAK34656.1	OAK34657.1	NA	NA	NA	NA	NA	NA	NA	NA	2	AVAST_III	Abi	ASM164553v1	Bacillus wiedmannii	Bacillus wiedmannii	NA	5559350	Contig	NA	NA	OAK34656.1	OAK34657.1	NA	NA	NA	NA	NA	NA	NA	NA	NA	NA	NA	NA	NA	NA	NA	NA	NA	NA	1	AVAST_III	Abi	NA	Bacillus wiedmannii	Bacillus wiedmannii	NA
GCA_001645535.1	DRT	OAK37833.1	NA	NA	NA	NA	NA	NA	NA	NA	NA	1	DRT_Type2	Unknown	ASM164553v1	Bacillus wiedmannii	Bacillus wiedmannii	NA	5559350	Contig	NA	NA	OAK37833.1	OAK37833.1	NA	NA	NA	NA	NA	NA	NA	NA	NA	NA	NA	NA	NA	NA	NA	NA	NA	NA	1	DRT_Class2	Unknown	NA	Bacillus wiedmannii	Bacillus wiedmannii	NA
GCA_001645535.1	Dynamins	OAK42815.1	OAK42816.1	NA	NA	NA	NA	NA	NA	NA	NA	2	Eleos	Unknown	ASM164553v1	Bacillus wiedmannii	Bacillus wiedmannii	NA	5559350	Contig	NA	NA	OAK42815.1	OAK42816.1	NA	NA	NA	NA	NA	NA	NA	NA	NA	NA	NA	NA	NA	NA	NA	NA	NA	NA	1	Dynamins	Unknown	NA	Bacillus wiedmannii	Bacillus wiedmannii	NA
GCA_001645535.1	Gabija	OAK34658.1	OAK34659.1	NA	NA	NA	NA	NA	NA	NA	NA	2	Gabija	Abi	ASM164553v1	Bacillus wiedmannii	Bacillus wiedmannii	NA	5559350	Contig	NA	NA	OAK34658.1	OAK34659.1	NA	NA	NA	NA	NA	NA	NA	NA	NA	NA	NA	NA	NA	NA	NA	NA	NA	NA	1	Gabija	Abi	NA	Bacillus wiedmannii	Bacillus wiedmannii	NA
GCA_001645535.1	Lamassu	OAK46902.1	OAK46903.1	OAK46904.1	OAK46905.1	NA	NA	NA	NA	NA	NA	4	Lamassu	Abi	ASM164553v1	Bacillus wiedmannii	Bacillus wiedmannii	NA	5559350	Contig	NA	NA	OAK46902.1	OAK46905.1	NA	NA	NA	NA	NA	NA	NA	NA	NA	NA	NA	NA	NA	NA	NA	NA	NA	NA	1	Lamassu	Abi	NA	Bacillus wiedmannii	Bacillus wiedmannii	NA
GCA_001645535.1	RM	OAK37820.1	OAK37821.1	NA	NA	NA	NA	NA	NA	NA	NA	2	RM_II	Non-abi	ASM164553v1	Bacillus wiedmannii	Bacillus wiedmannii	NA	5559350	Contig	NA	NA	OAK37820.1	OAK37821.1	NA	NA	NA	NA	NA	NA	NA	NA	NA	NA	NA	NA	NA	NA	NA	NA	NA	NA	1	RM_II	Non-abi	NA	Bacillus wiedmannii	Bacillus wiedmannii	NA
GCA_001645535.1	RM	OAK46940.1	OAK46941.1	NA	NA	NA	NA	NA	NA	NA	NA	2	RM_III	Non-abi	ASM164553v1	Bacillus wiedmannii	Bacillus wiedmannii	NA	5559350	Contig	NA	NA	OAK46940.1	OAK46941.1	NA	NA	NA	NA	NA	NA	NA	NA	NA	NA	NA	NA	NA	NA	NA	NA	NA	NA	1	RM_III	Non-abi	NA	Bacillus wiedmannii	Bacillus wiedmannii	NA
GCA_001645555.1	AbiG	OAK38931.1	OAK38932.1	NA	NA	NA	NA	NA	NA	NA	NA	2	AbiG	Abi	ASM164555v1	Bacillus wiedmannii	Bacillus wiedmannii	NA	5388838	Contig	NA	NA	OAK38931.1	OAK38932.1	NA	NA	NA	NA	NA	NA	NA	NA	NA	NA	NA	NA	NA	NA	NA	NA	NA	NA	1	AbiG	Abi	NA	Bacillus wiedmannii	Bacillus wiedmannii	NA
GCA_001645555.1	Lamassu	OAK33677.1	OAK33679.1	NA	NA	NA	NA	NA	NA	NA	NA	2	Lamassu	Abi	ASM164555v1	Bacillus wiedmannii	Bacillus wiedmannii	NA	5388838	Contig	NA	NA	OAK33677.1	OAK33679.1	NA	NA	NA	NA	NA	NA	NA	NA	NA	NA	NA	NA	NA	NA	NA	NA	NA	NA	1	Lamassu	Abi	NA	Bacillus wiedmannii	Bacillus wiedmannii	NA
GCA_001645555.1	RosmerTA	OAK45025.1	OAK45026.1	NA	NA	NA	NA	NA	NA	NA	NA	2	RosmerTA	Possible abi	ASM164555v1	Bacillus wiedmannii	Bacillus wiedmannii	NA	5388838	Contig	NA	NA	OAK45025.1	OAK45026.1	NA	NA	NA	NA	NA	NA	NA	NA	NA	NA	NA	NA	NA	NA	NA	NA	NA	NA	1	RosmerTA	Possible abi	NA	Bacillus wiedmannii	Bacillus wiedmannii	NA
GCA_001645555.1	Wadjet	OAK39663.1	OAK39664.1	OAK39665.1	OAK39666.1	NA	NA	NA	NA	NA	NA	4	Wadjet_III	Non-abi	ASM164555v1	Bacillus wiedmannii	Bacillus wiedmannii	NA	5388838	Contig	NA	NA	OAK39663.1	OAK39666.1	NA	NA	NA	NA	NA	NA	NA	NA	NA	NA	NA	NA	NA	NA	NA	NA	NA	NA	1	Wadjet_III	Non-abi	NA	Bacillus wiedmannii	Bacillus wiedmannii	NA
GCA_001654475.1	Nhi	ANH84323.1	NA	NA	NA	NA	NA	NA	NA	NA	NA	1	Nhi	Non-abi	ASM165447v1	Bacillus anthracis	Bacillus anthracis	NA	5503799	Complete Genome	NA	NA	ANH84323.1	ANH84323.1	NA	NA	NA	NA	NA	NA	NA	NA	NA	NA	NA	NA	NA	NA	NA	NA	NA	NA	1	Nhi	Non-abi	NA	Bacillus anthracis	Bacillus anthracis	NA
GCA_001675515.1	SEFIR	ANN34936.1	NA	NA	NA	NA	NA	NA	NA	NA	NA	1	SEFIR	Abi	ASM167551v1	Bacillus thuringiensis serovar coreanensis	Bacillus thuringiensis	NA	6286121	Complete Genome	NA	NA	ANN34936.1	ANN34936.1	NA	NA	NA	NA	NA	NA	NA	NA	NA	NA	NA	NA	NA	NA	NA	NA	NA	NA	1	SEFIR	Abi	NA	Bacillus thuringiensis serovar coreanensis	Bacillus thuringiensis	NA
GCA_001677295.1	Nhi	OBU98918.1	NA	NA	NA	NA	NA	NA	NA	NA	NA	1	Nhi	Non-abi	ASM167729v1	Bacillus anthracis	Bacillus anthracis	NA	5461141	Scaffold	NA	NA	OBU98918.1	OBU98918.1	NA	NA	NA	NA	NA	NA	NA	NA	NA	NA	NA	NA	NA	NA	NA	NA	NA	NA	1	Nhi	Non-abi	NA	Bacillus anthracis	Bacillus anthracis	NA
GCA_001677305.1	Nhi	OBU98972.1	NA	NA	NA	NA	NA	NA	NA	NA	NA	1	Nhi	Non-abi	ASM167730v1	Bacillus anthracis	Bacillus anthracis	NA	5458420	Scaffold	NA	NA	OBU98972.1	OBU98972.1	NA	NA	NA	NA	NA	NA	NA	NA	NA	NA	NA	NA	NA	NA	NA	NA	NA	NA	1	Nhi	Non-abi	NA	Bacillus anthracis	Bacillus anthracis	NA
GCA_001677965.1	PD-T4-7	OBW55698.1	NA	NA	NA	NA	NA	NA	NA	NA	NA	1	PD-T4-7	Abi	ASM167796v1	Bacillus cereus	Bacillus cereus	NA	5453060	Contig	NA	NA	OBW55698.1	OBW55698.1	NA	NA	NA	NA	NA	NA	NA	NA	NA	NA	NA	NA	NA	NA	NA	NA	NA	NA	1	PD-T4-7	Abi	NA	Bacillus cereus	Bacillus cereus	NA
GCA_001677965.1	PD-T7-3	OBW56036.1	NA	NA	NA	NA	NA	NA	NA	NA	NA	1	PD-T7-3	Abi	ASM167796v1	Bacillus cereus	Bacillus cereus	NA	5453060	Contig	NA	NA	OBW56036.1	OBW56036.1	NA	NA	NA	NA	NA	NA	NA	NA	NA	NA	NA	NA	NA	NA	NA	NA	NA	NA	1	PD-T7-3	Abi	NA	Bacillus cereus	Bacillus cereus	NA
GCA_001678165.1	Abi2DF	OBW84758.1	NA	NA	NA	NA	NA	NA	NA	NA	NA	1	Abi2DF	Abi	ASM167816v1	Bacillus cereus	Bacillus cereus	NA	6404077	Scaffold	NA	NA	OBW84758.1	OBW84758.1	NA	NA	NA	NA	NA	NA	NA	NA	NA	NA	NA	NA	NA	NA	NA	NA	NA	NA	1	Abi2DF	Abi	NA	Bacillus cereus	Bacillus cereus	NA
GCA_001678165.1	Gabija	OBW85281.1	OBW85282.1	NA	NA	NA	NA	NA	NA	NA	NA	2	Gabija	Abi	ASM167816v1	Bacillus cereus	Bacillus cereus	NA	6404077	Scaffold	NA	NA	OBW85281.1	OBW85282.1	NA	NA	NA	NA	NA	NA	NA	NA	NA	NA	NA	NA	NA	NA	NA	NA	NA	NA	1	Gabija	Abi	NA	Bacillus cereus	Bacillus cereus	NA
GCA_001678165.1	PD-T7-5_1	OBW85363.1	NA	NA	NA	NA	NA	NA	NA	NA	NA	1	PD-T7-5_1	Possible abi	ASM167816v1	Bacillus cereus	Bacillus cereus	NA	6404077	Scaffold	NA	NA	OBW85363.1	OBW85363.1	NA	NA	NA	NA	NA	NA	NA	NA	NA	NA	NA	NA	NA	NA	NA	NA	NA	NA	1	PD-T7-5_1	Possible abi	NA	Bacillus cereus	Bacillus cereus	NA
GCA_001683695.1	AbiG	OBZ59879.1	OBZ59880.1	NA	NA	NA	NA	NA	NA	NA	NA	2	AbiG	Abi	ASM168369v1	Bacillus cereus	Bacillus cereus	NA	5198273	Contig	NA	NA	OBZ59879.1	OBZ59880.1	NA	NA	NA	NA	NA	NA	NA	NA	NA	NA	NA	NA	NA	NA	NA	NA	NA	NA	1	AbiG	Abi	NA	Bacillus cereus	Bacillus cereus	NA
GCA_001683695.1	RM	OBZ59989.1	OBZ59990.1	NA	NA	NA	NA	NA	NA	NA	NA	2	RM_III	Non-abi	ASM168369v1	Bacillus cereus	Bacillus cereus	NA	5198273	Contig	NA	NA	OBZ59989.1	OBZ59990.1	NA	NA	NA	NA	NA	NA	NA	NA	NA	NA	NA	NA	NA	NA	NA	NA	NA	NA	1	RM_III	Non-abi	NA	Bacillus cereus	Bacillus cereus	NA
GCA_001683705.1	CBASS	OBZ55151.1	OBZ55152.1	OBZ55153.1	NA	NA	NA	NA	NA	NA	NA	3	CBASS_II	Abi	ASM168370v1	Bacillus cereus	Bacillus cereus	NA	5627493	Contig	NA	NA	OBZ55151.1	OBZ55153.1	NA	NA	NA	NA	NA	NA	NA	NA	NA	NA	NA	NA	NA	NA	NA	NA	NA	NA	1	CBASS_IIs	Abi	NA	Bacillus cereus	Bacillus cereus	NA
GCA_001683705.1	CBASS	OBZ62798.1	OBZ62799.1	NA	NA	NA	NA	NA	NA	NA	NA	2	CBASS_I	Abi	ASM168370v1	Bacillus cereus	Bacillus cereus	NA	5627493	Contig	NA	NA	OBZ62798.1	OBZ62799.1	NA	NA	NA	NA	NA	NA	NA	NA	NA	NA	NA	NA	NA	NA	NA	NA	NA	NA	1	CBASS_I	Abi	NA	Bacillus cereus	Bacillus cereus	NA
GCA_001683705.1	SEFIR	OBZ63326.1	NA	NA	NA	NA	NA	NA	NA	NA	NA	1	SEFIR	Abi	ASM168370v1	Bacillus cereus	Bacillus cereus	NA	5627493	Contig	NA	NA	OBZ63326.1	OBZ63326.1	NA	NA	NA	NA	NA	NA	NA	NA	NA	NA	NA	NA	NA	NA	NA	NA	NA	NA	1	SEFIR	Abi	NA	Bacillus cereus	Bacillus cereus	NA
GCA_001685565.1	RM	ANS46516.1	ANS46518.1	NA	NA	NA	NA	NA	NA	NA	NA	2	RM_II	Non-abi	ASM168556v1	Bacillus thuringiensis	Bacillus thuringiensis	NA	6752488	Complete Genome	NA	NA	ANS46516.1	ANS46518.1	NA	NA	NA	NA	NA	NA	NA	NA	NA	NA	NA	NA	NA	NA	NA	NA	NA	NA	1	RM_II	Non-abi	NA	Bacillus thuringiensis	Bacillus thuringiensis	NA
GCA_001692675.1	RosmerTA	ANV70817.1	ANV70818.1	NA	NA	NA	NA	NA	NA	NA	NA	2	RosmerTA	Possible abi	ASM169267v1	Bacillus thuringiensis	Bacillus thuringiensis	NA	6152737	Complete Genome	NA	NA	ANV70817.1	ANV70818.1	NA	NA	NA	NA	NA	NA	NA	NA	NA	NA	NA	NA	NA	NA	NA	NA	NA	NA	1	RosmerTA	Possible abi	NA	Bacillus thuringiensis	Bacillus thuringiensis	NA
GCA_001692675.1	Shedu	ANV74325.1	NA	NA	NA	NA	NA	NA	NA	NA	NA	1	Shedu	Non-abi	ASM169267v1	Bacillus thuringiensis	Bacillus thuringiensis	NA	6152737	Complete Genome	NA	NA	ANV74325.1	ANV74325.1	NA	NA	NA	NA	NA	NA	NA	NA	NA	NA	NA	NA	NA	NA	NA	NA	NA	NA	1	Shedu	Non-abi	NA	Bacillus thuringiensis	Bacillus thuringiensis	NA
GCA_001721145.1	Dsr	AOM05265.1	NA	NA	NA	NA	NA	NA	NA	NA	NA	1	Dsr	Abi	ASM172114v1	Bacillus cereus	Bacillus cereus	NA	5430118	Complete Genome	NA	NA	AOM05265.1	AOM05265.1	NA	NA	NA	NA	NA	NA	NA	NA	NA	NA	NA	NA	NA	NA	NA	NA	NA	NA	1	Dsr	Abi	NA	Bacillus cereus	Bacillus cereus	NA
GCA_001721145.1	Hachiman	AOM07587.1	AOM07588.1	NA	NA	NA	NA	NA	NA	NA	NA	2	Hachiman	Abi	ASM172114v1	Bacillus cereus	Bacillus cereus	NA	5430118	Complete Genome	NA	NA	AOM07587.1	AOM07588.1	NA	NA	NA	NA	NA	NA	NA	NA	NA	NA	NA	NA	NA	NA	NA	NA	NA	NA	1	Hachiman_I	Abi	NA	Bacillus cereus	Bacillus cereus	NA
GCA_001721145.1	RM	AOM04170.1	AOM04171.1	AOM04172.1	NA	NA	NA	NA	NA	NA	NA	3	RM_I	Non-abi	ASM172114v1	Bacillus cereus	Bacillus cereus	NA	5430118	Complete Genome	NA	NA	AOM04170.1	AOM04172.1	NA	NA	NA	NA	NA	NA	NA	NA	NA	NA	NA	NA	NA	NA	NA	NA	NA	NA	1	RM_I	Non-abi	NA	Bacillus cereus	Bacillus cereus	NA
GCA_001721145.1	RM	AOM07584.1	AOM07585.1	AOM07586.1	NA	NA	NA	NA	NA	NA	NA	3	RM_I	Non-abi	ASM172114v1	Bacillus cereus	Bacillus cereus	NA	5430118	Complete Genome	NA	NA	AOM07584.1	AOM07586.1	NA	NA	NA	NA	NA	NA	NA	NA	NA	NA	NA	NA	NA	NA	NA	NA	NA	NA	1	RM_I	Non-abi	NA	Bacillus cereus	Bacillus cereus	NA
GCA_001721145.1	RM	AOM08168.1	AOM08169.1	AOM08170.1	NA	NA	NA	NA	NA	NA	NA	3	RM_I	Non-abi	ASM172114v1	Bacillus cereus	Bacillus cereus	NA	5430118	Complete Genome	NA	NA	AOM08168.1	AOM08170.1	NA	NA	NA	NA	NA	NA	NA	NA	NA	NA	NA	NA	NA	NA	NA	NA	NA	NA	1	RM_I	Non-abi	NA	Bacillus cereus	Bacillus cereus	NA
GCA_001721165.1	DRT	AOM09558.1	NA	NA	NA	NA	NA	NA	NA	NA	NA	1	DRT_Type8	Unknown	ASM172116v1	Bacillus thuringiensis Bt18247	Bacillus thuringiensis	NA	6138199	Complete Genome	NA	NA	AOM09558.1	AOM09558.1	NA	NA	NA	NA	NA	NA	NA	NA	NA	NA	NA	NA	NA	NA	NA	NA	NA	NA	1	DRT_Class1	Unknown	NA	Bacillus thuringiensis Bt18247	Bacillus thuringiensis	NA
GCA_001721165.1	RM	AOM09551.1	AOM09552.1	AOM09553.1	NA	NA	NA	NA	NA	NA	NA	3	RM_I	Non-abi	ASM172116v1	Bacillus thuringiensis Bt18247	Bacillus thuringiensis	NA	6138199	Complete Genome	NA	NA	AOM09551.1	AOM09553.1	NA	NA	NA	NA	NA	NA	NA	NA	NA	NA	NA	NA	NA	NA	NA	NA	NA	NA	1	RM_I	Non-abi	NA	Bacillus thuringiensis Bt18247	Bacillus thuringiensis	NA
GCA_001729295.1	RM	OED20770.1	OED20771.1	NA	NA	NA	NA	NA	NA	NA	NA	2	RM_II	Non-abi	ASM172929v1	Bacillus cereus	Bacillus cereus	NA	5111906	Contig	NA	NA	OED20770.1	OED20771.1	NA	NA	NA	NA	NA	NA	NA	NA	NA	NA	NA	NA	NA	NA	NA	NA	NA	NA	1	RM_II	Non-abi	NA	Bacillus cereus	Bacillus cereus	NA
GCA_001729445.1	AbiU	OED05093.1	NA	NA	NA	NA	NA	NA	NA	NA	NA	1	AbiU	Abi	ASM172944v1	Bacillus cereus	Bacillus cereus	NA	5372944	Contig	NA	NA	OED05093.1	OED05093.1	NA	NA	NA	NA	NA	NA	NA	NA	NA	NA	NA	NA	NA	NA	NA	NA	NA	NA	1	AbiU	Abi	NA	Bacillus cereus	Bacillus cereus	NA
GCA_001756265.1	RosmerTA	OFD10638.1	OFD10639.1	NA	NA	NA	NA	NA	NA	NA	NA	2	RosmerTA	Possible abi	ASM175626v1	Bacillus wiedmannii	Bacillus wiedmannii	NA	5857539	Contig	NA	NA	OFD10638.1	OFD10639.1	NA	NA	NA	NA	NA	NA	NA	NA	NA	NA	NA	NA	NA	NA	NA	NA	NA	NA	1	RosmerTA	Possible abi	NA	Bacillus wiedmannii	Bacillus wiedmannii	NA
GCA_001757675.1	AbiU	OFC84279.1	NA	NA	NA	NA	NA	NA	NA	NA	NA	1	AbiU	Abi	ASM175767v1	Bacillus thuringiensis	Bacillus thuringiensis	NA	5359363	Contig	NA	NA	OFC84279.1	OFC84279.1	NA	NA	NA	NA	NA	NA	NA	NA	NA	NA	NA	NA	NA	NA	NA	NA	NA	NA	1	AbiU	Abi	NA	Bacillus thuringiensis	Bacillus thuringiensis	NA
GCA_001757685.1	AbiU	OFC86121.1	NA	NA	NA	NA	NA	NA	NA	NA	NA	1	AbiU	Abi	ASM175768v1	Bacillus thuringiensis	Bacillus thuringiensis	NA	5356766	Contig	NA	NA	OFC86121.1	OFC86121.1	NA	NA	NA	NA	NA	NA	NA	NA	NA	NA	NA	NA	NA	NA	NA	NA	NA	NA	1	AbiU	Abi	NA	Bacillus thuringiensis	Bacillus thuringiensis	NA
GCA_001757695.1	RM	OFC88136.1	OFC88137.1	OFC88138.1	NA	NA	NA	NA	NA	NA	NA	3	RM_I	Non-abi	ASM175769v1	Bacillus thuringiensis	Bacillus thuringiensis	NA	5347504	Contig	NA	NA	OFC88136.1	OFC88138.1	NA	NA	NA	NA	NA	NA	NA	NA	NA	NA	NA	NA	NA	NA	NA	NA	NA	NA	1	RM_I	Non-abi	NA	Bacillus thuringiensis	Bacillus thuringiensis	NA
GCA_001757745.1	PD-T7-5_1	OFC91924.1	NA	NA	NA	NA	NA	NA	NA	NA	NA	1	PD-T7-5_1	Possible abi	ASM175774v1	Bacillus thuringiensis	Bacillus thuringiensis	NA	6008382	Contig	NA	NA	OFC91924.1	OFC91924.1	NA	NA	NA	NA	NA	NA	NA	NA	NA	NA	NA	NA	NA	NA	NA	NA	NA	NA	1	PD-T7-5_1	Possible abi	NA	Bacillus thuringiensis	Bacillus thuringiensis	NA
GCA_001757745.1	RosmerTA	OFC88857.1	OFC88858.1	NA	NA	NA	NA	NA	NA	NA	NA	2	RosmerTA	Possible abi	ASM175774v1	Bacillus thuringiensis	Bacillus thuringiensis	NA	6008382	Contig	NA	NA	OFC88857.1	OFC88858.1	NA	NA	NA	NA	NA	NA	NA	NA	NA	NA	NA	NA	NA	NA	NA	NA	NA	NA	1	RosmerTA	Possible abi	NA	Bacillus thuringiensis	Bacillus thuringiensis	NA
GCA_001757745.1	Rst_HelicaseDUF2290	OFC93124.1	OFC93125.1	NA	NA	NA	NA	NA	NA	NA	NA	2	Rst_HelicaseDUF2290	Unknown	ASM175774v1	Bacillus thuringiensis	Bacillus thuringiensis	NA	6008382	Contig	NA	NA	OFC93124.1	OFC93125.1	NA	NA	NA	NA	NA	NA	NA	NA	NA	NA	NA	NA	NA	NA	NA	NA	NA	NA	1	Rst_HelicaseDUF2290	Unknown	NA	Bacillus thuringiensis	Bacillus thuringiensis	NA
GCA_001757755.1	CRISPR-Cas	OFC88635.1	OFC88636.1	OFC88637.1	OFC88638.1	NA	NA	NA	NA	NA	NA	4	CAS_Class1-I-C	Non-abi	ASM175775v1	Bacillus thuringiensis	Bacillus thuringiensis	NA	5772637	Contig	NA	NA	OFC88635.1	OFC88638.1	NA	NA	NA	NA	NA	NA	NA	NA	NA	NA	NA	NA	NA	NA	NA	NA	NA	NA	1	CAS_Class1-I-C	Non-abi	NA	Bacillus thuringiensis	Bacillus thuringiensis	NA
GCA_001757755.1	Menshen	OFC92754.1	OFC92755.1	OFC92756.1	NA	NA	NA	NA	NA	NA	NA	3	Menshen	Unknown	ASM175775v1	Bacillus thuringiensis	Bacillus thuringiensis	NA	5772637	Contig	NA	NA	OFC92754.1	OFC92756.1	NA	NA	NA	NA	NA	NA	NA	NA	NA	NA	NA	NA	NA	NA	NA	NA	NA	NA	1	Menshen	Unknown	NA	Bacillus thuringiensis	Bacillus thuringiensis	NA
GCA_001757755.1	RM	OFC92725.1	OFC92726.1	NA	NA	NA	NA	NA	NA	NA	NA	2	RM_II	Non-abi	ASM175775v1	Bacillus thuringiensis	Bacillus thuringiensis	NA	5772637	Contig	NA	NA	OFC92725.1	OFC92726.1	NA	NA	NA	NA	NA	NA	NA	NA	NA	NA	NA	NA	NA	NA	NA	NA	NA	NA	1	RM_II	Non-abi	NA	Bacillus thuringiensis	Bacillus thuringiensis	NA
GCA_001757775.1	Menshen	OFD01776.1	OFD01777.1	OFD01778.1	NA	NA	NA	NA	NA	NA	NA	3	Menshen	Unknown	ASM175777v1	Bacillus thuringiensis	Bacillus thuringiensis	NA	5976407	Contig	NA	NA	OFD01776.1	OFD01778.1	NA	NA	NA	NA	NA	NA	NA	NA	NA	NA	NA	NA	NA	NA	NA	NA	NA	NA	1	Menshen	Unknown	NA	Bacillus thuringiensis	Bacillus thuringiensis	NA
GCA_001757785.1	RM	OFD45110.1	OFD45111.1	NA	NA	NA	NA	NA	NA	NA	NA	2	RM_I	Non-abi	ASM175778v1	Bacillus mycoides	Bacillus mycoides	NA	5613531	Contig	NA	NA	OFD45110.1	OFD45111.1	NA	NA	NA	NA	NA	NA	NA	NA	NA	NA	NA	NA	NA	NA	NA	NA	NA	NA	1	RM_I	Non-abi	NA	Bacillus mycoides	Bacillus mycoides	NA
GCA_001757785.1	RM	OFD49623.1	OFD49624.1	NA	NA	NA	NA	NA	NA	NA	NA	2	RM_III	Non-abi	ASM175778v1	Bacillus mycoides	Bacillus mycoides	NA	5613531	Contig	NA	NA	OFD49623.1	OFD49624.1	NA	NA	NA	NA	NA	NA	NA	NA	NA	NA	NA	NA	NA	NA	NA	NA	NA	NA	1	RM_III	Non-abi	NA	Bacillus mycoides	Bacillus mycoides	NA
GCA_001757785.1	Septu	OFD49382.1	OFD49383.1	NA	NA	NA	NA	NA	NA	NA	NA	2	Septu	Possible abi	ASM175778v1	Bacillus mycoides	Bacillus mycoides	NA	5613531	Contig	NA	NA	OFD49382.1	OFD49383.1	NA	NA	NA	NA	NA	NA	NA	NA	NA	NA	NA	NA	NA	NA	NA	NA	NA	NA	1	Septu_I	Possible abi	NA	Bacillus mycoides	Bacillus mycoides	NA
GCA_001757785.1	Uzume	OFD36027.1	NA	NA	NA	NA	NA	NA	NA	NA	NA	1	Uzume	Unknown	ASM175778v1	Bacillus mycoides	Bacillus mycoides	NA	5613531	Contig	NA	NA	OFD36027.1	OFD36027.1	NA	NA	NA	NA	NA	NA	NA	NA	NA	NA	NA	NA	NA	NA	NA	NA	NA	NA	1	Uzume	Unknown	NA	Bacillus mycoides	Bacillus mycoides	NA
GCA_001757825.1	RM	OFD40565.1	OFD40566.1	NA	NA	NA	NA	NA	NA	NA	NA	2	RM_III	Non-abi	ASM175782v1	Bacillus mycoides	Bacillus mycoides	NA	5581833	Contig	NA	NA	OFD40565.1	OFD40566.1	NA	NA	NA	NA	NA	NA	NA	NA	NA	NA	NA	NA	NA	NA	NA	NA	NA	NA	1	RM_III	Non-abi	NA	Bacillus mycoides	Bacillus mycoides	NA
GCA_001757825.1	RM	OFD41653.1	OFD41654.1	NA	NA	NA	NA	NA	NA	NA	NA	2	RM_I	Non-abi	ASM175782v1	Bacillus mycoides	Bacillus mycoides	NA	5581833	Contig	NA	NA	OFD41653.1	OFD41654.1	NA	NA	NA	NA	NA	NA	NA	NA	NA	NA	NA	NA	NA	NA	NA	NA	NA	NA	1	RM_I	Non-abi	NA	Bacillus mycoides	Bacillus mycoides	NA
GCA_001757825.1	Septu	OFD46797.1	OFD46798.1	NA	NA	NA	NA	NA	NA	NA	NA	2	Septu	Possible abi	ASM175782v1	Bacillus mycoides	Bacillus mycoides	NA	5581833	Contig	NA	NA	OFD46797.1	OFD46798.1	NA	NA	NA	NA	NA	NA	NA	NA	NA	NA	NA	NA	NA	NA	NA	NA	NA	NA	1	Septu_I	Possible abi	NA	Bacillus mycoides	Bacillus mycoides	NA
GCA_001757825.1	Uzume	OFD46562.1	NA	NA	NA	NA	NA	NA	NA	NA	NA	1	Uzume	Unknown	ASM175782v1	Bacillus mycoides	Bacillus mycoides	NA	5581833	Contig	NA	NA	OFD46562.1	OFD46562.1	NA	NA	NA	NA	NA	NA	NA	NA	NA	NA	NA	NA	NA	NA	NA	NA	NA	NA	1	Uzume	Unknown	NA	Bacillus mycoides	Bacillus mycoides	NA
GCA_001757835.1	BREX	OFD82702.1	OFD82703.1	OFD82704.1	OFD82705.1	OFD82706.1	OFD82707.1	NA	NA	NA	NA	6	BREX_I	Non-abi	ASM175783v1	Bacillus mycoides	Bacillus mycoides	NA	5851729	Contig	NA	NA	OFD82702.1	OFD82707.1	NA	NA	NA	NA	NA	NA	NA	NA	NA	NA	NA	NA	NA	NA	NA	NA	NA	NA	1	BREX_I	Non-abi	NA	Bacillus mycoides	Bacillus mycoides	NA
GCA_001757835.1	Dazbog	OFD82691.1	OFD82692.1	NA	NA	NA	NA	NA	NA	NA	NA	2	Dazbog	Abi	ASM175783v1	Bacillus mycoides	Bacillus mycoides	NA	5851729	Contig	NA	NA	OFD82691.1	OFD82692.1	NA	NA	NA	NA	NA	NA	NA	NA	NA	NA	NA	NA	NA	NA	NA	NA	NA	NA	1	Dazbog	Abi	NA	Bacillus mycoides	Bacillus mycoides	NA
GCA_001757845.1	BREX	OFD83086.1	OFD83087.1	OFD83088.1	OFD83089.1	OFD83090.1	OFD83091.1	NA	NA	NA	NA	6	BREX_I	Non-abi	ASM175784v1	Bacillus mycoides	Bacillus mycoides	NA	5846892	Contig	NA	NA	OFD83086.1	OFD83091.1	NA	NA	NA	NA	NA	NA	NA	NA	NA	NA	NA	NA	NA	NA	NA	NA	NA	NA	1	BREX_I	Non-abi	NA	Bacillus mycoides	Bacillus mycoides	NA
GCA_001757845.1	Dazbog	OFD83075.1	OFD83076.1	NA	NA	NA	NA	NA	NA	NA	NA	2	Dazbog	Abi	ASM175784v1	Bacillus mycoides	Bacillus mycoides	NA	5846892	Contig	NA	NA	OFD83075.1	OFD83076.1	NA	NA	NA	NA	NA	NA	NA	NA	NA	NA	NA	NA	NA	NA	NA	NA	NA	NA	1	Dazbog	Abi	NA	Bacillus mycoides	Bacillus mycoides	NA
GCA_001757875.1	RM	OFD99423.1	OFD99424.1	OFD99425.1	NA	NA	NA	NA	NA	NA	NA	3	RM_II	Non-abi	ASM175787v1	Bacillus mycoides	Bacillus mycoides	NA	5674772	Contig	NA	NA	OFD99423.1	OFD99425.1	NA	NA	NA	NA	NA	NA	NA	NA	NA	NA	NA	NA	NA	NA	NA	NA	NA	NA	1	RM_II	Non-abi	NA	Bacillus mycoides	Bacillus mycoides	NA
GCA_001757875.1	RM	OFD99426.1	NA	NA	NA	NA	NA	NA	NA	NA	NA	1	RM_IIG	Non-abi	ASM175787v1	Bacillus mycoides	Bacillus mycoides	NA	5674772	Contig	NA	NA	OFD99426.1	OFD99426.1	NA	NA	NA	NA	NA	NA	NA	NA	NA	NA	NA	NA	NA	NA	NA	NA	NA	NA	1	RM_IIG	Non-abi	NA	Bacillus mycoides	Bacillus mycoides	NA
GCA_001757875.1	Septu	OFD87588.1	OFD87589.1	NA	NA	NA	NA	NA	NA	NA	NA	2	Septu	Possible abi	ASM175787v1	Bacillus mycoides	Bacillus mycoides	NA	5674772	Contig	NA	NA	OFD87588.1	OFD87589.1	NA	NA	NA	NA	NA	NA	NA	NA	NA	NA	NA	NA	NA	NA	NA	NA	NA	NA	1	Septu_I	Possible abi	NA	Bacillus mycoides	Bacillus mycoides	NA
GCA_001757905.1	Lamassu	OFD90552.1	OFD90553.1	OFD90554.1	OFD90555.1	NA	NA	NA	NA	NA	NA	4	Lamassu	Abi	ASM175790v1	Bacillus mycoides	Bacillus mycoides	NA	5625374	Contig	NA	NA	OFD90552.1	OFD90555.1	NA	NA	NA	NA	NA	NA	NA	NA	NA	NA	NA	NA	NA	NA	NA	NA	NA	NA	1	Lamassu	Abi	NA	Bacillus mycoides	Bacillus mycoides	NA
GCA_001757905.1	RM	OFD90568.1	OFD90569.1	NA	NA	NA	NA	NA	NA	NA	NA	2	RM_II	Non-abi	ASM175790v1	Bacillus mycoides	Bacillus mycoides	NA	5625374	Contig	NA	NA	OFD90568.1	OFD90569.1	NA	NA	NA	NA	NA	NA	NA	NA	NA	NA	NA	NA	NA	NA	NA	NA	NA	NA	1	RM_II	Non-abi	NA	Bacillus mycoides	Bacillus mycoides	NA
GCA_001757905.1	RM	OFE00285.1	OFE00286.1	NA	NA	NA	NA	NA	NA	NA	NA	2	RM_II	Non-abi	ASM175790v1	Bacillus mycoides	Bacillus mycoides	NA	5625374	Contig	NA	NA	OFE00285.1	OFE00286.1	NA	NA	NA	NA	NA	NA	NA	NA	NA	NA	NA	NA	NA	NA	NA	NA	NA	NA	1	RM_II	Non-abi	NA	Bacillus mycoides	Bacillus mycoides	NA
GCA_001757905.1	Septu	OFE02291.1	OFE02292.1	NA	NA	NA	NA	NA	NA	NA	NA	2	Septu	Possible abi	ASM175790v1	Bacillus mycoides	Bacillus mycoides	NA	5625374	Contig	NA	NA	OFE02291.1	OFE02292.1	NA	NA	NA	NA	NA	NA	NA	NA	NA	NA	NA	NA	NA	NA	NA	NA	NA	NA	1	Septu_I	Possible abi	NA	Bacillus mycoides	Bacillus mycoides	NA
GCA_001757915.1	RM	OFD42198.1	OFD42199.1	OFD42200.1	NA	NA	NA	NA	NA	NA	NA	3	RM_I	Non-abi	ASM175791v1	Bacillus mycoides	Bacillus mycoides	NA	5644579	Contig	NA	NA	OFD42198.1	OFD42200.1	NA	NA	NA	NA	NA	NA	NA	NA	NA	NA	NA	NA	NA	NA	NA	NA	NA	NA	1	RM_I	Non-abi	NA	Bacillus mycoides	Bacillus mycoides	NA
GCA_001757915.1	Septu	OFD36983.1	OFD36984.1	NA	NA	NA	NA	NA	NA	NA	NA	2	Septu	Possible abi	ASM175791v1	Bacillus mycoides	Bacillus mycoides	NA	5644579	Contig	NA	NA	OFD36983.1	OFD36984.1	NA	NA	NA	NA	NA	NA	NA	NA	NA	NA	NA	NA	NA	NA	NA	NA	NA	NA	1	Septu_I	Possible abi	NA	Bacillus mycoides	Bacillus mycoides	NA
GCA_001757935.1	RM	OFD66283.1	OFD66284.1	OFD66285.1	NA	NA	NA	NA	NA	NA	NA	3	RM_II	Non-abi	ASM175793v1	Bacillus mycoides	Bacillus mycoides	NA	5597134	Contig	NA	NA	OFD66283.1	OFD66285.1	NA	NA	NA	NA	NA	NA	NA	NA	NA	NA	NA	NA	NA	NA	NA	NA	NA	NA	1	RM_II	Non-abi	NA	Bacillus mycoides	Bacillus mycoides	NA
GCA_001757935.1	RM	OFD66286.1	NA	NA	NA	NA	NA	NA	NA	NA	NA	1	RM_IIG	Non-abi	ASM175793v1	Bacillus mycoides	Bacillus mycoides	NA	5597134	Contig	NA	NA	OFD66286.1	OFD66286.1	NA	NA	NA	NA	NA	NA	NA	NA	NA	NA	NA	NA	NA	NA	NA	NA	NA	NA	1	RM_IIG	Non-abi	NA	Bacillus mycoides	Bacillus mycoides	NA
GCA_001757935.1	Septu	OFD52829.1	OFD52830.1	NA	NA	NA	NA	NA	NA	NA	NA	2	Septu	Possible abi	ASM175793v1	Bacillus mycoides	Bacillus mycoides	NA	5597134	Contig	NA	NA	OFD52829.1	OFD52830.1	NA	NA	NA	NA	NA	NA	NA	NA	NA	NA	NA	NA	NA	NA	NA	NA	NA	NA	1	Septu_I	Possible abi	NA	Bacillus mycoides	Bacillus mycoides	NA
GCA_001757965.1	BREX	OFD57540.1	OFD57541.1	OFD57542.1	OFD57543.1	OFD57544.1	OFD57545.1	NA	NA	NA	NA	6	BREX_I	Non-abi	ASM175796v1	Bacillus mycoides	Bacillus mycoides	NA	5631989	Contig	NA	NA	OFD57540.1	OFD57545.1	NA	NA	NA	NA	NA	NA	NA	NA	NA	NA	NA	NA	NA	NA	NA	NA	NA	NA	1	BREX_I	Non-abi	NA	Bacillus mycoides	Bacillus mycoides	NA
GCA_001757965.1	CBASS	OFD66079.1	OFD66080.1	NA	NA	NA	NA	NA	NA	NA	NA	2	CBASS_I	Abi	ASM175796v1	Bacillus mycoides	Bacillus mycoides	NA	5631989	Contig	NA	NA	OFD66079.1	OFD66080.1	NA	NA	NA	NA	NA	NA	NA	NA	NA	NA	NA	NA	NA	NA	NA	NA	NA	NA	1	CBASS_I	Abi	NA	Bacillus mycoides	Bacillus mycoides	NA
GCA_001757965.1	RM	OFD66073.1	OFD66075.1	OFD66076.1	NA	NA	NA	NA	NA	NA	NA	3	RM_I	Non-abi	ASM175796v1	Bacillus mycoides	Bacillus mycoides	NA	5631989	Contig	NA	NA	OFD66073.1	OFD66076.1	NA	NA	NA	NA	NA	NA	NA	NA	NA	NA	NA	NA	NA	NA	NA	NA	NA	NA	1	RM_I	Non-abi	NA	Bacillus mycoides	Bacillus mycoides	NA
GCA_001757965.1	Septu	OFD63816.1	OFD63817.1	NA	NA	NA	NA	NA	NA	NA	NA	2	Septu	Possible abi	ASM175796v1	Bacillus mycoides	Bacillus mycoides	NA	5631989	Contig	NA	NA	OFD63816.1	OFD63817.1	NA	NA	NA	NA	NA	NA	NA	NA	NA	NA	NA	NA	NA	NA	NA	NA	NA	NA	1	Septu_I	Possible abi	NA	Bacillus mycoides	Bacillus mycoides	NA
GCA_001757985.1	RM	OFD68911.1	OFD68912.1	OFD68913.1	NA	NA	NA	NA	NA	NA	NA	3	RM_II	Non-abi	ASM175798v1	Bacillus mycoides	Bacillus mycoides	NA	5675247	Contig	NA	NA	OFD68911.1	OFD68913.1	NA	NA	NA	NA	NA	NA	NA	NA	NA	NA	NA	NA	NA	NA	NA	NA	NA	NA	1	RM_II	Non-abi	NA	Bacillus mycoides	Bacillus mycoides	NA
GCA_001757985.1	RM	OFD68914.1	NA	NA	NA	NA	NA	NA	NA	NA	NA	1	RM_IIG	Non-abi	ASM175798v1	Bacillus mycoides	Bacillus mycoides	NA	5675247	Contig	NA	NA	OFD68914.1	OFD68914.1	NA	NA	NA	NA	NA	NA	NA	NA	NA	NA	NA	NA	NA	NA	NA	NA	NA	NA	1	RM_IIG	Non-abi	NA	Bacillus mycoides	Bacillus mycoides	NA
GCA_001757985.1	Septu	OFD52921.1	OFD52922.1	NA	NA	NA	NA	NA	NA	NA	NA	2	Septu	Possible abi	ASM175798v1	Bacillus mycoides	Bacillus mycoides	NA	5675247	Contig	NA	NA	OFD52921.1	OFD52922.1	NA	NA	NA	NA	NA	NA	NA	NA	NA	NA	NA	NA	NA	NA	NA	NA	NA	NA	1	Septu_I	Possible abi	NA	Bacillus mycoides	Bacillus mycoides	NA
GCA_001757995.1	BREX	OFD85517.1	OFD85518.1	OFD85519.1	OFD85520.1	OFD85521.1	OFD85522.1	NA	NA	NA	NA	6	BREX_I	Non-abi	ASM175799v1	Bacillus mycoides	Bacillus mycoides	NA	5823728	Contig	NA	NA	OFD85517.1	OFD85522.1	NA	NA	NA	NA	NA	NA	NA	NA	NA	NA	NA	NA	NA	NA	NA	NA	NA	NA	1	BREX_I	Non-abi	NA	Bacillus mycoides	Bacillus mycoides	NA
GCA_001757995.1	Dazbog	OFD85506.1	OFD85507.1	NA	NA	NA	NA	NA	NA	NA	NA	2	Dazbog	Abi	ASM175799v1	Bacillus mycoides	Bacillus mycoides	NA	5823728	Contig	NA	NA	OFD85506.1	OFD85507.1	NA	NA	NA	NA	NA	NA	NA	NA	NA	NA	NA	NA	NA	NA	NA	NA	NA	NA	1	Dazbog	Abi	NA	Bacillus mycoides	Bacillus mycoides	NA
GCA_001758015.1	Lamassu	OFD91319.1	OFD91320.1	OFD91321.1	OFD91322.1	NA	NA	NA	NA	NA	NA	4	Lamassu	Abi	ASM175801v1	Bacillus mycoides	Bacillus mycoides	NA	5642420	Contig	NA	NA	OFD91319.1	OFD91322.1	NA	NA	NA	NA	NA	NA	NA	NA	NA	NA	NA	NA	NA	NA	NA	NA	NA	NA	1	Lamassu	Abi	NA	Bacillus mycoides	Bacillus mycoides	NA
GCA_001758015.1	RM	OFD91335.1	OFD91336.1	NA	NA	NA	NA	NA	NA	NA	NA	2	RM_II	Non-abi	ASM175801v1	Bacillus mycoides	Bacillus mycoides	NA	5642420	Contig	NA	NA	OFD91335.1	OFD91336.1	NA	NA	NA	NA	NA	NA	NA	NA	NA	NA	NA	NA	NA	NA	NA	NA	NA	NA	1	RM_II	Non-abi	NA	Bacillus mycoides	Bacillus mycoides	NA
GCA_001758015.1	RM	OFE03388.1	OFE03389.1	NA	NA	NA	NA	NA	NA	NA	NA	2	RM_II	Non-abi	ASM175801v1	Bacillus mycoides	Bacillus mycoides	NA	5642420	Contig	NA	NA	OFE03388.1	OFE03389.1	NA	NA	NA	NA	NA	NA	NA	NA	NA	NA	NA	NA	NA	NA	NA	NA	NA	NA	1	RM_II	Non-abi	NA	Bacillus mycoides	Bacillus mycoides	NA
GCA_001758015.1	Septu	OFE03291.1	OFE03292.1	NA	NA	NA	NA	NA	NA	NA	NA	2	Septu	Possible abi	ASM175801v1	Bacillus mycoides	Bacillus mycoides	NA	5642420	Contig	NA	NA	OFE03291.1	OFE03292.1	NA	NA	NA	NA	NA	NA	NA	NA	NA	NA	NA	NA	NA	NA	NA	NA	NA	NA	1	Septu_I	Possible abi	NA	Bacillus mycoides	Bacillus mycoides	NA
GCA_001758315.1	Druantia	OFE41559.1	OFE41560.1	OFE41561.1	OFE41562.1	NA	NA	NA	NA	NA	NA	4	Druantia_I	Unknown	ASM175831v1	Bacillus anthracis	Bacillus anthracis	NA	5140560	Contig	NA	NA	OFE41559.1	OFE41562.1	NA	NA	NA	NA	NA	NA	NA	NA	NA	NA	NA	NA	NA	NA	NA	NA	NA	NA	1	Druantia_other	Unknown	NA	Bacillus anthracis	Bacillus anthracis	NA
GCA_001758315.1	RM	OFE41555.1	OFE41556.1	OFE41557.1	NA	NA	NA	NA	NA	NA	NA	3	RM_I	Non-abi	ASM175831v1	Bacillus anthracis	Bacillus anthracis	NA	5140560	Contig	NA	NA	OFE41555.1	OFE41557.1	NA	NA	NA	NA	NA	NA	NA	NA	NA	NA	NA	NA	NA	NA	NA	NA	NA	NA	1	RM_I	Non-abi	NA	Bacillus anthracis	Bacillus anthracis	NA
GCA_001758315.1	Thoeris	OFE41563.1	OFE41564.1	NA	NA	NA	NA	NA	NA	NA	NA	2	Thoeris_I	Abi	ASM175831v1	Bacillus anthracis	Bacillus anthracis	NA	5140560	Contig	NA	NA	OFE41563.1	OFE41564.1	NA	NA	NA	NA	NA	NA	NA	NA	NA	NA	NA	NA	NA	NA	NA	NA	NA	NA	1	Thoeris_I	Abi	NA	Bacillus anthracis	Bacillus anthracis	NA
GCA_001758315.1	Wadjet	OFE41566.1	OFE41567.1	OFE41568.1	OFE41569.1	NA	NA	NA	NA	NA	NA	4	Wadjet_III	Non-abi	ASM175831v1	Bacillus anthracis	Bacillus anthracis	NA	5140560	Contig	NA	NA	OFE41566.1	OFE41569.1	NA	NA	NA	NA	NA	NA	NA	NA	NA	NA	NA	NA	NA	NA	NA	NA	NA	NA	1	Wadjet_III	Non-abi	NA	Bacillus anthracis	Bacillus anthracis	NA
GCA_001835485.1	Nhi	OHO00730.1	NA	NA	NA	NA	NA	NA	NA	NA	NA	1	Nhi	Non-abi	ASM183548v1	Bacillus anthracis	Bacillus anthracis	NA	5351594	Scaffold	NA	NA	OHO00730.1	OHO00730.1	NA	NA	NA	NA	NA	NA	NA	NA	NA	NA	NA	NA	NA	NA	NA	NA	NA	NA	1	Nhi	Non-abi	NA	Bacillus anthracis	Bacillus anthracis	NA
GCA_001855755.1	RM	OHX33152.1	OHX33153.1	NA	NA	NA	NA	NA	NA	NA	NA	2	RM_II	Non-abi	ASM185575v1	Bacillus mycoides	Bacillus mycoides	NA	5589181	Contig	NA	NA	OHX33152.1	OHX33153.1	NA	NA	NA	NA	NA	NA	NA	NA	NA	NA	NA	NA	NA	NA	NA	NA	NA	NA	1	RM_II	Non-abi	NA	Bacillus mycoides	Bacillus mycoides	NA
GCA_001855755.1	Septu	OHX28562.1	OHX28563.1	NA	NA	NA	NA	NA	NA	NA	NA	2	Septu	Possible abi	ASM185575v1	Bacillus mycoides	Bacillus mycoides	NA	5589181	Contig	NA	NA	OHX28562.1	OHX28563.1	NA	NA	NA	NA	NA	NA	NA	NA	NA	NA	NA	NA	NA	NA	NA	NA	NA	NA	1	Septu_I	Possible abi	NA	Bacillus mycoides	Bacillus mycoides	NA
GCA_001880115.1	AbiO	OIX13982.1	NA	NA	NA	NA	NA	NA	NA	NA	NA	1	AbiO	Possible abi	ASM188011v1	Bacillus thuringiensis serovar aizawai	Bacillus thuringiensis	NA	6438270	Scaffold	NA	NA	OIX13982.1	OIX13982.1	NA	NA	NA	NA	NA	NA	NA	NA	NA	NA	NA	NA	NA	NA	NA	NA	NA	NA	1	AbiO	Unknown	NA	Bacillus thuringiensis serovar aizawai	Bacillus thuringiensis	NA
GCA_001880115.1	AbiO	OIX17640.1	NA	NA	NA	NA	NA	NA	NA	NA	NA	1	AbiO	Possible abi	ASM188011v1	Bacillus thuringiensis serovar aizawai	Bacillus thuringiensis	NA	6438270	Scaffold	NA	NA	OIX17640.1	OIX17640.1	NA	NA	NA	NA	NA	NA	NA	NA	NA	NA	NA	NA	NA	NA	NA	NA	NA	NA	1	AbiO	Unknown	NA	Bacillus thuringiensis serovar aizawai	Bacillus thuringiensis	NA
GCA_001880115.1	DarTG	OIX18509.1	OIX18510.1	NA	NA	NA	NA	NA	NA	NA	NA	2	DarTG	Abi	ASM188011v1	Bacillus thuringiensis serovar aizawai	Bacillus thuringiensis	NA	6438270	Scaffold	NA	NA	OIX18509.1	OIX18510.1	NA	NA	NA	NA	NA	NA	NA	NA	NA	NA	NA	NA	NA	NA	NA	NA	NA	NA	1	DarTG	Abi	NA	Bacillus thuringiensis serovar aizawai	Bacillus thuringiensis	NA
GCA_001880115.1	Thoeris	OIX19728.1	OIX19729.1	NA	NA	NA	NA	NA	NA	NA	NA	2	Thoeris_I	Abi	ASM188011v1	Bacillus thuringiensis serovar aizawai	Bacillus thuringiensis	NA	6438270	Scaffold	NA	NA	OIX19728.1	OIX19729.1	NA	NA	NA	NA	NA	NA	NA	NA	NA	NA	NA	NA	NA	NA	NA	NA	NA	NA	1	Thoeris_I	Abi	NA	Bacillus thuringiensis serovar aizawai	Bacillus thuringiensis	NA
GCA_001880125.1	AbiO	OIX26909.1	NA	NA	NA	NA	NA	NA	NA	NA	NA	1	AbiO	Possible abi	ASM188012v1	Bacillus thuringiensis serovar kurstaki	Bacillus thuringiensis	NA	6408259	Scaffold	NA	NA	OIX26909.1	OIX26909.1	NA	NA	NA	NA	NA	NA	NA	NA	NA	NA	NA	NA	NA	NA	NA	NA	NA	NA	1	AbiO	Unknown	NA	Bacillus thuringiensis serovar kurstaki	Bacillus thuringiensis	NA
GCA_001880125.1	AbiQ	OIX22280.1	NA	NA	NA	NA	NA	NA	NA	NA	NA	1	AbiQ	Abi	ASM188012v1	Bacillus thuringiensis serovar kurstaki	Bacillus thuringiensis	NA	6408259	Scaffold	NA	NA	OIX22280.1	OIX22280.1	NA	NA	NA	NA	NA	NA	NA	NA	NA	NA	NA	NA	NA	NA	NA	NA	NA	NA	1	AbiQ	Abi	NA	Bacillus thuringiensis serovar kurstaki	Bacillus thuringiensis	NA
GCA_001880125.1	AVAST	OIX26360.1	NA	NA	NA	NA	NA	NA	NA	NA	NA	1	AVAST_II	Abi	ASM188012v1	Bacillus thuringiensis serovar kurstaki	Bacillus thuringiensis	NA	6408259	Scaffold	NA	NA	OIX26360.1	OIX26360.1	NA	NA	NA	NA	NA	NA	NA	NA	NA	NA	NA	NA	NA	NA	NA	NA	NA	NA	1	AVAST_II	Abi	NA	Bacillus thuringiensis serovar kurstaki	Bacillus thuringiensis	NA
GCA_001880125.1	DarTG	OIX23465.1	OIX23466.1	NA	NA	NA	NA	NA	NA	NA	NA	2	DarTG	Abi	ASM188012v1	Bacillus thuringiensis serovar kurstaki	Bacillus thuringiensis	NA	6408259	Scaffold	NA	NA	OIX23465.1	OIX23466.1	NA	NA	NA	NA	NA	NA	NA	NA	NA	NA	NA	NA	NA	NA	NA	NA	NA	NA	1	DarTG	Abi	NA	Bacillus thuringiensis serovar kurstaki	Bacillus thuringiensis	NA
GCA_001880125.1	DRT	OIX19748.1	NA	NA	NA	NA	NA	NA	NA	NA	NA	1	DRT_Type7	Unknown	ASM188012v1	Bacillus thuringiensis serovar kurstaki	Bacillus thuringiensis	NA	6408259	Scaffold	NA	NA	OIX19748.1	OIX19748.1	NA	NA	NA	NA	NA	NA	NA	NA	NA	NA	NA	NA	NA	NA	NA	NA	NA	NA	1	DRT_Class1	Unknown	NA	Bacillus thuringiensis serovar kurstaki	Bacillus thuringiensis	NA
GCA_001880125.1	Septu	OIX27161.1	OIX27163.1	NA	NA	NA	NA	NA	NA	NA	NA	2	Septu	Possible abi	ASM188012v1	Bacillus thuringiensis serovar kurstaki	Bacillus thuringiensis	NA	6408259	Scaffold	NA	NA	OIX27161.1	OIX27163.1	NA	NA	NA	NA	NA	NA	NA	NA	NA	NA	NA	NA	NA	NA	NA	NA	NA	NA	1	Septu_I	Possible abi	NA	Bacillus thuringiensis serovar kurstaki	Bacillus thuringiensis	NA
GCA_001883875.1	AbiG	OJE00496.1	OJE00497.1	NA	NA	NA	NA	NA	NA	NA	NA	2	AbiG	Abi	ASM188387v1	Bacillus thuringiensis	Bacillus thuringiensis	NA	5814538	Contig	NA	NA	OJE00496.1	OJE00497.1	NA	NA	NA	NA	NA	NA	NA	NA	NA	NA	NA	NA	NA	NA	NA	NA	NA	NA	1	AbiG	Abi	NA	Bacillus thuringiensis	Bacillus thuringiensis	NA
GCA_001883875.1	PD-T7-5_1	OJE00495.1	NA	NA	NA	NA	NA	NA	NA	NA	NA	1	PD-T7-5_1	Possible abi	ASM188387v1	Bacillus thuringiensis	Bacillus thuringiensis	NA	5814538	Contig	NA	NA	OJE00495.1	OJE00495.1	NA	NA	NA	NA	NA	NA	NA	NA	NA	NA	NA	NA	NA	NA	NA	NA	NA	NA	1	PD-T7-5_1	Possible abi	NA	Bacillus thuringiensis	Bacillus thuringiensis	NA
GCA_001883875.1	RM	OJD99316.1	OJD99317.1	OJD99318.1	NA	NA	NA	NA	NA	NA	NA	3	RM_I	Non-abi	ASM188387v1	Bacillus thuringiensis	Bacillus thuringiensis	NA	5814538	Contig	NA	NA	OJD99316.1	OJD99318.1	NA	NA	NA	NA	NA	NA	NA	NA	NA	NA	NA	NA	NA	NA	NA	NA	NA	NA	1	RM_I	Non-abi	NA	Bacillus thuringiensis	Bacillus thuringiensis	NA
GCA_001883895.1	Abi2DF	OJD85606.1	NA	NA	NA	NA	NA	NA	NA	NA	NA	1	Abi2DF	Abi	ASM188389v1	Bacillus anthracis	Bacillus anthracis	NA	5406008	Contig	NA	NA	OJD85606.1	OJD85606.1	NA	NA	NA	NA	NA	NA	NA	NA	NA	NA	NA	NA	NA	NA	NA	NA	NA	NA	1	Abi2DF	Abi	NA	Bacillus anthracis	Bacillus anthracis	NA
GCA_001883895.1	DRT	OJD87532.1	NA	NA	NA	NA	NA	NA	NA	NA	NA	1	DRT_Type2	Unknown	ASM188389v1	Bacillus anthracis	Bacillus anthracis	NA	5406008	Contig	NA	NA	OJD87532.1	OJD87532.1	NA	NA	NA	NA	NA	NA	NA	NA	NA	NA	NA	NA	NA	NA	NA	NA	NA	NA	1	DRT_Class2	Unknown	NA	Bacillus anthracis	Bacillus anthracis	NA
GCA_001883895.1	RM	OJD87462.1	OJD87463.1	OJD87464.1	NA	NA	NA	NA	NA	NA	NA	3	RM_I	Non-abi	ASM188389v1	Bacillus anthracis	Bacillus anthracis	NA	5406008	Contig	NA	NA	OJD87462.1	OJD87464.1	NA	NA	NA	NA	NA	NA	NA	NA	NA	NA	NA	NA	NA	NA	NA	NA	NA	NA	1	RM_I	Non-abi	NA	Bacillus anthracis	Bacillus anthracis	NA
GCA_001883895.1	Thoeris	OJD87465.1	OJD87466.1	NA	NA	NA	NA	NA	NA	NA	NA	2	Thoeris_I	Abi	ASM188389v1	Bacillus anthracis	Bacillus anthracis	NA	5406008	Contig	NA	NA	OJD87465.1	OJD87466.1	NA	NA	NA	NA	NA	NA	NA	NA	NA	NA	NA	NA	NA	NA	NA	NA	NA	NA	1	Thoeris_I	Abi	NA	Bacillus anthracis	Bacillus anthracis	NA
GCA_001883945.1	DRT	OJE17823.1	NA	NA	NA	NA	NA	NA	NA	NA	NA	1	DRT_Type6	Unknown	ASM188394v1	Bacillus thuringiensis	Bacillus thuringiensis	NA	5773294	Contig	NA	NA	OJE17823.1	OJE17823.1	NA	NA	NA	NA	NA	NA	NA	NA	NA	NA	NA	NA	NA	NA	NA	NA	NA	NA	1	DRT_Class1	Unknown	NA	Bacillus thuringiensis	Bacillus thuringiensis	NA
GCA_001883945.1	RM	OJE17682.1	OJE17683.1	OJE17684.1	NA	NA	NA	NA	NA	NA	NA	3	RM_I	Non-abi	ASM188394v1	Bacillus thuringiensis	Bacillus thuringiensis	NA	5773294	Contig	NA	NA	OJE17682.1	OJE17684.1	NA	NA	NA	NA	NA	NA	NA	NA	NA	NA	NA	NA	NA	NA	NA	NA	NA	NA	1	RM_I	Non-abi	NA	Bacillus thuringiensis	Bacillus thuringiensis	NA
GCA_001883945.1	Septu	OJE17821.1	OJE17822.1	NA	NA	NA	NA	NA	NA	NA	NA	2	Septu	Possible abi	ASM188394v1	Bacillus thuringiensis	Bacillus thuringiensis	NA	5773294	Contig	NA	NA	OJE17821.1	OJE17822.1	NA	NA	NA	NA	NA	NA	NA	NA	NA	NA	NA	NA	NA	NA	NA	NA	NA	NA	1	Septu_I	Possible abi	NA	Bacillus thuringiensis	Bacillus thuringiensis	NA
GCA_001883965.1	RM	OJD97060.1	OJD97061.1	OJD97062.1	NA	NA	NA	NA	NA	NA	NA	3	RM_II	Non-abi	ASM188396v1	Bacillus cereus	Bacillus cereus	NA	5779393	Contig	NA	NA	OJD97060.1	OJD97062.1	NA	NA	NA	NA	NA	NA	NA	NA	NA	NA	NA	NA	NA	NA	NA	NA	NA	NA	1	RM_II	Non-abi	NA	Bacillus cereus	Bacillus cereus	NA
GCA_001883965.1	Shango	OJD94358.1	OJD94359.1	OJD94360.1	NA	NA	NA	NA	NA	NA	NA	3	Shango	Unknown	ASM188396v1	Bacillus cereus	Bacillus cereus	NA	5779393	Contig	NA	NA	OJD94358.1	OJD94360.1	NA	NA	NA	NA	NA	NA	NA	NA	NA	NA	NA	NA	NA	NA	NA	NA	NA	NA	1	Shango	Unknown	NA	Bacillus cereus	Bacillus cereus	NA
GCA_001883965.1	Wadjet	OJD97052.1	OJD97053.1	OJD97054.1	OJD97055.1	NA	NA	NA	NA	NA	NA	4	Wadjet_I	Non-abi	ASM188396v1	Bacillus cereus	Bacillus cereus	NA	5779393	Contig	NA	NA	OJD97052.1	OJD97055.1	NA	NA	NA	NA	NA	NA	NA	NA	NA	NA	NA	NA	NA	NA	NA	NA	NA	NA	1	Wadjet_I	Non-abi	NA	Bacillus cereus	Bacillus cereus	NA
GCA_001883975.1	Mokosh	OJD97950.1	OJD97951.1	NA	NA	NA	NA	NA	NA	NA	NA	2	Mokosh_I	Abi	ASM188397v1	Bacillus cereus	Bacillus cereus	NA	5605775	Contig	NA	NA	OJD97950.1	OJD97951.1	NA	NA	NA	NA	NA	NA	NA	NA	NA	NA	NA	NA	NA	NA	NA	NA	NA	NA	1	Mokosh_I	Abi	NA	Bacillus cereus	Bacillus cereus	NA
GCA_001883975.1	RM	OJE10556.1	OJE10557.1	OJE10558.1	NA	NA	NA	NA	NA	NA	NA	3	RM_I	Non-abi	ASM188397v1	Bacillus cereus	Bacillus cereus	NA	5605775	Contig	NA	NA	OJE10556.1	OJE10558.1	NA	NA	NA	NA	NA	NA	NA	NA	NA	NA	NA	NA	NA	NA	NA	NA	NA	NA	1	RM_I	Non-abi	NA	Bacillus cereus	Bacillus cereus	NA
GCA_001883995.1	Gabija	OJE21754.1	OJE21755.1	NA	NA	NA	NA	NA	NA	NA	NA	2	Gabija	Abi	ASM188399v1	Bacillus paranthracis	Bacillus paranthracis	NA	5513239	Contig	NA	NA	OJE21754.1	OJE21755.1	NA	NA	NA	NA	NA	NA	NA	NA	NA	NA	NA	NA	NA	NA	NA	NA	NA	NA	1	Gabija	Abi	NA	Bacillus paranthracis	Bacillus paranthracis	NA
GCA_001883995.1	Hachiman	OJE19428.1	OJE19429.1	NA	NA	NA	NA	NA	NA	NA	NA	2	Hachiman	Abi	ASM188399v1	Bacillus paranthracis	Bacillus paranthracis	NA	5513239	Contig	NA	NA	OJE19428.1	OJE19429.1	NA	NA	NA	NA	NA	NA	NA	NA	NA	NA	NA	NA	NA	NA	NA	NA	NA	NA	1	Hachiman_I	Abi	NA	Bacillus paranthracis	Bacillus paranthracis	NA
GCA_001884025.1	AbiG	OJE22146.1	OJE22147.1	NA	NA	NA	NA	NA	NA	NA	NA	2	AbiG	Abi	ASM188402v1	Bacillus pacificus	Bacillus pacificus	NA	5416792	Contig	NA	NA	OJE22146.1	OJE22147.1	NA	NA	NA	NA	NA	NA	NA	NA	NA	NA	NA	NA	NA	NA	NA	NA	NA	NA	1	AbiG	Abi	NA	Bacillus pacificus	Bacillus pacificus	NA
GCA_001884025.1	RM	OJE16502.1	OJE16503.1	NA	NA	NA	NA	NA	NA	NA	NA	2	RM_III	Non-abi	ASM188402v1	Bacillus pacificus	Bacillus pacificus	NA	5416792	Contig	NA	NA	OJE16502.1	OJE16503.1	NA	NA	NA	NA	NA	NA	NA	NA	NA	NA	NA	NA	NA	NA	NA	NA	NA	NA	1	RM_III	Non-abi	NA	Bacillus pacificus	Bacillus pacificus	NA
GCA_001884035.1	RM	OJE40235.1	OJE40236.1	OJE40238.1	NA	NA	NA	NA	NA	NA	NA	3	RM_I	Non-abi	ASM188403v1	Bacillus tropicus	Bacillus tropicus	NA	5217784	Contig	NA	NA	OJE40235.1	OJE40238.1	NA	NA	NA	NA	NA	NA	NA	NA	NA	NA	NA	NA	NA	NA	NA	NA	NA	NA	1	RM_I	Non-abi	NA	Bacillus tropicus	Bacillus tropicus	NA
GCA_001884045.1	AbiO	OJE31264.1	NA	NA	NA	NA	NA	NA	NA	NA	NA	1	AbiO	Possible abi	ASM188404v1	Bacillus mobilis	Bacillus mobilis	NA	5660141	Contig	NA	NA	OJE31264.1	OJE31264.1	NA	NA	NA	NA	NA	NA	NA	NA	NA	NA	NA	NA	NA	NA	NA	NA	NA	NA	1	AbiO	Unknown	NA	Bacillus mobilis	Bacillus mobilis	NA
GCA_001884045.1	CBASS	OJE37894.1	OJE37895.1	NA	NA	NA	NA	NA	NA	NA	NA	2	CBASS_I	Abi	ASM188404v1	Bacillus mobilis	Bacillus mobilis	NA	5660141	Contig	NA	NA	OJE37894.1	OJE37895.1	NA	NA	NA	NA	NA	NA	NA	NA	NA	NA	NA	NA	NA	NA	NA	NA	NA	NA	1	CBASS_I	Abi	NA	Bacillus mobilis	Bacillus mobilis	NA
GCA_001884045.1	Dodola	OJE31261.1	OJE31262.1	NA	NA	NA	NA	NA	NA	NA	NA	2	Dodola	Unknown	ASM188404v1	Bacillus mobilis	Bacillus mobilis	NA	5660141	Contig	NA	NA	OJE31261.1	OJE31262.1	NA	NA	NA	NA	NA	NA	NA	NA	NA	NA	NA	NA	NA	NA	NA	NA	NA	NA	1	Dodola	Unknown	NA	Bacillus mobilis	Bacillus mobilis	NA
GCA_001884045.1	Septu	OJE46233.1	OJE46234.1	NA	NA	NA	NA	NA	NA	NA	NA	2	Septu	Possible abi	ASM188404v1	Bacillus mobilis	Bacillus mobilis	NA	5660141	Contig	NA	NA	OJE46233.1	OJE46234.1	NA	NA	NA	NA	NA	NA	NA	NA	NA	NA	NA	NA	NA	NA	NA	NA	NA	NA	1	Septu_I	Possible abi	NA	Bacillus mobilis	Bacillus mobilis	NA
GCA_001884045.1	SpbK	OJE35750.1	NA	NA	NA	NA	NA	NA	NA	NA	NA	1	SpbK	Abi	ASM188404v1	Bacillus mobilis	Bacillus mobilis	NA	5660141	Contig	NA	NA	OJE35750.1	OJE35750.1	NA	NA	NA	NA	NA	NA	NA	NA	NA	NA	NA	NA	NA	NA	NA	NA	NA	NA	1	SpbK	Abi	NA	Bacillus mobilis	Bacillus mobilis	NA
GCA_001884105.1	Dsr	OJE47012.1	NA	NA	NA	NA	NA	NA	NA	NA	NA	1	Dsr	Abi	ASM188410v1	Bacillus luti	Other	NA	5094423	Contig	NA	NA	OJE47012.1	OJE47012.1	NA	NA	NA	NA	NA	NA	NA	NA	NA	NA	NA	NA	NA	NA	NA	NA	NA	NA	1	Dsr	Abi	NA	Bacillus luti	Other	NA
GCA_001884135.1	RM	OJD42834.1	OJD42835.1	OJD42836.1	NA	NA	NA	NA	NA	NA	NA	3	RM_I	Non-abi	ASM188413v1	Bacillus nitratireducens	Bacillus nitratireducens	NA	5487699	Contig	NA	NA	OJD42834.1	OJD42836.1	NA	NA	NA	NA	NA	NA	NA	NA	NA	NA	NA	NA	NA	NA	NA	NA	NA	NA	1	RM_I	Non-abi	NA	Bacillus nitratireducens	Bacillus nitratireducens	NA
GCA_001884135.1	RosmerTA	OJD41631.1	OJD41632.1	NA	NA	NA	NA	NA	NA	NA	NA	2	RosmerTA	Possible abi	ASM188413v1	Bacillus nitratireducens	Bacillus nitratireducens	NA	5487699	Contig	NA	NA	OJD41631.1	OJD41632.1	NA	NA	NA	NA	NA	NA	NA	NA	NA	NA	NA	NA	NA	NA	NA	NA	NA	NA	1	RosmerTA	Possible abi	NA	Bacillus nitratireducens	Bacillus nitratireducens	NA
GCA_001884185.1	RM	OJD56816.1	OJD56817.1	OJD56818.1	NA	NA	NA	NA	NA	NA	NA	3	RM_II	Non-abi	ASM188418v1	Bacillus albus	Bacillus albus	NA	5806239	Contig	NA	NA	OJD56816.1	OJD56818.1	NA	NA	NA	NA	NA	NA	NA	NA	NA	NA	NA	NA	NA	NA	NA	NA	NA	NA	1	RM_II	Non-abi	NA	Bacillus albus	Bacillus albus	NA
GCA_001884185.1	ShosTA	OJD63638.1	OJD63639.1	NA	NA	NA	NA	NA	NA	NA	NA	2	ShosTA	Possible abi	ASM188418v1	Bacillus albus	Bacillus albus	NA	5806239	Contig	NA	NA	OJD63638.1	OJD63639.1	NA	NA	NA	NA	NA	NA	NA	NA	NA	NA	NA	NA	NA	NA	NA	NA	NA	NA	1	ShosTA	Possible abi	NA	Bacillus albus	Bacillus albus	NA
GCA_001884235.1	Shedu	OJD74957.1	NA	NA	NA	NA	NA	NA	NA	NA	NA	1	Shedu	Non-abi	ASM188423v1	Bacillus paramycoides	Bacillus paramycoides	NA	5453107	Contig	NA	NA	OJD74957.1	OJD74957.1	NA	NA	NA	NA	NA	NA	NA	NA	NA	NA	NA	NA	NA	NA	NA	NA	NA	NA	1	Shedu	Non-abi	NA	Bacillus paramycoides	Bacillus paramycoides	NA
GCA_001895235.1	CBASS	OJS94520.1	OJS94521.1	OJS94522.1	NA	NA	NA	NA	NA	NA	NA	3	CBASS_II	Abi	ASM189523v1	Bacillus cereus	Bacillus cereus	NA	5310142	Scaffold	NA	NA	OJS94520.1	OJS94522.1	NA	NA	NA	NA	NA	NA	NA	NA	NA	NA	NA	NA	NA	NA	NA	NA	NA	NA	1	CBASS_IIs	Abi	NA	Bacillus cereus	Bacillus cereus	NA
GCA_001895235.1	SEFIR	OJS94516.1	NA	NA	NA	NA	NA	NA	NA	NA	NA	1	SEFIR	Abi	ASM189523v1	Bacillus cereus	Bacillus cereus	NA	5310142	Scaffold	NA	NA	OJS94516.1	OJS94516.1	NA	NA	NA	NA	NA	NA	NA	NA	NA	NA	NA	NA	NA	NA	NA	NA	NA	NA	1	SEFIR	Abi	NA	Bacillus cereus	Bacillus cereus	NA
GCA_001901235.1	Retron	OKA22920.1	NA	NA	NA	NA	NA	NA	NA	NA	NA	1	Retron_I_C	Abi	ASM190123v1	Bacillus cereus	Bacillus cereus	NA	5207425	Contig	NA	NA	OKA22920.1	OKA22920.1	NA	NA	NA	NA	NA	NA	NA	NA	NA	NA	NA	NA	NA	NA	NA	NA	NA	NA	1	Retron_I_C	Abi	NA	Bacillus cereus	Bacillus cereus	NA
GCA_001901235.1	RM	OKA27483.1	OKA27484.1	OKA27485.1	NA	NA	NA	NA	NA	NA	NA	3	RM_II	Non-abi	ASM190123v1	Bacillus cereus	Bacillus cereus	NA	5207425	Contig	NA	NA	OKA27483.1	OKA27485.1	NA	NA	NA	NA	NA	NA	NA	NA	NA	NA	NA	NA	NA	NA	NA	NA	NA	NA	1	RM_II	Non-abi	NA	Bacillus cereus	Bacillus cereus	NA
GCA_001901235.1	RM	OKA27486.1	NA	NA	NA	NA	NA	NA	NA	NA	NA	1	RM_IIG	Non-abi	ASM190123v1	Bacillus cereus	Bacillus cereus	NA	5207425	Contig	NA	NA	OKA27486.1	OKA27486.1	NA	NA	NA	NA	NA	NA	NA	NA	NA	NA	NA	NA	NA	NA	NA	NA	NA	NA	1	RM_IIG	Non-abi	NA	Bacillus cereus	Bacillus cereus	NA
GCA_001901235.1	Wadjet	OKA27469.1	OKA27470.1	OKA27471.1	OKA27472.1	NA	NA	NA	NA	NA	NA	4	Wadjet_III	Non-abi	ASM190123v1	Bacillus cereus	Bacillus cereus	NA	5207425	Contig	NA	NA	OKA27469.1	OKA27472.1	NA	NA	NA	NA	NA	NA	NA	NA	NA	NA	NA	NA	NA	NA	NA	NA	NA	NA	1	Wadjet_III	Non-abi	NA	Bacillus cereus	Bacillus cereus	NA
GCA_001901235.1	Wadjet	OKA27493.1	OKA27494.1	OKA27495.1	OKA27496.1	NA	NA	NA	NA	NA	NA	4	Wadjet_I	Non-abi	ASM190123v1	Bacillus cereus	Bacillus cereus	NA	5207425	Contig	NA	NA	OKA27493.1	OKA27496.1	NA	NA	NA	NA	NA	NA	NA	NA	NA	NA	NA	NA	NA	NA	NA	NA	NA	NA	1	Wadjet_I	Non-abi	NA	Bacillus cereus	Bacillus cereus	NA
GCA_001901245.1	AbiQ	OKA30180.1	NA	NA	NA	NA	NA	NA	NA	NA	NA	1	AbiQ	Abi	ASM190124v1	Bacillus cereus	Bacillus cereus	NA	5926588	Contig	NA	NA	OKA30180.1	OKA30180.1	NA	NA	NA	NA	NA	NA	NA	NA	NA	NA	NA	NA	NA	NA	NA	NA	NA	NA	1	AbiQ	Abi	NA	Bacillus cereus	Bacillus cereus	NA
GCA_001901245.1	BREX	OKA34026.1	OKA34027.1	OKA34028.1	OKA34029.1	OKA34030.1	OKA34031.1	NA	NA	NA	NA	6	BREX_V	Non-abi	ASM190124v1	Bacillus cereus	Bacillus cereus	NA	5926588	Contig	NA	NA	OKA34026.1	OKA34031.1	NA	NA	NA	NA	NA	NA	NA	NA	NA	NA	NA	NA	NA	NA	NA	NA	NA	NA	1	BREX_V	Non-abi	NA	Bacillus cereus	Bacillus cereus	NA
GCA_001901245.1	PD-Lambda-1	OKA38250.1	NA	NA	NA	NA	NA	NA	NA	NA	NA	1	PD-Lambda-1	Unknown	ASM190124v1	Bacillus cereus	Bacillus cereus	NA	5926588	Contig	NA	NA	OKA38250.1	OKA38250.1	NA	NA	NA	NA	NA	NA	NA	NA	NA	NA	NA	NA	NA	NA	NA	NA	NA	NA	1	PD-Lambda-1	Unknown	NA	Bacillus cereus	Bacillus cereus	NA
GCA_001901245.1	PD-T7-3	OKA32795.1	NA	NA	NA	NA	NA	NA	NA	NA	NA	1	PD-T7-3	Abi	ASM190124v1	Bacillus cereus	Bacillus cereus	NA	5926588	Contig	NA	NA	OKA32795.1	OKA32795.1	NA	NA	NA	NA	NA	NA	NA	NA	NA	NA	NA	NA	NA	NA	NA	NA	NA	NA	1	PD-T7-3	Abi	NA	Bacillus cereus	Bacillus cereus	NA
GCA_001901245.1	ShosTA	OKA34041.1	OKA34042.1	NA	NA	NA	NA	NA	NA	NA	NA	2	ShosTA	Possible abi	ASM190124v1	Bacillus cereus	Bacillus cereus	NA	5926588	Contig	NA	NA	OKA34041.1	OKA34042.1	NA	NA	NA	NA	NA	NA	NA	NA	NA	NA	NA	NA	NA	NA	NA	NA	NA	NA	1	ShosTA	Possible abi	NA	Bacillus cereus	Bacillus cereus	NA
GCA_001901245.1	Uzume	OKA31520.1	NA	NA	NA	NA	NA	NA	NA	NA	NA	1	Uzume	Unknown	ASM190124v1	Bacillus cereus	Bacillus cereus	NA	5926588	Contig	NA	NA	OKA31520.1	OKA31520.1	NA	NA	NA	NA	NA	NA	NA	NA	NA	NA	NA	NA	NA	NA	NA	NA	NA	NA	1	Uzume	Unknown	NA	Bacillus cereus	Bacillus cereus	NA
GCA_001901305.1	AbiQ	OKA32002.1	NA	NA	NA	NA	NA	NA	NA	NA	NA	1	AbiQ	Abi	ASM190130v1	Bacillus cereus	Bacillus cereus	NA	5904148	Contig	NA	NA	OKA32002.1	OKA32002.1	NA	NA	NA	NA	NA	NA	NA	NA	NA	NA	NA	NA	NA	NA	NA	NA	NA	NA	1	AbiQ	Abi	NA	Bacillus cereus	Bacillus cereus	NA
GCA_001901305.1	BREX	OKA33832.1	OKA33833.1	OKA33834.1	OKA33835.1	OKA33836.1	OKA33837.1	NA	NA	NA	NA	6	BREX_V	Non-abi	ASM190130v1	Bacillus cereus	Bacillus cereus	NA	5904148	Contig	NA	NA	OKA33832.1	OKA33837.1	NA	NA	NA	NA	NA	NA	NA	NA	NA	NA	NA	NA	NA	NA	NA	NA	NA	NA	1	BREX_V	Non-abi	NA	Bacillus cereus	Bacillus cereus	NA
GCA_001901305.1	PD-Lambda-1	OKA34482.1	NA	NA	NA	NA	NA	NA	NA	NA	NA	1	PD-Lambda-1	Unknown	ASM190130v1	Bacillus cereus	Bacillus cereus	NA	5904148	Contig	NA	NA	OKA34482.1	OKA34482.1	NA	NA	NA	NA	NA	NA	NA	NA	NA	NA	NA	NA	NA	NA	NA	NA	NA	NA	1	PD-Lambda-1	Unknown	NA	Bacillus cereus	Bacillus cereus	NA
GCA_001901305.1	PD-T7-3	OKA32425.1	NA	NA	NA	NA	NA	NA	NA	NA	NA	1	PD-T7-3	Abi	ASM190130v1	Bacillus cereus	Bacillus cereus	NA	5904148	Contig	NA	NA	OKA32425.1	OKA32425.1	NA	NA	NA	NA	NA	NA	NA	NA	NA	NA	NA	NA	NA	NA	NA	NA	NA	NA	1	PD-T7-3	Abi	NA	Bacillus cereus	Bacillus cereus	NA
GCA_001901305.1	ShosTA	OKA33821.1	OKA33822.1	NA	NA	NA	NA	NA	NA	NA	NA	2	ShosTA	Possible abi	ASM190130v1	Bacillus cereus	Bacillus cereus	NA	5904148	Contig	NA	NA	OKA33821.1	OKA33822.1	NA	NA	NA	NA	NA	NA	NA	NA	NA	NA	NA	NA	NA	NA	NA	NA	NA	NA	1	ShosTA	Possible abi	NA	Bacillus cereus	Bacillus cereus	NA
GCA_001901305.1	Uzume	OKA32520.1	NA	NA	NA	NA	NA	NA	NA	NA	NA	1	Uzume	Unknown	ASM190130v1	Bacillus cereus	Bacillus cereus	NA	5904148	Contig	NA	NA	OKA32520.1	OKA32520.1	NA	NA	NA	NA	NA	NA	NA	NA	NA	NA	NA	NA	NA	NA	NA	NA	NA	NA	1	Uzume	Unknown	NA	Bacillus cereus	Bacillus cereus	NA
GCA_001909175.1	Wadjet	OKP54938.1	OKP54939.1	OKP54940.1	OKP54941.1	NA	NA	NA	NA	NA	NA	4	Wadjet_III	Non-abi	ASM190917v1	Bacillus cereus	Bacillus cereus	NA	5114852	Scaffold	NA	NA	OKP54938.1	OKP54941.1	NA	NA	NA	NA	NA	NA	NA	NA	NA	NA	NA	NA	NA	NA	NA	NA	NA	NA	1	Wadjet_III	Non-abi	NA	Bacillus cereus	Bacillus cereus	NA
GCA_001936375.1	Nhi	APT29248.1	NA	NA	NA	NA	NA	NA	NA	NA	NA	1	Nhi	Non-abi	ASM193637v1	Bacillus anthracis	Bacillus anthracis	NA	5504043	Complete Genome	NA	NA	APT29248.1	APT29248.1	NA	NA	NA	NA	NA	NA	NA	NA	NA	NA	NA	NA	NA	NA	NA	NA	NA	NA	1	Nhi	Non-abi	NA	Bacillus anthracis	Bacillus anthracis	NA
GCA_001940365.1	AbiG	OLR21987.1	OLR21988.1	NA	NA	NA	NA	NA	NA	NA	NA	2	AbiG	Abi	ASM194036v1	Bacillus cereus	Bacillus cereus	NA	6145505	Contig	NA	NA	OLR21987.1	OLR21988.1	NA	NA	NA	NA	NA	NA	NA	NA	NA	NA	NA	NA	NA	NA	NA	NA	NA	NA	1	AbiG	Abi	NA	Bacillus cereus	Bacillus cereus	NA
GCA_001940365.1	PD-T7-5_1	OLR21986.1	NA	NA	NA	NA	NA	NA	NA	NA	NA	1	PD-T7-5_1	Possible abi	ASM194036v1	Bacillus cereus	Bacillus cereus	NA	6145505	Contig	NA	NA	OLR21986.1	OLR21986.1	NA	NA	NA	NA	NA	NA	NA	NA	NA	NA	NA	NA	NA	NA	NA	NA	NA	NA	1	PD-T7-5_1	Possible abi	NA	Bacillus cereus	Bacillus cereus	NA
GCA_001968805.1	AbiU	OMH25116.1	NA	NA	NA	NA	NA	NA	NA	NA	NA	1	AbiU	Abi	ASM196880v1	Bacillus thuringiensis	Bacillus thuringiensis	NA	5996018	Contig	NA	NA	OMH25116.1	OMH25116.1	NA	NA	NA	NA	NA	NA	NA	NA	NA	NA	NA	NA	NA	NA	NA	NA	NA	NA	1	AbiU	Abi	NA	Bacillus thuringiensis	Bacillus thuringiensis	NA
GCA_001968805.1	DarTG	OMH25226.1	OMH25227.1	NA	NA	NA	NA	NA	NA	NA	NA	2	DarTG	Abi	ASM196880v1	Bacillus thuringiensis	Bacillus thuringiensis	NA	5996018	Contig	NA	NA	OMH25226.1	OMH25227.1	NA	NA	NA	NA	NA	NA	NA	NA	NA	NA	NA	NA	NA	NA	NA	NA	NA	NA	1	DarTG	Abi	NA	Bacillus thuringiensis	Bacillus thuringiensis	NA
GCA_001968805.1	Mokosh	OMH24020.1	OMH24021.1	NA	NA	NA	NA	NA	NA	NA	NA	2	Mokosh_I	Abi	ASM196880v1	Bacillus thuringiensis	Bacillus thuringiensis	NA	5996018	Contig	NA	NA	OMH24020.1	OMH24021.1	NA	NA	NA	NA	NA	NA	NA	NA	NA	NA	NA	NA	NA	NA	NA	NA	NA	NA	1	Mokosh_I	Abi	NA	Bacillus thuringiensis	Bacillus thuringiensis	NA
GCA_001968805.1	Septu	OMH25117.1	OMH25118.1	NA	NA	NA	NA	NA	NA	NA	NA	2	Septu	Possible abi	ASM196880v1	Bacillus thuringiensis	Bacillus thuringiensis	NA	5996018	Contig	NA	NA	OMH25117.1	OMH25118.1	NA	NA	NA	NA	NA	NA	NA	NA	NA	NA	NA	NA	NA	NA	NA	NA	NA	NA	1	Septu_I	Possible abi	NA	Bacillus thuringiensis	Bacillus thuringiensis	NA
GCA_001982805.1	DRT	ONG98987.1	NA	NA	NA	NA	NA	NA	NA	NA	NA	1	DRT_Class1_AbiAKP2	Possible abi	ASM198280v1	Bacillus cereus	Bacillus cereus	NA	5649901	Scaffold	NA	NA	ONG98987.1	ONG98987.1	NA	NA	NA	NA	NA	NA	NA	NA	NA	NA	NA	NA	NA	NA	NA	NA	NA	NA	1	DRT_Class1	Unknown	NA	Bacillus cereus	Bacillus cereus	NA
GCA_001982805.1	Gabija	ONG91485.1	ONG91486.1	NA	NA	NA	NA	NA	NA	NA	NA	2	Gabija	Abi	ASM198280v1	Bacillus cereus	Bacillus cereus	NA	5649901	Scaffold	NA	NA	ONG91485.1	ONG91486.1	NA	NA	NA	NA	NA	NA	NA	NA	NA	NA	NA	NA	NA	NA	NA	NA	NA	NA	1	Gabija	Abi	NA	Bacillus cereus	Bacillus cereus	NA
GCA_001982805.1	RM	ONG94662.1	ONG94663.1	ONG94665.1	NA	NA	NA	NA	NA	NA	NA	3	RM_I	Non-abi	ASM198280v1	Bacillus cereus	Bacillus cereus	NA	5649901	Scaffold	NA	NA	ONG94662.1	ONG94665.1	NA	NA	NA	NA	NA	NA	NA	NA	NA	NA	NA	NA	NA	NA	NA	NA	NA	NA	1	RM_I	Non-abi	NA	Bacillus cereus	Bacillus cereus	NA
GCA_001982805.1	RM	ONG95160.1	NA	NA	NA	NA	NA	NA	NA	NA	NA	1	RM_IIG	Non-abi	ASM198280v1	Bacillus cereus	Bacillus cereus	NA	5649901	Scaffold	NA	NA	ONG95160.1	ONG95160.1	NA	NA	NA	NA	NA	NA	NA	NA	NA	NA	NA	NA	NA	NA	NA	NA	NA	NA	1	RM_IIG	Non-abi	NA	Bacillus cereus	Bacillus cereus	NA
GCA_001982805.1	RM	ONH00973.1	NA	NA	NA	NA	NA	NA	NA	NA	NA	1	RM_IIG	Non-abi	ASM198280v1	Bacillus cereus	Bacillus cereus	NA	5649901	Scaffold	NA	NA	ONH00973.1	ONH00973.1	NA	NA	NA	NA	NA	NA	NA	NA	NA	NA	NA	NA	NA	NA	NA	NA	NA	NA	1	RM_IIG	Non-abi	NA	Bacillus cereus	Bacillus cereus	NA
GCA_001982805.1	ShosTA	ONH00748.1	ONH00749.1	NA	NA	NA	NA	NA	NA	NA	NA	2	ShosTA	Possible abi	ASM198280v1	Bacillus cereus	Bacillus cereus	NA	5649901	Scaffold	NA	NA	ONH00748.1	ONH00749.1	NA	NA	NA	NA	NA	NA	NA	NA	NA	NA	NA	NA	NA	NA	NA	NA	NA	NA	1	ShosTA	Possible abi	NA	Bacillus cereus	Bacillus cereus	NA
GCA_001982815.1	CBASS	ONG84899.1	ONG84900.1	NA	NA	NA	NA	NA	NA	NA	NA	2	CBASS_I	Abi	ASM198281v1	Bacillus cereus	Bacillus cereus	NA	5481398	Scaffold	NA	NA	ONG84899.1	ONG84900.1	NA	NA	NA	NA	NA	NA	NA	NA	NA	NA	NA	NA	NA	NA	NA	NA	NA	NA	1	CBASS_I	Abi	NA	Bacillus cereus	Bacillus cereus	NA
GCA_001982815.1	CBASS	ONG85832.1	ONG85833.1	ONG85834.1	NA	NA	NA	NA	NA	NA	NA	3	CBASS_II	Abi	ASM198281v1	Bacillus cereus	Bacillus cereus	NA	5481398	Scaffold	NA	NA	ONG85832.1	ONG85834.1	NA	NA	NA	NA	NA	NA	NA	NA	NA	NA	NA	NA	NA	NA	NA	NA	NA	NA	1	CBASS_IIs	Abi	NA	Bacillus cereus	Bacillus cereus	NA
GCA_001982815.1	Nhi	ONG91622.1	NA	NA	NA	NA	NA	NA	NA	NA	NA	1	Nhi	Non-abi	ASM198281v1	Bacillus cereus	Bacillus cereus	NA	5481398	Scaffold	NA	NA	ONG91622.1	ONG91622.1	NA	NA	NA	NA	NA	NA	NA	NA	NA	NA	NA	NA	NA	NA	NA	NA	NA	NA	1	Nhi	Non-abi	NA	Bacillus cereus	Bacillus cereus	NA
GCA_001982815.1	RM	ONG92326.1	ONG92327.1	ONG92328.1	NA	NA	NA	NA	NA	NA	NA	3	RM_I	Non-abi	ASM198281v1	Bacillus cereus	Bacillus cereus	NA	5481398	Scaffold	NA	NA	ONG92326.1	ONG92328.1	NA	NA	NA	NA	NA	NA	NA	NA	NA	NA	NA	NA	NA	NA	NA	NA	NA	NA	1	RM_I	Non-abi	NA	Bacillus cereus	Bacillus cereus	NA
GCA_001982815.1	RM	ONG93616.1	NA	NA	NA	NA	NA	NA	NA	NA	NA	1	RM_IIG	Non-abi	ASM198281v1	Bacillus cereus	Bacillus cereus	NA	5481398	Scaffold	NA	NA	ONG93616.1	ONG93616.1	NA	NA	NA	NA	NA	NA	NA	NA	NA	NA	NA	NA	NA	NA	NA	NA	NA	NA	1	RM_IIG	Non-abi	NA	Bacillus cereus	Bacillus cereus	NA
GCA_001982815.1	SEFIR	ONG85830.1	NA	NA	NA	NA	NA	NA	NA	NA	NA	1	SEFIR	Abi	ASM198281v1	Bacillus cereus	Bacillus cereus	NA	5481398	Scaffold	NA	NA	ONG85830.1	ONG85830.1	NA	NA	NA	NA	NA	NA	NA	NA	NA	NA	NA	NA	NA	NA	NA	NA	NA	NA	1	SEFIR	Abi	NA	Bacillus cereus	Bacillus cereus	NA
GCA_001982845.1	RM	ONH02195.1	ONH02196.1	NA	NA	NA	NA	NA	NA	NA	NA	2	RM_III	Non-abi	ASM198284v1	Bacillus cereus	Bacillus cereus	NA	5122001	Scaffold	NA	NA	ONH02195.1	ONH02196.1	NA	NA	NA	NA	NA	NA	NA	NA	NA	NA	NA	NA	NA	NA	NA	NA	NA	NA	1	RM_III	Non-abi	NA	Bacillus cereus	Bacillus cereus	NA
GCA_001982845.1	ShosTA	ONH02181.1	ONH02182.1	NA	NA	NA	NA	NA	NA	NA	NA	2	ShosTA	Possible abi	ASM198284v1	Bacillus cereus	Bacillus cereus	NA	5122001	Scaffold	NA	NA	ONH02181.1	ONH02182.1	NA	NA	NA	NA	NA	NA	NA	NA	NA	NA	NA	NA	NA	NA	NA	NA	NA	NA	1	ShosTA	Possible abi	NA	Bacillus cereus	Bacillus cereus	NA
GCA_001982855.1	AbiU	ONG62460.1	NA	NA	NA	NA	NA	NA	NA	NA	NA	1	AbiU	Abi	ASM198285v1	Bacillus cereus	Bacillus cereus	NA	5303173	Contig	NA	NA	ONG62460.1	ONG62460.1	NA	NA	NA	NA	NA	NA	NA	NA	NA	NA	NA	NA	NA	NA	NA	NA	NA	NA	1	AbiU	Abi	NA	Bacillus cereus	Bacillus cereus	NA
GCA_001982855.1	PD-T7-4	ONG61244.1	NA	NA	NA	NA	NA	NA	NA	NA	NA	1	PD-T7-4	Abi	ASM198285v1	Bacillus cereus	Bacillus cereus	NA	5303173	Contig	NA	NA	ONG61244.1	ONG61244.1	NA	NA	NA	NA	NA	NA	NA	NA	NA	NA	NA	NA	NA	NA	NA	NA	NA	NA	1	PD-T7-4	Abi	NA	Bacillus cereus	Bacillus cereus	NA
GCA_001982855.1	RM	ONG59857.1	ONG59858.1	ONG59859.1	ONG59860.1	NA	NA	NA	NA	NA	NA	4	RM_II	Non-abi	ASM198285v1	Bacillus cereus	Bacillus cereus	NA	5303173	Contig	NA	NA	ONG59857.1	ONG59860.1	NA	NA	NA	NA	NA	NA	NA	NA	NA	NA	NA	NA	NA	NA	NA	NA	NA	NA	1	RM_II	Non-abi	NA	Bacillus cereus	Bacillus cereus	NA
GCA_001982885.1	AbiG	ONG69074.1	ONG69075.1	NA	NA	NA	NA	NA	NA	NA	NA	2	AbiG	Abi	ASM198288v1	Bacillus cereus	Bacillus cereus	NA	5982997	Scaffold	NA	NA	ONG69074.1	ONG69075.1	NA	NA	NA	NA	NA	NA	NA	NA	NA	NA	NA	NA	NA	NA	NA	NA	NA	NA	1	AbiG	Abi	NA	Bacillus cereus	Bacillus cereus	NA
GCA_001982885.1	CBASS	ONG72689.1	ONG72690.1	NA	NA	NA	NA	NA	NA	NA	NA	2	CBASS_I	Abi	ASM198288v1	Bacillus cereus	Bacillus cereus	NA	5982997	Scaffold	NA	NA	ONG72689.1	ONG72690.1	NA	NA	NA	NA	NA	NA	NA	NA	NA	NA	NA	NA	NA	NA	NA	NA	NA	NA	1	CBASS_I	Abi	NA	Bacillus cereus	Bacillus cereus	NA
GCA_001982885.1	Pycsar	ONG59335.1	ONG59336.1	NA	NA	NA	NA	NA	NA	NA	NA	2	Pycsar	Abi	ASM198288v1	Bacillus cereus	Bacillus cereus	NA	5982997	Scaffold	NA	NA	ONG59335.1	ONG59336.1	NA	NA	NA	NA	NA	NA	NA	NA	NA	NA	NA	NA	NA	NA	NA	NA	NA	NA	1	Pycsar	Abi	NA	Bacillus cereus	Bacillus cereus	NA
GCA_001982885.1	RM	ONG65190.1	ONG65191.1	NA	NA	NA	NA	NA	NA	NA	NA	2	RM_II	Non-abi	ASM198288v1	Bacillus cereus	Bacillus cereus	NA	5982997	Scaffold	NA	NA	ONG65190.1	ONG65191.1	NA	NA	NA	NA	NA	NA	NA	NA	NA	NA	NA	NA	NA	NA	NA	NA	NA	NA	1	RM_II	Non-abi	NA	Bacillus cereus	Bacillus cereus	NA
GCA_001982885.1	RM	ONG67912.1	NA	NA	NA	NA	NA	NA	NA	NA	NA	1	RM_IIG	Non-abi	ASM198288v1	Bacillus cereus	Bacillus cereus	NA	5982997	Scaffold	NA	NA	ONG67912.1	ONG67912.1	NA	NA	NA	NA	NA	NA	NA	NA	NA	NA	NA	NA	NA	NA	NA	NA	NA	NA	1	RM_IIG	Non-abi	NA	Bacillus cereus	Bacillus cereus	NA
GCA_001982885.1	RosmerTA	ONG71679.1	ONG71680.1	NA	NA	NA	NA	NA	NA	NA	NA	2	RosmerTA	Possible abi	ASM198288v1	Bacillus cereus	Bacillus cereus	NA	5982997	Scaffold	NA	NA	ONG71679.1	ONG71680.1	NA	NA	NA	NA	NA	NA	NA	NA	NA	NA	NA	NA	NA	NA	NA	NA	NA	NA	1	RosmerTA	Possible abi	NA	Bacillus cereus	Bacillus cereus	NA
GCA_001982895.1	CBASS	ONG68883.1	ONG68884.1	NA	NA	NA	NA	NA	NA	NA	NA	2	CBASS_I	Abi	ASM198289v1	Bacillus cereus	Bacillus cereus	NA	5602277	Scaffold	NA	NA	ONG68883.1	ONG68884.1	NA	NA	NA	NA	NA	NA	NA	NA	NA	NA	NA	NA	NA	NA	NA	NA	NA	NA	1	CBASS_I	Abi	NA	Bacillus cereus	Bacillus cereus	NA
GCA_001982895.1	Gabija	ONG66684.1	ONG66685.1	NA	NA	NA	NA	NA	NA	NA	NA	2	Gabija	Abi	ASM198289v1	Bacillus cereus	Bacillus cereus	NA	5602277	Scaffold	NA	NA	ONG66684.1	ONG66685.1	NA	NA	NA	NA	NA	NA	NA	NA	NA	NA	NA	NA	NA	NA	NA	NA	NA	NA	1	Gabija	Abi	NA	Bacillus cereus	Bacillus cereus	NA
GCA_001982895.1	Pycsar	ONG66584.1	ONG66585.1	NA	NA	NA	NA	NA	NA	NA	NA	2	Pycsar	Abi	ASM198289v1	Bacillus cereus	Bacillus cereus	NA	5602277	Scaffold	NA	NA	ONG66584.1	ONG66585.1	NA	NA	NA	NA	NA	NA	NA	NA	NA	NA	NA	NA	NA	NA	NA	NA	NA	NA	1	Pycsar	Abi	NA	Bacillus cereus	Bacillus cereus	NA
GCA_001982895.1	Pycsar	ONG68749.1	ONG68750.1	NA	NA	NA	NA	NA	NA	NA	NA	2	Pycsar	Abi	ASM198289v1	Bacillus cereus	Bacillus cereus	NA	5602277	Scaffold	NA	NA	ONG68749.1	ONG68750.1	NA	NA	NA	NA	NA	NA	NA	NA	NA	NA	NA	NA	NA	NA	NA	NA	NA	NA	1	Pycsar	Abi	NA	Bacillus cereus	Bacillus cereus	NA
GCA_001982895.1	RM	ONG66646.1	ONG66647.1	ONG66648.1	NA	NA	NA	NA	NA	NA	NA	3	RM_I	Non-abi	ASM198289v1	Bacillus cereus	Bacillus cereus	NA	5602277	Scaffold	NA	NA	ONG66646.1	ONG66648.1	NA	NA	NA	NA	NA	NA	NA	NA	NA	NA	NA	NA	NA	NA	NA	NA	NA	NA	1	RM_I	Non-abi	NA	Bacillus cereus	Bacillus cereus	NA
GCA_001982925.1	CBASS	ONG83924.1	ONG83925.1	NA	NA	NA	NA	NA	NA	NA	NA	2	CBASS_I	Abi	ASM198292v1	Bacillus cereus	Bacillus cereus	NA	5640514	Scaffold	NA	NA	ONG83924.1	ONG83925.1	NA	NA	NA	NA	NA	NA	NA	NA	NA	NA	NA	NA	NA	NA	NA	NA	NA	NA	1	CBASS_I	Abi	NA	Bacillus cereus	Bacillus cereus	NA
GCA_001982925.1	Gabija	ONG78304.1	ONG78305.1	NA	NA	NA	NA	NA	NA	NA	NA	2	Gabija	Abi	ASM198292v1	Bacillus cereus	Bacillus cereus	NA	5640514	Scaffold	NA	NA	ONG78304.1	ONG78305.1	NA	NA	NA	NA	NA	NA	NA	NA	NA	NA	NA	NA	NA	NA	NA	NA	NA	NA	1	Gabija	Abi	NA	Bacillus cereus	Bacillus cereus	NA
GCA_001982925.1	Pycsar	ONG80589.1	ONG80590.1	NA	NA	NA	NA	NA	NA	NA	NA	2	Pycsar	Abi	ASM198292v1	Bacillus cereus	Bacillus cereus	NA	5640514	Scaffold	NA	NA	ONG80589.1	ONG80590.1	NA	NA	NA	NA	NA	NA	NA	NA	NA	NA	NA	NA	NA	NA	NA	NA	NA	NA	1	Pycsar	Abi	NA	Bacillus cereus	Bacillus cereus	NA
GCA_001982925.1	Pycsar	ONG85698.1	ONG85699.1	NA	NA	NA	NA	NA	NA	NA	NA	2	Pycsar	Abi	ASM198292v1	Bacillus cereus	Bacillus cereus	NA	5640514	Scaffold	NA	NA	ONG85698.1	ONG85699.1	NA	NA	NA	NA	NA	NA	NA	NA	NA	NA	NA	NA	NA	NA	NA	NA	NA	NA	1	Pycsar	Abi	NA	Bacillus cereus	Bacillus cereus	NA
GCA_001982925.1	RM	ONG75789.1	ONG75790.1	ONG75791.1	NA	NA	NA	NA	NA	NA	NA	3	RM_I	Non-abi	ASM198292v1	Bacillus cereus	Bacillus cereus	NA	5640514	Scaffold	NA	NA	ONG75789.1	ONG75791.1	NA	NA	NA	NA	NA	NA	NA	NA	NA	NA	NA	NA	NA	NA	NA	NA	NA	NA	1	RM_I	Non-abi	NA	Bacillus cereus	Bacillus cereus	NA
GCA_001982935.1	AbiG	ONG76828.1	ONG76829.1	NA	NA	NA	NA	NA	NA	NA	NA	2	AbiG	Abi	ASM198293v1	Bacillus cereus	Bacillus cereus	NA	5601497	Scaffold	NA	NA	ONG76828.1	ONG76829.1	NA	NA	NA	NA	NA	NA	NA	NA	NA	NA	NA	NA	NA	NA	NA	NA	NA	NA	1	AbiG	Abi	NA	Bacillus cereus	Bacillus cereus	NA
GCA_001982935.1	CBASS	ONG81962.1	ONG81963.1	NA	NA	NA	NA	NA	NA	NA	NA	2	CBASS_I	Abi	ASM198293v1	Bacillus cereus	Bacillus cereus	NA	5601497	Scaffold	NA	NA	ONG81962.1	ONG81963.1	NA	NA	NA	NA	NA	NA	NA	NA	NA	NA	NA	NA	NA	NA	NA	NA	NA	NA	1	CBASS_I	Abi	NA	Bacillus cereus	Bacillus cereus	NA
GCA_001982935.1	Gabija	ONG81219.1	ONG81220.1	NA	NA	NA	NA	NA	NA	NA	NA	2	Gabija	Abi	ASM198293v1	Bacillus cereus	Bacillus cereus	NA	5601497	Scaffold	NA	NA	ONG81219.1	ONG81220.1	NA	NA	NA	NA	NA	NA	NA	NA	NA	NA	NA	NA	NA	NA	NA	NA	NA	NA	1	Gabija	Abi	NA	Bacillus cereus	Bacillus cereus	NA
GCA_001982935.1	Pycsar	ONG78843.1	ONG78844.1	NA	NA	NA	NA	NA	NA	NA	NA	2	Pycsar	Abi	ASM198293v1	Bacillus cereus	Bacillus cereus	NA	5601497	Scaffold	NA	NA	ONG78843.1	ONG78844.1	NA	NA	NA	NA	NA	NA	NA	NA	NA	NA	NA	NA	NA	NA	NA	NA	NA	NA	1	Pycsar	Abi	NA	Bacillus cereus	Bacillus cereus	NA
GCA_001982935.1	RM	ONG80904.1	ONG80905.1	ONG80906.1	ONG80907.1	NA	NA	NA	NA	NA	NA	4	RM_I	Non-abi	ASM198293v1	Bacillus cereus	Bacillus cereus	NA	5601497	Scaffold	NA	NA	ONG80904.1	ONG80907.1	NA	NA	NA	NA	NA	NA	NA	NA	NA	NA	NA	NA	NA	NA	NA	NA	NA	NA	1	RM_I	Non-abi	NA	Bacillus cereus	Bacillus cereus	NA
GCA_001982935.1	RosmerTA	ONG84477.1	ONG84478.1	NA	NA	NA	NA	NA	NA	NA	NA	2	RosmerTA	Possible abi	ASM198293v1	Bacillus cereus	Bacillus cereus	NA	5601497	Scaffold	NA	NA	ONG84477.1	ONG84478.1	NA	NA	NA	NA	NA	NA	NA	NA	NA	NA	NA	NA	NA	NA	NA	NA	NA	NA	1	RosmerTA	Possible abi	NA	Bacillus cereus	Bacillus cereus	NA
GCA_001990245.1	Nhi	AQM49724.1	NA	NA	NA	NA	NA	NA	NA	NA	NA	1	Nhi	Non-abi	ASM199024v1	Bacillus anthracis	Bacillus anthracis	NA	5410351	Complete Genome	NA	NA	AQM49724.1	AQM49724.1	NA	NA	NA	NA	NA	NA	NA	NA	NA	NA	NA	NA	NA	NA	NA	NA	NA	NA	1	Nhi	Non-abi	NA	Bacillus anthracis	Bacillus anthracis	NA
GCA_002000005.1	CBASS	AQQ65190.1	AQQ65191.1	AQQ65192.1	NA	NA	NA	NA	NA	NA	NA	3	CBASS_II	Abi	ASM200000v1	Bacillus cereus	Bacillus cereus	NA	5373294	Complete Genome	NA	NA	AQQ65190.1	AQQ65192.1	NA	NA	NA	NA	NA	NA	NA	NA	NA	NA	NA	NA	NA	NA	NA	NA	NA	NA	1	CBASS_IIs	Abi	NA	Bacillus cereus	Bacillus cereus	NA
GCA_002000005.1	SEFIR	AQQ65186.1	NA	NA	NA	NA	NA	NA	NA	NA	NA	1	SEFIR	Abi	ASM200000v1	Bacillus cereus	Bacillus cereus	NA	5373294	Complete Genome	NA	NA	AQQ65186.1	AQQ65186.1	NA	NA	NA	NA	NA	NA	NA	NA	NA	NA	NA	NA	NA	NA	NA	NA	NA	NA	1	SEFIR	Abi	NA	Bacillus cereus	Bacillus cereus	NA
GCA_002001145.1	Lamassu	OOG90915.1	OOG90916.1	OOG90917.1	NA	NA	NA	NA	NA	NA	NA	3	Lamassu	Abi	SB4	Bacillus mycoides	Bacillus mycoides	NA	5167244	Contig	NA	NA	OOG90915.1	OOG90917.1	NA	NA	NA	NA	NA	NA	NA	NA	NA	NA	NA	NA	NA	NA	NA	NA	NA	NA	1	Lamassu	Abi	NA	Bacillus mycoides	Bacillus mycoides	NA
GCA_002003645.1	RM	OOL08990.1	OOL08991.1	OOL08992.1	NA	NA	NA	NA	NA	NA	NA	3	RM_I	Non-abi	ASM200364v1	Bacillus cereus	Bacillus cereus	NA	5245664	Scaffold	NA	NA	OOL08990.1	OOL08992.1	NA	NA	NA	NA	NA	NA	NA	NA	NA	NA	NA	NA	NA	NA	NA	NA	NA	NA	1	RM_I	Non-abi	NA	Bacillus cereus	Bacillus cereus	NA
GCA_002003645.1	RM	OOL09757.1	OOL09758.1	NA	NA	NA	NA	NA	NA	NA	NA	2	RM_II	Non-abi	ASM200364v1	Bacillus cereus	Bacillus cereus	NA	5245664	Scaffold	NA	NA	OOL09757.1	OOL09758.1	NA	NA	NA	NA	NA	NA	NA	NA	NA	NA	NA	NA	NA	NA	NA	NA	NA	NA	1	RM_II	Non-abi	NA	Bacillus cereus	Bacillus cereus	NA
GCA_002007035.1	Nhi	OON42768.1	NA	NA	NA	NA	NA	NA	NA	NA	NA	1	Nhi	Non-abi	ASM200703v1	Bacillus anthracis	Bacillus anthracis	NA	5401036	Scaffold	NA	NA	OON42768.1	OON42768.1	NA	NA	NA	NA	NA	NA	NA	NA	NA	NA	NA	NA	NA	NA	NA	NA	NA	NA	1	Nhi	Non-abi	NA	Bacillus anthracis	Bacillus anthracis	NA
GCA_002014485.1	ShosTA	OOQ93940.1	OOQ93941.1	NA	NA	NA	NA	NA	NA	NA	NA	2	ShosTA	Possible abi	ASM201448v1	Bacillus cereus	Bacillus cereus	NA	5132411	Contig	NA	NA	OOQ93940.1	OOQ93941.1	NA	NA	NA	NA	NA	NA	NA	NA	NA	NA	NA	NA	NA	NA	NA	NA	NA	NA	1	ShosTA	Possible abi	NA	Bacillus cereus	Bacillus cereus	NA
GCA_002014505.1	BREX	OOQ99872.1	OOQ99873.1	OOQ99874.1	OOQ99875.1	OOQ99876.1	OOQ99877.1	NA	NA	NA	NA	6	BREX_I	Non-abi	ASM201450v1	Bacillus mycoides	Bacillus mycoides	NA	5763336	Contig	NA	NA	OOQ99872.1	OOQ99877.1	NA	NA	NA	NA	NA	NA	NA	NA	NA	NA	NA	NA	NA	NA	NA	NA	NA	NA	1	BREX_I	Non-abi	NA	Bacillus mycoides	Bacillus mycoides	NA
GCA_002014505.1	CRISPR-Cas	OOQ97981.1	OOQ97982.1	OOQ97983.1	OOQ97984.1	OOQ97985.1	NA	NA	NA	NA	NA	5	CAS_Class1-I-B	Non-abi	ASM201450v1	Bacillus mycoides	Bacillus mycoides	NA	5763336	Contig	NA	NA	OOQ97981.1	OOQ97985.1	NA	NA	NA	NA	NA	NA	NA	NA	NA	NA	NA	NA	NA	NA	NA	NA	NA	NA	1	CAS_Class1-I-B	Non-abi	NA	Bacillus mycoides	Bacillus mycoides	NA
GCA_002014505.1	Dodola	OOQ97978.1	OOQ97979.1	NA	NA	NA	NA	NA	NA	NA	NA	2	Dodola	Unknown	ASM201450v1	Bacillus mycoides	Bacillus mycoides	NA	5763336	Contig	NA	NA	OOQ97978.1	OOQ97979.1	NA	NA	NA	NA	NA	NA	NA	NA	NA	NA	NA	NA	NA	NA	NA	NA	NA	NA	1	Dodola	Unknown	NA	Bacillus mycoides	Bacillus mycoides	NA
GCA_002014505.1	Dsr	OOR01121.1	NA	NA	NA	NA	NA	NA	NA	NA	NA	1	Dsr	Abi	ASM201450v1	Bacillus mycoides	Bacillus mycoides	NA	5763336	Contig	NA	NA	OOR01121.1	OOR01121.1	NA	NA	NA	NA	NA	NA	NA	NA	NA	NA	NA	NA	NA	NA	NA	NA	NA	NA	1	Dsr	Abi	NA	Bacillus mycoides	Bacillus mycoides	NA
GCA_002014535.1	CBASS	OOR03201.1	OOR03202.1	OOR03203.1	NA	NA	NA	NA	NA	NA	NA	3	CBASS_II	Abi	ASM201453v1	Bacillus mycoides	Bacillus mycoides	NA	6068254	Contig	NA	NA	OOR03201.1	OOR03203.1	NA	NA	NA	NA	NA	NA	NA	NA	NA	NA	NA	NA	NA	NA	NA	NA	NA	NA	1	CBASS_IIs	Abi	NA	Bacillus mycoides	Bacillus mycoides	NA
GCA_002014535.1	Lamassu	OOR02914.1	OOR02915.1	OOR02916.1	NA	NA	NA	NA	NA	NA	NA	3	Lamassu	Abi	ASM201453v1	Bacillus mycoides	Bacillus mycoides	NA	6068254	Contig	NA	NA	OOR02914.1	OOR02916.1	NA	NA	NA	NA	NA	NA	NA	NA	NA	NA	NA	NA	NA	NA	NA	NA	NA	NA	1	Lamassu	Abi	NA	Bacillus mycoides	Bacillus mycoides	NA
GCA_002014535.1	PD-Lambda-1	OOR02894.1	NA	NA	NA	NA	NA	NA	NA	NA	NA	1	PD-Lambda-1	Unknown	ASM201453v1	Bacillus mycoides	Bacillus mycoides	NA	6068254	Contig	NA	NA	OOR02894.1	OOR02894.1	NA	NA	NA	NA	NA	NA	NA	NA	NA	NA	NA	NA	NA	NA	NA	NA	NA	NA	1	PD-Lambda-1	Unknown	NA	Bacillus mycoides	Bacillus mycoides	NA
GCA_002014535.1	Pycsar	OOR02892.1	OOR02893.1	NA	NA	NA	NA	NA	NA	NA	NA	2	Pycsar	Abi	ASM201453v1	Bacillus mycoides	Bacillus mycoides	NA	6068254	Contig	NA	NA	OOR02892.1	OOR02893.1	NA	NA	NA	NA	NA	NA	NA	NA	NA	NA	NA	NA	NA	NA	NA	NA	NA	NA	1	Pycsar	Abi	NA	Bacillus mycoides	Bacillus mycoides	NA
GCA_002014535.1	RM	OOR05649.1	OOR05650.1	NA	NA	NA	NA	NA	NA	NA	NA	2	RM_II	Non-abi	ASM201453v1	Bacillus mycoides	Bacillus mycoides	NA	6068254	Contig	NA	NA	OOR05649.1	OOR05650.1	NA	NA	NA	NA	NA	NA	NA	NA	NA	NA	NA	NA	NA	NA	NA	NA	NA	NA	1	RM_II	Non-abi	NA	Bacillus mycoides	Bacillus mycoides	NA
GCA_002014545.1	RM	OOR16744.1	OOR16746.1	NA	NA	NA	NA	NA	NA	NA	NA	2	RM_II	Non-abi	ASM201454v1	Bacillus mycoides	Bacillus mycoides	NA	5641761	Contig	NA	NA	OOR16744.1	OOR16746.1	NA	NA	NA	NA	NA	NA	NA	NA	NA	NA	NA	NA	NA	NA	NA	NA	NA	NA	1	RM_II	Non-abi	NA	Bacillus mycoides	Bacillus mycoides	NA
GCA_002014575.1	Dynamins	OOR21618.1	OOR21619.1	NA	NA	NA	NA	NA	NA	NA	NA	2	Eleos	Unknown	ASM201457v1	Bacillus cereus	Bacillus cereus	NA	5668335	Contig	NA	NA	OOR21618.1	OOR21619.1	NA	NA	NA	NA	NA	NA	NA	NA	NA	NA	NA	NA	NA	NA	NA	NA	NA	NA	1	Dynamins	Unknown	NA	Bacillus cereus	Bacillus cereus	NA
GCA_002014575.1	Dynamins	OOR29036.1	OOR29037.1	NA	NA	NA	NA	NA	NA	NA	NA	2	Eleos	Unknown	ASM201457v1	Bacillus cereus	Bacillus cereus	NA	5668335	Contig	NA	NA	OOR29036.1	OOR29037.1	NA	NA	NA	NA	NA	NA	NA	NA	NA	NA	NA	NA	NA	NA	NA	NA	NA	NA	1	Dynamins	Unknown	NA	Bacillus cereus	Bacillus cereus	NA
GCA_002014575.1	Lamassu	OOR17335.1	OOR17337.1	NA	NA	NA	NA	NA	NA	NA	NA	2	Lamassu	Abi	ASM201457v1	Bacillus cereus	Bacillus cereus	NA	5668335	Contig	NA	NA	OOR17335.1	OOR17337.1	NA	NA	NA	NA	NA	NA	NA	NA	NA	NA	NA	NA	NA	NA	NA	NA	NA	NA	1	Lamassu	Abi	NA	Bacillus cereus	Bacillus cereus	NA
GCA_002014575.1	Mokosh	OOR30818.1	OOR30819.1	NA	NA	NA	NA	NA	NA	NA	NA	2	Mokosh_I	Abi	ASM201457v1	Bacillus cereus	Bacillus cereus	NA	5668335	Contig	NA	NA	OOR30818.1	OOR30819.1	NA	NA	NA	NA	NA	NA	NA	NA	NA	NA	NA	NA	NA	NA	NA	NA	NA	NA	1	Mokosh_I	Abi	NA	Bacillus cereus	Bacillus cereus	NA
GCA_002014575.1	PD-T7-5_1	OOR21595.1	NA	NA	NA	NA	NA	NA	NA	NA	NA	1	PD-T7-5_1	Possible abi	ASM201457v1	Bacillus cereus	Bacillus cereus	NA	5668335	Contig	NA	NA	OOR21595.1	OOR21595.1	NA	NA	NA	NA	NA	NA	NA	NA	NA	NA	NA	NA	NA	NA	NA	NA	NA	NA	1	PD-T7-5_1	Possible abi	NA	Bacillus cereus	Bacillus cereus	NA
GCA_002014575.1	RM	OOR18829.1	OOR18830.1	OOR18831.1	NA	NA	NA	NA	NA	NA	NA	3	RM_I	Non-abi	ASM201457v1	Bacillus cereus	Bacillus cereus	NA	5668335	Contig	NA	NA	OOR18829.1	OOR18831.1	NA	NA	NA	NA	NA	NA	NA	NA	NA	NA	NA	NA	NA	NA	NA	NA	NA	NA	1	RM_I	Non-abi	NA	Bacillus cereus	Bacillus cereus	NA
GCA_002014575.1	Septu	OOR16581.1	OOR16582.1	NA	NA	NA	NA	NA	NA	NA	NA	2	Septu	Possible abi	ASM201457v1	Bacillus cereus	Bacillus cereus	NA	5668335	Contig	NA	NA	OOR16581.1	OOR16582.1	NA	NA	NA	NA	NA	NA	NA	NA	NA	NA	NA	NA	NA	NA	NA	NA	NA	NA	1	Septu_I	Possible abi	NA	Bacillus cereus	Bacillus cereus	NA
GCA_002014575.1	Septu	OOR17059.1	OOR17060.1	NA	NA	NA	NA	NA	NA	NA	NA	2	Septu	Possible abi	ASM201457v1	Bacillus cereus	Bacillus cereus	NA	5668335	Contig	NA	NA	OOR17059.1	OOR17060.1	NA	NA	NA	NA	NA	NA	NA	NA	NA	NA	NA	NA	NA	NA	NA	NA	NA	NA	1	Septu_I	Possible abi	NA	Bacillus cereus	Bacillus cereus	NA
GCA_002014575.1	Septu	OOR18832.1	OOR18833.1	NA	NA	NA	NA	NA	NA	NA	NA	2	Septu	Possible abi	ASM201457v1	Bacillus cereus	Bacillus cereus	NA	5668335	Contig	NA	NA	OOR18832.1	OOR18833.1	NA	NA	NA	NA	NA	NA	NA	NA	NA	NA	NA	NA	NA	NA	NA	NA	NA	NA	1	Septu_I	Possible abi	NA	Bacillus cereus	Bacillus cereus	NA
GCA_002014585.1	CBASS	OOR09268.1	OOR09269.1	OOR09270.1	OOR09271.1	NA	NA	NA	NA	NA	NA	4	CBASS_IV	Abi	ASM201458v1	Bacillus cereus	Bacillus cereus	NA	6248992	Contig	NA	NA	OOR09268.1	OOR09271.1	NA	NA	NA	NA	NA	NA	NA	NA	NA	NA	NA	NA	NA	NA	NA	NA	NA	NA	1	CBASS_IV	Abi	NA	Bacillus cereus	Bacillus cereus	NA
GCA_002014585.1	Dsr	OOR09994.1	NA	NA	NA	NA	NA	NA	NA	NA	NA	1	Dsr	Abi	ASM201458v1	Bacillus cereus	Bacillus cereus	NA	6248992	Contig	NA	NA	OOR09994.1	OOR09994.1	NA	NA	NA	NA	NA	NA	NA	NA	NA	NA	NA	NA	NA	NA	NA	NA	NA	NA	1	Dsr	Abi	NA	Bacillus cereus	Bacillus cereus	NA
GCA_002014585.1	Pycsar	OOR05715.1	OOR05716.1	NA	NA	NA	NA	NA	NA	NA	NA	2	Pycsar	Abi	ASM201458v1	Bacillus cereus	Bacillus cereus	NA	6248992	Contig	NA	NA	OOR05715.1	OOR05716.1	NA	NA	NA	NA	NA	NA	NA	NA	NA	NA	NA	NA	NA	NA	NA	NA	NA	NA	1	Pycsar	Abi	NA	Bacillus cereus	Bacillus cereus	NA
GCA_002014585.1	Retron	OOR09160.1	NA	NA	NA	NA	NA	NA	NA	NA	NA	1	Retron_I_C	Abi	ASM201458v1	Bacillus cereus	Bacillus cereus	NA	6248992	Contig	NA	NA	OOR09160.1	OOR09160.1	NA	NA	NA	NA	NA	NA	NA	NA	NA	NA	NA	NA	NA	NA	NA	NA	NA	NA	1	Retron_I_C	Abi	NA	Bacillus cereus	Bacillus cereus	NA
GCA_002014585.1	RosmerTA	OOR12551.1	OOR12552.1	NA	NA	NA	NA	NA	NA	NA	NA	2	RosmerTA	Possible abi	ASM201458v1	Bacillus cereus	Bacillus cereus	NA	6248992	Contig	NA	NA	OOR12551.1	OOR12552.1	NA	NA	NA	NA	NA	NA	NA	NA	NA	NA	NA	NA	NA	NA	NA	NA	NA	NA	1	RosmerTA	Possible abi	NA	Bacillus cereus	Bacillus cereus	NA
GCA_002014585.1	SEFIR	OOR10893.1	NA	NA	NA	NA	NA	NA	NA	NA	NA	1	SEFIR	Abi	ASM201458v1	Bacillus cereus	Bacillus cereus	NA	6248992	Contig	NA	NA	OOR10893.1	OOR10893.1	NA	NA	NA	NA	NA	NA	NA	NA	NA	NA	NA	NA	NA	NA	NA	NA	NA	NA	1	SEFIR	Abi	NA	Bacillus cereus	Bacillus cereus	NA
GCA_002014585.1	Thoeris	OOR07370.1	OOR07371.1	OOR07372.1	NA	NA	NA	NA	NA	NA	NA	3	Thoeris_I	Abi	ASM201458v1	Bacillus cereus	Bacillus cereus	NA	6248992	Contig	NA	NA	OOR07370.1	OOR07372.1	NA	NA	NA	NA	NA	NA	NA	NA	NA	NA	NA	NA	NA	NA	NA	NA	NA	NA	1	Thoeris_I	Abi	NA	Bacillus cereus	Bacillus cereus	NA
GCA_002014615.1	CRISPR-Cas	OOR49150.1	OOR49151.1	OOR49152.1	OOR49153.1	OOR49154.1	NA	NA	NA	NA	NA	5	CAS_Class1-I-B	Non-abi	ASM201461v1	Bacillus pseudomycoides	Bacillus pseudomycoides	NA	5849665	Contig	NA	NA	OOR49150.1	OOR49154.1	NA	NA	NA	NA	NA	NA	NA	NA	NA	NA	NA	NA	NA	NA	NA	NA	NA	NA	1	CAS_Class1-I-B	Non-abi	NA	Bacillus pseudomycoides	Bacillus pseudomycoides	NA
GCA_002014615.1	RM	OOR50865.1	OOR50867.1	OOR50868.1	NA	NA	NA	NA	NA	NA	NA	3	RM_I	Non-abi	ASM201461v1	Bacillus pseudomycoides	Bacillus pseudomycoides	NA	5849665	Contig	NA	NA	OOR50865.1	OOR50868.1	NA	NA	NA	NA	NA	NA	NA	NA	NA	NA	NA	NA	NA	NA	NA	NA	NA	NA	1	RM_I	Non-abi	NA	Bacillus pseudomycoides	Bacillus pseudomycoides	NA
GCA_002014655.1	Gao_20	OOR63425.1	OOR63426.1	NA	NA	NA	NA	NA	NA	NA	NA	2	Gao_20	Abi	ASM201465v1	Bacillus mycoides	Bacillus mycoides	NA	5482614	Contig	NA	NA	OOR63425.1	OOR63426.1	NA	NA	NA	NA	NA	NA	NA	NA	NA	NA	NA	NA	NA	NA	NA	NA	NA	NA	1	Gao_20	Abi	NA	Bacillus mycoides	Bacillus mycoides	NA
GCA_002014665.1	Paris	OOR43426.1	OOR43427.1	NA	NA	NA	NA	NA	NA	NA	NA	2	Paris	Abi	ASM201466v1	Bacillus cereus	Bacillus cereus	NA	5370551	Contig	NA	NA	OOR43426.1	OOR43427.1	NA	NA	NA	NA	NA	NA	NA	NA	NA	NA	NA	NA	NA	NA	NA	NA	NA	NA	1	Paris	Abi	NA	Bacillus cereus	Bacillus cereus	NA
GCA_002014665.1	RM	OOR45246.1	OOR45247.1	OOR45248.1	NA	NA	NA	NA	NA	NA	NA	3	RM_I	Non-abi	ASM201466v1	Bacillus cereus	Bacillus cereus	NA	5370551	Contig	NA	NA	OOR45246.1	OOR45248.1	NA	NA	NA	NA	NA	NA	NA	NA	NA	NA	NA	NA	NA	NA	NA	NA	NA	NA	1	RM_I	Non-abi	NA	Bacillus cereus	Bacillus cereus	NA
GCA_002014665.1	Thoeris	OOR45244.1	OOR45245.1	NA	NA	NA	NA	NA	NA	NA	NA	2	Thoeris_I	Abi	ASM201466v1	Bacillus cereus	Bacillus cereus	NA	5370551	Contig	NA	NA	OOR45244.1	OOR45245.1	NA	NA	NA	NA	NA	NA	NA	NA	NA	NA	NA	NA	NA	NA	NA	NA	NA	NA	1	Thoeris_I	Abi	NA	Bacillus cereus	Bacillus cereus	NA
GCA_002014695.1	RM	OOR68944.1	OOR68945.1	OOR68946.1	NA	NA	NA	NA	NA	NA	NA	3	RM_II	Non-abi	ASM201469v1	Bacillus mycoides	Bacillus mycoides	NA	5400860	Contig	NA	NA	OOR68944.1	OOR68946.1	NA	NA	NA	NA	NA	NA	NA	NA	NA	NA	NA	NA	NA	NA	NA	NA	NA	NA	1	RM_II	Non-abi	NA	Bacillus mycoides	Bacillus mycoides	NA
GCA_002014695.1	RosmerTA	OOR67547.1	OOR67548.1	NA	NA	NA	NA	NA	NA	NA	NA	2	RosmerTA	Possible abi	ASM201469v1	Bacillus mycoides	Bacillus mycoides	NA	5400860	Contig	NA	NA	OOR67547.1	OOR67548.1	NA	NA	NA	NA	NA	NA	NA	NA	NA	NA	NA	NA	NA	NA	NA	NA	NA	NA	1	RosmerTA	Possible abi	NA	Bacillus mycoides	Bacillus mycoides	NA
GCA_002014695.1	RosmerTA	OOR67605.1	OOR67606.1	NA	NA	NA	NA	NA	NA	NA	NA	2	RosmerTA	Possible abi	ASM201469v1	Bacillus mycoides	Bacillus mycoides	NA	5400860	Contig	NA	NA	OOR67605.1	OOR67606.1	NA	NA	NA	NA	NA	NA	NA	NA	NA	NA	NA	NA	NA	NA	NA	NA	NA	NA	1	RosmerTA	Possible abi	NA	Bacillus mycoides	Bacillus mycoides	NA
GCA_002014705.1	SoFIC	OOR72466.1	NA	NA	NA	NA	NA	NA	NA	NA	NA	1	SoFIC	Possible abi	ASM201470v1	Bacillus cereus	Bacillus cereus	NA	6469365	Contig	NA	NA	OOR72466.1	OOR72466.1	NA	NA	NA	NA	NA	NA	NA	NA	NA	NA	NA	NA	NA	NA	NA	NA	NA	NA	1	SoFIC	Possible abi	NA	Bacillus cereus	Bacillus cereus	NA
GCA_002014715.1	Druantia	OOR59990.1	OOR59991.1	OOR59992.1	OOR59993.1	NA	NA	NA	NA	NA	NA	4	Druantia_I	Unknown	ASM201471v1	Bacillus mycoides	Bacillus mycoides	NA	5956998	Contig	NA	NA	OOR59990.1	OOR59993.1	NA	NA	NA	NA	NA	NA	NA	NA	NA	NA	NA	NA	NA	NA	NA	NA	NA	NA	1	Druantia_other	Unknown	NA	Bacillus mycoides	Bacillus mycoides	NA
GCA_002014895.1	Pycsar	OOR38365.1	OOR38366.1	NA	NA	NA	NA	NA	NA	NA	NA	2	Pycsar	Abi	ASM201489v1	Bacillus cereus	Bacillus cereus	NA	5659188	Contig	NA	NA	OOR38365.1	OOR38366.1	NA	NA	NA	NA	NA	NA	NA	NA	NA	NA	NA	NA	NA	NA	NA	NA	NA	NA	1	Pycsar	Abi	NA	Bacillus cereus	Bacillus cereus	NA
GCA_002014895.1	RM	OOR39183.1	OOR39184.1	OOR39185.1	NA	NA	NA	NA	NA	NA	NA	3	RM_I	Non-abi	ASM201489v1	Bacillus cereus	Bacillus cereus	NA	5659188	Contig	NA	NA	OOR39183.1	OOR39185.1	NA	NA	NA	NA	NA	NA	NA	NA	NA	NA	NA	NA	NA	NA	NA	NA	NA	NA	1	RM_I	Non-abi	NA	Bacillus cereus	Bacillus cereus	NA
GCA_002019425.1	Nhi	OOX79924.1	NA	NA	NA	NA	NA	NA	NA	NA	NA	1	Nhi	Non-abi	ASM201942v1	Bacillus anthracis	Bacillus anthracis	NA	5366662	Contig	NA	NA	OOX79924.1	OOX79924.1	NA	NA	NA	NA	NA	NA	NA	NA	NA	NA	NA	NA	NA	NA	NA	NA	NA	NA	1	Nhi	Non-abi	NA	Bacillus anthracis	Bacillus anthracis	NA
GCA_002021335.1	Lamassu	OOZ83520.1	OOZ83522.1	NA	NA	NA	NA	NA	NA	NA	NA	2	Lamassu	Abi	ASM202133v1	Bacillus cereus	Bacillus cereus	NA	5470590	Contig	NA	NA	OOZ83520.1	OOZ83522.1	NA	NA	NA	NA	NA	NA	NA	NA	NA	NA	NA	NA	NA	NA	NA	NA	NA	NA	1	Lamassu	Abi	NA	Bacillus cereus	Bacillus cereus	NA
GCA_002021335.1	Uzume	OOZ76586.1	NA	NA	NA	NA	NA	NA	NA	NA	NA	1	Uzume	Unknown	ASM202133v1	Bacillus cereus	Bacillus cereus	NA	5470590	Contig	NA	NA	OOZ76586.1	OOZ76586.1	NA	NA	NA	NA	NA	NA	NA	NA	NA	NA	NA	NA	NA	NA	NA	NA	NA	NA	1	Uzume	Unknown	NA	Bacillus cereus	Bacillus cereus	NA
GCA_002021355.1	CBASS	OOZ87188.1	OOZ87189.1	NA	NA	NA	NA	NA	NA	NA	NA	2	CBASS_I	Abi	ASM202135v1	Bacillus cereus	Bacillus cereus	NA	5318693	Scaffold	NA	NA	OOZ87188.1	OOZ87189.1	NA	NA	NA	NA	NA	NA	NA	NA	NA	NA	NA	NA	NA	NA	NA	NA	NA	NA	1	CBASS_I	Abi	NA	Bacillus cereus	Bacillus cereus	NA
GCA_002021355.1	Lamassu	OOZ92867.1	OOZ92868.1	OOZ92869.1	NA	NA	NA	NA	NA	NA	NA	3	Lamassu	Abi	ASM202135v1	Bacillus cereus	Bacillus cereus	NA	5318693	Scaffold	NA	NA	OOZ92867.1	OOZ92869.1	NA	NA	NA	NA	NA	NA	NA	NA	NA	NA	NA	NA	NA	NA	NA	NA	NA	NA	1	Lamassu	Abi	NA	Bacillus cereus	Bacillus cereus	NA
GCA_002021375.1	RM	OOZ97531.1	OOZ97532.1	OOZ97533.1	NA	NA	NA	NA	NA	NA	NA	3	RM_II	Non-abi	ASM202137v1	Bacillus cereus	Bacillus cereus	NA	5449670	Scaffold	NA	NA	OOZ97531.1	OOZ97533.1	NA	NA	NA	NA	NA	NA	NA	NA	NA	NA	NA	NA	NA	NA	NA	NA	NA	NA	1	RM_II	Non-abi	NA	Bacillus cereus	Bacillus cereus	NA
GCA_002021375.1	RM	OOZ99814.1	OOZ99815.1	OOZ99816.1	NA	NA	NA	NA	NA	NA	NA	3	RM_I	Non-abi	ASM202137v1	Bacillus cereus	Bacillus cereus	NA	5449670	Scaffold	NA	NA	OOZ99814.1	OOZ99816.1	NA	NA	NA	NA	NA	NA	NA	NA	NA	NA	NA	NA	NA	NA	NA	NA	NA	NA	1	RM_I	Non-abi	NA	Bacillus cereus	Bacillus cereus	NA
GCA_002021385.1	Dynamins	OOZ95935.1	OOZ95936.1	OOZ95937.1	NA	NA	NA	NA	NA	NA	NA	3	Eleos	Unknown	ASM202138v1	Bacillus cereus	Bacillus cereus	NA	5383940	Scaffold	NA	NA	OOZ95935.1	OOZ95937.1	NA	NA	NA	NA	NA	NA	NA	NA	NA	NA	NA	NA	NA	NA	NA	NA	NA	NA	1	Dynamins	Unknown	NA	Bacillus cereus	Bacillus cereus	NA
GCA_002021385.1	PD-T7-2	OOZ98655.1	OOZ98656.1	NA	NA	NA	NA	NA	NA	NA	NA	2	PD-T7-2	Abi	ASM202138v1	Bacillus cereus	Bacillus cereus	NA	5383940	Scaffold	NA	NA	OOZ98655.1	OOZ98656.1	NA	NA	NA	NA	NA	NA	NA	NA	NA	NA	NA	NA	NA	NA	NA	NA	NA	NA	1	PD-T7-2	Unknown	NA	Bacillus cereus	Bacillus cereus	NA
GCA_002021385.1	Shango	OOZ98662.1	OOZ98663.1	OOZ98664.1	NA	NA	NA	NA	NA	NA	NA	3	Shango	Unknown	ASM202138v1	Bacillus cereus	Bacillus cereus	NA	5383940	Scaffold	NA	NA	OOZ98662.1	OOZ98664.1	NA	NA	NA	NA	NA	NA	NA	NA	NA	NA	NA	NA	NA	NA	NA	NA	NA	NA	1	Shango	Unknown	NA	Bacillus cereus	Bacillus cereus	NA
GCA_002021385.1	Uzume	OPA02091.1	NA	NA	NA	NA	NA	NA	NA	NA	NA	1	Uzume	Unknown	ASM202138v1	Bacillus cereus	Bacillus cereus	NA	5383940	Scaffold	NA	NA	OPA02091.1	OPA02091.1	NA	NA	NA	NA	NA	NA	NA	NA	NA	NA	NA	NA	NA	NA	NA	NA	NA	NA	1	Uzume	Unknown	NA	Bacillus cereus	Bacillus cereus	NA
GCA_002021435.1	RM	OPA18149.1	OPA18151.1	NA	NA	NA	NA	NA	NA	NA	NA	2	RM_II	Non-abi	ASM202143v1	Bacillus cereus	Bacillus cereus	NA	5581162	Scaffold	NA	NA	OPA18149.1	OPA18151.1	NA	NA	NA	NA	NA	NA	NA	NA	NA	NA	NA	NA	NA	NA	NA	NA	NA	NA	1	RM_II	Non-abi	NA	Bacillus cereus	Bacillus cereus	NA
GCA_002021445.1	AVAST	OPA11486.1	NA	NA	NA	NA	NA	NA	NA	NA	NA	1	AVAST_II	Abi	ASM202144v1	Bacillus cereus	Bacillus cereus	NA	5332404	Scaffold	NA	NA	OPA11486.1	OPA11486.1	NA	NA	NA	NA	NA	NA	NA	NA	NA	NA	NA	NA	NA	NA	NA	NA	NA	NA	1	AVAST_II	Abi	NA	Bacillus cereus	Bacillus cereus	NA
GCA_002021445.1	Gabija	OPA11549.1	OPA11550.1	NA	NA	NA	NA	NA	NA	NA	NA	2	Gabija	Abi	ASM202144v1	Bacillus cereus	Bacillus cereus	NA	5332404	Scaffold	NA	NA	OPA11549.1	OPA11550.1	NA	NA	NA	NA	NA	NA	NA	NA	NA	NA	NA	NA	NA	NA	NA	NA	NA	NA	1	Gabija	Abi	NA	Bacillus cereus	Bacillus cereus	NA
GCA_002021465.1	Stk2	OPA20795.1	NA	NA	NA	NA	NA	NA	NA	NA	NA	1	Stk2	Abi	ASM202146v1	Bacillus cereus	Bacillus cereus	NA	5684423	Scaffold	NA	NA	OPA20795.1	OPA20795.1	NA	NA	NA	NA	NA	NA	NA	NA	NA	NA	NA	NA	NA	NA	NA	NA	NA	NA	1	Stk2	Abi	NA	Bacillus cereus	Bacillus cereus	NA
GCA_002021515.1	Gao_20	OPA25185.1	OPA25186.1	NA	NA	NA	NA	NA	NA	NA	NA	2	Gao_20	Abi	ASM202151v1	Bacillus cereus	Bacillus cereus	NA	5564853	Scaffold	NA	NA	OPA25185.1	OPA25186.1	NA	NA	NA	NA	NA	NA	NA	NA	NA	NA	NA	NA	NA	NA	NA	NA	NA	NA	1	Gao_20	Abi	NA	Bacillus cereus	Bacillus cereus	NA
GCA_002021515.1	RM	OPA22546.1	OPA22547.1	OPA22548.1	NA	NA	NA	NA	NA	NA	NA	3	RM_I	Non-abi	ASM202151v1	Bacillus cereus	Bacillus cereus	NA	5564853	Scaffold	NA	NA	OPA22546.1	OPA22548.1	NA	NA	NA	NA	NA	NA	NA	NA	NA	NA	NA	NA	NA	NA	NA	NA	NA	NA	1	RM_I	Non-abi	NA	Bacillus cereus	Bacillus cereus	NA
GCA_002021545.1	AbiO	OPA42218.1	NA	NA	NA	NA	NA	NA	NA	NA	NA	1	AbiO	Possible abi	ASM202154v1	Bacillus cereus	Bacillus cereus	NA	6443875	Scaffold	NA	NA	OPA42218.1	OPA42218.1	NA	NA	NA	NA	NA	NA	NA	NA	NA	NA	NA	NA	NA	NA	NA	NA	NA	NA	1	AbiO	Unknown	NA	Bacillus cereus	Bacillus cereus	NA
GCA_002021545.1	AbiQ	OPA35807.1	NA	NA	NA	NA	NA	NA	NA	NA	NA	1	AbiQ	Abi	ASM202154v1	Bacillus cereus	Bacillus cereus	NA	6443875	Scaffold	NA	NA	OPA35807.1	OPA35807.1	NA	NA	NA	NA	NA	NA	NA	NA	NA	NA	NA	NA	NA	NA	NA	NA	NA	NA	1	AbiQ	Abi	NA	Bacillus cereus	Bacillus cereus	NA
GCA_002021545.1	AVAST	OPA39113.1	NA	NA	NA	NA	NA	NA	NA	NA	NA	1	AVAST_II	Abi	ASM202154v1	Bacillus cereus	Bacillus cereus	NA	6443875	Scaffold	NA	NA	OPA39113.1	OPA39113.1	NA	NA	NA	NA	NA	NA	NA	NA	NA	NA	NA	NA	NA	NA	NA	NA	NA	NA	1	AVAST_II	Abi	NA	Bacillus cereus	Bacillus cereus	NA
GCA_002021545.1	DarTG	OPA31782.1	OPA31783.1	NA	NA	NA	NA	NA	NA	NA	NA	2	DarTG	Abi	ASM202154v1	Bacillus cereus	Bacillus cereus	NA	6443875	Scaffold	NA	NA	OPA31782.1	OPA31783.1	NA	NA	NA	NA	NA	NA	NA	NA	NA	NA	NA	NA	NA	NA	NA	NA	NA	NA	1	DarTG	Abi	NA	Bacillus cereus	Bacillus cereus	NA
GCA_002021545.1	DRT	OPA31439.1	NA	NA	NA	NA	NA	NA	NA	NA	NA	1	DRT_Type7	Unknown	ASM202154v1	Bacillus cereus	Bacillus cereus	NA	6443875	Scaffold	NA	NA	OPA31439.1	OPA31439.1	NA	NA	NA	NA	NA	NA	NA	NA	NA	NA	NA	NA	NA	NA	NA	NA	NA	NA	1	DRT_Class1	Unknown	NA	Bacillus cereus	Bacillus cereus	NA
GCA_002021835.1	Lamassu	OOR34608.1	OOR34609.1	OOR34610.1	NA	NA	NA	NA	NA	NA	NA	3	Lamassu	Abi	ASM202183v1	Bacillus mycoides	Bacillus mycoides	NA	5190710	Contig	NA	NA	OOR34608.1	OOR34610.1	NA	NA	NA	NA	NA	NA	NA	NA	NA	NA	NA	NA	NA	NA	NA	NA	NA	NA	1	Lamassu	Abi	NA	Bacillus mycoides	Bacillus mycoides	NA
GCA_002024535.1	AbiO	OPD43745.1	NA	NA	NA	NA	NA	NA	NA	NA	NA	1	AbiO	Possible abi	ASM202453v1	Bacillus cereus	Bacillus cereus	NA	5392392	Contig	NA	NA	OPD43745.1	OPD43745.1	NA	NA	NA	NA	NA	NA	NA	NA	NA	NA	NA	NA	NA	NA	NA	NA	NA	NA	1	AbiO	Unknown	NA	Bacillus cereus	Bacillus cereus	NA
GCA_002024535.1	Gabija	OPD43732.1	OPD43733.1	NA	NA	NA	NA	NA	NA	NA	NA	2	Gabija	Abi	ASM202453v1	Bacillus cereus	Bacillus cereus	NA	5392392	Contig	NA	NA	OPD43732.1	OPD43733.1	NA	NA	NA	NA	NA	NA	NA	NA	NA	NA	NA	NA	NA	NA	NA	NA	NA	NA	1	Gabija	Abi	NA	Bacillus cereus	Bacillus cereus	NA
GCA_002024565.1	Lamassu	OPD59412.1	OPD59413.1	OPD59414.1	NA	NA	NA	NA	NA	NA	NA	3	Lamassu	Abi	ASM202456v1	Bacillus anthracis	Bacillus anthracis	NA	5838097	Scaffold	NA	NA	OPD59412.1	OPD59414.1	NA	NA	NA	NA	NA	NA	NA	NA	NA	NA	NA	NA	NA	NA	NA	NA	NA	NA	1	Lamassu	Abi	NA	Bacillus anthracis	Bacillus anthracis	NA
GCA_002025105.1	DarTG	AQY42682.1	AQY42683.1	NA	NA	NA	NA	NA	NA	NA	NA	2	DarTG	Abi	ASM202510v1	Bacillus thuringiensis	Bacillus thuringiensis	NA	6303767	Complete Genome	NA	NA	AQY42682.1	AQY42683.1	NA	NA	NA	NA	NA	NA	NA	NA	NA	NA	NA	NA	NA	NA	NA	NA	NA	NA	1	DarTG	Abi	NA	Bacillus thuringiensis	Bacillus thuringiensis	NA
GCA_002025105.1	RM	AQY37367.1	AQY37368.1	AQY37369.1	NA	NA	NA	NA	NA	NA	NA	3	RM_I	Non-abi	ASM202510v1	Bacillus thuringiensis	Bacillus thuringiensis	NA	6303767	Complete Genome	NA	NA	AQY37367.1	AQY37369.1	NA	NA	NA	NA	NA	NA	NA	NA	NA	NA	NA	NA	NA	NA	NA	NA	NA	NA	1	RM_I	Non-abi	NA	Bacillus thuringiensis	Bacillus thuringiensis	NA
GCA_002025105.1	SEFIR	AQY42600.1	NA	NA	NA	NA	NA	NA	NA	NA	NA	1	SEFIR	Abi	ASM202510v1	Bacillus thuringiensis	Bacillus thuringiensis	NA	6303767	Complete Genome	NA	NA	AQY42600.1	AQY42600.1	NA	NA	NA	NA	NA	NA	NA	NA	NA	NA	NA	NA	NA	NA	NA	NA	NA	NA	1	SEFIR	Abi	NA	Bacillus thuringiensis	Bacillus thuringiensis	NA
GCA_002025265.1	Nhi	OPE62958.1	NA	NA	NA	NA	NA	NA	NA	NA	NA	1	Nhi	Non-abi	ASM202526v1	Bacillus anthracis	Bacillus anthracis	NA	5366425	Contig	NA	NA	OPE62958.1	OPE62958.1	NA	NA	NA	NA	NA	NA	NA	NA	NA	NA	NA	NA	NA	NA	NA	NA	NA	NA	1	Nhi	Non-abi	NA	Bacillus anthracis	Bacillus anthracis	NA
GCA_002025275.1	Nhi	OPE63604.1	NA	NA	NA	NA	NA	NA	NA	NA	NA	1	Nhi	Non-abi	ASM202527v1	Bacillus anthracis	Bacillus anthracis	NA	5367274	Contig	NA	NA	OPE63604.1	OPE63604.1	NA	NA	NA	NA	NA	NA	NA	NA	NA	NA	NA	NA	NA	NA	NA	NA	NA	NA	1	Nhi	Non-abi	NA	Bacillus anthracis	Bacillus anthracis	NA
GCA_002025335.1	Nhi	OPE76676.1	NA	NA	NA	NA	NA	NA	NA	NA	NA	1	Nhi	Non-abi	ASM202533v1	Bacillus anthracis	Bacillus anthracis	NA	5376990	Contig	NA	NA	OPE76676.1	OPE76676.1	NA	NA	NA	NA	NA	NA	NA	NA	NA	NA	NA	NA	NA	NA	NA	NA	NA	NA	1	Nhi	Non-abi	NA	Bacillus anthracis	Bacillus anthracis	NA
GCA_002025345.1	Nhi	OPE87356.1	NA	NA	NA	NA	NA	NA	NA	NA	NA	1	Nhi	Non-abi	ASM202534v1	Bacillus anthracis	Bacillus anthracis	NA	5460424	Contig	NA	NA	OPE87356.1	OPE87356.1	NA	NA	NA	NA	NA	NA	NA	NA	NA	NA	NA	NA	NA	NA	NA	NA	NA	NA	1	Nhi	Non-abi	NA	Bacillus anthracis	Bacillus anthracis	NA
GCA_002025375.1	Nhi	OPE96785.1	NA	NA	NA	NA	NA	NA	NA	NA	NA	1	Nhi	Non-abi	ASM202537v1	Bacillus anthracis	Bacillus anthracis	NA	5465360	Contig	NA	NA	OPE96785.1	OPE96785.1	NA	NA	NA	NA	NA	NA	NA	NA	NA	NA	NA	NA	NA	NA	NA	NA	NA	NA	1	Nhi	Non-abi	NA	Bacillus anthracis	Bacillus anthracis	NA
GCA_002025395.1	Nhi	OPE73996.1	NA	NA	NA	NA	NA	NA	NA	NA	NA	1	Nhi	Non-abi	ASM202539v1	Bacillus anthracis	Bacillus anthracis	NA	5372286	Contig	NA	NA	OPE73996.1	OPE73996.1	NA	NA	NA	NA	NA	NA	NA	NA	NA	NA	NA	NA	NA	NA	NA	NA	NA	NA	1	Nhi	Non-abi	NA	Bacillus anthracis	Bacillus anthracis	NA
GCA_002025415.1	Nhi	OPE85352.1	NA	NA	NA	NA	NA	NA	NA	NA	NA	1	Nhi	Non-abi	ASM202541v1	Bacillus anthracis	Bacillus anthracis	NA	5459580	Contig	NA	NA	OPE85352.1	OPE85352.1	NA	NA	NA	NA	NA	NA	NA	NA	NA	NA	NA	NA	NA	NA	NA	NA	NA	NA	1	Nhi	Non-abi	NA	Bacillus anthracis	Bacillus anthracis	NA
GCA_002025435.1	Nhi	OPF06938.1	NA	NA	NA	NA	NA	NA	NA	NA	NA	1	Nhi	Non-abi	ASM202543v1	Bacillus anthracis	Bacillus anthracis	NA	5461970	Contig	NA	NA	OPF06938.1	OPF06938.1	NA	NA	NA	NA	NA	NA	NA	NA	NA	NA	NA	NA	NA	NA	NA	NA	NA	NA	1	Nhi	Non-abi	NA	Bacillus anthracis	Bacillus anthracis	NA
GCA_002025455.1	Nhi	OPF00503.1	NA	NA	NA	NA	NA	NA	NA	NA	NA	1	Nhi	Non-abi	ASM202545v1	Bacillus anthracis	Bacillus anthracis	NA	5461431	Contig	NA	NA	OPF00503.1	OPF00503.1	NA	NA	NA	NA	NA	NA	NA	NA	NA	NA	NA	NA	NA	NA	NA	NA	NA	NA	1	Nhi	Non-abi	NA	Bacillus anthracis	Bacillus anthracis	NA
GCA_002071845.1	RM	OQD35257.1	OQD35258.1	NA	NA	NA	NA	NA	NA	NA	NA	2	RM_II	Non-abi	ASM207184v1	Bacillus toyonensis	Bacillus toyonensis	NA	5452021	Scaffold	NA	NA	OQD35257.1	OQD35258.1	NA	NA	NA	NA	NA	NA	NA	NA	NA	NA	NA	NA	NA	NA	NA	NA	NA	NA	1	RM_II	Non-abi	NA	Bacillus toyonensis	Bacillus toyonensis	NA
GCA_002104575.1	AbiQ	ARJ25792.1	NA	NA	NA	NA	NA	NA	NA	NA	NA	1	AbiQ	Abi	ASM210457v1	Bacillus mycoides	Bacillus mycoides	NA	6558090	Complete Genome	NA	NA	ARJ25792.1	ARJ25792.1	NA	NA	NA	NA	NA	NA	NA	NA	NA	NA	NA	NA	NA	NA	NA	NA	NA	NA	1	AbiQ	Abi	NA	Bacillus mycoides	Bacillus mycoides	NA
GCA_002104575.1	Lamassu	ARJ25839.1	ARJ25840.1	NA	NA	NA	NA	NA	NA	NA	NA	2	Lamassu	Abi	ASM210457v1	Bacillus mycoides	Bacillus mycoides	NA	6558090	Complete Genome	NA	NA	ARJ25839.1	ARJ25840.1	NA	NA	NA	NA	NA	NA	NA	NA	NA	NA	NA	NA	NA	NA	NA	NA	NA	NA	1	Lamassu	Abi	NA	Bacillus mycoides	Bacillus mycoides	NA
GCA_002104575.1	Rst_HelicaseDUF2290	ARJ24038.1	ARJ24039.1	NA	NA	NA	NA	NA	NA	NA	NA	2	Rst_HelicaseDUF2290	Unknown	ASM210457v1	Bacillus mycoides	Bacillus mycoides	NA	6558090	Complete Genome	NA	NA	ARJ24038.1	ARJ24039.1	NA	NA	NA	NA	NA	NA	NA	NA	NA	NA	NA	NA	NA	NA	NA	NA	NA	NA	1	Rst_HelicaseDUF2290	Unknown	NA	Bacillus mycoides	Bacillus mycoides	NA
GCA_002109455.1	RM	OSM14976.1	OSM14977.1	NA	NA	NA	NA	NA	NA	NA	NA	2	RM_II	Non-abi	ASM210945v1	Bacillus toyonensis	Bacillus toyonensis	NA	5875192	Scaffold	NA	NA	OSM14976.1	OSM14977.1	NA	NA	NA	NA	NA	NA	NA	NA	NA	NA	NA	NA	NA	NA	NA	NA	NA	NA	1	RM_II	Non-abi	NA	Bacillus toyonensis	Bacillus toyonensis	NA
GCA_002117465.1	Nhi	ARO21688.1	NA	NA	NA	NA	NA	NA	NA	NA	NA	1	Nhi	Non-abi	ASM211746v1	Bacillus cereus	Bacillus cereus	NA	5786333	Chromosome	NA	NA	ARO21688.1	ARO21688.1	NA	NA	NA	NA	NA	NA	NA	NA	NA	NA	NA	NA	NA	NA	NA	NA	NA	NA	1	Nhi	Non-abi	NA	Bacillus cereus	Bacillus cereus	NA
GCA_002117835.1	DISARM	ARO59421.1	ARO59422.1	ARO59423.1	ARO59424.1	ARO59425.1	NA	NA	NA	NA	NA	5	DISARM_2	Non-abi	ASM211783v1	Bacillus cereus	Bacillus cereus	NA	4826587	Chromosome	NA	NA	ARO59421.1	ARO59425.1	NA	NA	NA	NA	NA	NA	NA	NA	NA	NA	NA	NA	NA	NA	NA	NA	NA	NA	1	DISARM_2	Non-abi	NA	Bacillus cereus	Bacillus cereus	NA
GCA_002117835.1	PD-T7-4	ARO60157.1	NA	NA	NA	NA	NA	NA	NA	NA	NA	1	PD-T7-4	Abi	ASM211783v1	Bacillus cereus	Bacillus cereus	NA	4826587	Chromosome	NA	NA	ARO60157.1	ARO60157.1	NA	NA	NA	NA	NA	NA	NA	NA	NA	NA	NA	NA	NA	NA	NA	NA	NA	NA	1	PD-T7-4	Abi	NA	Bacillus cereus	Bacillus cereus	NA
GCA_002117855.1	DISARM	ARO67332.1	ARO67333.1	ARO67334.1	ARO67335.1	ARO67336.1	NA	NA	NA	NA	NA	5	DISARM_2	Non-abi	ASM211785v1	Bacillus cereus	Bacillus cereus	NA	4997886	Chromosome	NA	NA	ARO67332.1	ARO67336.1	NA	NA	NA	NA	NA	NA	NA	NA	NA	NA	NA	NA	NA	NA	NA	NA	NA	NA	1	DISARM_2	Non-abi	NA	Bacillus cereus	Bacillus cereus	NA
GCA_002117855.1	PD-T7-4	ARO65489.1	NA	NA	NA	NA	NA	NA	NA	NA	NA	1	PD-T7-4	Abi	ASM211785v1	Bacillus cereus	Bacillus cereus	NA	4997886	Chromosome	NA	NA	ARO65489.1	ARO65489.1	NA	NA	NA	NA	NA	NA	NA	NA	NA	NA	NA	NA	NA	NA	NA	NA	NA	NA	1	PD-T7-4	Abi	NA	Bacillus cereus	Bacillus cereus	NA
GCA_002118175.1	AbiQ	OSY04335.1	NA	NA	NA	NA	NA	NA	NA	NA	NA	1	AbiQ	Abi	ASM211817v1	Bacillus mycoides	Bacillus mycoides	NA	5948174	Contig	NA	NA	OSY04335.1	OSY04335.1	NA	NA	NA	NA	NA	NA	NA	NA	NA	NA	NA	NA	NA	NA	NA	NA	NA	NA	1	AbiQ	Abi	NA	Bacillus mycoides	Bacillus mycoides	NA
GCA_002118175.1	CRISPR-Cas	OSY02405.1	OSY02406.1	OSY02407.1	OSY02410.1	NA	NA	NA	NA	NA	NA	4	CAS_Class1-I-C	Non-abi	ASM211817v1	Bacillus mycoides	Bacillus mycoides	NA	5948174	Contig	NA	NA	OSY02405.1	OSY02410.1	NA	NA	NA	NA	NA	NA	NA	NA	NA	NA	NA	NA	NA	NA	NA	NA	NA	NA	1	CAS_Class1-I-C	Non-abi	NA	Bacillus mycoides	Bacillus mycoides	NA
GCA_002118175.1	RM	OSY04594.1	OSY04595.1	NA	NA	NA	NA	NA	NA	NA	NA	2	RM_III	Non-abi	ASM211817v1	Bacillus mycoides	Bacillus mycoides	NA	5948174	Contig	NA	NA	OSY04594.1	OSY04595.1	NA	NA	NA	NA	NA	NA	NA	NA	NA	NA	NA	NA	NA	NA	NA	NA	NA	NA	1	RM_III	Non-abi	NA	Bacillus mycoides	Bacillus mycoides	NA
GCA_002118175.1	RM	OSY08016.1	OSY08017.1	OSY08018.1	NA	NA	NA	NA	NA	NA	NA	3	RM_I	Non-abi	ASM211817v1	Bacillus mycoides	Bacillus mycoides	NA	5948174	Contig	NA	NA	OSY08016.1	OSY08018.1	NA	NA	NA	NA	NA	NA	NA	NA	NA	NA	NA	NA	NA	NA	NA	NA	NA	NA	1	RM_I	Non-abi	NA	Bacillus mycoides	Bacillus mycoides	NA
GCA_002118175.1	Uzume	OSY03319.1	NA	NA	NA	NA	NA	NA	NA	NA	NA	1	Uzume	Unknown	ASM211817v1	Bacillus mycoides	Bacillus mycoides	NA	5948174	Contig	NA	NA	OSY03319.1	OSY03319.1	NA	NA	NA	NA	NA	NA	NA	NA	NA	NA	NA	NA	NA	NA	NA	NA	NA	NA	1	Uzume	Unknown	NA	Bacillus mycoides	Bacillus mycoides	NA
GCA_002118185.1	CRISPR-Cas	OSY06808.1	OSY06809.1	OSY06810.1	OSY06811.1	NA	NA	NA	NA	NA	NA	4	CAS_Class1-I-C	Non-abi	ASM211818v1	Bacillus mycoides	Bacillus mycoides	NA	5747467	Contig	NA	NA	OSY06808.1	OSY06811.1	NA	NA	NA	NA	NA	NA	NA	NA	NA	NA	NA	NA	NA	NA	NA	NA	NA	NA	1	CAS_Class1-I-C	Non-abi	NA	Bacillus mycoides	Bacillus mycoides	NA
GCA_002118185.1	RM	OSY16397.1	OSY16398.1	OSY16399.1	NA	NA	NA	NA	NA	NA	NA	3	RM_I	Non-abi	ASM211818v1	Bacillus mycoides	Bacillus mycoides	NA	5747467	Contig	NA	NA	OSY16397.1	OSY16399.1	NA	NA	NA	NA	NA	NA	NA	NA	NA	NA	NA	NA	NA	NA	NA	NA	NA	NA	1	RM_I	Non-abi	NA	Bacillus mycoides	Bacillus mycoides	NA
GCA_002118185.1	Septu	OSY16416.1	OSY16417.1	NA	NA	NA	NA	NA	NA	NA	NA	2	Septu	Possible abi	ASM211818v1	Bacillus mycoides	Bacillus mycoides	NA	5747467	Contig	NA	NA	OSY16416.1	OSY16417.1	NA	NA	NA	NA	NA	NA	NA	NA	NA	NA	NA	NA	NA	NA	NA	NA	NA	NA	1	Septu_I	Possible abi	NA	Bacillus mycoides	Bacillus mycoides	NA
GCA_002118195.1	RM	OSX90274.1	NA	NA	NA	NA	NA	NA	NA	NA	NA	1	RM_IIG	Non-abi	ASM211819v1	Bacillus mycoides	Bacillus mycoides	NA	5743511	Contig	NA	NA	OSX90274.1	OSX90274.1	NA	NA	NA	NA	NA	NA	NA	NA	NA	NA	NA	NA	NA	NA	NA	NA	NA	NA	1	RM_IIG	Non-abi	NA	Bacillus mycoides	Bacillus mycoides	NA
GCA_002118195.1	RM	OSX90988.1	OSX90989.1	OSX90990.1	NA	NA	NA	NA	NA	NA	NA	3	RM_II	Non-abi	ASM211819v1	Bacillus mycoides	Bacillus mycoides	NA	5743511	Contig	NA	NA	OSX90988.1	OSX90990.1	NA	NA	NA	NA	NA	NA	NA	NA	NA	NA	NA	NA	NA	NA	NA	NA	NA	NA	1	RM_II	Non-abi	NA	Bacillus mycoides	Bacillus mycoides	NA
GCA_002118195.1	Thoeris	OSX90981.1	OSX90982.1	OSX90983.1	NA	NA	NA	NA	NA	NA	NA	3	Thoeris_I	Abi	ASM211819v1	Bacillus mycoides	Bacillus mycoides	NA	5743511	Contig	NA	NA	OSX90981.1	OSX90983.1	NA	NA	NA	NA	NA	NA	NA	NA	NA	NA	NA	NA	NA	NA	NA	NA	NA	NA	1	Thoeris_I	Abi	NA	Bacillus mycoides	Bacillus mycoides	NA
GCA_002118205.1	RM	OSX87998.1	OSX87999.1	OSX88000.1	NA	NA	NA	NA	NA	NA	NA	3	RM_I	Non-abi	ASM211820v1	Bacillus mycoides	Bacillus mycoides	NA	5978754	Scaffold	NA	NA	OSX87998.1	OSX88000.1	NA	NA	NA	NA	NA	NA	NA	NA	NA	NA	NA	NA	NA	NA	NA	NA	NA	NA	1	RM_I	Non-abi	NA	Bacillus mycoides	Bacillus mycoides	NA
GCA_002118255.1	RM	OSX93859.1	OSX93860.1	OSX93861.1	NA	NA	NA	NA	NA	NA	NA	3	RM_I	Non-abi	ASM211825v1	Bacillus mycoides	Bacillus mycoides	NA	5920427	Contig	NA	NA	OSX93859.1	OSX93861.1	NA	NA	NA	NA	NA	NA	NA	NA	NA	NA	NA	NA	NA	NA	NA	NA	NA	NA	1	RM_I	Non-abi	NA	Bacillus mycoides	Bacillus mycoides	NA
GCA_002119445.1	PD-Lambda-1	ARP61142.1	NA	NA	NA	NA	NA	NA	NA	NA	NA	1	PD-Lambda-1	Unknown	ASM211944v1	Bacillus thuringiensis	Bacillus thuringiensis	NA	6316280	Complete Genome	NA	NA	ARP61142.1	ARP61142.1	NA	NA	NA	NA	NA	NA	NA	NA	NA	NA	NA	NA	NA	NA	NA	NA	NA	NA	1	PD-Lambda-1	Unknown	NA	Bacillus thuringiensis	Bacillus thuringiensis	NA
GCA_002119445.1	RosmerTA	ARP57951.1	ARP57952.1	NA	NA	NA	NA	NA	NA	NA	NA	2	RosmerTA	Possible abi	ASM211944v1	Bacillus thuringiensis	Bacillus thuringiensis	NA	6316280	Complete Genome	NA	NA	ARP57951.1	ARP57952.1	NA	NA	NA	NA	NA	NA	NA	NA	NA	NA	NA	NA	NA	NA	NA	NA	NA	NA	1	RosmerTA	Possible abi	NA	Bacillus thuringiensis	Bacillus thuringiensis	NA
GCA_002146325.1	CBASS	OTW44679.1	OTW44680.1	OTW44681.1	OTW44682.1	NA	NA	NA	NA	NA	NA	4	CBASS_II	Abi	ASM214632v1	Bacillus thuringiensis serovar mexicanensis	Bacillus thuringiensis	NA	6773545	Contig	NA	NA	OTW44679.1	OTW44682.1	NA	NA	NA	NA	NA	NA	NA	NA	NA	NA	NA	NA	NA	NA	NA	NA	NA	NA	1	CBASS_II	Abi	NA	Bacillus thuringiensis serovar mexicanensis	Bacillus thuringiensis	NA
GCA_002146325.1	CRISPR-Cas	OTW53886.1	OTW53887.1	NA	NA	NA	NA	NA	NA	NA	NA	2	CAS_Class1-I-C	Non-abi	ASM214632v1	Bacillus thuringiensis serovar mexicanensis	Bacillus thuringiensis	NA	6773545	Contig	NA	NA	OTW53886.1	OTW53887.1	NA	NA	NA	NA	NA	NA	NA	NA	NA	NA	NA	NA	NA	NA	NA	NA	NA	NA	1	CAS_other	Non-abi	NA	Bacillus thuringiensis serovar mexicanensis	Bacillus thuringiensis	NA
GCA_002146325.1	Hachiman	OTW47533.1	OTW47534.1	NA	NA	NA	NA	NA	NA	NA	NA	2	Hachiman	Abi	ASM214632v1	Bacillus thuringiensis serovar mexicanensis	Bacillus thuringiensis	NA	6773545	Contig	NA	NA	OTW47533.1	OTW47534.1	NA	NA	NA	NA	NA	NA	NA	NA	NA	NA	NA	NA	NA	NA	NA	NA	NA	NA	1	Hachiman_I	Abi	NA	Bacillus thuringiensis serovar mexicanensis	Bacillus thuringiensis	NA
GCA_002146325.1	PD-T7-3	OTW51983.1	NA	NA	NA	NA	NA	NA	NA	NA	NA	1	PD-T7-3	Abi	ASM214632v1	Bacillus thuringiensis serovar mexicanensis	Bacillus thuringiensis	NA	6773545	Contig	NA	NA	OTW51983.1	OTW51983.1	NA	NA	NA	NA	NA	NA	NA	NA	NA	NA	NA	NA	NA	NA	NA	NA	NA	NA	1	PD-T7-3	Abi	NA	Bacillus thuringiensis serovar mexicanensis	Bacillus thuringiensis	NA
GCA_002146325.1	RM	OTW45631.1	OTW45632.1	NA	NA	NA	NA	NA	NA	NA	NA	2	RM_II	Non-abi	ASM214632v1	Bacillus thuringiensis serovar mexicanensis	Bacillus thuringiensis	NA	6773545	Contig	NA	NA	OTW45631.1	OTW45632.1	NA	NA	NA	NA	NA	NA	NA	NA	NA	NA	NA	NA	NA	NA	NA	NA	NA	NA	1	RM_II	Non-abi	NA	Bacillus thuringiensis serovar mexicanensis	Bacillus thuringiensis	NA
GCA_002146335.1	PD-Lambda-1	OTW40016.1	NA	NA	NA	NA	NA	NA	NA	NA	NA	1	PD-Lambda-1	Unknown	ASM214633v1	Bacillus thuringiensis serovar thuringiensis	Bacillus thuringiensis	NA	6465298	Scaffold	NA	NA	OTW40016.1	OTW40016.1	NA	NA	NA	NA	NA	NA	NA	NA	NA	NA	NA	NA	NA	NA	NA	NA	NA	NA	1	PD-Lambda-1	Unknown	NA	Bacillus thuringiensis serovar thuringiensis	Bacillus thuringiensis	NA
GCA_002146335.1	RosmerTA	OTW39244.1	OTW39245.1	NA	NA	NA	NA	NA	NA	NA	NA	2	RosmerTA	Possible abi	ASM214633v1	Bacillus thuringiensis serovar thuringiensis	Bacillus thuringiensis	NA	6465298	Scaffold	NA	NA	OTW39244.1	OTW39245.1	NA	NA	NA	NA	NA	NA	NA	NA	NA	NA	NA	NA	NA	NA	NA	NA	NA	NA	1	RosmerTA	Possible abi	NA	Bacillus thuringiensis serovar thuringiensis	Bacillus thuringiensis	NA
GCA_002146365.1	CRISPR-Cas	OTW81701.1	OTW81702.1	OTW81703.1	OTW81704.1	NA	NA	NA	NA	NA	NA	4	CAS_Class1-I-C	Non-abi	ASM214636v1	Bacillus thuringiensis serovar cameroun	Bacillus thuringiensis	NA	6316675	Scaffold	NA	NA	OTW81701.1	OTW81704.1	NA	NA	NA	NA	NA	NA	NA	NA	NA	NA	NA	NA	NA	NA	NA	NA	NA	NA	1	CAS_Class1-I-C	Non-abi	NA	Bacillus thuringiensis serovar cameroun	Bacillus thuringiensis	NA
GCA_002146365.1	RM	OTW81756.1	OTW81758.1	NA	NA	NA	NA	NA	NA	NA	NA	2	RM_II	Non-abi	ASM214636v1	Bacillus thuringiensis serovar cameroun	Bacillus thuringiensis	NA	6316675	Scaffold	NA	NA	OTW81756.1	OTW81758.1	NA	NA	NA	NA	NA	NA	NA	NA	NA	NA	NA	NA	NA	NA	NA	NA	NA	NA	1	RM_II	Non-abi	NA	Bacillus thuringiensis serovar cameroun	Bacillus thuringiensis	NA
GCA_002146365.1	Septu	OTW83783.1	OTW83784.1	NA	NA	NA	NA	NA	NA	NA	NA	2	Septu	Possible abi	ASM214636v1	Bacillus thuringiensis serovar cameroun	Bacillus thuringiensis	NA	6316675	Scaffold	NA	NA	OTW83783.1	OTW83784.1	NA	NA	NA	NA	NA	NA	NA	NA	NA	NA	NA	NA	NA	NA	NA	NA	NA	NA	1	Septu_I	Possible abi	NA	Bacillus thuringiensis serovar cameroun	Bacillus thuringiensis	NA
GCA_002146365.1	SoFIC	OTW92291.1	NA	NA	NA	NA	NA	NA	NA	NA	NA	1	SoFIC	Possible abi	ASM214636v1	Bacillus thuringiensis serovar cameroun	Bacillus thuringiensis	NA	6316675	Scaffold	NA	NA	OTW92291.1	OTW92291.1	NA	NA	NA	NA	NA	NA	NA	NA	NA	NA	NA	NA	NA	NA	NA	NA	NA	NA	1	SoFIC	Possible abi	NA	Bacillus thuringiensis serovar cameroun	Bacillus thuringiensis	NA
GCA_002146365.1	SpbK	OTW94365.1	NA	NA	NA	NA	NA	NA	NA	NA	NA	1	SpbK	Abi	ASM214636v1	Bacillus thuringiensis serovar cameroun	Bacillus thuringiensis	NA	6316675	Scaffold	NA	NA	OTW94365.1	OTW94365.1	NA	NA	NA	NA	NA	NA	NA	NA	NA	NA	NA	NA	NA	NA	NA	NA	NA	NA	1	SpbK	Abi	NA	Bacillus thuringiensis serovar cameroun	Bacillus thuringiensis	NA
GCA_002146405.1	DarTG	OTW81384.1	OTW81385.1	NA	NA	NA	NA	NA	NA	NA	NA	2	DarTG	Abi	ASM214640v1	Bacillus thuringiensis serovar sumiyoshiensis	Bacillus thuringiensis	NA	6293406	Contig	NA	NA	OTW81384.1	OTW81385.1	NA	NA	NA	NA	NA	NA	NA	NA	NA	NA	NA	NA	NA	NA	NA	NA	NA	NA	1	DarTG	Abi	NA	Bacillus thuringiensis serovar sumiyoshiensis	Bacillus thuringiensis	NA
GCA_002146405.1	Gabija	OTW78615.1	OTW78616.1	NA	NA	NA	NA	NA	NA	NA	NA	2	Gabija	Abi	ASM214640v1	Bacillus thuringiensis serovar sumiyoshiensis	Bacillus thuringiensis	NA	6293406	Contig	NA	NA	OTW78615.1	OTW78616.1	NA	NA	NA	NA	NA	NA	NA	NA	NA	NA	NA	NA	NA	NA	NA	NA	NA	NA	1	Gabija	Abi	NA	Bacillus thuringiensis serovar sumiyoshiensis	Bacillus thuringiensis	NA
GCA_002146405.1	Retron	OTW83504.1	NA	NA	NA	NA	NA	NA	NA	NA	NA	1	Retron_I_C	Abi	ASM214640v1	Bacillus thuringiensis serovar sumiyoshiensis	Bacillus thuringiensis	NA	6293406	Contig	NA	NA	OTW83504.1	OTW83504.1	NA	NA	NA	NA	NA	NA	NA	NA	NA	NA	NA	NA	NA	NA	NA	NA	NA	NA	1	Retron_I_C	Abi	NA	Bacillus thuringiensis serovar sumiyoshiensis	Bacillus thuringiensis	NA
GCA_002146405.1	Wadjet	OTW78617.1	OTW78618.1	OTW78619.1	OTW78620.1	NA	NA	NA	NA	NA	NA	4	Wadjet_II	Non-abi	ASM214640v1	Bacillus thuringiensis serovar sumiyoshiensis	Bacillus thuringiensis	NA	6293406	Contig	NA	NA	OTW78617.1	OTW78620.1	NA	NA	NA	NA	NA	NA	NA	NA	NA	NA	NA	NA	NA	NA	NA	NA	NA	NA	1	Wadjet_II	Non-abi	NA	Bacillus thuringiensis serovar sumiyoshiensis	Bacillus thuringiensis	NA
GCA_002146405.1	Wadjet	OTW83844.1	OTW83845.1	OTW83846.1	OTW83847.1	NA	NA	NA	NA	NA	NA	4	Wadjet_III	Non-abi	ASM214640v1	Bacillus thuringiensis serovar sumiyoshiensis	Bacillus thuringiensis	NA	6293406	Contig	NA	NA	OTW83844.1	OTW83847.1	NA	NA	NA	NA	NA	NA	NA	NA	NA	NA	NA	NA	NA	NA	NA	NA	NA	NA	1	Wadjet_III	Non-abi	NA	Bacillus thuringiensis serovar sumiyoshiensis	Bacillus thuringiensis	NA
GCA_002146425.1	DarTG	OTW90752.1	OTW90753.1	NA	NA	NA	NA	NA	NA	NA	NA	2	DarTG	Abi	ASM214642v1	Bacillus thuringiensis serovar fukuokaensis	Bacillus thuringiensis	NA	6271184	Scaffold	NA	NA	OTW90752.1	OTW90753.1	NA	NA	NA	NA	NA	NA	NA	NA	NA	NA	NA	NA	NA	NA	NA	NA	NA	NA	1	DarTG	Abi	NA	Bacillus thuringiensis serovar fukuokaensis	Bacillus thuringiensis	NA
GCA_002146425.1	Gao_Qat	OTW92741.1	OTW92742.1	OTW92743.1	OTW92744.1	NA	NA	NA	NA	NA	NA	4	Gao_Qat	Unknown	ASM214642v1	Bacillus thuringiensis serovar fukuokaensis	Bacillus thuringiensis	NA	6271184	Scaffold	NA	NA	OTW92741.1	OTW92744.1	NA	NA	NA	NA	NA	NA	NA	NA	NA	NA	NA	NA	NA	NA	NA	NA	NA	NA	1	Gao_Qat	Unknown	NA	Bacillus thuringiensis serovar fukuokaensis	Bacillus thuringiensis	NA
GCA_002146425.1	Wadjet	OTX00999.1	OTX01000.1	OTX01001.1	OTX01002.1	NA	NA	NA	NA	NA	NA	4	Wadjet_III	Non-abi	ASM214642v1	Bacillus thuringiensis serovar fukuokaensis	Bacillus thuringiensis	NA	6271184	Scaffold	NA	NA	OTX00999.1	OTX01002.1	NA	NA	NA	NA	NA	NA	NA	NA	NA	NA	NA	NA	NA	NA	NA	NA	NA	NA	1	Wadjet_III	Non-abi	NA	Bacillus thuringiensis serovar fukuokaensis	Bacillus thuringiensis	NA
GCA_002146445.1	DarTG	OTW84529.1	OTW84530.1	NA	NA	NA	NA	NA	NA	NA	NA	2	DarTG	Abi	ASM214644v1	Bacillus thuringiensis serovar jinghongiensis	Bacillus thuringiensis	NA	6234285	Scaffold	NA	NA	OTW84529.1	OTW84530.1	NA	NA	NA	NA	NA	NA	NA	NA	NA	NA	NA	NA	NA	NA	NA	NA	NA	NA	1	DarTG	Abi	NA	Bacillus thuringiensis serovar jinghongiensis	Bacillus thuringiensis	NA
GCA_002146445.1	Gabija	OTW84064.1	OTW84065.1	NA	NA	NA	NA	NA	NA	NA	NA	2	Gabija	Abi	ASM214644v1	Bacillus thuringiensis serovar jinghongiensis	Bacillus thuringiensis	NA	6234285	Scaffold	NA	NA	OTW84064.1	OTW84065.1	NA	NA	NA	NA	NA	NA	NA	NA	NA	NA	NA	NA	NA	NA	NA	NA	NA	NA	1	Gabija	Abi	NA	Bacillus thuringiensis serovar jinghongiensis	Bacillus thuringiensis	NA
GCA_002146445.1	RosmerTA	OTW76451.1	OTW76452.1	NA	NA	NA	NA	NA	NA	NA	NA	2	RosmerTA	Possible abi	ASM214644v1	Bacillus thuringiensis serovar jinghongiensis	Bacillus thuringiensis	NA	6234285	Scaffold	NA	NA	OTW76451.1	OTW76452.1	NA	NA	NA	NA	NA	NA	NA	NA	NA	NA	NA	NA	NA	NA	NA	NA	NA	NA	1	RosmerTA	Possible abi	NA	Bacillus thuringiensis serovar jinghongiensis	Bacillus thuringiensis	NA
GCA_002146445.1	Septu	OTW84069.1	OTW84070.1	NA	NA	NA	NA	NA	NA	NA	NA	2	Septu	Possible abi	ASM214644v1	Bacillus thuringiensis serovar jinghongiensis	Bacillus thuringiensis	NA	6234285	Scaffold	NA	NA	OTW84069.1	OTW84070.1	NA	NA	NA	NA	NA	NA	NA	NA	NA	NA	NA	NA	NA	NA	NA	NA	NA	NA	1	Septu_I	Possible abi	NA	Bacillus thuringiensis serovar jinghongiensis	Bacillus thuringiensis	NA
GCA_002146465.1	AbiG	OTX18036.1	OTX18037.1	NA	NA	NA	NA	NA	NA	NA	NA	2	AbiG	Abi	ASM214646v1	Bacillus thuringiensis serovar nigeriensis	Bacillus thuringiensis	NA	5367473	Scaffold	NA	NA	OTX18036.1	OTX18037.1	NA	NA	NA	NA	NA	NA	NA	NA	NA	NA	NA	NA	NA	NA	NA	NA	NA	NA	1	AbiG	Abi	NA	Bacillus thuringiensis serovar nigeriensis	Bacillus thuringiensis	NA
GCA_002146465.1	PD-T7-5_1	OTX18035.1	NA	NA	NA	NA	NA	NA	NA	NA	NA	1	PD-T7-5_1	Possible abi	ASM214646v1	Bacillus thuringiensis serovar nigeriensis	Bacillus thuringiensis	NA	5367473	Scaffold	NA	NA	OTX18035.1	OTX18035.1	NA	NA	NA	NA	NA	NA	NA	NA	NA	NA	NA	NA	NA	NA	NA	NA	NA	NA	1	PD-T7-5_1	Possible abi	NA	Bacillus thuringiensis serovar nigeriensis	Bacillus thuringiensis	NA
GCA_002146465.1	RM	OTX19276.1	NA	NA	NA	NA	NA	NA	NA	NA	NA	1	RM_IIG	Non-abi	ASM214646v1	Bacillus thuringiensis serovar nigeriensis	Bacillus thuringiensis	NA	5367473	Scaffold	NA	NA	OTX19276.1	OTX19276.1	NA	NA	NA	NA	NA	NA	NA	NA	NA	NA	NA	NA	NA	NA	NA	NA	NA	NA	1	RM_IIG	Non-abi	NA	Bacillus thuringiensis serovar nigeriensis	Bacillus thuringiensis	NA
GCA_002146465.1	RM	OTX20456.1	OTX20457.1	OTX20458.1	NA	NA	NA	NA	NA	NA	NA	3	RM_I	Non-abi	ASM214646v1	Bacillus thuringiensis serovar nigeriensis	Bacillus thuringiensis	NA	5367473	Scaffold	NA	NA	OTX20456.1	OTX20458.1	NA	NA	NA	NA	NA	NA	NA	NA	NA	NA	NA	NA	NA	NA	NA	NA	NA	NA	1	RM_I	Non-abi	NA	Bacillus thuringiensis serovar nigeriensis	Bacillus thuringiensis	NA
[truncated: 15,294 more rows]
[truncated: 28 more columns]
