# Supplementary material for: Antiviral defence arsenal across members of the Bacillus cereus group
Source: Sci Rep. 2025 Feb 10;15:4958. doi: 10.1038/s41598-025-86748-8 (PMC11811056; doi:10.1038/s41598-025-86748-8)
Supplement: Supplementary file 9 — Supplementary Data 8. [file 41598_2025_86748_MOESM9_ESM.xlsx]

## Sheet: Sheet1
Assembly Accession	Novel type	prot 1	prot 2	prot 3	prot 4	prot 5	prot 6	prot 7	prot 8	prot 9	prot 10	genes_count	Novel subtype	Defense outcome	Assembly Name	Organism Name	GTDB Species	Assembly Stats Total Sequence Length	Assembly Level	system.number	seqid	sys_beg	sys_end	start_translated 1	start_translated 2	start_translated 3	start_translated 4	start_translated 5	start_translated 6	start_translated 7	start_translated 8	start_translated 9	end_translated 1	end_translated 2	end_translated 3	end_translated 4	end_translated 5	end_translated 6	end_translated 7	end_translated 8	end_translated 9	Score
GCF_031984465.1	Abi2DF	WP_088028302.1	NA	NA	NA	NA	NA	NA	NA	NA	NA	1	Abi2DF	Abi	ASM3198446v1	Bacillus mobilis	Bacillus mobilis	5310342	Scaffold	NA	NA	WP_088028302.1	WP_088028302.1	NA	NA	NA	NA	NA	NA	NA	NA	NA	NA	NA	NA	NA	NA	NA	NA	NA	NA	1
GCA_000832565.1	Abi2DF	AJH26206.1	NA	NA	NA	NA	NA	NA	NA	NA	NA	1	Abi2DF	Abi	ASM83256v1	Bacillus anthracis	Bacillus anthracis	5505665	Complete Genome	NA	NA	AJH26206.1	AJH26206.1	NA	NA	NA	NA	NA	NA	NA	NA	NA	NA	NA	NA	NA	NA	NA	NA	NA	NA	1
GCA_001277085.1	Abi2DF	KOR62649.1	NA	NA	NA	NA	NA	NA	NA	NA	NA	1	Abi2DF	Abi	BANT016-SEQ-1-ASM-1	Bacillus anthracis	Bacillus anthracis	5454873	Contig	NA	NA	KOR62649.1	KOR62649.1	NA	NA	NA	NA	NA	NA	NA	NA	NA	NA	NA	NA	NA	NA	NA	NA	NA	NA	1
GCA_000782895.1	Abi2DF	KGZ50940.1	NA	NA	NA	NA	NA	NA	NA	NA	NA	1	Abi2DF	Abi	ASM78289v1	Bacillus anthracis	Bacillus anthracis	5445547	Scaffold	NA	NA	KGZ50940.1	KGZ50940.1	NA	NA	NA	NA	NA	NA	NA	NA	NA	NA	NA	NA	NA	NA	NA	NA	NA	NA	1
GCA_000782905.1	Abi2DF	KGZ73776.1	NA	NA	NA	NA	NA	NA	NA	NA	NA	1	Abi2DF	Abi	ASM78290v1	Bacillus anthracis	Bacillus anthracis	5431066	Scaffold	NA	NA	KGZ73776.1	KGZ73776.1	NA	NA	NA	NA	NA	NA	NA	NA	NA	NA	NA	NA	NA	NA	NA	NA	NA	NA	1
GCA_004116025.1	Abi2DF	RXJ13606.1	NA	NA	NA	NA	NA	NA	NA	NA	NA	1	Abi2DF	Abi	ASM411602v1	Bacillus albus	Bacillus albus	5894466	Contig	NA	NA	RXJ13606.1	RXJ13606.1	NA	NA	NA	NA	NA	NA	NA	NA	NA	NA	NA	NA	NA	NA	NA	NA	NA	NA	1
GCF_900012555.1	Abi2DF	WP_003171532.1	NA	NA	NA	NA	NA	NA	NA	NA	NA	1	Abi2DF	Abi	ANSES_86	Bacillus anthracis	Bacillus anthracis	5245562	Contig	NA	NA	WP_003171532.1	WP_003171532.1	NA	NA	NA	NA	NA	NA	NA	NA	NA	NA	NA	NA	NA	NA	NA	NA	NA	NA	1
GCA_036620995.1	Abi2DF	MEF7555647.1	NA	NA	NA	NA	NA	NA	NA	NA	NA	1	Abi2DF	Abi	ASM3662099v1	Bacillus anthracis	Bacillus anthracis	5445938	Scaffold	NA	NA	MEF7555647.1	MEF7555647.1	NA	NA	NA	NA	NA	NA	NA	NA	NA	NA	NA	NA	NA	NA	NA	NA	NA	NA	1
GCA_000832635.1	Abi2DF	AJH43048.1	NA	NA	NA	NA	NA	NA	NA	NA	NA	1	Abi2DF	Abi	ASM83263v1	Bacillus anthracis str. Sterne	Bacillus anthracis	5409120	Complete Genome	NA	NA	AJH43048.1	AJH43048.1	NA	NA	NA	NA	NA	NA	NA	NA	NA	NA	NA	NA	NA	NA	NA	NA	NA	NA	1
GCA_004116035.1	Abi2DF	RXJ36797.1	NA	NA	NA	NA	NA	NA	NA	NA	NA	1	Abi2DF	Abi	ASM411603v1	Bacillus albus	Bacillus albus	5895657	Contig	NA	NA	RXJ36797.1	RXJ36797.1	NA	NA	NA	NA	NA	NA	NA	NA	NA	NA	NA	NA	NA	NA	NA	NA	NA	NA	1
GCA_000782955.1	Abi2DF	KGZ73780.1	NA	NA	NA	NA	NA	NA	NA	NA	NA	1	Abi2DF	Abi	ASM78295v1	Bacillus anthracis	Bacillus anthracis	5449304	Scaffold	NA	NA	KGZ73780.1	KGZ73780.1	NA	NA	NA	NA	NA	NA	NA	NA	NA	NA	NA	NA	NA	NA	NA	NA	NA	NA	1
GCA_000782975.1	Abi2DF	KGZ72571.1	NA	NA	NA	NA	NA	NA	NA	NA	NA	1	Abi2DF	Abi	ASM78297v1	Bacillus anthracis	Bacillus anthracis	5449617	Scaffold	NA	NA	KGZ72571.1	KGZ72571.1	NA	NA	NA	NA	NA	NA	NA	NA	NA	NA	NA	NA	NA	NA	NA	NA	NA	NA	1
GCA_000832665.1	Abi2DF	AJH48850.1	NA	NA	NA	NA	NA	NA	NA	NA	NA	1	Abi2DF	Abi	ASM83266v1	Bacillus anthracis	Bacillus anthracis	5491185	Complete Genome	NA	NA	AJH48850.1	AJH48850.1	NA	NA	NA	NA	NA	NA	NA	NA	NA	NA	NA	NA	NA	NA	NA	NA	NA	NA	1
GCA_029694875.1	Abi2DF	HDR4049402.1	NA	NA	NA	NA	NA	NA	NA	NA	NA	1	Abi2DF	Abi	PDT001640518.1	Bacillus anthracis	Bacillus anthracis	6047546	Contig	NA	NA	HDR4049402.1	HDR4049402.1	NA	NA	NA	NA	NA	NA	NA	NA	NA	NA	NA	NA	NA	NA	NA	NA	NA	NA	1
GCA_000021445.1	Abi2DF	ACP17821.1	NA	NA	NA	NA	NA	NA	NA	NA	NA	1	Abi2DF	Abi	ASM2144v1	Bacillus anthracis str. CDC 684	Bacillus anthracis	5506763	Complete Genome	NA	NA	ACP17821.1	ACP17821.1	NA	NA	NA	NA	NA	NA	NA	NA	NA	NA	NA	NA	NA	NA	NA	NA	NA	NA	1
GCA_036621045.1	Abi2DF	MEF7538858.1	NA	NA	NA	NA	NA	NA	NA	NA	NA	1	Abi2DF	Abi	ASM3662104v1	Bacillus anthracis	Bacillus anthracis	5445748	Scaffold	NA	NA	MEF7538858.1	MEF7538858.1	NA	NA	NA	NA	NA	NA	NA	NA	NA	NA	NA	NA	NA	NA	NA	NA	NA	NA	1
GCA_001278445.1	Abi2DF	KOS31396.1	NA	NA	NA	NA	NA	NA	NA	NA	NA	1	Abi2DF	Abi	ASM127844v1	Bacillus anthracis	Bacillus anthracis	5441630	Scaffold	NA	NA	KOS31396.1	KOS31396.1	NA	NA	NA	NA	NA	NA	NA	NA	NA	NA	NA	NA	NA	NA	NA	NA	NA	NA	1
GCA_000783215.1	Abi2DF	KHA44621.1	NA	NA	NA	NA	NA	NA	NA	NA	NA	1	Abi2DF	Abi	ASM78321v1	Bacillus anthracis	Bacillus anthracis	5443959	Scaffold	NA	NA	KHA44621.1	KHA44621.1	NA	NA	NA	NA	NA	NA	NA	NA	NA	NA	NA	NA	NA	NA	NA	NA	NA	NA	1
GCA_002555665.1	Abi2DF	PEM98367.1	NA	NA	NA	NA	NA	NA	NA	NA	NA	1	Abi2DF	Abi	ASM255566v1	Bacillus wiedmannii	Bacillus wiedmannii	5309062	Scaffold	NA	NA	PEM98367.1	PEM98367.1	NA	NA	NA	NA	NA	NA	NA	NA	NA	NA	NA	NA	NA	NA	NA	NA	NA	NA	1
GCA_000783015.1	Abi2DF	KGZ89587.1	NA	NA	NA	NA	NA	NA	NA	NA	NA	1	Abi2DF	Abi	ASM78301v1	Bacillus anthracis	Bacillus anthracis	5353374	Scaffold	NA	NA	KGZ89587.1	KGZ89587.1	NA	NA	NA	NA	NA	NA	NA	NA	NA	NA	NA	NA	NA	NA	NA	NA	NA	NA	1
GCA_036621055.1	Abi2DF	MEF7622862.1	NA	NA	NA	NA	NA	NA	NA	NA	NA	1	Abi2DF	Abi	ASM3662105v1	Bacillus anthracis	Bacillus anthracis	5444552	Scaffold	NA	NA	MEF7622862.1	MEF7622862.1	NA	NA	NA	NA	NA	NA	NA	NA	NA	NA	NA	NA	NA	NA	NA	NA	NA	NA	1
GCF_002277915.1	Abi2DF	WP_003171532.1	NA	NA	NA	NA	NA	NA	NA	NA	NA	1	Abi2DF	Abi	ASM227791v1	Bacillus anthracis	Bacillus anthracis	5546495	Complete Genome	NA	NA	WP_003171532.1	WP_003171532.1	NA	NA	NA	NA	NA	NA	NA	NA	NA	NA	NA	NA	NA	NA	NA	NA	NA	NA	1
GCA_000783035.1	Abi2DF	KGZ88739.1	NA	NA	NA	NA	NA	NA	NA	NA	NA	1	Abi2DF	Abi	ASM78303v1	Bacillus anthracis	Bacillus anthracis	5449595	Scaffold	NA	NA	KGZ88739.1	KGZ88739.1	NA	NA	NA	NA	NA	NA	NA	NA	NA	NA	NA	NA	NA	NA	NA	NA	NA	NA	1
GCA_036621095.1	Abi2DF	MEF7677041.1	NA	NA	NA	NA	NA	NA	NA	NA	NA	1	Abi2DF	Abi	ASM3662109v1	Bacillus anthracis	Bacillus anthracis	5485762	Scaffold	NA	NA	MEF7677041.1	MEF7677041.1	NA	NA	NA	NA	NA	NA	NA	NA	NA	NA	NA	NA	NA	NA	NA	NA	NA	NA	1
GCA_009669005.1	Abi2DF	MRR91998.1	NA	NA	NA	NA	NA	NA	NA	NA	NA	1	Abi2DF	Abi	ASM966900v1	Bacillus anthracis	Bacillus anthracis	5417873	Contig	NA	NA	MRR91998.1	MRR91998.1	NA	NA	NA	NA	NA	NA	NA	NA	NA	NA	NA	NA	NA	NA	NA	NA	NA	NA	1
GCA_000783055.1	Abi2DF	KHA05369.1	NA	NA	NA	NA	NA	NA	NA	NA	NA	1	Abi2DF	Abi	ASM78305v1	Bacillus anthracis	Bacillus anthracis	5449419	Scaffold	NA	NA	KHA05369.1	KHA05369.1	NA	NA	NA	NA	NA	NA	NA	NA	NA	NA	NA	NA	NA	NA	NA	NA	NA	NA	1
GCA_000008445.1	Abi2DF	AAT28793.2	NA	NA	NA	NA	NA	NA	NA	NA	NA	1	Abi2DF	Abi	ASM844v1	Bacillus anthracis str. 'Ames Ancestor'	Bacillus anthracis	5503926	Complete Genome	NA	NA	AAT28793.2	AAT28793.2	NA	NA	NA	NA	NA	NA	NA	NA	NA	NA	NA	NA	NA	NA	NA	NA	NA	NA	1
GCA_029695705.1	Abi2DF	HDR4311727.1	NA	NA	NA	NA	NA	NA	NA	NA	NA	1	Abi2DF	Abi	PDT001640460.1	Bacillus anthracis	Bacillus anthracis	5472032	Contig	NA	NA	HDR4311727.1	HDR4311727.1	NA	NA	NA	NA	NA	NA	NA	NA	NA	NA	NA	NA	NA	NA	NA	NA	NA	NA	1
GCA_029700725.1	Abi2DF	HDR5725027.1	NA	NA	NA	NA	NA	NA	NA	NA	NA	1	Abi2DF	Abi	PDT001183792.1	Bacillus anthracis	Bacillus anthracis	6274516	Contig	NA	NA	HDR5725027.1	HDR5725027.1	NA	NA	NA	NA	NA	NA	NA	NA	NA	NA	NA	NA	NA	NA	NA	NA	NA	NA	1
GCA_017814355.1	Abi2DF	MBP0759150.1	NA	NA	NA	NA	NA	NA	NA	NA	NA	1	Abi2DF	Abi	ASM1781435v1	Bacillus anthracis	Bacillus anthracis	5390703	Scaffold	NA	NA	MBP0759150.1	MBP0759150.1	NA	NA	NA	NA	NA	NA	NA	NA	NA	NA	NA	NA	NA	NA	NA	NA	NA	NA	1
GCA_000783075.1	Abi2DF	KHA05374.1	NA	NA	NA	NA	NA	NA	NA	NA	NA	1	Abi2DF	Abi	ASM78307v1	Bacillus anthracis	Bacillus anthracis	5450315	Scaffold	NA	NA	KHA05374.1	KHA05374.1	NA	NA	NA	NA	NA	NA	NA	NA	NA	NA	NA	NA	NA	NA	NA	NA	NA	NA	1
GCF_928858765.1	Abi2DF	WP_003171532.1	NA	NA	NA	NA	NA	NA	NA	NA	NA	1	Abi2DF	Abi	BA-C10-CHER	Bacillus anthracis	Bacillus anthracis	5506660	Contig	NA	NA	WP_003171532.1	WP_003171532.1	NA	NA	NA	NA	NA	NA	NA	NA	NA	NA	NA	NA	NA	NA	NA	NA	NA	NA	1
GCA_000783095.1	Abi2DF	KHA05101.1	NA	NA	NA	NA	NA	NA	NA	NA	NA	1	Abi2DF	Abi	ASM78309v1	Bacillus anthracis	Bacillus anthracis	5447483	Scaffold	NA	NA	KHA05101.1	KHA05101.1	NA	NA	NA	NA	NA	NA	NA	NA	NA	NA	NA	NA	NA	NA	NA	NA	NA	NA	1
GCA_900168355.1	Abi2DF	SLK20698.1	NA	NA	NA	NA	NA	NA	NA	NA	NA	1	Abi2DF	Abi	IMG-taxon 2710724122 annotated assembly	Bacillus toyonensis	Bacillus toyonensis	5422380	Scaffold	NA	NA	SLK20698.1	SLK20698.1	NA	NA	NA	NA	NA	NA	NA	NA	NA	NA	NA	NA	NA	NA	NA	NA	NA	NA	1
GCF_928865485.1	Abi2DF	WP_003171532.1	NA	NA	NA	NA	NA	NA	NA	NA	NA	1	Abi2DF	Abi	BA-D12-MEL	Bacillus anthracis	Bacillus anthracis	5506276	Contig	NA	NA	WP_003171532.1	WP_003171532.1	NA	NA	NA	NA	NA	NA	NA	NA	NA	NA	NA	NA	NA	NA	NA	NA	NA	NA	1
GCA_000291255.1	Abi2DF	EJR16193.1	NA	NA	NA	NA	NA	NA	NA	NA	NA	1	Abi2DF	Abi	Baci_cere_VD014_V1	Bacillus cereus VD014	Bacillus cereus	6204183	Scaffold	NA	NA	EJR16193.1	EJR16193.1	NA	NA	NA	NA	NA	NA	NA	NA	NA	NA	NA	NA	NA	NA	NA	NA	NA	NA	1
GCA_000783115.1	Abi2DF	KHA11879.1	NA	NA	NA	NA	NA	NA	NA	NA	NA	1	Abi2DF	Abi	ASM78311v1	Bacillus anthracis	Bacillus anthracis	5431934	Scaffold	NA	NA	KHA11879.1	KHA11879.1	NA	NA	NA	NA	NA	NA	NA	NA	NA	NA	NA	NA	NA	NA	NA	NA	NA	NA	1
GCF_900014375.1	Abi2DF	WP_003171532.1	NA	NA	NA	NA	NA	NA	NA	NA	NA	1	Abi2DF	Abi	ANSES_90	Bacillus anthracis	Bacillus anthracis	5426536	Contig	NA	NA	WP_003171532.1	WP_003171532.1	NA	NA	NA	NA	NA	NA	NA	NA	NA	NA	NA	NA	NA	NA	NA	NA	NA	NA	1
GCA_003063925.1	Abi2DF	PTR50119.1	NA	NA	NA	NA	NA	NA	NA	NA	NA	1	Abi2DF	Abi	ASM306392v1	Bacillus anthracis	Bacillus anthracis	5446408	Contig	NA	NA	PTR50119.1	PTR50119.1	NA	NA	NA	NA	NA	NA	NA	NA	NA	NA	NA	NA	NA	NA	NA	NA	NA	NA	1
GCA_000783135.1	Abi2DF	KHA13371.1	NA	NA	NA	NA	NA	NA	NA	NA	NA	1	Abi2DF	Abi	ASM78313v1	Bacillus anthracis	Bacillus anthracis	5443365	Scaffold	NA	NA	KHA13371.1	KHA13371.1	NA	NA	NA	NA	NA	NA	NA	NA	NA	NA	NA	NA	NA	NA	NA	NA	NA	NA	1
GCF_928869835.1	Abi2DF	WP_003171532.1	NA	NA	NA	NA	NA	NA	NA	NA	NA	1	Abi2DF	Abi	BA-C12-SU	Bacillus anthracis	Bacillus anthracis	5506662	Contig	NA	NA	WP_003171532.1	WP_003171532.1	NA	NA	NA	NA	NA	NA	NA	NA	NA	NA	NA	NA	NA	NA	NA	NA	NA	NA	1
GCA_002561565.1	Abi2DF	PFB23620.1	NA	NA	NA	NA	NA	NA	NA	NA	NA	1	Abi2DF	Abi	ASM256156v1	Bacillus cereus	Bacillus cereus	5185484	Scaffold	NA	NA	PFB23620.1	PFB23620.1	NA	NA	NA	NA	NA	NA	NA	NA	NA	NA	NA	NA	NA	NA	NA	NA	NA	NA	1
GCA_036620795.1	Abi2DF	MEF7502545.1	NA	NA	NA	NA	NA	NA	NA	NA	NA	1	Abi2DF	Abi	ASM3662079v1	Bacillus anthracis	Bacillus anthracis	5445116	Scaffold	NA	NA	MEF7502545.1	MEF7502545.1	NA	NA	NA	NA	NA	NA	NA	NA	NA	NA	NA	NA	NA	NA	NA	NA	NA	NA	1
GCA_029695105.1	Abi2DF	HDR4117952.1	NA	NA	NA	NA	NA	NA	NA	NA	NA	1	Abi2DF	Abi	PDT001640535.1	Bacillus anthracis	Bacillus anthracis	6271018	Contig	NA	NA	HDR4117952.1	HDR4117952.1	NA	NA	NA	NA	NA	NA	NA	NA	NA	NA	NA	NA	NA	NA	NA	NA	NA	NA	1
GCA_022220685.1	Abi2DF	UKW59360.1	NA	NA	NA	NA	NA	NA	NA	NA	NA	1	Abi2DF	Abi	ASM2222068v1	Bacillus anthracis	Bacillus anthracis	5486317	Complete Genome	NA	NA	UKW59360.1	UKW59360.1	NA	NA	NA	NA	NA	NA	NA	NA	NA	NA	NA	NA	NA	NA	NA	NA	NA	NA	1
GCA_000783155.1	Abi2DF	KHA17633.1	NA	NA	NA	NA	NA	NA	NA	NA	NA	1	Abi2DF	Abi	ASM78315v1	Bacillus anthracis	Bacillus anthracis	5296787	Scaffold	NA	NA	KHA17633.1	KHA17633.1	NA	NA	NA	NA	NA	NA	NA	NA	NA	NA	NA	NA	NA	NA	NA	NA	NA	NA	1
GCA_002550265.1	Abi2DF	PDY49559.1	NA	NA	NA	NA	NA	NA	NA	NA	NA	1	Abi2DF	Abi	ASM255026v1	Bacillus cereus	Bacillus cereus	6319341	Scaffold	NA	NA	PDY49559.1	PDY49559.1	NA	NA	NA	NA	NA	NA	NA	NA	NA	NA	NA	NA	NA	NA	NA	NA	NA	NA	1
GCF_018332495.1	Abi2DF	WP_212981787.1	NA	NA	NA	NA	NA	NA	NA	NA	NA	1	Abi2DF	Abi	ASM1833249v1	Bacillus paramobilis	Other	5862198	Contig	NA	NA	WP_212981787.1	WP_212981787.1	NA	NA	NA	NA	NA	NA	NA	NA	NA	NA	NA	NA	NA	NA	NA	NA	NA	NA	1
GCA_000783165.1	Abi2DF	KHA30172.1	NA	NA	NA	NA	NA	NA	NA	NA	NA	1	Abi2DF	Abi	ASM78316v1	Bacillus anthracis	Bacillus anthracis	5439151	Scaffold	NA	NA	KHA30172.1	KHA30172.1	NA	NA	NA	NA	NA	NA	NA	NA	NA	NA	NA	NA	NA	NA	NA	NA	NA	NA	1
GCA_026559735.1	Abi2DF	WAA48681.1	NA	NA	NA	NA	NA	NA	NA	NA	NA	1	Abi2DF	Abi	ASM2655973v1	Bacillus anthracis	Bacillus anthracis	5480422	Complete Genome	NA	NA	WAA48681.1	WAA48681.1	NA	NA	NA	NA	NA	NA	NA	NA	NA	NA	NA	NA	NA	NA	NA	NA	NA	NA	1
GCA_001273085.1	Abi2DF	KOM95055.1	NA	NA	NA	NA	NA	NA	NA	NA	NA	1	Abi2DF	Abi	BANT010-SEQ-1-ASM-1	Bacillus anthracis	Bacillus anthracis	5450989	Contig	NA	NA	KOM95055.1	KOM95055.1	NA	NA	NA	NA	NA	NA	NA	NA	NA	NA	NA	NA	NA	NA	NA	NA	NA	NA	1
GCA_000783195.1	Abi2DF	KHA34091.1	NA	NA	NA	NA	NA	NA	NA	NA	NA	1	Abi2DF	Abi	ASM78319v1	Bacillus anthracis	Bacillus anthracis	5433205	Scaffold	NA	NA	KHA34091.1	KHA34091.1	NA	NA	NA	NA	NA	NA	NA	NA	NA	NA	NA	NA	NA	NA	NA	NA	NA	NA	1
GCA_000833125.1	Abi2DF	AJI37225.1	NA	NA	NA	NA	NA	NA	NA	NA	NA	1	Abi2DF	Abi	ASM83312v1	Bacillus anthracis	Bacillus anthracis	5505775	Complete Genome	NA	NA	AJI37225.1	AJI37225.1	NA	NA	NA	NA	NA	NA	NA	NA	NA	NA	NA	NA	NA	NA	NA	NA	NA	NA	1
GCA_026689555.1	Abi2DF	MCY2923761.1	NA	NA	NA	NA	NA	NA	NA	NA	NA	1	Abi2DF	Abi	ASM2668955v1	Bacillus anthracis	Bacillus anthracis	5416293	Scaffold	NA	NA	MCY2923761.1	MCY2923761.1	NA	NA	NA	NA	NA	NA	NA	NA	NA	NA	NA	NA	NA	NA	NA	NA	NA	NA	1
GCA_003064015.1	Abi2DF	PTR48989.1	NA	NA	NA	NA	NA	NA	NA	NA	NA	1	Abi2DF	Abi	ASM306401v1	Bacillus anthracis	Bacillus anthracis	5456851	Contig	NA	NA	PTR48989.1	PTR48989.1	NA	NA	NA	NA	NA	NA	NA	NA	NA	NA	NA	NA	NA	NA	NA	NA	NA	NA	1
GCA_000742895.1	Abi2DF	AIK60958.1	NA	NA	NA	NA	NA	NA	NA	NA	NA	1	Abi2DF	Abi	ASM74289v1	Bacillus anthracis str. Vollum	Bacillus anthracis	5506189	Complete Genome	NA	NA	AIK60958.1	AIK60958.1	NA	NA	NA	NA	NA	NA	NA	NA	NA	NA	NA	NA	NA	NA	NA	NA	NA	NA	1
GCA_003064045.1	Abi2DF	PTR65357.1	NA	NA	NA	NA	NA	NA	NA	NA	NA	1	Abi2DF	Abi	ASM306404v1	Bacillus anthracis	Bacillus anthracis	5447432	Scaffold	NA	NA	PTR65357.1	PTR65357.1	NA	NA	NA	NA	NA	NA	NA	NA	NA	NA	NA	NA	NA	NA	NA	NA	NA	NA	1
GCA_001543225.1	Abi2DF	AMC02026.1	NA	NA	NA	NA	NA	NA	NA	NA	NA	1	Abi2DF	Abi	ASM154322v1	Bacillus anthracis	Bacillus anthracis	5503446	Complete Genome	NA	NA	AMC02026.1	AMC02026.1	NA	NA	NA	NA	NA	NA	NA	NA	NA	NA	NA	NA	NA	NA	NA	NA	NA	NA	1
GCA_000783235.1	Abi2DF	KHA41871.1	NA	NA	NA	NA	NA	NA	NA	NA	NA	1	Abi2DF	Abi	ASM78323v1	Bacillus anthracis	Bacillus anthracis	5499560	Scaffold	NA	NA	KHA41871.1	KHA41871.1	NA	NA	NA	NA	NA	NA	NA	NA	NA	NA	NA	NA	NA	NA	NA	NA	NA	NA	1
GCA_021390035.1	Abi2DF	UII50274.1	NA	NA	NA	NA	NA	NA	NA	NA	NA	1	Abi2DF	Abi	ASM2139003v1	Bacillus anthracis	Bacillus anthracis	5489977	Complete Genome	NA	NA	UII50274.1	UII50274.1	NA	NA	NA	NA	NA	NA	NA	NA	NA	NA	NA	NA	NA	NA	NA	NA	NA	NA	1
GCA_000143605.1	Abi2DF	ADK08086.1	NA	NA	NA	NA	NA	NA	NA	NA	NA	1	Abi2DF	Abi	ASM14360v1	Bacillus cereus biovar anthracis str. CI	Bacillus cereus	5486649	Complete Genome	NA	NA	ADK08086.1	ADK08086.1	NA	NA	NA	NA	NA	NA	NA	NA	NA	NA	NA	NA	NA	NA	NA	NA	NA	NA	1
GCA_000743805.1	Abi2DF	KFL80142.1	NA	NA	NA	NA	NA	NA	NA	NA	NA	1	Abi2DF	Abi	BDQ	Bacillus anthracis	Bacillus anthracis	5460923	Scaffold	NA	NA	KFL80142.1	KFL80142.1	NA	NA	NA	NA	NA	NA	NA	NA	NA	NA	NA	NA	NA	NA	NA	NA	NA	NA	1
GCA_000793525.1	Abi2DF	KHG63965.1	NA	NA	NA	NA	NA	NA	NA	NA	NA	1	Abi2DF	Abi	ASM79352v1	Bacillus anthracis	Bacillus anthracis	5451012	Scaffold	NA	NA	KHG63965.1	KHG63965.1	NA	NA	NA	NA	NA	NA	NA	NA	NA	NA	NA	NA	NA	NA	NA	NA	NA	NA	1
GCA_000793545.1	Abi2DF	KHG56407.1	NA	NA	NA	NA	NA	NA	NA	NA	NA	1	Abi2DF	Abi	ASM79354v1	Bacillus anthracis	Bacillus anthracis	5449259	Scaffold	NA	NA	KHG56407.1	KHG56407.1	NA	NA	NA	NA	NA	NA	NA	NA	NA	NA	NA	NA	NA	NA	NA	NA	NA	NA	1
GCA_036219465.1	Abi2DF	MED3684176.1	NA	NA	NA	NA	NA	NA	NA	NA	NA	1	Abi2DF	Abi	ASM3621946v1	Bacillus thuringiensis	Bacillus thuringiensis	6075878	Scaffold	NA	NA	MED3684176.1	MED3684176.1	NA	NA	NA	NA	NA	NA	NA	NA	NA	NA	NA	NA	NA	NA	NA	NA	NA	NA	1
GCA_000793565.1	Abi2DF	KHG60421.1	NA	NA	NA	NA	NA	NA	NA	NA	NA	1	Abi2DF	Abi	ASM79356v1	Bacillus anthracis	Bacillus anthracis	5450531	Scaffold	NA	NA	KHG60421.1	KHG60421.1	NA	NA	NA	NA	NA	NA	NA	NA	NA	NA	NA	NA	NA	NA	NA	NA	NA	NA	1
GCA_001272985.1	Abi2DF	KOM85181.1	NA	NA	NA	NA	NA	NA	NA	NA	NA	1	Abi2DF	Abi	BANT005-SEQ-1-ASM-1	Bacillus anthracis	Bacillus anthracis	5460829	Contig	NA	NA	KOM85181.1	KOM85181.1	NA	NA	NA	NA	NA	NA	NA	NA	NA	NA	NA	NA	NA	NA	NA	NA	NA	NA	1
GCA_036575385.1	Abi2DF	MEF3414744.1	NA	NA	NA	NA	NA	NA	NA	NA	NA	1	Abi2DF	Abi	ASM3657538v1	Bacillus anthracis	Bacillus anthracis	5443634	Scaffold	NA	NA	MEF3414744.1	MEF3414744.1	NA	NA	NA	NA	NA	NA	NA	NA	NA	NA	NA	NA	NA	NA	NA	NA	NA	NA	1
GCA_029695965.1	Abi2DF	HDR4369261.1	NA	NA	NA	NA	NA	NA	NA	NA	NA	1	Abi2DF	Abi	PDT001590943.1	Bacillus cereus	Bacillus cereus	6562297	Contig	NA	NA	HDR4369261.1	HDR4369261.1	NA	NA	NA	NA	NA	NA	NA	NA	NA	NA	NA	NA	NA	NA	NA	NA	NA	NA	1
GCA_001273005.1	Abi2DF	KOM75379.1	NA	NA	NA	NA	NA	NA	NA	NA	NA	1	Abi2DF	Abi	BANT006-SEQ-1-ASM-1	Bacillus anthracis	Bacillus anthracis	5459421	Contig	NA	NA	KOM75379.1	KOM75379.1	NA	NA	NA	NA	NA	NA	NA	NA	NA	NA	NA	NA	NA	NA	NA	NA	NA	NA	1
GCA_002559935.1	Abi2DF	PFC10969.1	NA	NA	NA	NA	NA	NA	NA	NA	NA	1	Abi2DF	Abi	ASM255993v1	Bacillus cereus	Bacillus cereus	5177916	Scaffold	NA	NA	PFC10969.1	PFC10969.1	NA	NA	NA	NA	NA	NA	NA	NA	NA	NA	NA	NA	NA	NA	NA	NA	NA	NA	1
GCA_000534935.2	Abi2DF	BBB75770.1	NA	NA	NA	NA	NA	NA	NA	NA	NA	1	Abi2DF	Abi	ASM53493v2	Bacillus anthracis	Bacillus anthracis	5495687	Complete Genome	NA	NA	BBB75770.1	BBB75770.1	NA	NA	NA	NA	NA	NA	NA	NA	NA	NA	NA	NA	NA	NA	NA	NA	NA	NA	1
GCA_029695265.1	Abi2DF	HDR4153631.1	NA	NA	NA	NA	NA	NA	NA	NA	NA	1	Abi2DF	Abi	PDT001640521.1	Bacillus anthracis	Bacillus anthracis	6080343	Contig	NA	NA	HDR4153631.1	HDR4153631.1	NA	NA	NA	NA	NA	NA	NA	NA	NA	NA	NA	NA	NA	NA	NA	NA	NA	NA	1
GCA_001273025.1	Abi2DF	KOM67640.1	NA	NA	NA	NA	NA	NA	NA	NA	NA	1	Abi2DF	Abi	BANT007-SEQ-1-ASM-1	Bacillus anthracis	Bacillus anthracis	5458454	Contig	NA	NA	KOM67640.1	KOM67640.1	NA	NA	NA	NA	NA	NA	NA	NA	NA	NA	NA	NA	NA	NA	NA	NA	NA	NA	1
GCA_000558965.1	Abi2DF	EVT89324.1	NA	NA	NA	NA	NA	NA	NA	NA	NA	1	Abi2DF	Abi	Ba8903G_1.0	Bacillus anthracis 8903-G	Bacillus anthracis	5504767	Chromosome	NA	NA	EVT89324.1	EVT89324.1	NA	NA	NA	NA	NA	NA	NA	NA	NA	NA	NA	NA	NA	NA	NA	NA	NA	NA	1
GCA_002568045.1	Abi2DF	PFT21590.1	NA	NA	NA	NA	NA	NA	NA	NA	NA	1	Abi2DF	Abi	ASM256804v1	Bacillus thuringiensis	Bacillus thuringiensis	6207885	Scaffold	NA	NA	PFT21590.1	PFT21590.1	NA	NA	NA	NA	NA	NA	NA	NA	NA	NA	NA	NA	NA	NA	NA	NA	NA	NA	1
GCF_900011745.1	Abi2DF	WP_003171532.1	NA	NA	NA	NA	NA	NA	NA	NA	NA	1	Abi2DF	Abi	ANSES_94	Bacillus anthracis	Bacillus anthracis	5440143	Contig	NA	NA	WP_003171532.1	WP_003171532.1	NA	NA	NA	NA	NA	NA	NA	NA	NA	NA	NA	NA	NA	NA	NA	NA	NA	NA	1
GCA_029702915.1	Abi2DF	HDR6253971.1	NA	NA	NA	NA	NA	NA	NA	NA	NA	1	Abi2DF	Abi	PDT001182831.1	Bacillus cereus biovar anthracis	Bacillus cereus	5856105	Contig	NA	NA	HDR6253971.1	HDR6253971.1	NA	NA	NA	NA	NA	NA	NA	NA	NA	NA	NA	NA	NA	NA	NA	NA	NA	NA	1
GCA_000831505.1	Abi2DF	AJG32299.1	NA	NA	NA	NA	NA	NA	NA	NA	NA	1	Abi2DF	Abi	ASM83150v1	Bacillus anthracis	Bacillus anthracis	5503895	Chromosome	NA	NA	AJG32299.1	AJG32299.1	NA	NA	NA	NA	NA	NA	NA	NA	NA	NA	NA	NA	NA	NA	NA	NA	NA	NA	1
GCA_001273045.1	Abi2DF	KOM79365.1	NA	NA	NA	NA	NA	NA	NA	NA	NA	1	Abi2DF	Abi	BANT008-SEQ-1-ASM-1	Bacillus anthracis	Bacillus anthracis	5459622	Contig	NA	NA	KOM79365.1	KOM79365.1	NA	NA	NA	NA	NA	NA	NA	NA	NA	NA	NA	NA	NA	NA	NA	NA	NA	NA	1
GCF_003045745.2	Abi2DF	WP_003171532.1	NA	NA	NA	NA	NA	NA	NA	NA	NA	1	Abi2DF	Abi	ASM304574v2	Bacillus anthracis	Bacillus anthracis	5461108	Scaffold	NA	NA	WP_003171532.1	WP_003171532.1	NA	NA	NA	NA	NA	NA	NA	NA	NA	NA	NA	NA	NA	NA	NA	NA	NA	NA	1
GCA_001273065.1	Abi2DF	KOM60970.1	NA	NA	NA	NA	NA	NA	NA	NA	NA	1	Abi2DF	Abi	BANT009-SEQ-1-ASM-1	Bacillus anthracis	Bacillus anthracis	5450605	Contig	NA	NA	KOM60970.1	KOM60970.1	NA	NA	NA	NA	NA	NA	NA	NA	NA	NA	NA	NA	NA	NA	NA	NA	NA	NA	1
GCA_036620805.1	Abi2DF	MEF7608898.1	NA	NA	NA	NA	NA	NA	NA	NA	NA	1	Abi2DF	Abi	ASM3662080v1	Bacillus anthracis	Bacillus anthracis	5439935	Scaffold	NA	NA	MEF7608898.1	MEF7608898.1	NA	NA	NA	NA	NA	NA	NA	NA	NA	NA	NA	NA	NA	NA	NA	NA	NA	NA	1
GCA_002567275.1	Abi2DF	PFS65956.1	NA	NA	NA	NA	NA	NA	NA	NA	NA	1	Abi2DF	Abi	ASM256727v1	Bacillus cereus	Bacillus cereus	5706062	Scaffold	NA	NA	PFS65956.1	PFS65956.1	NA	NA	NA	NA	NA	NA	NA	NA	NA	NA	NA	NA	NA	NA	NA	NA	NA	NA	1
GCA_000833065.1	Abi2DF	AJH91444.1	NA	NA	NA	NA	NA	NA	NA	NA	NA	1	Abi2DF	Abi	ASM83306v1	Bacillus anthracis	Bacillus anthracis	5503972	Complete Genome	NA	NA	AJH91444.1	AJH91444.1	NA	NA	NA	NA	NA	NA	NA	NA	NA	NA	NA	NA	NA	NA	NA	NA	NA	NA	1
GCA_022221185.1	Abi2DF	UKX86759.1	NA	NA	NA	NA	NA	NA	NA	NA	NA	1	Abi2DF	Abi	ASM2222118v1	Bacillus anthracis	Bacillus anthracis	5558273	Complete Genome	NA	NA	UKX86759.1	UKX86759.1	NA	NA	NA	NA	NA	NA	NA	NA	NA	NA	NA	NA	NA	NA	NA	NA	NA	NA	1
GCA_029694905.1	Abi2DF	HDR4032106.1	NA	NA	NA	NA	NA	NA	NA	NA	NA	1	Abi2DF	Abi	PDT001640524.1	Bacillus anthracis	Bacillus anthracis	5853297	Contig	NA	NA	HDR4032106.1	HDR4032106.1	NA	NA	NA	NA	NA	NA	NA	NA	NA	NA	NA	NA	NA	NA	NA	NA	NA	NA	1
GCA_000832425.1	Abi2DF	AJG62330.1	NA	NA	NA	NA	NA	NA	NA	NA	NA	1	Abi2DF	Abi	ASM83242v1	Bacillus anthracis	Bacillus anthracis	5403381	Complete Genome	NA	NA	AJG62330.1	AJG62330.1	NA	NA	NA	NA	NA	NA	NA	NA	NA	NA	NA	NA	NA	NA	NA	NA	NA	NA	1
GCA_000585275.1	Abi2DF	EXJ17309.1	NA	NA	NA	NA	NA	NA	NA	NA	NA	1	Abi2DF	Abi	95014 de novo assembly	Bacillus anthracis str. 95014	Bacillus anthracis	5336801	Contig	NA	NA	EXJ17309.1	EXJ17309.1	NA	NA	NA	NA	NA	NA	NA	NA	NA	NA	NA	NA	NA	NA	NA	NA	NA	NA	1
GCA_001273105.1	Abi2DF	KON07308.1	NA	NA	NA	NA	NA	NA	NA	NA	NA	1	Abi2DF	Abi	BANT012-SEQ-1-ASM-1	Bacillus anthracis	Bacillus anthracis	5460763	Contig	NA	NA	KON07308.1	KON07308.1	NA	NA	NA	NA	NA	NA	NA	NA	NA	NA	NA	NA	NA	NA	NA	NA	NA	NA	1
GCA_000832445.1	Abi2DF	AJG79833.1	NA	NA	NA	NA	NA	NA	NA	NA	NA	1	Abi2DF	Abi	ASM83244v1	Bacillus anthracis	Bacillus anthracis	5506626	Complete Genome	NA	NA	AJG79833.1	AJG79833.1	NA	NA	NA	NA	NA	NA	NA	NA	NA	NA	NA	NA	NA	NA	NA	NA	NA	NA	1
GCA_001273125.1	Abi2DF	KON14867.1	NA	NA	NA	NA	NA	NA	NA	NA	NA	1	Abi2DF	Abi	BANT013-SEQ-1-ASM-1	Bacillus anthracis	Bacillus anthracis	5458728	Contig	NA	NA	KON14867.1	KON14867.1	NA	NA	NA	NA	NA	NA	NA	NA	NA	NA	NA	NA	NA	NA	NA	NA	NA	NA	1
GCA_002564835.1	Abi2DF	PFL46663.1	NA	NA	NA	NA	NA	NA	NA	NA	NA	1	Abi2DF	Abi	ASM256483v1	Bacillus cereus	Bacillus cereus	6077879	Scaffold	NA	NA	PFL46663.1	PFL46663.1	NA	NA	NA	NA	NA	NA	NA	NA	NA	NA	NA	NA	NA	NA	NA	NA	NA	NA	1
GCA_001273145.1	Abi2DF	KON22479.1	NA	NA	NA	NA	NA	NA	NA	NA	NA	1	Abi2DF	Abi	BANT014-SEQ-1-ASM-1	Bacillus anthracis	Bacillus anthracis	5477942	Contig	NA	NA	KON22479.1	KON22479.1	NA	NA	NA	NA	NA	NA	NA	NA	NA	NA	NA	NA	NA	NA	NA	NA	NA	NA	1
GCA_017814005.1	Abi2DF	MBP0911201.1	NA	NA	NA	NA	NA	NA	NA	NA	NA	1	Abi2DF	Abi	ASM1781400v1	Bacillus anthracis	Bacillus anthracis	5447059	Scaffold	NA	NA	MBP0911201.1	MBP0911201.1	NA	NA	NA	NA	NA	NA	NA	NA	NA	NA	NA	NA	NA	NA	NA	NA	NA	NA	1
GCA_036620915.1	Abi2DF	MEF7521992.1	NA	NA	NA	NA	NA	NA	NA	NA	NA	1	Abi2DF	Abi	ASM3662091v1	Bacillus anthracis	Bacillus anthracis	5447952	Scaffold	NA	NA	MEF7521992.1	MEF7521992.1	NA	NA	NA	NA	NA	NA	NA	NA	NA	NA	NA	NA	NA	NA	NA	NA	NA	NA	1
GCA_029636605.1	Abi2DF	WFN73698.1	NA	NA	NA	NA	NA	NA	NA	NA	NA	1	Abi2DF	Abi	ASM2963660v1	Bacillus anthracis	Bacillus anthracis	5496056	Complete Genome	NA	NA	WFN73698.1	WFN73698.1	NA	NA	NA	NA	NA	NA	NA	NA	NA	NA	NA	NA	NA	NA	NA	NA	NA	NA	1
GCA_022221305.1	Abi2DF	UKY18649.1	NA	NA	NA	NA	NA	NA	NA	NA	NA	1	Abi2DF	Abi	ASM2222130v1	Bacillus anthracis	Bacillus anthracis	5486304	Complete Genome	NA	NA	UKY18649.1	UKY18649.1	NA	NA	NA	NA	NA	NA	NA	NA	NA	NA	NA	NA	NA	NA	NA	NA	NA	NA	1
GCA_022014755.1	Abi2DF	UKJ33001.1	NA	NA	NA	NA	NA	NA	NA	NA	NA	1	Abi2DF	Abi	ASM2201475v1	Bacillus anthracis	Bacillus anthracis	5505963	Complete Genome	NA	NA	UKJ33001.1	UKJ33001.1	NA	NA	NA	NA	NA	NA	NA	NA	NA	NA	NA	NA	NA	NA	NA	NA	NA	NA	1
GCA_036246045.1	Abi2DF	GEU10292.1	NA	NA	NA	NA	NA	NA	NA	NA	NA	1	Abi2DF	Abi	ASM3624604v1	Bacillus anthracis	Bacillus anthracis	5461260	Scaffold	NA	NA	GEU10292.1	GEU10292.1	NA	NA	NA	NA	NA	NA	NA	NA	NA	NA	NA	NA	NA	NA	NA	NA	NA	NA	1
GCA_000832505.1	Abi2DF	AJG85642.1	NA	NA	NA	NA	NA	NA	NA	NA	NA	1	Abi2DF	Abi	ASM83250v1	Bacillus anthracis	Bacillus anthracis	5498337	Complete Genome	NA	NA	AJG85642.1	AJG85642.1	NA	NA	NA	NA	NA	NA	NA	NA	NA	NA	NA	NA	NA	NA	NA	NA	NA	NA	1
GCA_036620935.1	Abi2DF	MEF7582271.1	NA	NA	NA	NA	NA	NA	NA	NA	NA	1	Abi2DF	Abi	ASM3662093v1	Bacillus anthracis	Bacillus anthracis	5446556	Scaffold	NA	NA	MEF7582271.1	MEF7582271.1	NA	NA	NA	NA	NA	NA	NA	NA	NA	NA	NA	NA	NA	NA	NA	NA	NA	NA	1
GCA_001276995.1	Abi2DF	KOR67248.1	NA	NA	NA	NA	NA	NA	NA	NA	NA	1	Abi2DF	Abi	BANT015-SEQ-1-ASM-1	Bacillus anthracis	Bacillus anthracis	5458030	Contig	NA	NA	KOR67248.1	KOR67248.1	NA	NA	NA	NA	NA	NA	NA	NA	NA	NA	NA	NA	NA	NA	NA	NA	NA	NA	1
GCF_000697535.2	Abi2DF	WP_003171532.1	NA	NA	NA	NA	NA	NA	NA	NA	NA	1	Abi2DF	Abi	ASM69753v2	Bacillus anthracis	Bacillus anthracis	5446472	Scaffold	NA	NA	WP_003171532.1	WP_003171532.1	NA	NA	NA	NA	NA	NA	NA	NA	NA	NA	NA	NA	NA	NA	NA	NA	NA	NA	1
GCA_000986935.1	Abi2DF	KKM32977.1	NA	NA	NA	NA	NA	NA	NA	NA	NA	1	Abi2DF	Abi	BANT002-SEQ-3-ASM-1	Bacillus anthracis	Bacillus anthracis	5459872	Scaffold	NA	NA	KKM32977.1	KKM32977.1	NA	NA	NA	NA	NA	NA	NA	NA	NA	NA	NA	NA	NA	NA	NA	NA	NA	NA	1
GCA_036246065.1	Abi2DF	GEU27205.1	NA	NA	NA	NA	NA	NA	NA	NA	NA	1	Abi2DF	Abi	ASM3624606v1	Bacillus anthracis	Bacillus anthracis	5449382	Scaffold	NA	NA	GEU27205.1	GEU27205.1	NA	NA	NA	NA	NA	NA	NA	NA	NA	NA	NA	NA	NA	NA	NA	NA	NA	NA	1
GCA_029694795.1	Abi2DF	HDR3998144.1	NA	NA	NA	NA	NA	NA	NA	NA	NA	1	Abi2DF	Abi	PDT001640536.1	Bacillus anthracis	Bacillus anthracis	5800030	Contig	NA	NA	HDR3998144.1	HDR3998144.1	NA	NA	NA	NA	NA	NA	NA	NA	NA	NA	NA	NA	NA	NA	NA	NA	NA	NA	1
GCA_036575555.1	Abi2DF	MEF3364882.1	NA	NA	NA	NA	NA	NA	NA	NA	NA	1	Abi2DF	Abi	ASM3657555v1	Bacillus anthracis	Bacillus anthracis	5444761	Scaffold	NA	NA	MEF3364882.1	MEF3364882.1	NA	NA	NA	NA	NA	NA	NA	NA	NA	NA	NA	NA	NA	NA	NA	NA	NA	NA	1
GCA_003386775.1	Abi2DF	REF40784.1	NA	NA	NA	NA	NA	NA	NA	NA	NA	1	Abi2DF	Abi	ASM338677v1	Bacillus mycoides	Bacillus mycoides	5794236	Scaffold	NA	NA	REF40784.1	REF40784.1	NA	NA	NA	NA	NA	NA	NA	NA	NA	NA	NA	NA	NA	NA	NA	NA	NA	NA	1
GCA_000740925.2	Abi2DF	OKA51121.1	NA	NA	NA	NA	NA	NA	NA	NA	NA	1	Abi2DF	Abi	ASM74092v2	Bacillus anthracis	Bacillus anthracis	5361934	Scaffold	NA	NA	OKA51121.1	OKA51121.1	NA	NA	NA	NA	NA	NA	NA	NA	NA	NA	NA	NA	NA	NA	NA	NA	NA	NA	1
GCA_027711685.1	Abi2DF	MDA1887238.1	NA	NA	NA	NA	NA	NA	NA	NA	NA	1	Abi2DF	Abi	ASM2771168v1	Bacillus cereus group sp. BY105LC	Other	5471473	Contig	NA	NA	MDA1887238.1	MDA1887238.1	NA	NA	NA	NA	NA	NA	NA	NA	NA	NA	NA	NA	NA	NA	NA	NA	NA	NA	1
GCA_000292565.1	Abi2DF	EJT17089.1	NA	NA	NA	NA	NA	NA	NA	NA	NA	1	Abi2DF	Abi	ASM29256v1	Bacillus anthracis str. UR-1	Bacillus anthracis	5446610	Contig	NA	NA	EJT17089.1	EJT17089.1	NA	NA	NA	NA	NA	NA	NA	NA	NA	NA	NA	NA	NA	NA	NA	NA	NA	NA	1
GCA_002560325.1	Abi2DF	PFD21557.1	NA	NA	NA	NA	NA	NA	NA	NA	NA	1	Abi2DF	Abi	ASM256032v1	Bacillus cereus	Bacillus cereus	5183233	Scaffold	NA	NA	PFD21557.1	PFD21557.1	NA	NA	NA	NA	NA	NA	NA	NA	NA	NA	NA	NA	NA	NA	NA	NA	NA	NA	1
GCA_001278435.1	Abi2DF	KOS23506.1	NA	NA	NA	NA	NA	NA	NA	NA	NA	1	Abi2DF	Abi	ASM127843v1	Bacillus anthracis	Bacillus anthracis	5356744	Scaffold	NA	NA	KOS23506.1	KOS23506.1	NA	NA	NA	NA	NA	NA	NA	NA	NA	NA	NA	NA	NA	NA	NA	NA	NA	NA	1
GCF_900013465.1	Abi2DF	WP_003171532.1	NA	NA	NA	NA	NA	NA	NA	NA	NA	1	Abi2DF	Abi	ANSES_101	Bacillus anthracis	Bacillus anthracis	5439211	Contig	NA	NA	WP_003171532.1	WP_003171532.1	NA	NA	NA	NA	NA	NA	NA	NA	NA	NA	NA	NA	NA	NA	NA	NA	NA	NA	1
GCA_004116065.1	Abi2DF	RXJ54360.1	NA	NA	NA	NA	NA	NA	NA	NA	NA	1	Abi2DF	Abi	ASM411606v1	Bacillus albus	Bacillus albus	5893508	Contig	NA	NA	RXJ54360.1	RXJ54360.1	NA	NA	NA	NA	NA	NA	NA	NA	NA	NA	NA	NA	NA	NA	NA	NA	NA	NA	1
GCA_036620835.1	Abi2DF	MEF7632829.1	NA	NA	NA	NA	NA	NA	NA	NA	NA	1	Abi2DF	Abi	ASM3662083v1	Bacillus anthracis	Bacillus anthracis	5445505	Scaffold	NA	NA	MEF7632829.1	MEF7632829.1	NA	NA	NA	NA	NA	NA	NA	NA	NA	NA	NA	NA	NA	NA	NA	NA	NA	NA	1
GCA_000832725.1	Abi2DF	AJH54529.1	NA	NA	NA	NA	NA	NA	NA	NA	NA	1	Abi2DF	Abi	ASM83272v1	Bacillus anthracis	Bacillus anthracis	5487255	Complete Genome	NA	NA	AJH54529.1	AJH54529.1	NA	NA	NA	NA	NA	NA	NA	NA	NA	NA	NA	NA	NA	NA	NA	NA	NA	NA	1
GCA_000295695.2	Abi2DF	QHD25287.1	NA	NA	NA	NA	NA	NA	NA	NA	NA	1	Abi2DF	Abi	ASM29569v2	Bacillus anthracis str. BF1	Bacillus anthracis	5490208	Complete Genome	NA	NA	QHD25287.1	QHD25287.1	NA	NA	NA	NA	NA	NA	NA	NA	NA	NA	NA	NA	NA	NA	NA	NA	NA	NA	1
GCA_000832745.1	Abi2DF	AJH37449.1	NA	NA	NA	NA	NA	NA	NA	NA	NA	1	Abi2DF	Abi	ASM83274v1	Bacillus anthracis	Bacillus anthracis	5489869	Complete Genome	NA	NA	AJH37449.1	AJH37449.1	NA	NA	NA	NA	NA	NA	NA	NA	NA	NA	NA	NA	NA	NA	NA	NA	NA	NA	1
GCA_006742565.1	Abi2DF	BBK99626.1	NA	NA	NA	NA	NA	NA	NA	NA	NA	1	Abi2DF	Abi	ASM674256v1	Bacillus anthracis	Bacillus anthracis	5486226	Complete Genome	NA	NA	BBK99626.1	BBK99626.1	NA	NA	NA	NA	NA	NA	NA	NA	NA	NA	NA	NA	NA	NA	NA	NA	NA	NA	1
GCF_900014335.1	Abi2DF	WP_003171532.1	NA	NA	NA	NA	NA	NA	NA	NA	NA	1	Abi2DF	Abi	ANSES_118	Bacillus anthracis	Bacillus anthracis	5441381	Contig	NA	NA	WP_003171532.1	WP_003171532.1	NA	NA	NA	NA	NA	NA	NA	NA	NA	NA	NA	NA	NA	NA	NA	NA	NA	NA	1
GCA_004116085.1	Abi2DF	RXJ26854.1	NA	NA	NA	NA	NA	NA	NA	NA	NA	1	Abi2DF	Abi	ASM411608v1	Bacillus albus	Bacillus albus	5895808	Contig	NA	NA	RXJ26854.1	RXJ26854.1	NA	NA	NA	NA	NA	NA	NA	NA	NA	NA	NA	NA	NA	NA	NA	NA	NA	NA	1
GCA_036851695.1	Abi2DF	MEG7915765.1	NA	NA	NA	NA	NA	NA	NA	NA	NA	1	Abi2DF	Abi	ASM3685169v1	Bacillus paranthracis	Bacillus paranthracis	5452265	Contig	NA	NA	MEG7915765.1	MEG7915765.1	NA	NA	NA	NA	NA	NA	NA	NA	NA	NA	NA	NA	NA	NA	NA	NA	NA	NA	1
GCA_002558555.1	Abi2DF	PER43295.1	NA	NA	NA	NA	NA	NA	NA	NA	NA	1	Abi2DF	Abi	ASM255855v1	Bacillus thuringiensis	Bacillus thuringiensis	5925878	Scaffold	NA	NA	PER43295.1	PER43295.1	NA	NA	NA	NA	NA	NA	NA	NA	NA	NA	NA	NA	NA	NA	NA	NA	NA	NA	1
GCA_004116415.1	Abi2DF	RXJ23247.1	NA	NA	NA	NA	NA	NA	NA	NA	NA	1	Abi2DF	Abi	ASM411641v1	Bacillus albus	Bacillus albus	5895319	Contig	NA	NA	RXJ23247.1	RXJ23247.1	NA	NA	NA	NA	NA	NA	NA	NA	NA	NA	NA	NA	NA	NA	NA	NA	NA	NA	1
GCF_900014345.1	Abi2DF	WP_003171532.1	NA	NA	NA	NA	NA	NA	NA	NA	NA	1	Abi2DF	Abi	ANSES_122	Bacillus anthracis	Bacillus anthracis	5442134	Contig	NA	NA	WP_003171532.1	WP_003171532.1	NA	NA	NA	NA	NA	NA	NA	NA	NA	NA	NA	NA	NA	NA	NA	NA	NA	NA	1
GCA_029636405.1	Abi2DF	WFN68423.1	NA	NA	NA	NA	NA	NA	NA	NA	NA	1	Abi2DF	Abi	ASM2963640v1	Bacillus anthracis	Bacillus anthracis	5496011	Complete Genome	NA	NA	WFN68423.1	WFN68423.1	NA	NA	NA	NA	NA	NA	NA	NA	NA	NA	NA	NA	NA	NA	NA	NA	NA	NA	1
GCA_026559795.1	Abi2DF	WAA64249.1	NA	NA	NA	NA	NA	NA	NA	NA	NA	1	Abi2DF	Abi	ASM2655979v1	Bacillus anthracis	Bacillus anthracis	5482710	Complete Genome	NA	NA	WAA64249.1	WAA64249.1	NA	NA	NA	NA	NA	NA	NA	NA	NA	NA	NA	NA	NA	NA	NA	NA	NA	NA	1
GCA_029695205.1	Abi2DF	HDR4130054.1	NA	NA	NA	NA	NA	NA	NA	NA	NA	1	Abi2DF	Abi	PDT001640525.1	Bacillus anthracis	Bacillus anthracis	6203481	Contig	NA	NA	HDR4130054.1	HDR4130054.1	NA	NA	NA	NA	NA	NA	NA	NA	NA	NA	NA	NA	NA	NA	NA	NA	NA	NA	1
GCA_000832785.1	Abi2DF	AJH97129.1	NA	NA	NA	NA	NA	NA	NA	NA	NA	1	Abi2DF	Abi	ASM83278v1	Bacillus anthracis str. V770-NP-1R	Bacillus anthracis	5410397	Complete Genome	NA	NA	AJH97129.1	AJH97129.1	NA	NA	NA	NA	NA	NA	NA	NA	NA	NA	NA	NA	NA	NA	NA	NA	NA	NA	1
GCA_029694245.1	Abi2DF	HDR3874692.1	NA	NA	NA	NA	NA	NA	NA	NA	NA	1	Abi2DF	Abi	PDT001649508.1	Bacillus anthracis	Bacillus anthracis	5553967	Contig	NA	NA	HDR3874692.1	HDR3874692.1	NA	NA	NA	NA	NA	NA	NA	NA	NA	NA	NA	NA	NA	NA	NA	NA	NA	NA	1
GCA_029695225.1	Abi2DF	HDR4195223.1	NA	NA	NA	NA	NA	NA	NA	NA	NA	1	Abi2DF	Abi	PDT001640523.1	Bacillus anthracis	Bacillus anthracis	6030956	Contig	NA	NA	HDR4195223.1	HDR4195223.1	NA	NA	NA	NA	NA	NA	NA	NA	NA	NA	NA	NA	NA	NA	NA	NA	NA	NA	1
GCA_000986915.1	Abi2DF	KKM39497.1	NA	NA	NA	NA	NA	NA	NA	NA	NA	1	Abi2DF	Abi	BANT001-SEQ-3-ASM-1	Bacillus anthracis	Bacillus anthracis	5458264	Contig	NA	NA	KKM39497.1	KKM39497.1	NA	NA	NA	NA	NA	NA	NA	NA	NA	NA	NA	NA	NA	NA	NA	NA	NA	NA	1
GCA_029636705.1	Abi2DF	WFN78985.1	NA	NA	NA	NA	NA	NA	NA	NA	NA	1	Abi2DF	Abi	ASM2963670v1	Bacillus anthracis	Bacillus anthracis	5496053	Complete Genome	NA	NA	WFN78985.1	WFN78985.1	NA	NA	NA	NA	NA	NA	NA	NA	NA	NA	NA	NA	NA	NA	NA	NA	NA	NA	1
GCA_000732465.1	Abi2DF	KEY92329.1	NA	NA	NA	NA	NA	NA	NA	NA	NA	1	Abi2DF	Abi	ASM73246v1	Bacillus anthracis str. Carbosap	Bacillus anthracis	5407671	Scaffold	NA	NA	KEY92329.1	KEY92329.1	NA	NA	NA	NA	NA	NA	NA	NA	NA	NA	NA	NA	NA	NA	NA	NA	NA	NA	1
GCF_000167235.1	Abi2DF	WP_000337109.1	NA	NA	NA	NA	NA	NA	NA	NA	NA	1	Abi2DF	Abi	ASM16723v1	Bacillus anthracis str. CNEVA-9066	Bacillus anthracis	5488676	Scaffold	NA	NA	WP_000337109.1	WP_000337109.1	NA	NA	NA	NA	NA	NA	NA	NA	NA	NA	NA	NA	NA	NA	NA	NA	NA	NA	1
GCA_029695045.1	Abi2DF	HDR4101359.1	NA	NA	NA	NA	NA	NA	NA	NA	NA	1	Abi2DF	Abi	PDT001640499.1	Bacillus anthracis	Bacillus anthracis	5822852	Contig	NA	NA	HDR4101359.1	HDR4101359.1	NA	NA	NA	NA	NA	NA	NA	NA	NA	NA	NA	NA	NA	NA	NA	NA	NA	NA	1
GCA_022221085.1	Abi2DF	UKX60184.1	NA	NA	NA	NA	NA	NA	NA	NA	NA	1	Abi2DF	Abi	ASM2222108v1	Bacillus anthracis str. BF1	Bacillus anthracis	5490208	Complete Genome	NA	NA	UKX60184.1	UKX60184.1	NA	NA	NA	NA	NA	NA	NA	NA	NA	NA	NA	NA	NA	NA	NA	NA	NA	NA	1
GCA_027711545.1	Abi2DF	MDA1843987.1	NA	NA	NA	NA	NA	NA	NA	NA	NA	1	Abi2DF	Abi	ASM2771154v1	Bacillus cereus	Bacillus cereus	5211287	Contig	NA	NA	MDA1843987.1	MDA1843987.1	NA	NA	NA	NA	NA	NA	NA	NA	NA	NA	NA	NA	NA	NA	NA	NA	NA	NA	1
GCA_000832965.1	Abi2DF	AJH85662.1	NA	NA	NA	NA	NA	NA	NA	NA	NA	1	Abi2DF	Abi	ASM83296v1	Bacillus anthracis	Bacillus anthracis	5601083	Complete Genome	NA	NA	AJH85662.1	AJH85662.1	NA	NA	NA	NA	NA	NA	NA	NA	NA	NA	NA	NA	NA	NA	NA	NA	NA	NA	1
GCA_029702855.1	Abi2DF	HDR6230842.1	NA	NA	NA	NA	NA	NA	NA	NA	NA	1	Abi2DF	Abi	PDT001182833.1	Bacillus cereus biovar anthracis	Bacillus cereus	5857479	Contig	NA	NA	HDR6230842.1	HDR6230842.1	NA	NA	NA	NA	NA	NA	NA	NA	NA	NA	NA	NA	NA	NA	NA	NA	NA	NA	1
GCA_036620955.1	Abi2DF	MEF7550368.1	NA	NA	NA	NA	NA	NA	NA	NA	NA	1	Abi2DF	Abi	ASM3662095v1	Bacillus anthracis	Bacillus anthracis	5454991	Scaffold	NA	NA	MEF7550368.1	MEF7550368.1	NA	NA	NA	NA	NA	NA	NA	NA	NA	NA	NA	NA	NA	NA	NA	NA	NA	NA	1
GCA_026559755.1	Abi2DF	WAA53967.1	NA	NA	NA	NA	NA	NA	NA	NA	NA	1	Abi2DF	Abi	ASM2655975v1	Bacillus anthracis	Bacillus anthracis	5406662	Complete Genome	NA	NA	WAA53967.1	WAA53967.1	NA	NA	NA	NA	NA	NA	NA	NA	NA	NA	NA	NA	NA	NA	NA	NA	NA	NA	1
GCA_001654475.1	Abi2DF	ANH84224.1	NA	NA	NA	NA	NA	NA	NA	NA	NA	1	Abi2DF	Abi	ASM165447v1	Bacillus anthracis	Bacillus anthracis	5503799	Complete Genome	NA	NA	ANH84224.1	ANH84224.1	NA	NA	NA	NA	NA	NA	NA	NA	NA	NA	NA	NA	NA	NA	NA	NA	NA	NA	1
GCA_026559715.1	Abi2DF	WAA43588.1	NA	NA	NA	NA	NA	NA	NA	NA	NA	1	Abi2DF	Abi	ASM2655971v1	Bacillus anthracis	Bacillus anthracis	5415265	Complete Genome	NA	NA	WAA43588.1	WAA43588.1	NA	NA	NA	NA	NA	NA	NA	NA	NA	NA	NA	NA	NA	NA	NA	NA	NA	NA	1
GCF_000167315.1	Abi2DF	WP_003171532.1	NA	NA	NA	NA	NA	NA	NA	NA	NA	1	Abi2DF	Abi	ASM16731v1	Bacillus anthracis str. Western North America USA6153	Bacillus anthracis	5511345	Scaffold	NA	NA	WP_003171532.1	WP_003171532.1	NA	NA	NA	NA	NA	NA	NA	NA	NA	NA	NA	NA	NA	NA	NA	NA	NA	NA	1
GCA_009928555.1	Abi2DF	NCA65999.1	NA	NA	NA	NA	NA	NA	NA	NA	NA	1	Abi2DF	Abi	ASM992855v1	Bacillus cereus	Bacillus cereus	5685598	Contig	NA	NA	NCA65999.1	NCA65999.1	NA	NA	NA	NA	NA	NA	NA	NA	NA	NA	NA	NA	NA	NA	NA	NA	NA	NA	1
GCA_000512775.2	Abi2DF	AHE87187.1	NA	NA	NA	NA	NA	NA	NA	NA	NA	1	Abi2DF	Abi	ASM51277v2	Bacillus anthracis str. A16R	Bacillus anthracis	5410560	Complete Genome	NA	NA	AHE87187.1	AHE87187.1	NA	NA	NA	NA	NA	NA	NA	NA	NA	NA	NA	NA	NA	NA	NA	NA	NA	NA	1
GCA_036621035.1	Abi2DF	MEF7571767.1	NA	NA	NA	NA	NA	NA	NA	NA	NA	1	Abi2DF	Abi	ASM3662103v1	Bacillus anthracis	Bacillus anthracis	5485088	Scaffold	NA	NA	MEF7571767.1	MEF7571767.1	NA	NA	NA	NA	NA	NA	NA	NA	NA	NA	NA	NA	NA	NA	NA	NA	NA	NA	1
GCA_029694725.1	Abi2DF	HDR4043724.1	NA	NA	NA	NA	NA	NA	NA	NA	NA	1	Abi2DF	Abi	PDT001640526.1	Bacillus anthracis	Bacillus anthracis	5769693	Contig	NA	NA	HDR4043724.1	HDR4043724.1	NA	NA	NA	NA	NA	NA	NA	NA	NA	NA	NA	NA	NA	NA	NA	NA	NA	NA	1
GCA_000512835.2	Abi2DF	AHE93039.1	NA	NA	NA	NA	NA	NA	NA	NA	NA	1	Abi2DF	Abi	ASM51283v2	Bacillus anthracis str. A16	Bacillus anthracis	5505446	Complete Genome	NA	NA	AHE93039.1	AHE93039.1	NA	NA	NA	NA	NA	NA	NA	NA	NA	NA	NA	NA	NA	NA	NA	NA	NA	NA	1
GCA_000583105.1	Abi2DF	AHK41671.1	NA	NA	NA	NA	NA	NA	NA	NA	NA	1	Abi2DF	Abi	ASM58310v1	Bacillus anthracis str. SVA11	Bacillus anthracis	5487517	Complete Genome	NA	NA	AHK41671.1	AHK41671.1	NA	NA	NA	NA	NA	NA	NA	NA	NA	NA	NA	NA	NA	NA	NA	NA	NA	NA	1
GCF_000503755.1	Abi2DF	WP_029441584.1	NA	NA	NA	NA	NA	NA	NA	NA	NA	1	Abi2DF	Abi	Bcereus	Bacillus thuringiensis JM-Mgvxx-63	Bacillus thuringiensis	4931802	Contig	NA	NA	WP_029441584.1	WP_029441584.1	NA	NA	NA	NA	NA	NA	NA	NA	NA	NA	NA	NA	NA	NA	NA	NA	NA	NA	1
GCA_900176845.1	Abi2DF	SMD93882.1	NA	NA	NA	NA	NA	NA	NA	NA	NA	1	Abi2DF	Abi	Bcereus.16-00185	Bacillus mobilis	Bacillus mobilis	5836648	Scaffold	NA	NA	SMD93882.1	SMD93882.1	NA	NA	NA	NA	NA	NA	NA	NA	NA	NA	NA	NA	NA	NA	NA	NA	NA	NA	1
GCA_000743825.1	Abi2DF	KFL76234.1	NA	NA	NA	NA	NA	NA	NA	NA	NA	1	Abi2DF	Abi	BHY_1	Bacillus anthracis	Bacillus anthracis	5487716	Scaffold	NA	NA	KFL76234.1	KFL76234.1	NA	NA	NA	NA	NA	NA	NA	NA	NA	NA	NA	NA	NA	NA	NA	NA	NA	NA	1
GCA_000833275.1	Abi2DF	AJG51046.1	NA	NA	NA	NA	NA	NA	NA	NA	NA	1	Abi2DF	Abi	ASM83327v1	Bacillus anthracis str. Turkey32	Bacillus anthracis	5505298	Complete Genome	NA	NA	AJG51046.1	AJG51046.1	NA	NA	NA	NA	NA	NA	NA	NA	NA	NA	NA	NA	NA	NA	NA	NA	NA	NA	1
GCA_006088855.1	Abi2DF	QCX60049.1	NA	NA	NA	NA	NA	NA	NA	NA	NA	1	Abi2DF	Abi	ASM608885v1	Bacillus anthracis	Bacillus anthracis	5490165	Complete Genome	NA	NA	QCX60049.1	QCX60049.1	NA	NA	NA	NA	NA	NA	NA	NA	NA	NA	NA	NA	NA	NA	NA	NA	NA	NA	1
GCA_026689555.1	Abi2DF	MCY2923818.1	NA	NA	NA	NA	NA	NA	NA	NA	NA	1	Abi2DF	Abi	ASM2668955v1	Bacillus anthracis	Bacillus anthracis	5416293	Scaffold	NA	NA	MCY2923818.1	MCY2923818.1	NA	NA	NA	NA	NA	NA	NA	NA	NA	NA	NA	NA	NA	NA	NA	NA	NA	NA	1
GCA_002356575.1	Abi2DF	BAR79019.1	NA	NA	NA	NA	NA	NA	NA	NA	NA	1	Abi2DF	Abi	ASM235657v1	Bacillus anthracis	Bacillus anthracis	5504652	Complete Genome	NA	NA	BAR79019.1	BAR79019.1	NA	NA	NA	NA	NA	NA	NA	NA	NA	NA	NA	NA	NA	NA	NA	NA	NA	NA	1
GCF_000310045.1	Abi2DF	WP_003171532.1	NA	NA	NA	NA	NA	NA	NA	NA	NA	1	Abi2DF	Abi	Carbosap_v1	Bacillus anthracis str. Carbosap	Bacillus anthracis	5402970	Contig	NA	NA	WP_003171532.1	WP_003171532.1	NA	NA	NA	NA	NA	NA	NA	NA	NA	NA	NA	NA	NA	NA	NA	NA	NA	NA	1
GCA_000291355.1	Abi2DF	EJQ43577.1	NA	NA	NA	NA	NA	NA	NA	NA	NA	1	Abi2DF	Abi	Baci_cere_BAG6X1-2_V1	Bacillus cereus BAG6X1-2	Bacillus cereus	5116684	Scaffold	NA	NA	EJQ43577.1	EJQ43577.1	NA	NA	NA	NA	NA	NA	NA	NA	NA	NA	NA	NA	NA	NA	NA	NA	NA	NA	1
GCF_000319715.1	Abi2DF	WP_003171532.1	NA	NA	NA	NA	NA	NA	NA	NA	NA	1	Abi2DF	Abi	BA_3166assembly	Bacillus anthracis str. 3166	Bacillus anthracis	5505136	Contig	NA	NA	WP_003171532.1	WP_003171532.1	NA	NA	NA	NA	NA	NA	NA	NA	NA	NA	NA	NA	NA	NA	NA	NA	NA	NA	1
GCA_030166675.1	Abi2DF	WIG05445.1	NA	NA	NA	NA	NA	NA	NA	NA	NA	1	Abi2DF	Abi	ASM3016667v1	Bacillus anthracis	Bacillus anthracis	5504346	Complete Genome	NA	NA	WIG05445.1	WIG05445.1	NA	NA	NA	NA	NA	NA	NA	NA	NA	NA	NA	NA	NA	NA	NA	NA	NA	NA	1
GCA_022221285.1	Abi2DF	UKY13371.1	NA	NA	NA	NA	NA	NA	NA	NA	NA	1	Abi2DF	Abi	ASM2222128v1	Bacillus anthracis	Bacillus anthracis	5496094	Complete Genome	NA	NA	UKY13371.1	UKY13371.1	NA	NA	NA	NA	NA	NA	NA	NA	NA	NA	NA	NA	NA	NA	NA	NA	NA	NA	1
GCA_029694745.1	Abi2DF	HDR4037845.1	NA	NA	NA	NA	NA	NA	NA	NA	NA	1	Abi2DF	Abi	PDT001640517.1	Bacillus anthracis	Bacillus anthracis	6022991	Contig	NA	NA	HDR4037845.1	HDR4037845.1	NA	NA	NA	NA	NA	NA	NA	NA	NA	NA	NA	NA	NA	NA	NA	NA	NA	NA	1
GCA_000258885.1	Abi2DF	AFH86915.1	NA	NA	NA	NA	NA	NA	NA	NA	NA	1	Abi2DF	Abi	ASM25888v1	Bacillus anthracis str. H9401	Bacillus anthracis	5495471	Complete Genome	NA	NA	AFH86915.1	AFH86915.1	NA	NA	NA	NA	NA	NA	NA	NA	NA	NA	NA	NA	NA	NA	NA	NA	NA	NA	1
GCA_029695445.1	Abi2DF	HDR4247608.1	NA	NA	NA	NA	NA	NA	NA	NA	NA	1	Abi2DF	Abi	PDT001640498.1	Bacillus anthracis	Bacillus anthracis	5992425	Contig	NA	NA	HDR4247608.1	HDR4247608.1	NA	NA	NA	NA	NA	NA	NA	NA	NA	NA	NA	NA	NA	NA	NA	NA	NA	NA	1
GCF_019656155.1	Abi2DF	WP_088028302.1	NA	NA	NA	NA	NA	NA	NA	NA	NA	1	Abi2DF	Abi	ASM1965615v1	Bacillus paramobilis	Other	5427479	Contig	NA	NA	WP_088028302.1	WP_088028302.1	NA	NA	NA	NA	NA	NA	NA	NA	NA	NA	NA	NA	NA	NA	NA	NA	NA	NA	1
GCA_036620945.1	Abi2DF	MEF7644067.1	NA	NA	NA	NA	NA	NA	NA	NA	NA	1	Abi2DF	Abi	ASM3662094v1	Bacillus anthracis	Bacillus anthracis	5445559	Scaffold	NA	NA	MEF7644067.1	MEF7644067.1	NA	NA	NA	NA	NA	NA	NA	NA	NA	NA	NA	NA	NA	NA	NA	NA	NA	NA	1
GCA_000875715.1	Abi2DF	AJM83838.1	NA	NA	NA	NA	NA	NA	NA	NA	NA	1	Abi2DF	Abi	ASM87571v1	Bacillus anthracis	Bacillus anthracis	5477055	Complete Genome	NA	NA	AJM83838.1	AJM83838.1	NA	NA	NA	NA	NA	NA	NA	NA	NA	NA	NA	NA	NA	NA	NA	NA	NA	NA	1
GCF_002007005.1	Abi2DF	WP_000337109.1	NA	NA	NA	NA	NA	NA	NA	NA	NA	1	Abi2DF	Abi	ASM200700v1	Bacillus cereus	Bacillus cereus	5524740	Scaffold	NA	NA	WP_000337109.1	WP_000337109.1	NA	NA	NA	NA	NA	NA	NA	NA	NA	NA	NA	NA	NA	NA	NA	NA	NA	NA	1
GCA_001677295.1	Abi2DF	OBU98717.1	NA	NA	NA	NA	NA	NA	NA	NA	NA	1	Abi2DF	Abi	ASM167729v1	Bacillus anthracis	Bacillus anthracis	5461141	Scaffold	NA	NA	OBU98717.1	OBU98717.1	NA	NA	NA	NA	NA	NA	NA	NA	NA	NA	NA	NA	NA	NA	NA	NA	NA	NA	1
GCA_016484455.1	Abi2DF	MBJ7912903.1	NA	NA	NA	NA	NA	NA	NA	NA	NA	1	Abi2DF	Abi	ASM1648445v1	Bacillus anthracis	Bacillus anthracis	5354383	Contig	NA	NA	MBJ7912903.1	MBJ7912903.1	NA	NA	NA	NA	NA	NA	NA	NA	NA	NA	NA	NA	NA	NA	NA	NA	NA	NA	1
GCA_036884935.1	Abi2DF	WWO36607.1	NA	NA	NA	NA	NA	NA	NA	NA	NA	1	Abi2DF	Abi	ASM3688493v1	Bacillus anthracis	Bacillus anthracis	5503431	Complete Genome	NA	NA	WWO36607.1	WWO36607.1	NA	NA	NA	NA	NA	NA	NA	NA	NA	NA	NA	NA	NA	NA	NA	NA	NA	NA	1
GCA_029696485.1	Abi2DF	HDR4496212.1	NA	NA	NA	NA	NA	NA	NA	NA	NA	1	Abi2DF	Abi	PDT001590860.1	Bacillus cereus biovar anthracis	Bacillus cereus	5409304	Contig	NA	NA	HDR4496212.1	HDR4496212.1	NA	NA	NA	NA	NA	NA	NA	NA	NA	NA	NA	NA	NA	NA	NA	NA	NA	NA	1
GCF_014249775.1	Abi2DF	WP_009880222.1	NA	NA	NA	NA	NA	NA	NA	NA	NA	1	Abi2DF	Abi	ASM1424977v1	Bacillus anthracis	Bacillus anthracis	5503926	Chromosome	NA	NA	WP_009880222.1	WP_009880222.1	NA	NA	NA	NA	NA	NA	NA	NA	NA	NA	NA	NA	NA	NA	NA	NA	NA	NA	1
GCF_900013485.1	Abi2DF	WP_003171532.1	NA	NA	NA	NA	NA	NA	NA	NA	NA	1	Abi2DF	Abi	ANSES_92	Bacillus anthracis	Bacillus anthracis	5440411	Contig	NA	NA	WP_003171532.1	WP_003171532.1	NA	NA	NA	NA	NA	NA	NA	NA	NA	NA	NA	NA	NA	NA	NA	NA	NA	NA	1
GCA_026689535.1	Abi2DF	MCY2913373.1	NA	NA	NA	NA	NA	NA	NA	NA	NA	1	Abi2DF	Abi	ASM2668953v1	Bacillus anthracis	Bacillus anthracis	5408510	Contig	NA	NA	MCY2913373.1	MCY2913373.1	NA	NA	NA	NA	NA	NA	NA	NA	NA	NA	NA	NA	NA	NA	NA	NA	NA	NA	1
GCA_001277955.1	Abi2DF	ALC37704.1	NA	NA	NA	NA	NA	NA	NA	NA	NA	1	Abi2DF	Abi	ASM127795v1	Bacillus anthracis	Bacillus anthracis	5503288	Chromosome	NA	NA	ALC37704.1	ALC37704.1	NA	NA	NA	NA	NA	NA	NA	NA	NA	NA	NA	NA	NA	NA	NA	NA	NA	NA	1
GCA_029702935.1	Abi2DF	HDR6241882.1	NA	NA	NA	NA	NA	NA	NA	NA	NA	1	Abi2DF	Abi	PDT001182832.1	Bacillus cereus biovar anthracis	Bacillus cereus	5920078	Contig	NA	NA	HDR6241882.1	HDR6241882.1	NA	NA	NA	NA	NA	NA	NA	NA	NA	NA	NA	NA	NA	NA	NA	NA	NA	NA	1
GCA_036884865.1	Abi2DF	WWO31409.1	NA	NA	NA	NA	NA	NA	NA	NA	NA	1	Abi2DF	Abi	ASM3688486v1	Bacillus anthracis	Bacillus anthracis	5408050	Complete Genome	NA	NA	WWO31409.1	WWO31409.1	NA	NA	NA	NA	NA	NA	NA	NA	NA	NA	NA	NA	NA	NA	NA	NA	NA	NA	1
GCA_000558985.1	Abi2DF	EVT95285.1	NA	NA	NA	NA	NA	NA	NA	NA	NA	1	Abi2DF	Abi	Ba9080G_1.0	Bacillus anthracis 9080-G	Bacillus anthracis	5508663	Chromosome	NA	NA	EVT95285.1	EVT95285.1	NA	NA	NA	NA	NA	NA	NA	NA	NA	NA	NA	NA	NA	NA	NA	NA	NA	NA	1
GCA_029695185.1	Abi2DF	HDR4136089.1	NA	NA	NA	NA	NA	NA	NA	NA	NA	1	Abi2DF	Abi	PDT001640528.1	Bacillus anthracis	Bacillus anthracis	6108870	Contig	NA	NA	HDR4136089.1	HDR4136089.1	NA	NA	NA	NA	NA	NA	NA	NA	NA	NA	NA	NA	NA	NA	NA	NA	NA	NA	1
GCA_029694965.1	Abi2DF	HDR4083479.1	NA	NA	NA	NA	NA	NA	NA	NA	NA	1	Abi2DF	Abi	PDT001640504.1	Bacillus anthracis	Bacillus anthracis	6299035	Contig	NA	NA	HDR4083479.1	HDR4083479.1	NA	NA	NA	NA	NA	NA	NA	NA	NA	NA	NA	NA	NA	NA	NA	NA	NA	NA	1
GCA_029695125.1	Abi2DF	HDR4177414.1	NA	NA	NA	NA	NA	NA	NA	NA	NA	1	Abi2DF	Abi	PDT001640533.1	Bacillus anthracis	Bacillus anthracis	5893381	Contig	NA	NA	HDR4177414.1	HDR4177414.1	NA	NA	NA	NA	NA	NA	NA	NA	NA	NA	NA	NA	NA	NA	NA	NA	NA	NA	1
GCF_900013475.1	Abi2DF	WP_003171532.1	NA	NA	NA	NA	NA	NA	NA	NA	NA	1	Abi2DF	Abi	ANSES_89	Bacillus anthracis	Bacillus anthracis	5441555	Contig	NA	NA	WP_003171532.1	WP_003171532.1	NA	NA	NA	NA	NA	NA	NA	NA	NA	NA	NA	NA	NA	NA	NA	NA	NA	NA	1
GCA_029695145.1	Abi2DF	HDR4171573.1	NA	NA	NA	NA	NA	NA	NA	NA	NA	1	Abi2DF	Abi	PDT001640531.1	Bacillus anthracis	Bacillus anthracis	5974903	Contig	NA	NA	HDR4171573.1	HDR4171573.1	NA	NA	NA	NA	NA	NA	NA	NA	NA	NA	NA	NA	NA	NA	NA	NA	NA	NA	1
GCF_900014355.1	Abi2DF	WP_003171532.1	NA	NA	NA	NA	NA	NA	NA	NA	NA	1	Abi2DF	Abi	ANSES_32	Bacillus anthracis	Bacillus anthracis	5440003	Contig	NA	NA	WP_003171532.1	WP_003171532.1	NA	NA	NA	NA	NA	NA	NA	NA	NA	NA	NA	NA	NA	NA	NA	NA	NA	NA	1
GCA_036246025.1	Abi2DF	GEU04501.1	NA	NA	NA	NA	NA	NA	NA	NA	NA	1	Abi2DF	Abi	ASM3624602v1	Bacillus anthracis	Bacillus anthracis	5456426	Scaffold	NA	NA	GEU04501.1	GEU04501.1	NA	NA	NA	NA	NA	NA	NA	NA	NA	NA	NA	NA	NA	NA	NA	NA	NA	NA	1
GCA_026689595.1	Abi2DF	MCY2908138.1	NA	NA	NA	NA	NA	NA	NA	NA	NA	1	Abi2DF	Abi	ASM2668959v1	Bacillus anthracis	Bacillus anthracis	5369367	Scaffold	NA	NA	MCY2908138.1	MCY2908138.1	NA	NA	NA	NA	NA	NA	NA	NA	NA	NA	NA	NA	NA	NA	NA	NA	NA	NA	1
GCA_024396795.1	Abi2DF	UTW24890.1	NA	NA	NA	NA	NA	NA	NA	NA	NA	1	Abi2DF	Abi	ASM2439679v1	Bacillus anthracis	Bacillus anthracis	5408057	Complete Genome	NA	NA	UTW24890.1	UTW24890.1	NA	NA	NA	NA	NA	NA	NA	NA	NA	NA	NA	NA	NA	NA	NA	NA	NA	NA	1
GCA_026559775.1	Abi2DF	WAA59137.1	NA	NA	NA	NA	NA	NA	NA	NA	NA	1	Abi2DF	Abi	ASM2655977v1	Bacillus anthracis	Bacillus anthracis	5408021	Complete Genome	NA	NA	WAA59137.1	WAA59137.1	NA	NA	NA	NA	NA	NA	NA	NA	NA	NA	NA	NA	NA	NA	NA	NA	NA	NA	1
GCA_036620875.1	Abi2DF	MEF7533607.1	NA	NA	NA	NA	NA	NA	NA	NA	NA	1	Abi2DF	Abi	ASM3662087v1	Bacillus anthracis	Bacillus anthracis	5451599	Scaffold	NA	NA	MEF7533607.1	MEF7533607.1	NA	NA	NA	NA	NA	NA	NA	NA	NA	NA	NA	NA	NA	NA	NA	NA	NA	NA	1
GCA_029694705.1	Abi2DF	HDR4026198.1	NA	NA	NA	NA	NA	NA	NA	NA	NA	1	Abi2DF	Abi	PDT001640532.1	Bacillus anthracis	Bacillus anthracis	6069312	Contig	NA	NA	HDR4026198.1	HDR4026198.1	NA	NA	NA	NA	NA	NA	NA	NA	NA	NA	NA	NA	NA	NA	NA	NA	NA	NA	1
GCA_000782885.1	Abi2DF	KGZ54072.1	NA	NA	NA	NA	NA	NA	NA	NA	NA	1	Abi2DF	Abi	ASM78288v1	Bacillus anthracis	Bacillus anthracis	5435540	Scaffold	NA	NA	KGZ54072.1	KGZ54072.1	NA	NA	NA	NA	NA	NA	NA	NA	NA	NA	NA	NA	NA	NA	NA	NA	NA	NA	1
GCA_036575505.1	Abi2DF	MEF3386696.1	NA	NA	NA	NA	NA	NA	NA	NA	NA	1	Abi2DF	Abi	ASM3657550v1	Bacillus anthracis	Bacillus anthracis	5448576	Scaffold	NA	NA	MEF3386696.1	MEF3386696.1	NA	NA	NA	NA	NA	NA	NA	NA	NA	NA	NA	NA	NA	NA	NA	NA	NA	NA	1
GCA_029695405.1	Abi2DF	HDR4206975.1	NA	NA	NA	NA	NA	NA	NA	NA	NA	1	Abi2DF	Abi	PDT001640503.1	Bacillus anthracis	Bacillus anthracis	6304159	Contig	NA	NA	HDR4206975.1	HDR4206975.1	NA	NA	NA	NA	NA	NA	NA	NA	NA	NA	NA	NA	NA	NA	NA	NA	NA	NA	1
GCA_036209465.1	Abi2DF	MED0982962.1	NA	NA	NA	NA	NA	NA	NA	NA	NA	1	Abi2DF	Abi	ASM3620946v1	Bacillus paramycoides	Bacillus paramycoides	5363943	Scaffold	NA	NA	MED0982962.1	MED0982962.1	NA	NA	NA	NA	NA	NA	NA	NA	NA	NA	NA	NA	NA	NA	NA	NA	NA	NA	1
GCF_928858585.1	Abi2DF	WP_003171532.1	NA	NA	NA	NA	NA	NA	NA	NA	NA	1	Abi2DF	Abi	BA-S12-SU	Bacillus anthracis	Bacillus anthracis	5506423	Contig	NA	NA	WP_003171532.1	WP_003171532.1	NA	NA	NA	NA	NA	NA	NA	NA	NA	NA	NA	NA	NA	NA	NA	NA	NA	NA	1
GCF_000167275.1	Abi2DF	WP_003171532.1	NA	NA	NA	NA	NA	NA	NA	NA	NA	1	Abi2DF	Abi	ASM16727v1	Bacillus anthracis str. Vollum	Bacillus anthracis	5488459	Scaffold	NA	NA	WP_003171532.1	WP_003171532.1	NA	NA	NA	NA	NA	NA	NA	NA	NA	NA	NA	NA	NA	NA	NA	NA	NA	NA	1
GCA_001677305.1	Abi2DF	OBU98786.1	NA	NA	NA	NA	NA	NA	NA	NA	NA	1	Abi2DF	Abi	ASM167730v1	Bacillus anthracis	Bacillus anthracis	5458420	Scaffold	NA	NA	OBU98786.1	OBU98786.1	NA	NA	NA	NA	NA	NA	NA	NA	NA	NA	NA	NA	NA	NA	NA	NA	NA	NA	1
GCA_029695165.1	Abi2DF	HDR4159578.1	NA	NA	NA	NA	NA	NA	NA	NA	NA	1	Abi2DF	Abi	PDT001640530.1	Bacillus anthracis	Bacillus anthracis	6162145	Contig	NA	NA	HDR4159578.1	HDR4159578.1	NA	NA	NA	NA	NA	NA	NA	NA	NA	NA	NA	NA	NA	NA	NA	NA	NA	NA	1
GCA_000725325.1	Abi2DF	AIF59608.1	NA	NA	NA	NA	NA	NA	NA	NA	NA	1	Abi2DF	Abi	ASM72532v1	Bacillus anthracis	Bacillus anthracis	5490124	Complete Genome	NA	NA	AIF59608.1	AIF59608.1	NA	NA	NA	NA	NA	NA	NA	NA	NA	NA	NA	NA	NA	NA	NA	NA	NA	NA	1
GCA_001015025.1	Abi2DF	GAO68341.1	NA	NA	NA	NA	NA	NA	NA	NA	NA	1	Abi2DF	Abi	ASM101502v1	Bacillus anthracis	Bacillus anthracis	5449821	Contig	NA	NA	GAO68341.1	GAO68341.1	NA	NA	NA	NA	NA	NA	NA	NA	NA	NA	NA	NA	NA	NA	NA	NA	NA	NA	1
GCA_029695465.1	Abi2DF	HDR4235967.1	NA	NA	NA	NA	NA	NA	NA	NA	NA	1	Abi2DF	Abi	PDT001640500.1	Bacillus anthracis	Bacillus anthracis	5924668	Contig	NA	NA	HDR4235967.1	HDR4235967.1	NA	NA	NA	NA	NA	NA	NA	NA	NA	NA	NA	NA	NA	NA	NA	NA	NA	NA	1
GCA_029695245.1	Abi2DF	HDR4165583.1	NA	NA	NA	NA	NA	NA	NA	NA	NA	1	Abi2DF	Abi	PDT001640522.1	Bacillus anthracis	Bacillus anthracis	6136940	Contig	NA	NA	HDR4165583.1	HDR4165583.1	NA	NA	NA	NA	NA	NA	NA	NA	NA	NA	NA	NA	NA	NA	NA	NA	NA	NA	1
GCA_000782875.1	Abi2DF	KGZ57099.1	NA	NA	NA	NA	NA	NA	NA	NA	NA	1	Abi2DF	Abi	ASM78287v1	Bacillus anthracis	Bacillus anthracis	5443372	Scaffold	NA	NA	KGZ57099.1	KGZ57099.1	NA	NA	NA	NA	NA	NA	NA	NA	NA	NA	NA	NA	NA	NA	NA	NA	NA	NA	1
GCA_036621015.1	Abi2DF	MEF7577024.1	NA	NA	NA	NA	NA	NA	NA	NA	NA	1	Abi2DF	Abi	ASM3662101v1	Bacillus anthracis	Bacillus anthracis	5444530	Scaffold	NA	NA	MEF7577024.1	MEF7577024.1	NA	NA	NA	NA	NA	NA	NA	NA	NA	NA	NA	NA	NA	NA	NA	NA	NA	NA	1
GCA_029695305.1	Abi2DF	HDR4189222.1	NA	NA	NA	NA	NA	NA	NA	NA	NA	1	Abi2DF	Abi	PDT001640519.1	Bacillus anthracis	Bacillus anthracis	6137269	Contig	NA	NA	HDR4189222.1	HDR4189222.1	NA	NA	NA	NA	NA	NA	NA	NA	NA	NA	NA	NA	NA	NA	NA	NA	NA	NA	1
GCA_029695325.1	Abi2DF	HDR4183190.1	NA	NA	NA	NA	NA	NA	NA	NA	NA	1	Abi2DF	Abi	PDT001640516.1	Bacillus anthracis	Bacillus anthracis	6177855	Contig	NA	NA	HDR4183190.1	HDR4183190.1	NA	NA	NA	NA	NA	NA	NA	NA	NA	NA	NA	NA	NA	NA	NA	NA	NA	NA	1
GCF_000167335.1	Abi2DF	WP_009880222.1	NA	NA	NA	NA	NA	NA	NA	NA	NA	1	Abi2DF	Abi	ASM16733v1	Bacillus anthracis str. Australia 94	Bacillus anthracis	5504562	Scaffold	NA	NA	WP_009880222.1	WP_009880222.1	NA	NA	NA	NA	NA	NA	NA	NA	NA	NA	NA	NA	NA	NA	NA	NA	NA	NA	1
GCA_000742875.1	Abi2DF	AIK55128.1	NA	NA	NA	NA	NA	NA	NA	NA	NA	1	Abi2DF	Abi	ASM74287v1	Bacillus anthracis	Bacillus anthracis	5508355	Chromosome	NA	NA	AIK55128.1	AIK55128.1	NA	NA	NA	NA	NA	NA	NA	NA	NA	NA	NA	NA	NA	NA	NA	NA	NA	NA	1
GCA_001835485.1	Abi2DF	OHO00783.1	NA	NA	NA	NA	NA	NA	NA	NA	NA	1	Abi2DF	Abi	ASM183548v1	Bacillus anthracis	Bacillus anthracis	5351594	Scaffold	NA	NA	OHO00783.1	OHO00783.1	NA	NA	NA	NA	NA	NA	NA	NA	NA	NA	NA	NA	NA	NA	NA	NA	NA	NA	1
GCA_029712615.1	Abi2DF	HDR8454205.1	NA	NA	NA	NA	NA	NA	NA	NA	NA	1	Abi2DF	Abi	PDT001179559.1	Bacillus cereus	Bacillus cereus	6031751	Contig	NA	NA	HDR8454205.1	HDR8454205.1	NA	NA	NA	NA	NA	NA	NA	NA	NA	NA	NA	NA	NA	NA	NA	NA	NA	NA	1
GCA_025515965.1	Abi2DF	MCU4715770.1	NA	NA	NA	NA	NA	NA	NA	NA	NA	1	Abi2DF	Abi	ASM2551596v1	Bacillus cereus	Bacillus cereus	5951804	Scaffold	NA	NA	MCU4715770.1	MCU4715770.1	NA	NA	NA	NA	NA	NA	NA	NA	NA	NA	NA	NA	NA	NA	NA	NA	NA	NA	1
GCF_000167295.1	Abi2DF	WP_000337109.1	NA	NA	NA	NA	NA	NA	NA	NA	NA	1	Abi2DF	Abi	ASM16729v1	Bacillus anthracis str. Kruger B	Bacillus anthracis	5470007	Scaffold	NA	NA	WP_000337109.1	WP_000337109.1	NA	NA	NA	NA	NA	NA	NA	NA	NA	NA	NA	NA	NA	NA	NA	NA	NA	NA	1
GCA_036620895.1	Abi2DF	MEF7598029.1	NA	NA	NA	NA	NA	NA	NA	NA	NA	1	Abi2DF	Abi	ASM3662089v1	Bacillus anthracis	Bacillus anthracis	5476473	Scaffold	NA	NA	MEF7598029.1	MEF7598029.1	NA	NA	NA	NA	NA	NA	NA	NA	NA	NA	NA	NA	NA	NA	NA	NA	NA	NA	1
GCA_001936375.1	Abi2DF	APT29141.1	NA	NA	NA	NA	NA	NA	NA	NA	NA	1	Abi2DF	Abi	ASM193637v1	Bacillus anthracis	Bacillus anthracis	5504043	Complete Genome	NA	NA	APT29141.1	APT29141.1	NA	NA	NA	NA	NA	NA	NA	NA	NA	NA	NA	NA	NA	NA	NA	NA	NA	NA	1
GCA_000559005.1	Abi2DF	EVU01931.1	NA	NA	NA	NA	NA	NA	NA	NA	NA	1	Abi2DF	Abi	Ba52G_1.0	Bacillus anthracis 52-G	Bacillus anthracis	5504444	Chromosome	NA	NA	EVU01931.1	EVU01931.1	NA	NA	NA	NA	NA	NA	NA	NA	NA	NA	NA	NA	NA	NA	NA	NA	NA	NA	1
GCA_026689545.1	Abi2DF	MCY2918478.1	NA	NA	NA	NA	NA	NA	NA	NA	NA	1	Abi2DF	Abi	ASM2668954v1	Bacillus anthracis	Bacillus anthracis	5400732	Scaffold	NA	NA	MCY2918478.1	MCY2918478.1	NA	NA	NA	NA	NA	NA	NA	NA	NA	NA	NA	NA	NA	NA	NA	NA	NA	NA	1
GCA_029695285.1	Abi2DF	HDR4124076.1	NA	NA	NA	NA	NA	NA	NA	NA	NA	1	Abi2DF	Abi	PDT001640520.1	Bacillus anthracis	Bacillus anthracis	6117808	Contig	NA	NA	HDR4124076.1	HDR4124076.1	NA	NA	NA	NA	NA	NA	NA	NA	NA	NA	NA	NA	NA	NA	NA	NA	NA	NA	1
GCA_024396775.1	Abi2DF	UTW19637.1	NA	NA	NA	NA	NA	NA	NA	NA	NA	1	Abi2DF	Abi	ASM2439677v1	Bacillus anthracis	Bacillus anthracis	5505366	Complete Genome	NA	NA	UTW19637.1	UTW19637.1	NA	NA	NA	NA	NA	NA	NA	NA	NA	NA	NA	NA	NA	NA	NA	NA	NA	NA	1
GCF_900014365.1	Abi2DF	WP_003171532.1	NA	NA	NA	NA	NA	NA	NA	NA	NA	1	Abi2DF	Abi	ANSES_88	Bacillus anthracis	Bacillus anthracis	5441716	Contig	NA	NA	WP_003171532.1	WP_003171532.1	NA	NA	NA	NA	NA	NA	NA	NA	NA	NA	NA	NA	NA	NA	NA	NA	NA	NA	1
GCA_036620845.1	Abi2DF	MEF7699514.1	NA	NA	NA	NA	NA	NA	NA	NA	NA	1	Abi2DF	Abi	ASM3662084v1	Bacillus anthracis	Bacillus anthracis	5450739	Scaffold	NA	NA	MEF7699514.1	MEF7699514.1	NA	NA	NA	NA	NA	NA	NA	NA	NA	NA	NA	NA	NA	NA	NA	NA	NA	NA	1
GCA_034259145.1	Abi2DF	WPU54344.1	NA	NA	NA	NA	NA	NA	NA	NA	NA	1	Abi2DF	Abi	ASM3425914v1	Bacillus anthracis	Bacillus anthracis	5504059	Chromosome	NA	NA	WPU54344.1	WPU54344.1	NA	NA	NA	NA	NA	NA	NA	NA	NA	NA	NA	NA	NA	NA	NA	NA	NA	NA	1
GCA_025518305.1	Abi2DF	MCU5193706.1	NA	NA	NA	NA	NA	NA	NA	NA	NA	1	Abi2DF	Abi	ASM2551830v1	Bacillus mobilis	Bacillus mobilis	5487447	Scaffold	NA	NA	MCU5193706.1	MCU5193706.1	NA	NA	NA	NA	NA	NA	NA	NA	NA	NA	NA	NA	NA	NA	NA	NA	NA	NA	1
GCA_016027575.1	Abi2DF	QPS48108.1	NA	NA	NA	NA	NA	NA	NA	NA	NA	1	Abi2DF	Abi	ASM1602757v1	Bacillus tropicus	Bacillus tropicus	5716977	Complete Genome	NA	NA	QPS48108.1	QPS48108.1	NA	NA	NA	NA	NA	NA	NA	NA	NA	NA	NA	NA	NA	NA	NA	NA	NA	NA	1
GCF_000697515.2	Abi2DF	WP_003171532.1	NA	NA	NA	NA	NA	NA	NA	NA	NA	1	Abi2DF	Abi	ASM69751v2	Bacillus anthracis	Bacillus anthracis	5440708	Scaffold	NA	NA	WP_003171532.1	WP_003171532.1	NA	NA	NA	NA	NA	NA	NA	NA	NA	NA	NA	NA	NA	NA	NA	NA	NA	NA	1
GCA_036621115.1	Abi2DF	MEF7654494.1	NA	NA	NA	NA	NA	NA	NA	NA	NA	1	Abi2DF	Abi	ASM3662111v1	Bacillus anthracis	Bacillus anthracis	5485169	Scaffold	NA	NA	MEF7654494.1	MEF7654494.1	NA	NA	NA	NA	NA	NA	NA	NA	NA	NA	NA	NA	NA	NA	NA	NA	NA	NA	1
GCA_002584675.1	AbiC	PGY26729.1	NA	NA	NA	NA	NA	NA	NA	NA	NA	1	AbiC	Abi	ASM258467v1	Bacillus cereus	Bacillus cereus	5978379	Scaffold	NA	NA	PGY26729.1	PGY26729.1	NA	NA	NA	NA	NA	NA	NA	NA	NA	NA	NA	NA	NA	NA	NA	NA	NA	NA	1
GCA_000835185.1	AbiC	AJK35315.1	NA	NA	NA	NA	NA	NA	NA	NA	NA	1	AbiC	Abi	ASM83518v1	Bacillus cereus	Bacillus cereus	5642468	Complete Genome	NA	NA	AJK35315.1	AJK35315.1	NA	NA	NA	NA	NA	NA	NA	NA	NA	NA	NA	NA	NA	NA	NA	NA	NA	NA	1
GCA_002577205.1	AbiC	PGS52899.1	NA	NA	NA	NA	NA	NA	NA	NA	NA	1	AbiC	Abi	ASM257720v1	Bacillus cereus	Bacillus cereus	5897394	Scaffold	NA	NA	PGS52899.1	PGS52899.1	NA	NA	NA	NA	NA	NA	NA	NA	NA	NA	NA	NA	NA	NA	NA	NA	NA	NA	1
GCA_029711385.1	AbiC	HDR8344048.1	NA	NA	NA	NA	NA	NA	NA	NA	NA	1	AbiC	Abi	PDT001179877.1	Bacillus cereus	Bacillus cereus	5846871	Contig	NA	NA	HDR8344048.1	HDR8344048.1	NA	NA	NA	NA	NA	NA	NA	NA	NA	NA	NA	NA	NA	NA	NA	NA	NA	NA	1
GCA_002559045.1	AbiC	PEU04111.1	NA	NA	NA	NA	NA	NA	NA	NA	NA	1	AbiC	Abi	ASM255904v1	Bacillus cereus	Bacillus cereus	5848120	Scaffold	NA	NA	PEU04111.1	PEU04111.1	NA	NA	NA	NA	NA	NA	NA	NA	NA	NA	NA	NA	NA	NA	NA	NA	NA	NA	1
GCA_035802255.1	AbiC	MEB9738884.1	NA	NA	NA	NA	NA	NA	NA	NA	NA	1	AbiC	Abi	ASM3580225v1	Bacillus cereus	Bacillus cereus	5396187	Scaffold	NA	NA	MEB9738884.1	MEB9738884.1	NA	NA	NA	NA	NA	NA	NA	NA	NA	NA	NA	NA	NA	NA	NA	NA	NA	NA	1
GCA_002567595.1	AbiC	PFQ61210.1	NA	NA	NA	NA	NA	NA	NA	NA	NA	1	AbiC	Abi	ASM256759v1	Bacillus cereus	Bacillus cereus	5483347	Scaffold	NA	NA	PFQ61210.1	PFQ61210.1	NA	NA	NA	NA	NA	NA	NA	NA	NA	NA	NA	NA	NA	NA	NA	NA	NA	NA	1
GCA_025519205.1	AbiC	MCU5387141.1	NA	NA	NA	NA	NA	NA	NA	NA	NA	1	AbiC	Abi	ASM2551920v1	Bacillus paranthracis	Bacillus paranthracis	5594580	Scaffold	NA	NA	MCU5387141.1	MCU5387141.1	NA	NA	NA	NA	NA	NA	NA	NA	NA	NA	NA	NA	NA	NA	NA	NA	NA	NA	1
GCA_029697925.1	AbiC	HDR4901628.1	NA	NA	NA	NA	NA	NA	NA	NA	NA	1	AbiC	Abi	PDT001245393.1	Bacillus cereus	Bacillus cereus	5845764	Contig	NA	NA	HDR4901628.1	HDR4901628.1	NA	NA	NA	NA	NA	NA	NA	NA	NA	NA	NA	NA	NA	NA	NA	NA	NA	NA	1
GCA_029707845.1	AbiC	HDR7362891.1	NA	NA	NA	NA	NA	NA	NA	NA	NA	1	AbiC	Abi	PDT001182291.1	Bacillus toyonensis	Bacillus toyonensis	6178047	Contig	NA	NA	HDR7362891.1	HDR7362891.1	NA	NA	NA	NA	NA	NA	NA	NA	NA	NA	NA	NA	NA	NA	NA	NA	NA	NA	1
GCA_000773635.1	AbiC	KGT45795.1	NA	NA	NA	NA	NA	NA	NA	NA	NA	1	AbiC	Abi	ASM77363v1	Bacillus cereus	Bacillus cereus	5812578	Scaffold	NA	NA	KGT45795.1	KGT45795.1	NA	NA	NA	NA	NA	NA	NA	NA	NA	NA	NA	NA	NA	NA	NA	NA	NA	NA	1
GCA_013267455.1	AbiC	QKH69305.1	NA	NA	NA	NA	NA	NA	NA	NA	NA	1	AbiC	Abi	ASM1326745v1	Bacillus cereus	Bacillus cereus	5642335	Complete Genome	NA	NA	QKH69305.1	QKH69305.1	NA	NA	NA	NA	NA	NA	NA	NA	NA	NA	NA	NA	NA	NA	NA	NA	NA	NA	1
GCA_002552015.1	AbiC	PEC03198.1	NA	NA	NA	NA	NA	NA	NA	NA	NA	1	AbiC	Abi	ASM255201v1	Bacillus cereus	Bacillus cereus	5912203	Scaffold	NA	NA	PEC03198.1	PEC03198.1	NA	NA	NA	NA	NA	NA	NA	NA	NA	NA	NA	NA	NA	NA	NA	NA	NA	NA	1
GCA_000293505.1	AbiC	EJV49969.1	NA	NA	NA	NA	NA	NA	NA	NA	NA	1	AbiC	Abi	Baci_cere_BAG4X2-1_G13197_V1	Bacillus toyonensis	Bacillus toyonensis	5725126	Scaffold	NA	NA	EJV49969.1	EJV49969.1	NA	NA	NA	NA	NA	NA	NA	NA	NA	NA	NA	NA	NA	NA	NA	NA	NA	NA	1
GCA_002578545.1	AbiC	PGU52815.1	NA	NA	NA	NA	NA	NA	NA	NA	NA	1	AbiC	Abi	ASM257854v1	Bacillus cereus	Bacillus cereus	6140580	Scaffold	NA	NA	PGU52815.1	PGU52815.1	NA	NA	NA	NA	NA	NA	NA	NA	NA	NA	NA	NA	NA	NA	NA	NA	NA	NA	1
GCA_027625975.1	AbiC	WBO70012.1	NA	NA	NA	NA	NA	NA	NA	NA	NA	1	AbiC	Abi	ASM2762597v1	Bacillus cereus	Bacillus cereus	6220761	Complete Genome	NA	NA	WBO70012.1	WBO70012.1	NA	NA	NA	NA	NA	NA	NA	NA	NA	NA	NA	NA	NA	NA	NA	NA	NA	NA	1
GCA_035816015.1	AbiC	MEC2870089.1	NA	NA	NA	NA	NA	NA	NA	NA	NA	1	AbiC	Abi	ASM3581601v1	Bacillus cereus	Bacillus cereus	6497054	Scaffold	NA	NA	MEC2870089.1	MEC2870089.1	NA	NA	NA	NA	NA	NA	NA	NA	NA	NA	NA	NA	NA	NA	NA	NA	NA	NA	1
GCA_025519565.1	AbiC	MCU5583118.1	NA	NA	NA	NA	NA	NA	NA	NA	NA	1	AbiC	Abi	ASM2551956v1	Bacillus toyonensis	Bacillus toyonensis	6003969	Scaffold	NA	NA	MCU5583118.1	MCU5583118.1	NA	NA	NA	NA	NA	NA	NA	NA	NA	NA	NA	NA	NA	NA	NA	NA	NA	NA	1
GCA_002558525.1	AbiC	PER45182.1	NA	NA	NA	NA	NA	NA	NA	NA	NA	1	AbiC	Abi	ASM255852v1	Bacillus thuringiensis	Bacillus thuringiensis	6705616	Scaffold	NA	NA	PER45182.1	PER45182.1	NA	NA	NA	NA	NA	NA	NA	NA	NA	NA	NA	NA	NA	NA	NA	NA	NA	NA	1
GCA_011765855.1	AbiC	NIL34992.1	NA	NA	NA	NA	NA	NA	NA	NA	NA	1	AbiC	Abi	ASM1176585v1	Bacillus thuringiensis	Bacillus thuringiensis	6112031	Contig	NA	NA	NIL34992.1	NIL34992.1	NA	NA	NA	NA	NA	NA	NA	NA	NA	NA	NA	NA	NA	NA	NA	NA	NA	NA	1
GCA_000831065.1	AbiC	AHX21763.1	NA	NA	NA	NA	NA	NA	NA	NA	NA	1	AbiC	Abi	ASM83106v1	Bacillus bombysepticus str. Wang	Other	5873592	Complete Genome	NA	NA	AHX21763.1	AHX21763.1	NA	NA	NA	NA	NA	NA	NA	NA	NA	NA	NA	NA	NA	NA	NA	NA	NA	NA	1
GCA_030876775.1	AbiC	MDQ4436454.1	NA	NA	NA	NA	NA	NA	NA	NA	NA	1	AbiC	Abi	ASM3087677v1	Bacillus cereus	Bacillus cereus	5534964	Scaffold	NA	NA	MDQ4436454.1	MDQ4436454.1	NA	NA	NA	NA	NA	NA	NA	NA	NA	NA	NA	NA	NA	NA	NA	NA	NA	NA	1
GCF_002911905.1	AbiC	WP_086392715.1	NA	NA	NA	NA	NA	NA	NA	NA	NA	1	AbiC	Abi	ASM291190v1	Bacillus thuringiensis serovar kumamtoensis	Bacillus thuringiensis	6527750	Contig	NA	NA	WP_086392715.1	WP_086392715.1	NA	NA	NA	NA	NA	NA	NA	NA	NA	NA	NA	NA	NA	NA	NA	NA	NA	NA	1
GCA_002560095.1	AbiC	PFC75674.1	NA	NA	NA	NA	NA	NA	NA	NA	NA	1	AbiC	Abi	ASM256009v1	Bacillus cereus	Bacillus cereus	5809866	Scaffold	NA	NA	PFC75674.1	PFC75674.1	NA	NA	NA	NA	NA	NA	NA	NA	NA	NA	NA	NA	NA	NA	NA	NA	NA	NA	1
GCA_001583705.1	AbiC	KXY07463.1	NA	NA	NA	NA	NA	NA	NA	NA	NA	1	AbiC	Abi	ASM158370v1	Bacillus cereus	Bacillus cereus	5768294	Contig	NA	NA	KXY07463.1	KXY07463.1	NA	NA	NA	NA	NA	NA	NA	NA	NA	NA	NA	NA	NA	NA	NA	NA	NA	NA	1
GCA_027714185.1	AbiC	MDA2275440.1	NA	NA	NA	NA	NA	NA	NA	NA	NA	1	AbiC	Abi	ASM2771418v1	Bacillus cereus	Bacillus cereus	5883393	Contig	NA	NA	MDA2275440.1	MDA2275440.1	NA	NA	NA	NA	NA	NA	NA	NA	NA	NA	NA	NA	NA	NA	NA	NA	NA	NA	1
GCA_002581125.1	AbiC	PHD90385.1	NA	NA	NA	NA	NA	NA	NA	NA	NA	1	AbiC	Abi	ASM258112v1	Bacillus toyonensis	Bacillus toyonensis	5731090	Scaffold	NA	NA	PHD90385.1	PHD90385.1	NA	NA	NA	NA	NA	NA	NA	NA	NA	NA	NA	NA	NA	NA	NA	NA	NA	NA	1
GCA_002577625.1	AbiC	PGT87554.1	NA	NA	NA	NA	NA	NA	NA	NA	NA	1	AbiC	Abi	ASM257762v1	Bacillus thuringiensis	Bacillus thuringiensis	6255908	Scaffold	NA	NA	PGT87554.1	PGT87554.1	NA	NA	NA	NA	NA	NA	NA	NA	NA	NA	NA	NA	NA	NA	NA	NA	NA	NA	1
GCA_020662105.1	AbiC	MCC0770744.1	NA	NA	NA	NA	NA	NA	NA	NA	NA	1	AbiC	Abi	ASM2066210v1	Bacillus pacificus	Bacillus pacificus	5167759	Scaffold	NA	NA	MCC0770744.1	MCC0770744.1	NA	NA	NA	NA	NA	NA	NA	NA	NA	NA	NA	NA	NA	NA	NA	NA	NA	NA	1
GCA_022509865.1	AbiC	MCH5455745.1	NA	NA	NA	NA	NA	NA	NA	NA	NA	1	AbiC	Abi	ASM2250986v1	Bacillus toyonensis	Bacillus toyonensis	5646249	Scaffold	NA	NA	MCH5455745.1	MCH5455745.1	NA	NA	NA	NA	NA	NA	NA	NA	NA	NA	NA	NA	NA	NA	NA	NA	NA	NA	1
GCA_002146445.1	AbiC	OTW80858.1	NA	NA	NA	NA	NA	NA	NA	NA	NA	1	AbiC	Abi	ASM214644v1	Bacillus thuringiensis serovar jinghongiensis	Bacillus thuringiensis	6234285	Scaffold	NA	NA	OTW80858.1	OTW80858.1	NA	NA	NA	NA	NA	NA	NA	NA	NA	NA	NA	NA	NA	NA	NA	NA	NA	NA	1
GCF_002911745.1	AbiC	WP_001033550.1	NA	NA	NA	NA	NA	NA	NA	NA	NA	1	AbiC	Abi	ASM291174v1	Bacillus thuringiensis serovar japonensis	Bacillus thuringiensis	6326962	Contig	NA	NA	WP_001033550.1	WP_001033550.1	NA	NA	NA	NA	NA	NA	NA	NA	NA	NA	NA	NA	NA	NA	NA	NA	NA	NA	1
GCA_028548325.1	AbiC	MDC7729669.1	NA	NA	NA	NA	NA	NA	NA	NA	NA	1	AbiC	Abi	ASM2854832v1	Bacillus cereus	Bacillus cereus	5737594	Contig	NA	NA	MDC7729669.1	MDC7729669.1	NA	NA	NA	NA	NA	NA	NA	NA	NA	NA	NA	NA	NA	NA	NA	NA	NA	NA	1
GCA_016483285.1	AbiC	MBJ8004363.1	NA	NA	NA	NA	NA	NA	NA	NA	NA	1	AbiC	Abi	ASM1648328v1	Bacillus cereus	Bacillus cereus	6474183	Contig	NA	NA	MBJ8004363.1	MBJ8004363.1	NA	NA	NA	NA	NA	NA	NA	NA	NA	NA	NA	NA	NA	NA	NA	NA	NA	NA	1
GCA_027712845.1	AbiC	MDA2042109.1	NA	NA	NA	NA	NA	NA	NA	NA	NA	1	AbiC	Abi	ASM2771284v1	Bacillus cereus	Bacillus cereus	5487586	Contig	NA	NA	MDA2042109.1	MDA2042109.1	NA	NA	NA	NA	NA	NA	NA	NA	NA	NA	NA	NA	NA	NA	NA	NA	NA	NA	1
GCA_027709965.1	AbiC	MDA1611307.1	NA	NA	NA	NA	NA	NA	NA	NA	NA	1	AbiC	Abi	ASM2770996v1	Bacillus cereus	Bacillus cereus	5309774	Contig	NA	NA	MDA1611307.1	MDA1611307.1	NA	NA	NA	NA	NA	NA	NA	NA	NA	NA	NA	NA	NA	NA	NA	NA	NA	NA	1
GCA_004328845.1	AbiC	QBJ67097.1	NA	NA	NA	NA	NA	NA	NA	NA	NA	1	AbiC	Abi	ASM432884v1	Bacillus anthracis	Bacillus anthracis	5294779	Complete Genome	NA	NA	QBJ67097.1	QBJ67097.1	NA	NA	NA	NA	NA	NA	NA	NA	NA	NA	NA	NA	NA	NA	NA	NA	NA	NA	1
GCA_029710015.1	AbiC	HDR7917048.1	NA	NA	NA	NA	NA	NA	NA	NA	NA	1	AbiC	Abi	PDT001182152.1	Bacillus toyonensis	Bacillus toyonensis	6005965	Contig	NA	NA	HDR7917048.1	HDR7917048.1	NA	NA	NA	NA	NA	NA	NA	NA	NA	NA	NA	NA	NA	NA	NA	NA	NA	NA	1
GCA_002559035.1	AbiC	PET54742.1	NA	NA	NA	NA	NA	NA	NA	NA	NA	1	AbiC	Abi	ASM255903v1	Bacillus cereus	Bacillus cereus	5828541	Scaffold	NA	NA	PET54742.1	PET54742.1	NA	NA	NA	NA	NA	NA	NA	NA	NA	NA	NA	NA	NA	NA	NA	NA	NA	NA	1
GCA_005217805.1	AbiC	TKI80732.1	NA	NA	NA	NA	NA	NA	NA	NA	NA	1	AbiC	Abi	ASM521780v1	Bacillus mycoides	Bacillus mycoides	6602848	Scaffold	NA	NA	TKI80732.1	TKI80732.1	NA	NA	NA	NA	NA	NA	NA	NA	NA	NA	NA	NA	NA	NA	NA	NA	NA	NA	1
GCF_022663395.1	AbiC	WP_242284702.1	NA	NA	NA	NA	NA	NA	NA	NA	NA	1	AbiC	Abi	ASM2266339v1	Bacillus cereus group sp. BfR-BA-01394	Other	5628269	Contig	NA	NA	WP_242284702.1	WP_242284702.1	NA	NA	NA	NA	NA	NA	NA	NA	NA	NA	NA	NA	NA	NA	NA	NA	NA	NA	1
GCA_029709295.1	AbiC	HDR7767470.1	NA	NA	NA	NA	NA	NA	NA	NA	NA	1	AbiC	Abi	PDT001182191.1	Bacillus paranthracis	Bacillus paranthracis	5629758	Contig	NA	NA	HDR7767470.1	HDR7767470.1	NA	NA	NA	NA	NA	NA	NA	NA	NA	NA	NA	NA	NA	NA	NA	NA	NA	NA	1
GCA_016483425.1	AbiC	MBJ7938286.1	NA	NA	NA	NA	NA	NA	NA	NA	NA	1	AbiC	Abi	ASM1648342v1	Bacillus cereus	Bacillus cereus	6235308	Contig	NA	NA	MBJ7938286.1	MBJ7938286.1	NA	NA	NA	NA	NA	NA	NA	NA	NA	NA	NA	NA	NA	NA	NA	NA	NA	NA	1
GCA_029709795.1	AbiC	HDR7859097.1	NA	NA	NA	NA	NA	NA	NA	NA	NA	1	AbiC	Abi	PDT001182156.1	Bacillus toyonensis	Bacillus toyonensis	5668377	Contig	NA	NA	HDR7859097.1	HDR7859097.1	NA	NA	NA	NA	NA	NA	NA	NA	NA	NA	NA	NA	NA	NA	NA	NA	NA	NA	1
GCA_004367995.1	AbiC	QBP90258.1	NA	NA	NA	NA	NA	NA	NA	NA	NA	1	AbiC	Abi	ASM436799v1	Bacillus mycoides	Bacillus mycoides	5789722	Complete Genome	NA	NA	QBP90258.1	QBP90258.1	NA	NA	NA	NA	NA	NA	NA	NA	NA	NA	NA	NA	NA	NA	NA	NA	NA	NA	1
GCA_027715265.1	AbiC	MDA2464131.1	NA	NA	NA	NA	NA	NA	NA	NA	NA	1	AbiC	Abi	ASM2771526v1	Bacillus cereus	Bacillus cereus	5911261	Contig	NA	NA	MDA2464131.1	MDA2464131.1	NA	NA	NA	NA	NA	NA	NA	NA	NA	NA	NA	NA	NA	NA	NA	NA	NA	NA	1
GCA_029711425.1	AbiC	HDR8355461.1	NA	NA	NA	NA	NA	NA	NA	NA	NA	1	AbiC	Abi	PDT001179876.1	Bacillus cereus	Bacillus cereus	5815291	Contig	NA	NA	HDR8355461.1	HDR8355461.1	NA	NA	NA	NA	NA	NA	NA	NA	NA	NA	NA	NA	NA	NA	NA	NA	NA	NA	1
GCA_002550705.1	AbiC	PDZ78611.1	NA	NA	NA	NA	NA	NA	NA	NA	NA	1	AbiC	Abi	ASM255070v1	Bacillus cereus	Bacillus cereus	5901205	Scaffold	NA	NA	PDZ78611.1	PDZ78611.1	NA	NA	NA	NA	NA	NA	NA	NA	NA	NA	NA	NA	NA	NA	NA	NA	NA	NA	1
GCA_002550225.1	AbiC	PDY43413.1	NA	NA	NA	NA	NA	NA	NA	NA	NA	1	AbiC	Abi	ASM255022v1	Bacillus wiedmannii	Bacillus wiedmannii	5925901	Scaffold	NA	NA	PDY43413.1	PDY43413.1	NA	NA	NA	NA	NA	NA	NA	NA	NA	NA	NA	NA	NA	NA	NA	NA	NA	NA	1
GCA_002559495.1	AbiC	PET83429.1	NA	NA	NA	NA	NA	NA	NA	NA	NA	1	AbiC	Abi	ASM255949v1	Bacillus cereus	Bacillus cereus	5870610	Scaffold	NA	NA	PET83429.1	PET83429.1	NA	NA	NA	NA	NA	NA	NA	NA	NA	NA	NA	NA	NA	NA	NA	NA	NA	NA	1
GCA_002552615.1	AbiC	PED79552.1	NA	NA	NA	NA	NA	NA	NA	NA	NA	1	AbiC	Abi	ASM255261v1	Bacillus toyonensis	Bacillus toyonensis	5819519	Scaffold	NA	NA	PED79552.1	PED79552.1	NA	NA	NA	NA	NA	NA	NA	NA	NA	NA	NA	NA	NA	NA	NA	NA	NA	NA	1
GCA_015071265.1	AbiC	MBE7164986.1	NA	NA	NA	NA	NA	NA	NA	NA	NA	1	AbiC	Abi	ASM1507126v1	Bacillus toyonensis	Bacillus toyonensis	5335424	Contig	NA	NA	MBE7164986.1	MBE7164986.1	NA	NA	NA	NA	NA	NA	NA	NA	NA	NA	NA	NA	NA	NA	NA	NA	NA	NA	1
GCA_002567335.1	AbiC	PFP91708.1	NA	NA	NA	NA	NA	NA	NA	NA	NA	1	AbiC	Abi	ASM256733v1	Bacillus cereus	Bacillus cereus	5513240	Scaffold	NA	NA	PFP91708.1	PFP91708.1	NA	NA	NA	NA	NA	NA	NA	NA	NA	NA	NA	NA	NA	NA	NA	NA	NA	NA	1
GCA_002557665.1	AbiC	PEQ03427.1	NA	NA	NA	NA	NA	NA	NA	NA	NA	1	AbiC	Abi	ASM255766v1	Bacillus wiedmannii	Bacillus wiedmannii	5639125	Scaffold	NA	NA	PEQ03427.1	PEQ03427.1	NA	NA	NA	NA	NA	NA	NA	NA	NA	NA	NA	NA	NA	NA	NA	NA	NA	NA	1
GCA_000291255.1	AbiC	EJR12430.1	NA	NA	NA	NA	NA	NA	NA	NA	NA	1	AbiC	Abi	Baci_cere_VD014_V1	Bacillus cereus VD014	Bacillus cereus	6204183	Scaffold	NA	NA	EJR12430.1	EJR12430.1	NA	NA	NA	NA	NA	NA	NA	NA	NA	NA	NA	NA	NA	NA	NA	NA	NA	NA	1
GCA_034321925.1	AbiC	MDY8162304.1	NA	NA	NA	NA	NA	NA	NA	NA	NA	1	AbiC	Abi	Bacillus_2909	Bacillus thuringiensis	Bacillus thuringiensis	6263111	Contig	NA	NA	MDY8162304.1	MDY8162304.1	NA	NA	NA	NA	NA	NA	NA	NA	NA	NA	NA	NA	NA	NA	NA	NA	NA	NA	1
GCF_010578105.1	AbiC	WP_239502874.1	NA	NA	NA	NA	NA	NA	NA	NA	NA	1	AbiC	Abi	ASM1057810v1	Bacillus cereus	Bacillus cereus	5692737	Scaffold	NA	NA	WP_239502874.1	WP_239502874.1	NA	NA	NA	NA	NA	NA	NA	NA	NA	NA	NA	NA	NA	NA	NA	NA	NA	NA	1
GCA_002566005.1	AbiC	PFI53212.1	NA	NA	NA	NA	NA	NA	NA	NA	NA	1	AbiC	Abi	ASM256600v1	Bacillus cereus	Bacillus cereus	5795540	Scaffold	NA	NA	PFI53212.1	PFI53212.1	NA	NA	NA	NA	NA	NA	NA	NA	NA	NA	NA	NA	NA	NA	NA	NA	NA	NA	1
GCA_022509845.1	AbiC	MCH5449925.1	NA	NA	NA	NA	NA	NA	NA	NA	NA	1	AbiC	Abi	ASM2250984v1	Bacillus cereus	Bacillus cereus	5534170	Scaffold	NA	NA	MCH5449925.1	MCH5449925.1	NA	NA	NA	NA	NA	NA	NA	NA	NA	NA	NA	NA	NA	NA	NA	NA	NA	NA	1
GCA_002582665.1	AbiC	PGV79314.1	NA	NA	NA	NA	NA	NA	NA	NA	NA	1	AbiC	Abi	ASM258266v1	Bacillus cereus	Bacillus cereus	5940822	Scaffold	NA	NA	PGV79314.1	PGV79314.1	NA	NA	NA	NA	NA	NA	NA	NA	NA	NA	NA	NA	NA	NA	NA	NA	NA	NA	1
GCA_025516825.1	AbiC	MCU5036427.1	NA	NA	NA	NA	NA	NA	NA	NA	NA	1	AbiC	Abi	ASM2551682v1	Bacillus cereus	Bacillus cereus	5652412	Scaffold	NA	NA	MCU5036427.1	MCU5036427.1	NA	NA	NA	NA	NA	NA	NA	NA	NA	NA	NA	NA	NA	NA	NA	NA	NA	NA	1
GCA_001541995.1	AbiC	KWU59055.1	NA	NA	NA	NA	NA	NA	NA	NA	NA	1	AbiC	Abi	ASM154199v1	Bacillus cereus	Bacillus cereus	5690867	Contig	NA	NA	KWU59055.1	KWU59055.1	NA	NA	NA	NA	NA	NA	NA	NA	NA	NA	NA	NA	NA	NA	NA	NA	NA	NA	1
GCA_029709055.1	AbiC	HDR7706642.1	NA	NA	NA	NA	NA	NA	NA	NA	NA	1	AbiC	Abi	PDT001182216.1	Bacillus thuringiensis	Bacillus thuringiensis	5768011	Contig	NA	NA	HDR7706642.1	HDR7706642.1	NA	NA	NA	NA	NA	NA	NA	NA	NA	NA	NA	NA	NA	NA	NA	NA	NA	NA	1
GCA_002558015.1	AbiC	PEU86763.1	NA	NA	NA	NA	NA	NA	NA	NA	NA	1	AbiC	Abi	ASM255801v1	Bacillus thuringiensis	Bacillus thuringiensis	6467543	Scaffold	NA	NA	PEU86763.1	PEU86763.1	NA	NA	NA	NA	NA	NA	NA	NA	NA	NA	NA	NA	NA	NA	NA	NA	NA	NA	1
GCA_002584035.1	AbiC	PGV90675.1	NA	NA	NA	NA	NA	NA	NA	NA	NA	1	AbiC	Abi	ASM258403v1	Bacillus cereus	Bacillus cereus	5924057	Scaffold	NA	NA	PGV90675.1	PGV90675.1	NA	NA	NA	NA	NA	NA	NA	NA	NA	NA	NA	NA	NA	NA	NA	NA	NA	NA	1
GCA_002146425.1	AbiC	OTW91709.1	NA	NA	NA	NA	NA	NA	NA	NA	NA	1	AbiC	Abi	ASM214642v1	Bacillus thuringiensis serovar fukuokaensis	Bacillus thuringiensis	6271184	Scaffold	NA	NA	OTW91709.1	OTW91709.1	NA	NA	NA	NA	NA	NA	NA	NA	NA	NA	NA	NA	NA	NA	NA	NA	NA	NA	1
GCA_008375355.1	AbiC	KAA1803417.1	NA	NA	NA	NA	NA	NA	NA	NA	NA	1	AbiC	Abi	ASM837535v1	Bacillus cereus	Bacillus cereus	5875600	Contig	NA	NA	KAA1803417.1	KAA1803417.1	NA	NA	NA	NA	NA	NA	NA	NA	NA	NA	NA	NA	NA	NA	NA	NA	NA	NA	1
GCA_036219105.1	AbiC	MED3484646.1	NA	NA	NA	NA	NA	NA	NA	NA	NA	1	AbiC	Abi	ASM3621910v1	Bacillus toyonensis	Bacillus toyonensis	6052079	Scaffold	NA	NA	MED3484646.1	MED3484646.1	NA	NA	NA	NA	NA	NA	NA	NA	NA	NA	NA	NA	NA	NA	NA	NA	NA	NA	1
GCA_002576265.1	AbiC	PGQ89885.1	NA	NA	NA	NA	NA	NA	NA	NA	NA	1	AbiC	Abi	ASM257626v1	Bacillus cereus	Bacillus cereus	5951304	Scaffold	NA	NA	PGQ89885.1	PGQ89885.1	NA	NA	NA	NA	NA	NA	NA	NA	NA	NA	NA	NA	NA	NA	NA	NA	NA	NA	1
GCA_002555765.1	AbiC	PEM87425.1	NA	NA	NA	NA	NA	NA	NA	NA	NA	1	AbiC	Abi	ASM255576v1	Bacillus toyonensis	Bacillus toyonensis	5874577	Scaffold	NA	NA	PEM87425.1	PEM87425.1	NA	NA	NA	NA	NA	NA	NA	NA	NA	NA	NA	NA	NA	NA	NA	NA	NA	NA	1
GCA_002562505.1	AbiC	PEX03935.1	NA	NA	NA	NA	NA	NA	NA	NA	NA	1	AbiC	Abi	ASM256250v1	Bacillus cereus	Bacillus cereus	6248801	Scaffold	NA	NA	PEX03935.1	PEX03935.1	NA	NA	NA	NA	NA	NA	NA	NA	NA	NA	NA	NA	NA	NA	NA	NA	NA	NA	1
GCA_036221325.1	AbiC	MED4447213.1	NA	NA	NA	NA	NA	NA	NA	NA	NA	1	AbiC	Abi	ASM3622132v1	Bacillus cereus	Bacillus cereus	6234869	Scaffold	NA	NA	MED4447213.1	MED4447213.1	NA	NA	NA	NA	NA	NA	NA	NA	NA	NA	NA	NA	NA	NA	NA	NA	NA	NA	1
GCA_002571855.1	AbiC	PGE42722.1	NA	NA	NA	NA	NA	NA	NA	NA	NA	1	AbiC	Abi	ASM257185v1	Bacillus cereus	Bacillus cereus	6058254	Scaffold	NA	NA	PGE42722.1	PGE42722.1	NA	NA	NA	NA	NA	NA	NA	NA	NA	NA	NA	NA	NA	NA	NA	NA	NA	NA	1
GCA_002553205.1	AbiC	PEF51058.1	NA	NA	NA	NA	NA	NA	NA	NA	NA	1	AbiC	Abi	ASM255320v1	Bacillus thuringiensis	Bacillus thuringiensis	6026494	Scaffold	NA	NA	PEF51058.1	PEF51058.1	NA	NA	NA	NA	NA	NA	NA	NA	NA	NA	NA	NA	NA	NA	NA	NA	NA	NA	1
GCA_002566925.1	AbiC	PFO96272.1	NA	NA	NA	NA	NA	NA	NA	NA	NA	1	AbiC	Abi	ASM256692v1	Bacillus cereus	Bacillus cereus	6307854	Contig	NA	NA	PFO96272.1	PFO96272.1	NA	NA	NA	NA	NA	NA	NA	NA	NA	NA	NA	NA	NA	NA	NA	NA	NA	NA	1
GCA_002552785.1	AbiC	PEE29882.1	NA	NA	NA	NA	NA	NA	NA	NA	NA	1	AbiC	Abi	ASM255278v1	Bacillus toyonensis	Bacillus toyonensis	6131846	Scaffold	NA	NA	PEE29882.1	PEE29882.1	NA	NA	NA	NA	NA	NA	NA	NA	NA	NA	NA	NA	NA	NA	NA	NA	NA	NA	1
GCF_000342025.1	AbiC	WP_017762584.1	NA	NA	NA	NA	NA	NA	NA	NA	NA	1	AbiC	Abi	BTHUDAR81934.1	Bacillus thuringiensis DAR 81934	Bacillus thuringiensis	5943799	Chromosome	NA	NA	WP_017762584.1	WP_017762584.1	NA	NA	NA	NA	NA	NA	NA	NA	NA	NA	NA	NA	NA	NA	NA	NA	NA	NA	1
GCA_002552415.1	AbiC	PED24231.1	NA	NA	NA	NA	NA	NA	NA	NA	NA	1	AbiC	Abi	ASM255241v1	Bacillus thuringiensis	Bacillus thuringiensis	6163486	Scaffold	NA	NA	PED24231.1	PED24231.1	NA	NA	NA	NA	NA	NA	NA	NA	NA	NA	NA	NA	NA	NA	NA	NA	NA	NA	1
GCA_003545675.1	AbiC	RHW10710.1	NA	NA	NA	NA	NA	NA	NA	NA	NA	1	AbiC	Abi	ASM354567v1	Bacillus cereus	Bacillus cereus	5441552	Contig	NA	NA	RHW10710.1	RHW10710.1	NA	NA	NA	NA	NA	NA	NA	NA	NA	NA	NA	NA	NA	NA	NA	NA	NA	NA	1
GCA_022170805.1	AbiC	UKS62924.1	NA	NA	NA	NA	NA	NA	NA	NA	NA	1	AbiC	Abi	ASM2217080v1	Bacillus toyonensis	Bacillus toyonensis	5872224	Complete Genome	NA	NA	UKS62924.1	UKS62924.1	NA	NA	NA	NA	NA	NA	NA	NA	NA	NA	NA	NA	NA	NA	NA	NA	NA	NA	1
GCA_002146545.1	AbiC	OTX16481.1	NA	NA	NA	NA	NA	NA	NA	NA	NA	1	AbiC	Abi	ASM214654v1	Bacillus thuringiensis serovar japonensis	Bacillus thuringiensis	6217009	Scaffold	NA	NA	OTX16481.1	OTX16481.1	NA	NA	NA	NA	NA	NA	NA	NA	NA	NA	NA	NA	NA	NA	NA	NA	NA	NA	1
GCA_002550595.1	AbiC	PDZ55111.1	NA	NA	NA	NA	NA	NA	NA	NA	NA	1	AbiC	Abi	ASM255059v1	Bacillus cereus	Bacillus cereus	5973460	Scaffold	NA	NA	PDZ55111.1	PDZ55111.1	NA	NA	NA	NA	NA	NA	NA	NA	NA	NA	NA	NA	NA	NA	NA	NA	NA	NA	1
GCA_002560175.1	AbiC	PFC72803.1	NA	NA	NA	NA	NA	NA	NA	NA	NA	1	AbiC	Abi	ASM256017v1	Bacillus cereus	Bacillus cereus	5991422	Scaffold	NA	NA	PFC72803.1	PFC72803.1	NA	NA	NA	NA	NA	NA	NA	NA	NA	NA	NA	NA	NA	NA	NA	NA	NA	NA	1
GCA_002560775.1	AbiC	PFE48193.1	NA	NA	NA	NA	NA	NA	NA	NA	NA	1	AbiC	Abi	ASM256077v1	Bacillus cereus	Bacillus cereus	5558389	Scaffold	NA	NA	PFE48193.1	PFE48193.1	NA	NA	NA	NA	NA	NA	NA	NA	NA	NA	NA	NA	NA	NA	NA	NA	NA	NA	1
GCA_029693365.1	AbiC	HDR3650347.1	NA	NA	NA	NA	NA	NA	NA	NA	NA	1	AbiC	Abi	PDT001182199.3	Bacillus anthracis	Bacillus anthracis	5770436	Contig	NA	NA	HDR3650347.1	HDR3650347.1	NA	NA	NA	NA	NA	NA	NA	NA	NA	NA	NA	NA	NA	NA	NA	NA	NA	NA	1
GCA_002147415.1	AbiC	OTZ67124.1	NA	NA	NA	NA	NA	NA	NA	NA	NA	1	AbiC	Abi	ASM214741v1	Bacillus thuringiensis serovar kumamtoensis	Bacillus thuringiensis	6685559	Contig	NA	NA	OTZ67124.1	OTZ67124.1	NA	NA	NA	NA	NA	NA	NA	NA	NA	NA	NA	NA	NA	NA	NA	NA	NA	NA	1
GCA_002558375.1	AbiC	PEQ61076.1	NA	NA	NA	NA	NA	NA	NA	NA	NA	1	AbiC	Abi	ASM255837v1	Bacillus cereus	Bacillus cereus	5770616	Scaffold	NA	NA	PEQ61076.1	PEQ61076.1	NA	NA	NA	NA	NA	NA	NA	NA	NA	NA	NA	NA	NA	NA	NA	NA	NA	NA	1
GCA_002551735.1	AbiC	PEB31763.1	NA	NA	NA	NA	NA	NA	NA	NA	NA	1	AbiC	Abi	ASM255173v1	Bacillus toyonensis	Bacillus toyonensis	5858778	Scaffold	NA	NA	PEB31763.1	PEB31763.1	NA	NA	NA	NA	NA	NA	NA	NA	NA	NA	NA	NA	NA	NA	NA	NA	NA	NA	1
GCA_002550295.1	AbiC	PDY55773.1	NA	NA	NA	NA	NA	NA	NA	NA	NA	1	AbiC	Abi	ASM255029v1	Bacillus thuringiensis	Bacillus thuringiensis	5655486	Scaffold	NA	NA	PDY55773.1	PDY55773.1	NA	NA	NA	NA	NA	NA	NA	NA	NA	NA	NA	NA	NA	NA	NA	NA	NA	NA	1
GCF_022662615.1	AbiC	WP_242247404.1	NA	NA	NA	NA	NA	NA	NA	NA	NA	1	AbiC	Abi	ASM2266261v1	Bacillus cereus group sp. BfR-BA-01523	Other	5227082	Contig	NA	NA	WP_242247404.1	WP_242247404.1	NA	NA	NA	NA	NA	NA	NA	NA	NA	NA	NA	NA	NA	NA	NA	NA	NA	NA	1
GCA_002575555.1	AbiC	PGN92706.1	NA	NA	NA	NA	NA	NA	NA	NA	NA	1	AbiC	Abi	ASM257555v1	Bacillus cereus	Bacillus cereus	5769180	Scaffold	NA	NA	PGN92706.1	PGN92706.1	NA	NA	NA	NA	NA	NA	NA	NA	NA	NA	NA	NA	NA	NA	NA	NA	NA	NA	1
GCA_000161135.1	AbiC	EEL15560.1	NA	NA	NA	NA	NA	NA	NA	NA	NA	1	AbiC	Abi	ASM16113v1	Bacillus cereus 95/8201	Bacillus cereus	5584055	Chromosome	NA	NA	EEL15560.1	EEL15560.1	NA	NA	NA	NA	NA	NA	NA	NA	NA	NA	NA	NA	NA	NA	NA	NA	NA	NA	1
GCA_029710115.1	AbiC	HDR7992851.1	NA	NA	NA	NA	NA	NA	NA	NA	NA	1	AbiC	Abi	PDT001182128.1	Bacillus cereus	Bacillus cereus	6081786	Contig	NA	NA	HDR7992851.1	HDR7992851.1	NA	NA	NA	NA	NA	NA	NA	NA	NA	NA	NA	NA	NA	NA	NA	NA	NA	NA	1
GCF_022663375.1	AbiC	WP_242305416.1	NA	NA	NA	NA	NA	NA	NA	NA	NA	1	AbiC	Abi	ASM2266337v1	Bacillus cereus group sp. BfR-BA-01399	Other	5683628	Contig	NA	NA	WP_242305416.1	WP_242305416.1	NA	NA	NA	NA	NA	NA	NA	NA	NA	NA	NA	NA	NA	NA	NA	NA	NA	NA	1
GCA_002550055.1	AbiC	PDX92999.1	NA	NA	NA	NA	NA	NA	NA	NA	NA	1	AbiC	Abi	ASM255005v1	Bacillus thuringiensis	Bacillus thuringiensis	6164715	Scaffold	NA	NA	PDX92999.1	PDX92999.1	NA	NA	NA	NA	NA	NA	NA	NA	NA	NA	NA	NA	NA	NA	NA	NA	NA	NA	1
GCA_009646615.1	AbiC	MRB11105.1	NA	NA	NA	NA	NA	NA	NA	NA	NA	1	AbiC	Abi	ASM964661v1	Bacillus thuringiensis	Bacillus thuringiensis	6530475	Contig	NA	NA	MRB11105.1	MRB11105.1	NA	NA	NA	NA	NA	NA	NA	NA	NA	NA	NA	NA	NA	NA	NA	NA	NA	NA	1
GCF_001719025.1	AbiC	WP_061535896.1	NA	NA	NA	NA	NA	NA	NA	NA	NA	1	AbiC	Abi	ASM171902v1	Bacillus cereus	Bacillus cereus	5301355	Scaffold	NA	NA	WP_061535896.1	WP_061535896.1	NA	NA	NA	NA	NA	NA	NA	NA	NA	NA	NA	NA	NA	NA	NA	NA	NA	NA	1
GCA_000832765.1	AbiC	AJH61210.1	NA	NA	NA	NA	NA	NA	NA	NA	NA	1	AbiC	Abi	ASM83276v1	Bacillus cereus	Bacillus cereus	5642300	Complete Genome	NA	NA	AJH61210.1	AJH61210.1	NA	NA	NA	NA	NA	NA	NA	NA	NA	NA	NA	NA	NA	NA	NA	NA	NA	NA	1
GCA_002562335.1	AbiC	PEW63006.1	NA	NA	NA	NA	NA	NA	NA	NA	NA	1	AbiC	Abi	ASM256233v1	Bacillus cereus	Bacillus cereus	6007860	Scaffold	NA	NA	PEW63006.1	PEW63006.1	NA	NA	NA	NA	NA	NA	NA	NA	NA	NA	NA	NA	NA	NA	NA	NA	NA	NA	1
GCA_035801575.1	AbiC	MEB9570213.1	NA	NA	NA	NA	NA	NA	NA	NA	NA	1	AbiC	Abi	ASM3580157v1	Bacillus cereus	Bacillus cereus	5982847	Scaffold	NA	NA	MEB9570213.1	MEB9570213.1	NA	NA	NA	NA	NA	NA	NA	NA	NA	NA	NA	NA	NA	NA	NA	NA	NA	NA	1
GCA_002586085.1	AbiC	PGY80991.1	NA	NA	NA	NA	NA	NA	NA	NA	NA	1	AbiC	Abi	ASM258608v1	Bacillus thuringiensis	Bacillus thuringiensis	6388373	Scaffold	NA	NA	PGY80991.1	PGY80991.1	NA	NA	NA	NA	NA	NA	NA	NA	NA	NA	NA	NA	NA	NA	NA	NA	NA	NA	1
GCA_008682215.1	AbiC	KAA6469855.1	NA	NA	NA	NA	NA	NA	NA	NA	NA	1	AbiC	Abi	ASM868221v1	Bacillus cereus	Bacillus cereus	6262947	Contig	NA	NA	KAA6469855.1	KAA6469855.1	NA	NA	NA	NA	NA	NA	NA	NA	NA	NA	NA	NA	NA	NA	NA	NA	NA	NA	1
GCA_025518265.1	AbiC	MCU5187200.1	NA	NA	NA	NA	NA	NA	NA	NA	NA	1	AbiC	Abi	ASM2551826v1	Bacillus cereus	Bacillus cereus	5502574	Contig	NA	NA	MCU5187200.1	MCU5187200.1	NA	NA	NA	NA	NA	NA	NA	NA	NA	NA	NA	NA	NA	NA	NA	NA	NA	NA	1
GCA_000291395.1	AbiC	EJQ32365.1	NA	NA	NA	NA	NA	NA	NA	NA	NA	1	AbiC	Abi	Baci_cere_BAG5O-1_G13200_V1	Bacillus toyonensis	Bacillus toyonensis	5884793	Scaffold	NA	NA	EJQ32365.1	EJQ32365.1	NA	NA	NA	NA	NA	NA	NA	NA	NA	NA	NA	NA	NA	NA	NA	NA	NA	NA	1
GCA_002575205.1	AbiC	PGM93269.1	NA	NA	NA	NA	NA	NA	NA	NA	NA	1	AbiC	Abi	ASM257520v1	Bacillus cereus	Bacillus cereus	6124909	Scaffold	NA	NA	PGM93269.1	PGM93269.1	NA	NA	NA	NA	NA	NA	NA	NA	NA	NA	NA	NA	NA	NA	NA	NA	NA	NA	1
GCA_036966465.1	AbiC	MEH7753642.1	NA	NA	NA	NA	NA	NA	NA	NA	NA	1	AbiC	Abi	ASM3696646v1	Bacillus toyonensis	Bacillus toyonensis	5847087	Scaffold	NA	NA	MEH7753642.1	MEH7753642.1	NA	NA	NA	NA	NA	NA	NA	NA	NA	NA	NA	NA	NA	NA	NA	NA	NA	NA	1
GCA_029711345.1	AbiC	HDR8359856.1	NA	NA	NA	NA	NA	NA	NA	NA	NA	1	AbiC	Abi	PDT001179873.1	Bacillus cereus	Bacillus cereus	5853758	Contig	NA	NA	HDR8359856.1	HDR8359856.1	NA	NA	NA	NA	NA	NA	NA	NA	NA	NA	NA	NA	NA	NA	NA	NA	NA	NA	1
GCA_002575565.1	AbiC	PGN97326.1	NA	NA	NA	NA	NA	NA	NA	NA	NA	1	AbiC	Abi	ASM257556v1	Bacillus cereus	Bacillus cereus	5676291	Scaffold	NA	NA	PGN97326.1	PGN97326.1	NA	NA	NA	NA	NA	NA	NA	NA	NA	NA	NA	NA	NA	NA	NA	NA	NA	NA	1
GCA_009799785.1	AbiC	QHA20660.1	NA	NA	NA	NA	NA	NA	NA	NA	NA	1	AbiC	Abi	ASM979978v1	Bacillus toyonensis	Bacillus toyonensis	5351266	Chromosome	NA	NA	QHA20660.1	QHA20660.1	NA	NA	NA	NA	NA	NA	NA	NA	NA	NA	NA	NA	NA	NA	NA	NA	NA	NA	1
GCA_027711845.1	AbiC	MDA1906046.1	NA	NA	NA	NA	NA	NA	NA	NA	NA	1	AbiC	Abi	ASM2771184v1	Bacillus cereus	Bacillus cereus	5665794	Contig	NA	NA	MDA1906046.1	MDA1906046.1	NA	NA	NA	NA	NA	NA	NA	NA	NA	NA	NA	NA	NA	NA	NA	NA	NA	NA	1
GCA_002562585.1	AbiC	PEX34212.1	NA	NA	NA	NA	NA	NA	NA	NA	NA	1	AbiC	Abi	ASM256258v1	Bacillus cereus	Bacillus cereus	6019463	Scaffold	NA	NA	PEX34212.1	PEX34212.1	NA	NA	NA	NA	NA	NA	NA	NA	NA	NA	NA	NA	NA	NA	NA	NA	NA	NA	1
GCA_002893585.1	AbiC	PNK43277.1	NA	NA	NA	NA	NA	NA	NA	NA	NA	1	AbiC	Abi	ASM289358v1	Bacillus thuringiensis	Bacillus thuringiensis	6212571	Contig	NA	NA	PNK43277.1	PNK43277.1	NA	NA	NA	NA	NA	NA	NA	NA	NA	NA	NA	NA	NA	NA	NA	NA	NA	NA	1
GCA_030588215.1	AbiC	MDO8160437.1	NA	NA	NA	NA	NA	NA	NA	NA	NA	1	AbiC	Abi	ASM3058821v1	Bacillus toyonensis	Bacillus toyonensis	6093368	Contig	NA	NA	MDO8160437.1	MDO8160437.1	NA	NA	NA	NA	NA	NA	NA	NA	NA	NA	NA	NA	NA	NA	NA	NA	NA	NA	1
GCA_002565315.1	AbiC	PFJ22896.1	NA	NA	NA	NA	NA	NA	NA	NA	NA	1	AbiC	Abi	ASM256531v1	Bacillus cereus	Bacillus cereus	5769583	Scaffold	NA	NA	PFJ22896.1	PFJ22896.1	NA	NA	NA	NA	NA	NA	NA	NA	NA	NA	NA	NA	NA	NA	NA	NA	NA	NA	1
GCA_015071225.1	AbiC	MBE7135936.1	NA	NA	NA	NA	NA	NA	NA	NA	NA	1	AbiC	Abi	ASM1507122v1	Bacillus toyonensis	Bacillus toyonensis	5339069	Contig	NA	NA	MBE7135936.1	MBE7135936.1	NA	NA	NA	NA	NA	NA	NA	NA	NA	NA	NA	NA	NA	NA	NA	NA	NA	NA	1
GCA_002576275.1	AbiC	PGR14439.1	NA	NA	NA	NA	NA	NA	NA	NA	NA	1	AbiC	Abi	ASM257627v1	Bacillus cereus	Bacillus cereus	5993491	Scaffold	NA	NA	PGR14439.1	PGR14439.1	NA	NA	NA	NA	NA	NA	NA	NA	NA	NA	NA	NA	NA	NA	NA	NA	NA	NA	1
GCA_002558375.1	AbiC	PEQ56885.1	NA	NA	NA	NA	NA	NA	NA	NA	NA	1	AbiC	Abi	ASM255837v1	Bacillus cereus	Bacillus cereus	5770616	Scaffold	NA	NA	PEQ56885.1	PEQ56885.1	NA	NA	NA	NA	NA	NA	NA	NA	NA	NA	NA	NA	NA	NA	NA	NA	NA	NA	1
GCA_002563225.1	AbiC	PFF40206.1	NA	NA	NA	NA	NA	NA	NA	NA	NA	1	AbiC	Abi	ASM256322v1	Bacillus cereus	Bacillus cereus	6475450	Scaffold	NA	NA	PFF40206.1	PFF40206.1	NA	NA	NA	NA	NA	NA	NA	NA	NA	NA	NA	NA	NA	NA	NA	NA	NA	NA	1
GCA_016483355.1	AbiC	MBJ7967976.1	NA	NA	NA	NA	NA	NA	NA	NA	NA	1	AbiC	Abi	ASM1648335v1	Bacillus cereus	Bacillus cereus	6542101	Contig	NA	NA	MBJ7967976.1	MBJ7967976.1	NA	NA	NA	NA	NA	NA	NA	NA	NA	NA	NA	NA	NA	NA	NA	NA	NA	NA	1
GCA_029477605.1	AbiC	MDF9530205.1	NA	NA	NA	NA	NA	NA	NA	NA	NA	1	AbiC	Abi	ASM2947760v1	Bacillus cereus	Bacillus cereus	5913047	Contig	NA	NA	MDF9530205.1	MDF9530205.1	NA	NA	NA	NA	NA	NA	NA	NA	NA	NA	NA	NA	NA	NA	NA	NA	NA	NA	1
GCA_002564505.1	AbiC	PFI05545.1	NA	NA	NA	NA	NA	NA	NA	NA	NA	1	AbiC	Abi	ASM256450v1	Bacillus thuringiensis	Bacillus thuringiensis	6462279	Scaffold	NA	NA	PFI05545.1	PFI05545.1	NA	NA	NA	NA	NA	NA	NA	NA	NA	NA	NA	NA	NA	NA	NA	NA	NA	NA	1
GCA_002561645.1	AbiC	PEV47421.1	NA	NA	NA	NA	NA	NA	NA	NA	NA	1	AbiC	Abi	ASM256164v1	Bacillus thuringiensis	Bacillus thuringiensis	6000010	Scaffold	NA	NA	PEV47421.1	PEV47421.1	NA	NA	NA	NA	NA	NA	NA	NA	NA	NA	NA	NA	NA	NA	NA	NA	NA	NA	1
GCA_002560955.1	AbiC	PEY93540.1	NA	NA	NA	NA	NA	NA	NA	NA	NA	1	AbiC	Abi	ASM256095v1	Bacillus cereus	Bacillus cereus	5904115	Scaffold	NA	NA	PEY93540.1	PEY93540.1	NA	NA	NA	NA	NA	NA	NA	NA	NA	NA	NA	NA	NA	NA	NA	NA	NA	NA	1
GCA_003612265.1	AbiC	RKI20812.1	NA	NA	NA	NA	NA	NA	NA	NA	NA	1	AbiC	Abi	ASM361226v1	Bacillus thuringiensis	Bacillus thuringiensis	5845123	Contig	NA	NA	RKI20812.1	RKI20812.1	NA	NA	NA	NA	NA	NA	NA	NA	NA	NA	NA	NA	NA	NA	NA	NA	NA	NA	1
GCA_002577455.1	AbiC	PGT21992.1	NA	NA	NA	NA	NA	NA	NA	NA	NA	1	AbiC	Abi	ASM257745v1	Bacillus cereus	Bacillus cereus	5996796	Scaffold	NA	NA	PGT21992.1	PGT21992.1	NA	NA	NA	NA	NA	NA	NA	NA	NA	NA	NA	NA	NA	NA	NA	NA	NA	NA	1
GCA_016483345.1	AbiC	MBJ7945699.1	NA	NA	NA	NA	NA	NA	NA	NA	NA	1	AbiC	Abi	ASM1648334v1	Bacillus cereus group sp. N24	Other	6066427	Contig	NA	NA	MBJ7945699.1	MBJ7945699.1	NA	NA	NA	NA	NA	NA	NA	NA	NA	NA	NA	NA	NA	NA	NA	NA	NA	NA	1
GCA_036218085.1	AbiC	MED3349006.1	NA	NA	NA	NA	NA	NA	NA	NA	NA	1	AbiC	Abi	ASM3621808v1	Bacillus thuringiensis	Bacillus thuringiensis	6456501	Scaffold	NA	NA	MED3349006.1	MED3349006.1	NA	NA	NA	NA	NA	NA	NA	NA	NA	NA	NA	NA	NA	NA	NA	NA	NA	NA	1
GCA_036218485.1	AbiC	MED3395504.1	NA	NA	NA	NA	NA	NA	NA	NA	NA	1	AbiC	Abi	ASM3621848v1	Bacillus wiedmannii	Bacillus wiedmannii	5968152	Scaffold	NA	NA	MED3395504.1	MED3395504.1	NA	NA	NA	NA	NA	NA	NA	NA	NA	NA	NA	NA	NA	NA	NA	NA	NA	NA	1
GCA_002146365.1	AbiC	OTW74707.1	NA	NA	NA	NA	NA	NA	NA	NA	NA	1	AbiC	Abi	ASM214636v1	Bacillus thuringiensis serovar cameroun	Bacillus thuringiensis	6316675	Scaffold	NA	NA	OTW74707.1	OTW74707.1	NA	NA	NA	NA	NA	NA	NA	NA	NA	NA	NA	NA	NA	NA	NA	NA	NA	NA	1
GCA_031941745.1	AbiC	HDX9684123.1	NA	NA	NA	NA	NA	NA	NA	NA	NA	1	AbiC	Abi	PDT001839176.1	Bacillus cereus	Bacillus cereus	6154019	Contig	NA	NA	HDX9684123.1	HDX9684123.1	NA	NA	NA	NA	NA	NA	NA	NA	NA	NA	NA	NA	NA	NA	NA	NA	NA	NA	1
GCA_002571305.1	AbiC	PFW36244.1	NA	NA	NA	NA	NA	NA	NA	NA	NA	1	AbiC	Abi	ASM257130v1	Bacillus thuringiensis	Bacillus thuringiensis	6472052	Scaffold	NA	NA	PFW36244.1	PFW36244.1	NA	NA	NA	NA	NA	NA	NA	NA	NA	NA	NA	NA	NA	NA	NA	NA	NA	NA	1
GCA_018458745.1	AbiC	MBS9806382.1	NA	NA	NA	NA	NA	NA	NA	NA	NA	1	AbiC	Abi	ASM1845874v1	Bacillus toyonensis	Bacillus toyonensis	5999561	Scaffold	NA	NA	MBS9806382.1	MBS9806382.1	NA	NA	NA	NA	NA	NA	NA	NA	NA	NA	NA	NA	NA	NA	NA	NA	NA	NA	1
GCA_002582385.1	AbiC	PGV21493.1	NA	NA	NA	NA	NA	NA	NA	NA	NA	1	AbiC	Abi	ASM258238v1	Bacillus cereus	Bacillus cereus	6191090	Scaffold	NA	NA	PGV21493.1	PGV21493.1	NA	NA	NA	NA	NA	NA	NA	NA	NA	NA	NA	NA	NA	NA	NA	NA	NA	NA	1
GCF_022664015.1	AbiC	WP_176543688.1	NA	NA	NA	NA	NA	NA	NA	NA	NA	1	AbiC	Abi	ASM2266401v1	Bacillus cereus group sp. BfR-BA-01325	Other	5621941	Contig	NA	NA	WP_176543688.1	WP_176543688.1	NA	NA	NA	NA	NA	NA	NA	NA	NA	NA	NA	NA	NA	NA	NA	NA	NA	NA	1
GCA_002551805.1	AbiC	PEB46338.1	NA	NA	NA	NA	NA	NA	NA	NA	NA	1	AbiC	Abi	ASM255180v1	Bacillus thuringiensis	Bacillus thuringiensis	6101487	Scaffold	NA	NA	PEB46338.1	PEB46338.1	NA	NA	NA	NA	NA	NA	NA	NA	NA	NA	NA	NA	NA	NA	NA	NA	NA	NA	1
GCA_013341845.1	AbiC	NUC20310.1	NA	NA	NA	NA	NA	NA	NA	NA	NA	1	AbiC	Abi	ASM1334184v1	Bacillus mycoides	Bacillus mycoides	5710017	Scaffold	NA	NA	NUC20310.1	NUC20310.1	NA	NA	NA	NA	NA	NA	NA	NA	NA	NA	NA	NA	NA	NA	NA	NA	NA	NA	1
GCA_002553405.1	AbiC	PEG10471.1	NA	NA	NA	NA	NA	NA	NA	NA	NA	1	AbiC	Abi	ASM255340v1	Bacillus wiedmannii	Bacillus wiedmannii	5324573	Scaffold	NA	NA	PEG10471.1	PEG10471.1	NA	NA	NA	NA	NA	NA	NA	NA	NA	NA	NA	NA	NA	NA	NA	NA	NA	NA	1
GCA_002567465.1	AbiC	PFQ41217.1	NA	NA	NA	NA	NA	NA	NA	NA	NA	1	AbiC	Abi	ASM256746v1	Bacillus cereus	Bacillus cereus	6369849	Scaffold	NA	NA	PFQ41217.1	PFQ41217.1	NA	NA	NA	NA	NA	NA	NA	NA	NA	NA	NA	NA	NA	NA	NA	NA	NA	NA	1
GCA_020686665.1	AbiC	MCC2437301.1	NA	NA	NA	NA	NA	NA	NA	NA	NA	1	AbiC	Abi	ASM2068666v1	Bacillus paranthracis	Bacillus paranthracis	5579867	Scaffold	NA	NA	MCC2437301.1	MCC2437301.1	NA	NA	NA	NA	NA	NA	NA	NA	NA	NA	NA	NA	NA	NA	NA	NA	NA	NA	1
GCA_000181615.1	AbiC	EDZ48875.1	NA	NA	NA	NA	NA	NA	NA	NA	NA	1	AbiC	Abi	ASM18161v1	Bacillus cereus AH1134	Bacillus cereus	5908750	Scaffold	NA	NA	EDZ48875.1	EDZ48875.1	NA	NA	NA	NA	NA	NA	NA	NA	NA	NA	NA	NA	NA	NA	NA	NA	NA	NA	1
GCA_002555485.1	AbiC	PEM27595.1	NA	NA	NA	NA	NA	NA	NA	NA	NA	1	AbiC	Abi	ASM255548v1	Bacillus wiedmannii	Bacillus wiedmannii	6042815	Scaffold	NA	NA	PEM27595.1	PEM27595.1	NA	NA	NA	NA	NA	NA	NA	NA	NA	NA	NA	NA	NA	NA	NA	NA	NA	NA	1
GCA_002559645.1	AbiC	PEY21311.1	NA	NA	NA	NA	NA	NA	NA	NA	NA	1	AbiC	Abi	ASM255964v1	Bacillus cereus	Bacillus cereus	6097096	Scaffold	NA	NA	PEY21311.1	PEY21311.1	NA	NA	NA	NA	NA	NA	NA	NA	NA	NA	NA	NA	NA	NA	NA	NA	NA	NA	1
GCA_002563165.1	AbiC	PFE95058.1	NA	NA	NA	NA	NA	NA	NA	NA	NA	1	AbiC	Abi	ASM256316v1	Bacillus thuringiensis	Bacillus thuringiensis	5812815	Scaffold	NA	NA	PFE95058.1	PFE95058.1	NA	NA	NA	NA	NA	NA	NA	NA	NA	NA	NA	NA	NA	NA	NA	NA	NA	NA	1
GCA_002569125.1	AbiC	PFY98360.1	NA	NA	NA	NA	NA	NA	NA	NA	NA	1	AbiC	Abi	ASM256912v1	Bacillus wiedmannii	Bacillus wiedmannii	5407295	Scaffold	NA	NA	PFY98360.1	PFY98360.1	NA	NA	NA	NA	NA	NA	NA	NA	NA	NA	NA	NA	NA	NA	NA	NA	NA	NA	1
GCA_002560005.1	AbiC	PFC29758.1	NA	NA	NA	NA	NA	NA	NA	NA	NA	1	AbiC	Abi	ASM256000v1	Bacillus thuringiensis	Bacillus thuringiensis	6068982	Scaffold	NA	NA	PFC29758.1	PFC29758.1	NA	NA	NA	NA	NA	NA	NA	NA	NA	NA	NA	NA	NA	NA	NA	NA	NA	NA	1
GCA_016483715.1	AbiC	MBJ8189677.1	NA	NA	NA	NA	NA	NA	NA	NA	NA	1	AbiC	Abi	ASM1648371v1	Bacillus cereus	Bacillus cereus	7052302	Contig	NA	NA	MBJ8189677.1	MBJ8189677.1	NA	NA	NA	NA	NA	NA	NA	NA	NA	NA	NA	NA	NA	NA	NA	NA	NA	NA	1
GCF_002807175.1	AbiC	WP_001033550.1	NA	NA	NA	NA	NA	NA	NA	NA	NA	1	AbiC	Abi	ASM280717v1	Bacillus cereus	Bacillus cereus	5775594	Contig	NA	NA	WP_001033550.1	WP_001033550.1	NA	NA	NA	NA	NA	NA	NA	NA	NA	NA	NA	NA	NA	NA	NA	NA	NA	NA	1
GCF_009740005.1	AbiC	WP_167519268.1	NA	NA	NA	NA	NA	NA	NA	NA	NA	1	AbiC	Abi	ASM974000v1	Bacillus albus	Bacillus albus	5855605	Complete Genome	NA	NA	WP_167519268.1	WP_167519268.1	NA	NA	NA	NA	NA	NA	NA	NA	NA	NA	NA	NA	NA	NA	NA	NA	NA	NA	1
GCA_029537625.1	AbiC	MDG1605768.1	NA	NA	NA	NA	NA	NA	NA	NA	NA	1	AbiC	Abi	ASM2953762v1	Bacillus paranthracis	Bacillus paranthracis	5385098	Contig	NA	NA	MDG1605768.1	MDG1605768.1	NA	NA	NA	NA	NA	NA	NA	NA	NA	NA	NA	NA	NA	NA	NA	NA	NA	NA	1
GCA_035801495.1	AbiC	MEB9551089.1	NA	NA	NA	NA	NA	NA	NA	NA	NA	1	AbiC	Abi	ASM3580149v1	Bacillus cereus	Bacillus cereus	5982317	Scaffold	NA	NA	MEB9551089.1	MEB9551089.1	NA	NA	NA	NA	NA	NA	NA	NA	NA	NA	NA	NA	NA	NA	NA	NA	NA	NA	1
GCA_002893505.1	AbiC	PNK22084.1	NA	NA	NA	NA	NA	NA	NA	NA	NA	1	AbiC	Abi	ASM289350v1	Bacillus thuringiensis	Bacillus thuringiensis	6261186	Contig	NA	NA	PNK22084.1	PNK22084.1	NA	NA	NA	NA	NA	NA	NA	NA	NA	NA	NA	NA	NA	NA	NA	NA	NA	NA	1
GCA_002579625.1	AbiC	PHA99123.1	NA	NA	NA	NA	NA	NA	NA	NA	NA	1	AbiC	Abi	ASM257962v1	Bacillus toyonensis	Bacillus toyonensis	5909702	Scaffold	NA	NA	PHA99123.1	PHA99123.1	NA	NA	NA	NA	NA	NA	NA	NA	NA	NA	NA	NA	NA	NA	NA	NA	NA	NA	1
GCA_002571115.1	AbiC	PFU01407.1	NA	NA	NA	NA	NA	NA	NA	NA	NA	1	AbiC	Abi	ASM257111v1	Bacillus thuringiensis	Bacillus thuringiensis	5856858	Scaffold	NA	NA	PFU01407.1	PFU01407.1	NA	NA	NA	NA	NA	NA	NA	NA	NA	NA	NA	NA	NA	NA	NA	NA	NA	NA	1
GCA_013267475.1	AbiC	QKH76967.1	NA	NA	NA	NA	NA	NA	NA	NA	NA	1	AbiC	Abi	ASM1326747v1	Bacillus cereus	Bacillus cereus	5642349	Complete Genome	NA	NA	QKH76967.1	QKH76967.1	NA	NA	NA	NA	NA	NA	NA	NA	NA	NA	NA	NA	NA	NA	NA	NA	NA	NA	1
GCA_002575965.1	AbiC	PGP63050.1	NA	NA	NA	NA	NA	NA	NA	NA	NA	1	AbiC	Abi	ASM257596v1	Bacillus cereus	Bacillus cereus	5938681	Scaffold	NA	NA	PGP63050.1	PGP63050.1	NA	NA	NA	NA	NA	NA	NA	NA	NA	NA	NA	NA	NA	NA	NA	NA	NA	NA	1
GCA_002558765.1	AbiC	PES30108.1	NA	NA	NA	NA	NA	NA	NA	NA	NA	1	AbiC	Abi	ASM255876v1	Bacillus cereus	Bacillus cereus	5960853	Scaffold	NA	NA	PES30108.1	PES30108.1	NA	NA	NA	NA	NA	NA	NA	NA	NA	NA	NA	NA	NA	NA	NA	NA	NA	NA	1
GCA_002561535.1	AbiC	PFB23506.1	NA	NA	NA	NA	NA	NA	NA	NA	NA	1	AbiC	Abi	ASM256153v1	Bacillus cereus	Bacillus cereus	5971667	Scaffold	NA	NA	PFB23506.1	PFB23506.1	NA	NA	NA	NA	NA	NA	NA	NA	NA	NA	NA	NA	NA	NA	NA	NA	NA	NA	1
GCA_002560535.1	AbiC	PFD84328.1	NA	NA	NA	NA	NA	NA	NA	NA	NA	1	AbiC	Abi	ASM256053v1	Bacillus anthracis	Bacillus anthracis	5300675	Scaffold	NA	NA	PFD84328.1	PFD84328.1	NA	NA	NA	NA	NA	NA	NA	NA	NA	NA	NA	NA	NA	NA	NA	NA	NA	NA	1
GCA_000978375.1	AbiC	AKE15665.1	NA	NA	NA	NA	NA	NA	NA	NA	NA	1	AbiC	Abi	ASM97837v1	Bacillus cereus	Bacillus cereus	5349617	Complete Genome	NA	NA	AKE15665.1	AKE15665.1	NA	NA	NA	NA	NA	NA	NA	NA	NA	NA	NA	NA	NA	NA	NA	NA	NA	NA	1
GCA_029537565.1	AbiC	MDG1578388.1	NA	NA	NA	NA	NA	NA	NA	NA	NA	1	AbiC	Abi	ASM2953756v1	Bacillus cereus	Bacillus cereus	5932783	Contig	NA	NA	MDG1578388.1	MDG1578388.1	NA	NA	NA	NA	NA	NA	NA	NA	NA	NA	NA	NA	NA	NA	NA	NA	NA	NA	1
GCA_002576955.1	AbiC	PGQ98397.1	NA	NA	NA	NA	NA	NA	NA	NA	NA	1	AbiC	Abi	ASM257695v1	Bacillus cereus	Bacillus cereus	6028976	Contig	NA	NA	PGQ98397.1	PGQ98397.1	NA	NA	NA	NA	NA	NA	NA	NA	NA	NA	NA	NA	NA	NA	NA	NA	NA	NA	1
GCA_002562125.1	AbiC	PEV76423.1	NA	NA	NA	NA	NA	NA	NA	NA	NA	1	AbiC	Abi	ASM256212v1	Bacillus cereus	Bacillus cereus	6011774	Scaffold	NA	NA	PEV76423.1	PEV76423.1	NA	NA	NA	NA	NA	NA	NA	NA	NA	NA	NA	NA	NA	NA	NA	NA	NA	NA	1
GCA_002559565.1	AbiC	PET96042.1	NA	NA	NA	NA	NA	NA	NA	NA	NA	1	AbiC	Abi	ASM255956v1	Bacillus cereus	Bacillus cereus	5993675	Scaffold	NA	NA	PET96042.1	PET96042.1	NA	NA	NA	NA	NA	NA	NA	NA	NA	NA	NA	NA	NA	NA	NA	NA	NA	NA	1
GCA_002560535.1	AbiC	PFD84355.1	NA	NA	NA	NA	NA	NA	NA	NA	NA	1	AbiC	Abi	ASM256053v1	Bacillus anthracis	Bacillus anthracis	5300675	Scaffold	NA	NA	PFD84355.1	PFD84355.1	NA	NA	NA	NA	NA	NA	NA	NA	NA	NA	NA	NA	NA	NA	NA	NA	NA	NA	1
GCF_022663675.1	AbiC	WP_242313915.1	NA	NA	NA	NA	NA	NA	NA	NA	NA	1	AbiC	Abi	ASM2266367v1	Bacillus cereus group sp. BfR-BA-01355	Other	6166464	Contig	NA	NA	WP_242313915.1	WP_242313915.1	NA	NA	NA	NA	NA	NA	NA	NA	NA	NA	NA	NA	NA	NA	NA	NA	NA	NA	1
GCF_022664265.1	AbiC	WP_242321381.1	NA	NA	NA	NA	NA	NA	NA	NA	NA	1	AbiC	Abi	ASM2266426v1	Bacillus cereus group sp. BfR-BA-01312	Other	6841855	Contig	NA	NA	WP_242321381.1	WP_242321381.1	NA	NA	NA	NA	NA	NA	NA	NA	NA	NA	NA	NA	NA	NA	NA	NA	NA	NA	1
GCA_002969075.2	AbiC	PQQ46989.1	NA	NA	NA	NA	NA	NA	NA	NA	NA	1	AbiC	Abi	ASM296907v2	Bacillus thuringiensis	Bacillus thuringiensis	6113005	Scaffold	NA	NA	PQQ46989.1	PQQ46989.1	NA	NA	NA	NA	NA	NA	NA	NA	NA	NA	NA	NA	NA	NA	NA	NA	NA	NA	1
GCA_000399445.1	AbiC	EOP38967.1	NA	NA	NA	NA	NA	NA	NA	NA	NA	1	AbiC	Abi	Baci_cere_VD214_V1	Bacillus toyonensis	Bacillus toyonensis	5690152	Scaffold	NA	NA	EOP38967.1	EOP38967.1	NA	NA	NA	NA	NA	NA	NA	NA	NA	NA	NA	NA	NA	NA	NA	NA	NA	NA	1
GCA_001583845.1	AbiC	KXZ04735.1	NA	NA	NA	NA	NA	NA	NA	NA	NA	1	AbiC	Abi	ASM158384v1	Bacillus cereus	Bacillus cereus	5688117	Contig	NA	NA	KXZ04735.1	KXZ04735.1	NA	NA	NA	NA	NA	NA	NA	NA	NA	NA	NA	NA	NA	NA	NA	NA	NA	NA	1
GCA_036963325.1	AbiC	MEH6847817.1	NA	NA	NA	NA	NA	NA	NA	NA	NA	1	AbiC	Abi	ASM3696332v1	Bacillus thuringiensis	Bacillus thuringiensis	5975054	Contig	NA	NA	MEH6847817.1	MEH6847817.1	NA	NA	NA	NA	NA	NA	NA	NA	NA	NA	NA	NA	NA	NA	NA	NA	NA	NA	1
GCF_001913625.1	AbiC	WP_074618764.1	NA	NA	NA	NA	NA	NA	NA	NA	NA	1	AbiC	Abi	ASM191362v1	Bacillus cereus	Bacillus cereus	5277472	Contig	NA	NA	WP_074618764.1	WP_074618764.1	NA	NA	NA	NA	NA	NA	NA	NA	NA	NA	NA	NA	NA	NA	NA	NA	NA	NA	1
GCA_035816515.1	Abi2DF	MEC3127121.1	NA	NA	NA	NA	NA	NA	NA	NA	NA	1	Abi2DF	Abi	ASM3581651v1	Bacillus tropicus	Bacillus tropicus	5796271	Scaffold	NA	NA	MEC3127121.1	MEC3127121.1	NA	NA	NA	NA	NA	NA	NA	NA	NA	NA	NA	NA	NA	NA	NA	NA	NA	NA	1
GCA_025516605.1	Abi2DF	MCU4990446.1	NA	NA	NA	NA	NA	NA	NA	NA	NA	1	Abi2DF	Abi	ASM2551660v1	Bacillus cereus	Bacillus cereus	5577539	Contig	NA	NA	MCU4990446.1	MCU4990446.1	NA	NA	NA	NA	NA	NA	NA	NA	NA	NA	NA	NA	NA	NA	NA	NA	NA	NA	1
GCA_035816435.1	Abi2DF	MEC2957997.1	NA	NA	NA	NA	NA	NA	NA	NA	NA	1	Abi2DF	Abi	ASM3581643v1	Bacillus tropicus	Bacillus tropicus	5499347	Scaffold	NA	NA	MEC2957997.1	MEC2957997.1	NA	NA	NA	NA	NA	NA	NA	NA	NA	NA	NA	NA	NA	NA	NA	NA	NA	NA	1
GCA_001044565.1	Abi2DF	KMP32615.1	NA	NA	NA	NA	NA	NA	NA	NA	NA	1	Abi2DF	Abi	ASM104456v1	Bacillus cereus	Bacillus cereus	5926033	Scaffold	NA	NA	KMP32615.1	KMP32615.1	NA	NA	NA	NA	NA	NA	NA	NA	NA	NA	NA	NA	NA	NA	NA	NA	NA	NA	1
GCA_035816795.1	Abi2DF	MEC3190718.1	NA	NA	NA	NA	NA	NA	NA	NA	NA	1	Abi2DF	Abi	ASM3581679v1	Bacillus tropicus	Bacillus tropicus	5873459	Scaffold	NA	NA	MEC3190718.1	MEC3190718.1	NA	NA	NA	NA	NA	NA	NA	NA	NA	NA	NA	NA	NA	NA	NA	NA	NA	NA	1
GCA_002562165.1	Abi2DF	PEW14654.1	NA	NA	NA	NA	NA	NA	NA	NA	NA	1	Abi2DF	Abi	ASM256216v1	Bacillus cereus	Bacillus cereus	6127803	Scaffold	NA	NA	PEW14654.1	PEW14654.1	NA	NA	NA	NA	NA	NA	NA	NA	NA	NA	NA	NA	NA	NA	NA	NA	NA	NA	1
GCA_035816555.1	Abi2DF	MEC3051638.1	NA	NA	NA	NA	NA	NA	NA	NA	NA	1	Abi2DF	Abi	ASM3581655v1	Bacillus tropicus	Bacillus tropicus	5845355	Scaffold	NA	NA	MEC3051638.1	MEC3051638.1	NA	NA	NA	NA	NA	NA	NA	NA	NA	NA	NA	NA	NA	NA	NA	NA	NA	NA	1
GCA_029696145.1	Abi2DF	HDR4427058.1	NA	NA	NA	NA	NA	NA	NA	NA	NA	1	Abi2DF	Abi	PDT001590917.1	Bacillus cereus	Bacillus cereus	5746590	Contig	NA	NA	HDR4427058.1	HDR4427058.1	NA	NA	NA	NA	NA	NA	NA	NA	NA	NA	NA	NA	NA	NA	NA	NA	NA	NA	1
GCA_035816895.1	Abi2DF	MEC3090364.1	NA	NA	NA	NA	NA	NA	NA	NA	NA	1	Abi2DF	Abi	ASM3581689v1	Bacillus tropicus	Bacillus tropicus	5494082	Scaffold	NA	NA	MEC3090364.1	MEC3090364.1	NA	NA	NA	NA	NA	NA	NA	NA	NA	NA	NA	NA	NA	NA	NA	NA	NA	NA	1
GCA_035988925.1	Abi2DF	MEC2919696.1	NA	NA	NA	NA	NA	NA	NA	NA	NA	1	Abi2DF	Abi	ASM3598892v1	Bacillus tropicus	Bacillus tropicus	5498488	Scaffold	NA	NA	MEC2919696.1	MEC2919696.1	NA	NA	NA	NA	NA	NA	NA	NA	NA	NA	NA	NA	NA	NA	NA	NA	NA	NA	1
GCA_036246105.1	Abi2DF	GEU23434.1	NA	NA	NA	NA	NA	NA	NA	NA	NA	1	Abi2DF	Abi	ASM3624610v1	Bacillus anthracis	Bacillus anthracis	5697282	Scaffold	NA	NA	GEU23434.1	GEU23434.1	NA	NA	NA	NA	NA	NA	NA	NA	NA	NA	NA	NA	NA	NA	NA	NA	NA	NA	1
GCA_035816275.1	Abi2DF	MEC3077457.1	NA	NA	NA	NA	NA	NA	NA	NA	NA	1	Abi2DF	Abi	ASM3581627v1	Bacillus tropicus	Bacillus tropicus	6132165	Scaffold	NA	NA	MEC3077457.1	MEC3077457.1	NA	NA	NA	NA	NA	NA	NA	NA	NA	NA	NA	NA	NA	NA	NA	NA	NA	NA	1
GCA_036213005.1	Abi2DF	MED1845134.1	NA	NA	NA	NA	NA	NA	NA	NA	NA	1	Abi2DF	Abi	ASM3621300v1	Bacillus tropicus	Bacillus tropicus	5432205	Scaffold	NA	NA	MED1845134.1	MED1845134.1	NA	NA	NA	NA	NA	NA	NA	NA	NA	NA	NA	NA	NA	NA	NA	NA	NA	NA	1
GCA_035816175.1	Abi2DF	MEC2927739.1	NA	NA	NA	NA	NA	NA	NA	NA	NA	1	Abi2DF	Abi	ASM3581617v1	Bacillus tropicus	Bacillus tropicus	5657953	Scaffold	NA	NA	MEC2927739.1	MEC2927739.1	NA	NA	NA	NA	NA	NA	NA	NA	NA	NA	NA	NA	NA	NA	NA	NA	NA	NA	1
GCA_035816865.1	Abi2DF	MEC3106997.1	NA	NA	NA	NA	NA	NA	NA	NA	NA	1	Abi2DF	Abi	ASM3581686v1	Bacillus tropicus	Bacillus tropicus	5495951	Scaffold	NA	NA	MEC3106997.1	MEC3106997.1	NA	NA	NA	NA	NA	NA	NA	NA	NA	NA	NA	NA	NA	NA	NA	NA	NA	NA	1
GCA_029871455.1	Abi2DF	MDH4867178.1	NA	NA	NA	NA	NA	NA	NA	NA	NA	1	Abi2DF	Abi	ASM2987145v1	Bacillus cereus	Bacillus cereus	4269518	Contig	NA	NA	MDH4867178.1	MDH4867178.1	NA	NA	NA	NA	NA	NA	NA	NA	NA	NA	NA	NA	NA	NA	NA	NA	NA	NA	1
GCA_002494325.1	AbiG	PDM37399.1	PDM37400.1	NA	NA	NA	NA	NA	NA	NA	NA	2	AbiG	Abi	ASM249432v1	Bacillus cereus	Bacillus cereus	5154790	Contig	NA	NA	PDM37399.1	PDM37400.1	NA	NA	NA	NA	NA	NA	NA	NA	NA	NA	NA	NA	NA	NA	NA	NA	NA	NA	1
GCA_029708835.1	AbiG	HDR7627423.1	HDR7627424.1	NA	NA	NA	NA	NA	NA	NA	NA	2	AbiG	Abi	PDT001182235.1	Bacillus mycoides	Bacillus mycoides	5895559	Contig	NA	NA	HDR7627423.1	HDR7627424.1	NA	NA	NA	NA	NA	NA	NA	NA	NA	NA	NA	NA	NA	NA	NA	NA	NA	NA	1
GCA_029708815.1	AbiG	HDR7624378.1	HDR7624379.1	NA	NA	NA	NA	NA	NA	NA	NA	2	AbiG	Abi	PDT001182236.1	Bacillus mycoides	Bacillus mycoides	5869517	Contig	NA	NA	HDR7624378.1	HDR7624379.1	NA	NA	NA	NA	NA	NA	NA	NA	NA	NA	NA	NA	NA	NA	NA	NA	NA	NA	1
GCF_022664085.1	AbiH	WP_060852755.1	NA	NA	NA	NA	NA	NA	NA	NA	NA	1	AbiH	Unknown	ASM2266408v1	Bacillus cereus group sp. BfR-BA-01321	Other	6651519	Contig	NA	NA	WP_060852755.1	WP_060852755.1	NA	NA	NA	NA	NA	NA	NA	NA	NA	NA	NA	NA	NA	NA	NA	NA	NA	NA	1
GCA_029069125.1	AbiH	MDE7553260.1	NA	NA	NA	NA	NA	NA	NA	NA	NA	1	AbiH	Unknown	ASM2906912v1	Bacillus tropicus	Bacillus tropicus	5467952	Scaffold	NA	NA	MDE7553260.1	MDE7553260.1	NA	NA	NA	NA	NA	NA	NA	NA	NA	NA	NA	NA	NA	NA	NA	NA	NA	NA	1
GCA_031325985.1	AbiH	WMW41180.1	NA	NA	NA	NA	NA	NA	NA	NA	NA	1	AbiH	Unknown	ASM3132598v1	Bacillus cereus	Bacillus cereus	5713608	Complete Genome	NA	NA	WMW41180.1	WMW41180.1	NA	NA	NA	NA	NA	NA	NA	NA	NA	NA	NA	NA	NA	NA	NA	NA	NA	NA	1
GCA_029707765.1	AbiH	HDR7340682.1	NA	NA	NA	NA	NA	NA	NA	NA	NA	1	AbiH	Unknown	PDT001182301.1	Bacillus toyonensis	Bacillus toyonensis	5797076	Contig	NA	NA	HDR7340682.1	HDR7340682.1	NA	NA	NA	NA	NA	NA	NA	NA	NA	NA	NA	NA	NA	NA	NA	NA	NA	NA	1
GCA_002530635.1	AbiH	PDR97751.1	NA	NA	NA	NA	NA	NA	NA	NA	NA	1	AbiH	Unknown	ASM253063v1	Bacillus cereus	Bacillus cereus	5704822	Contig	NA	NA	PDR97751.1	PDR97751.1	NA	NA	NA	NA	NA	NA	NA	NA	NA	NA	NA	NA	NA	NA	NA	NA	NA	NA	1
GCA_002574935.1	AbiH	PGL48357.1	NA	NA	NA	NA	NA	NA	NA	NA	NA	1	AbiH	Unknown	ASM257493v1	Bacillus thuringiensis	Bacillus thuringiensis	5748226	Scaffold	NA	NA	PGL48357.1	PGL48357.1	NA	NA	NA	NA	NA	NA	NA	NA	NA	NA	NA	NA	NA	NA	NA	NA	NA	NA	1
GCA_030062175.1	AbiH	MDJ0301722.1	NA	NA	NA	NA	NA	NA	NA	NA	NA	1	AbiH	Unknown	ASM3006217v1	Bacillus bombysepticus	Other	5968101	Scaffold	NA	NA	MDJ0301722.1	MDJ0301722.1	NA	NA	NA	NA	NA	NA	NA	NA	NA	NA	NA	NA	NA	NA	NA	NA	NA	NA	1
GCA_002576365.1	AbiH	PGR36748.1	NA	NA	NA	NA	NA	NA	NA	NA	NA	1	AbiH	Unknown	ASM257636v1	Bacillus cereus	Bacillus cereus	5670553	Scaffold	NA	NA	PGR36748.1	PGR36748.1	NA	NA	NA	NA	NA	NA	NA	NA	NA	NA	NA	NA	NA	NA	NA	NA	NA	NA	1
GCA_034398975.1	AbiH	MDZ4537046.1	NA	NA	NA	NA	NA	NA	NA	NA	NA	1	AbiH	Unknown	ASM3439897v1	Bacillus cereus	Bacillus cereus	5700334	Scaffold	NA	NA	MDZ4537046.1	MDZ4537046.1	NA	NA	NA	NA	NA	NA	NA	NA	NA	NA	NA	NA	NA	NA	NA	NA	NA	NA	1
GCA_030406205.1	AbiH	WJX08272.1	NA	NA	NA	NA	NA	NA	NA	NA	NA	1	AbiH	Unknown	ASM3040620v1	Bacillus cereus	Bacillus cereus	6093846	Complete Genome	NA	NA	WJX08272.1	WJX08272.1	NA	NA	NA	NA	NA	NA	NA	NA	NA	NA	NA	NA	NA	NA	NA	NA	NA	NA	1
GCA_015845025.1	AbiH	MBG9609083.1	NA	NA	NA	NA	NA	NA	NA	NA	NA	1	AbiH	Unknown	ASM1584502v1	Bacillus toyonensis	Bacillus toyonensis	6350992	Scaffold	NA	NA	MBG9609083.1	MBG9609083.1	NA	NA	NA	NA	NA	NA	NA	NA	NA	NA	NA	NA	NA	NA	NA	NA	NA	NA	1
GCF_009739945.1	AbiH	WP_156575173.1	NA	NA	NA	NA	NA	NA	NA	NA	NA	1	AbiH	Unknown	ASM973994v1	Bacillus luti	Other	5315231	Complete Genome	NA	NA	WP_156575173.1	WP_156575173.1	NA	NA	NA	NA	NA	NA	NA	NA	NA	NA	NA	NA	NA	NA	NA	NA	NA	NA	1
GCA_031635075.1	AbiH	HDW8029677.1	NA	NA	NA	NA	NA	NA	NA	NA	NA	1	AbiH	Unknown	PDT001854420.1	Bacillus cereus	Bacillus cereus	5470658	Contig	NA	NA	HDW8029677.1	HDW8029677.1	NA	NA	NA	NA	NA	NA	NA	NA	NA	NA	NA	NA	NA	NA	NA	NA	NA	NA	1
GCA_002561665.1	AbiH	PEV68015.1	NA	NA	NA	NA	NA	NA	NA	NA	NA	1	AbiH	Unknown	ASM256166v1	Bacillus thuringiensis	Bacillus thuringiensis	6465077	Scaffold	NA	NA	PEV68015.1	PEV68015.1	NA	NA	NA	NA	NA	NA	NA	NA	NA	NA	NA	NA	NA	NA	NA	NA	NA	NA	1
GCA_025516605.1	AbiH	MCU4991206.1	NA	NA	NA	NA	NA	NA	NA	NA	NA	1	AbiH	Unknown	ASM2551660v1	Bacillus cereus	Bacillus cereus	5577539	Contig	NA	NA	MCU4991206.1	MCU4991206.1	NA	NA	NA	NA	NA	NA	NA	NA	NA	NA	NA	NA	NA	NA	NA	NA	NA	NA	1
GCA_031941725.1	AbiH	HDX9617337.1	NA	NA	NA	NA	NA	NA	NA	NA	NA	1	AbiH	Unknown	PDT001839177.1	Bacillus thuringiensis	Bacillus thuringiensis	6094952	Contig	NA	NA	HDX9617337.1	HDX9617337.1	NA	NA	NA	NA	NA	NA	NA	NA	NA	NA	NA	NA	NA	NA	NA	NA	NA	NA	1
GCA_002564405.1	AbiH	PFH69739.1	NA	NA	NA	NA	NA	NA	NA	NA	NA	1	AbiH	Unknown	ASM256440v1	Bacillus thuringiensis	Bacillus thuringiensis	5958485	Scaffold	NA	NA	PFH69739.1	PFH69739.1	NA	NA	NA	NA	NA	NA	NA	NA	NA	NA	NA	NA	NA	NA	NA	NA	NA	NA	1
GCA_002584185.1	AbiH	PGW35161.1	NA	NA	NA	NA	NA	NA	NA	NA	NA	1	AbiH	Unknown	ASM258418v1	Bacillus thuringiensis	Bacillus thuringiensis	5795615	Scaffold	NA	NA	PGW35161.1	PGW35161.1	NA	NA	NA	NA	NA	NA	NA	NA	NA	NA	NA	NA	NA	NA	NA	NA	NA	NA	1
GCA_002184245.1	AbiH	ARX64896.1	NA	NA	NA	NA	NA	NA	NA	NA	NA	1	AbiH	Unknown	ASM218424v1	Bacillus thuringiensis	Bacillus thuringiensis	5675543	Complete Genome	NA	NA	ARX64896.1	ARX64896.1	NA	NA	NA	NA	NA	NA	NA	NA	NA	NA	NA	NA	NA	NA	NA	NA	NA	NA	1
GCA_027711345.1	AbiH	MDA1785042.1	NA	NA	NA	NA	NA	NA	NA	NA	NA	1	AbiH	Unknown	ASM2771134v1	Bacillus cereus	Bacillus cereus	5788288	Contig	NA	NA	MDA1785042.1	MDA1785042.1	NA	NA	NA	NA	NA	NA	NA	NA	NA	NA	NA	NA	NA	NA	NA	NA	NA	NA	1
GCA_000291455.1	AbiH	EJQ15250.1	NA	NA	NA	NA	NA	NA	NA	NA	NA	1	AbiH	Unknown	Baci_cere_BAG3X2-2_G13194_V1	Bacillus cereus BAG3X2-2	Bacillus cereus	5865692	Scaffold	NA	NA	EJQ15250.1	EJQ15250.1	NA	NA	NA	NA	NA	NA	NA	NA	NA	NA	NA	NA	NA	NA	NA	NA	NA	NA	1
GCA_029477285.1	AbiH	MDF9564413.1	NA	NA	NA	NA	NA	NA	NA	NA	NA	1	AbiH	Unknown	ASM2947728v1	Bacillus cereus	Bacillus cereus	6144462	Contig	NA	NA	MDF9564413.1	MDF9564413.1	NA	NA	NA	NA	NA	NA	NA	NA	NA	NA	NA	NA	NA	NA	NA	NA	NA	NA	1
GCF_022662555.1	AbiH	WP_242272956.1	NA	NA	NA	NA	NA	NA	NA	NA	NA	1	AbiH	Unknown	ASM2266255v1	Bacillus cereus group sp. BfR-BA-01538	Other	5644107	Contig	NA	NA	WP_242272956.1	WP_242272956.1	NA	NA	NA	NA	NA	NA	NA	NA	NA	NA	NA	NA	NA	NA	NA	NA	NA	NA	1
GCA_000291255.1	AbiH	EJR11811.1	NA	NA	NA	NA	NA	NA	NA	NA	NA	1	AbiH	Unknown	Baci_cere_VD014_V1	Bacillus cereus VD014	Bacillus cereus	6204183	Scaffold	NA	NA	EJR11811.1	EJR11811.1	NA	NA	NA	NA	NA	NA	NA	NA	NA	NA	NA	NA	NA	NA	NA	NA	NA	NA	1
GCA_029708175.1	AbiH	HDR7471926.1	NA	NA	NA	NA	NA	NA	NA	NA	NA	1	AbiH	Unknown	PDT001182276.1	Bacillus toyonensis	Bacillus toyonensis	5606228	Contig	NA	NA	HDR7471926.1	HDR7471926.1	NA	NA	NA	NA	NA	NA	NA	NA	NA	NA	NA	NA	NA	NA	NA	NA	NA	NA	1
GCF_024495845.1	AbiH	WP_000067201.1	NA	NA	NA	NA	NA	NA	NA	NA	NA	1	AbiH	Unknown	ASM2449584v1	Bacillus cereus	Bacillus cereus	5908983	Contig	NA	NA	WP_000067201.1	WP_000067201.1	NA	NA	NA	NA	NA	NA	NA	NA	NA	NA	NA	NA	NA	NA	NA	NA	NA	NA	1
GCA_002550785.1	AbiH	PEA12678.1	NA	NA	NA	NA	NA	NA	NA	NA	NA	1	AbiH	Unknown	ASM255078v1	Bacillus thuringiensis	Bacillus thuringiensis	5942350	Scaffold	NA	NA	PEA12678.1	PEA12678.1	NA	NA	NA	NA	NA	NA	NA	NA	NA	NA	NA	NA	NA	NA	NA	NA	NA	NA	1
GCA_029707975.1	AbiH	HDR7399972.1	NA	NA	NA	NA	NA	NA	NA	NA	NA	1	AbiH	Unknown	PDT001182287.1	Bacillus toyonensis	Bacillus toyonensis	5747392	Contig	NA	NA	HDR7399972.1	HDR7399972.1	NA	NA	NA	NA	NA	NA	NA	NA	NA	NA	NA	NA	NA	NA	NA	NA	NA	NA	1
GCA_002582965.1	AbiH	PGW94633.1	NA	NA	NA	NA	NA	NA	NA	NA	NA	1	AbiH	Unknown	ASM258296v1	Bacillus cereus	Bacillus cereus	5686510	Scaffold	NA	NA	PGW94633.1	PGW94633.1	NA	NA	NA	NA	NA	NA	NA	NA	NA	NA	NA	NA	NA	NA	NA	NA	NA	NA	1
GCA_002552335.1	AbiH	PED02728.1	NA	NA	NA	NA	NA	NA	NA	NA	NA	1	AbiH	Unknown	ASM255233v1	Bacillus cereus	Bacillus cereus	6002298	Scaffold	NA	NA	PED02728.1	PED02728.1	NA	NA	NA	NA	NA	NA	NA	NA	NA	NA	NA	NA	NA	NA	NA	NA	NA	NA	1
GCF_009935735.1	AbiH	WP_063549946.1	NA	NA	NA	NA	NA	NA	NA	NA	NA	1	AbiH	Unknown	ASM993573v1	Bacillus cereus	Bacillus cereus	5977656	Scaffold	NA	NA	WP_063549946.1	WP_063549946.1	NA	NA	NA	NA	NA	NA	NA	NA	NA	NA	NA	NA	NA	NA	NA	NA	NA	NA	1
GCF_022662815.1	AbiH	WP_242199151.1	NA	NA	NA	NA	NA	NA	NA	NA	NA	1	AbiH	Unknown	ASM2266281v1	Bacillus cereus group sp. BfR-BA-01492	Other	4186079	Contig	NA	NA	WP_242199151.1	WP_242199151.1	NA	NA	NA	NA	NA	NA	NA	NA	NA	NA	NA	NA	NA	NA	NA	NA	NA	NA	1
GCA_031342435.1	AbiH	MDR5045314.1	NA	NA	NA	NA	NA	NA	NA	NA	NA	1	AbiH	Unknown	ASM3134243v1	Bacillus thuringiensis	Bacillus thuringiensis	6647172	Scaffold	NA	NA	MDR5045314.1	MDR5045314.1	NA	NA	NA	NA	NA	NA	NA	NA	NA	NA	NA	NA	NA	NA	NA	NA	NA	NA	1
GCA_002565085.1	AbiH	PFN46182.1	NA	NA	NA	NA	NA	NA	NA	NA	NA	1	AbiH	Unknown	ASM256508v1	Bacillus thuringiensis	Bacillus thuringiensis	5607914	Scaffold	NA	NA	PFN46182.1	PFN46182.1	NA	NA	NA	NA	NA	NA	NA	NA	NA	NA	NA	NA	NA	NA	NA	NA	NA	NA	1
GCA_002147025.1	AbiH	OTX42647.1	NA	NA	NA	NA	NA	NA	NA	NA	NA	1	AbiH	Unknown	ASM214702v1	Bacillus thuringiensis serovar sooncheon	Bacillus thuringiensis	5756156	Contig	NA	NA	OTX42647.1	OTX42647.1	NA	NA	NA	NA	NA	NA	NA	NA	NA	NA	NA	NA	NA	NA	NA	NA	NA	NA	1
GCA_002576925.1	AbiH	PGQ45699.1	NA	NA	NA	NA	NA	NA	NA	NA	NA	1	AbiH	Unknown	ASM257692v1	Bacillus thuringiensis	Bacillus thuringiensis	6040413	Scaffold	NA	NA	PGQ45699.1	PGQ45699.1	NA	NA	NA	NA	NA	NA	NA	NA	NA	NA	NA	NA	NA	NA	NA	NA	NA	NA	1
GCA_036213985.1	AbiH	MED2020630.1	NA	NA	NA	NA	NA	NA	NA	NA	NA	1	AbiH	Unknown	ASM3621398v1	Bacillus thuringiensis	Bacillus thuringiensis	6182174	Scaffold	NA	NA	MED2020630.1	MED2020630.1	NA	NA	NA	NA	NA	NA	NA	NA	NA	NA	NA	NA	NA	NA	NA	NA	NA	NA	1
GCA_015845115.1	AbiH	MBG9871725.1	NA	NA	NA	NA	NA	NA	NA	NA	NA	1	AbiH	Unknown	ASM1584511v1	Bacillus toyonensis	Bacillus toyonensis	5916898	Scaffold	NA	NA	MBG9871725.1	MBG9871725.1	NA	NA	NA	NA	NA	NA	NA	NA	NA	NA	NA	NA	NA	NA	NA	NA	NA	NA	1
GCF_025753775.1	AbiH	WP_263704947.1	NA	NA	NA	NA	NA	NA	NA	NA	NA	1	AbiH	Unknown	ASM2575377v1	Bacillus thuringiensis	Bacillus thuringiensis	5030459	Contig	NA	NA	WP_263704947.1	WP_263704947.1	NA	NA	NA	NA	NA	NA	NA	NA	NA	NA	NA	NA	NA	NA	NA	NA	NA	NA	1
GCA_035801855.1	AbiH	MEB9661554.1	NA	NA	NA	NA	NA	NA	NA	NA	NA	1	AbiH	Unknown	ASM3580185v1	Bacillus cereus	Bacillus cereus	5800680	Scaffold	NA	NA	MEB9661554.1	MEB9661554.1	NA	NA	NA	NA	NA	NA	NA	NA	NA	NA	NA	NA	NA	NA	NA	NA	NA	NA	1
GCF_015846095.1	AbiH	WP_176330658.1	NA	NA	NA	NA	NA	NA	NA	NA	NA	1	AbiH	Unknown	ASM1584609v1	Bacillus thuringiensis	Bacillus thuringiensis	6247040	Scaffold	NA	NA	WP_176330658.1	WP_176330658.1	NA	NA	NA	NA	NA	NA	NA	NA	NA	NA	NA	NA	NA	NA	NA	NA	NA	NA	1
GCA_002585525.1	AbiH	PHF35458.1	NA	NA	NA	NA	NA	NA	NA	NA	NA	1	AbiH	Unknown	ASM258552v1	Bacillus toyonensis	Bacillus toyonensis	5606302	Scaffold	NA	NA	PHF35458.1	PHF35458.1	NA	NA	NA	NA	NA	NA	NA	NA	NA	NA	NA	NA	NA	NA	NA	NA	NA	NA	1
GCA_002558995.1	AbiH	PET23448.1	NA	NA	NA	NA	NA	NA	NA	NA	NA	1	AbiH	Unknown	ASM255899v1	Bacillus thuringiensis	Bacillus thuringiensis	5441887	Scaffold	NA	NA	PET23448.1	PET23448.1	NA	NA	NA	NA	NA	NA	NA	NA	NA	NA	NA	NA	NA	NA	NA	NA	NA	NA	1
GCA_000161095.1	AbiH	EEL06123.1	NA	NA	NA	NA	NA	NA	NA	NA	NA	1	AbiH	Unknown	ASM16109v1	Bacillus cereus BDRD-ST196	Bacillus cereus	5576566	Chromosome	NA	NA	EEL06123.1	EEL06123.1	NA	NA	NA	NA	NA	NA	NA	NA	NA	NA	NA	NA	NA	NA	NA	NA	NA	NA	1
GCF_007667665.1	AbiH	WP_098277111.1	NA	NA	NA	NA	NA	NA	NA	NA	NA	1	AbiH	Unknown	ASM766766v1	Bacillus cereus	Bacillus cereus	5737927	Scaffold	NA	NA	WP_098277111.1	WP_098277111.1	NA	NA	NA	NA	NA	NA	NA	NA	NA	NA	NA	NA	NA	NA	NA	NA	NA	NA	1
GCA_002566935.1	AbiH	PFP10255.1	NA	NA	NA	NA	NA	NA	NA	NA	NA	1	AbiH	Unknown	ASM256693v1	Bacillus thuringiensis	Bacillus thuringiensis	6065795	Scaffold	NA	NA	PFP10255.1	PFP10255.1	NA	NA	NA	NA	NA	NA	NA	NA	NA	NA	NA	NA	NA	NA	NA	NA	NA	NA	1
GCA_002570405.1	AbiH	PGC01178.1	NA	NA	NA	NA	NA	NA	NA	NA	NA	1	AbiH	Unknown	ASM257040v1	Bacillus toyonensis	Bacillus toyonensis	5974798	Scaffold	NA	NA	PGC01178.1	PGC01178.1	NA	NA	NA	NA	NA	NA	NA	NA	NA	NA	NA	NA	NA	NA	NA	NA	NA	NA	1
GCA_002574885.1	AbiH	PGL38885.1	NA	NA	NA	NA	NA	NA	NA	NA	NA	1	AbiH	Unknown	ASM257488v1	Bacillus cereus	Bacillus cereus	5722960	Scaffold	NA	NA	PGL38885.1	PGL38885.1	NA	NA	NA	NA	NA	NA	NA	NA	NA	NA	NA	NA	NA	NA	NA	NA	NA	NA	1
GCA_035817185.1	AbiH	MEC3575682.1	NA	NA	NA	NA	NA	NA	NA	NA	NA	1	AbiH	Unknown	ASM3581718v1	Bacillus thuringiensis	Bacillus thuringiensis	6230502	Scaffold	NA	NA	MEC3575682.1	MEC3575682.1	NA	NA	NA	NA	NA	NA	NA	NA	NA	NA	NA	NA	NA	NA	NA	NA	NA	NA	1
GCA_002550875.1	AbiH	PEA46144.1	NA	NA	NA	NA	NA	NA	NA	NA	NA	1	AbiH	Unknown	ASM255087v1	Bacillus wiedmannii	Bacillus wiedmannii	5320584	Scaffold	NA	NA	PEA46144.1	PEA46144.1	NA	NA	NA	NA	NA	NA	NA	NA	NA	NA	NA	NA	NA	NA	NA	NA	NA	NA	1
GCA_002558285.1	AbiH	PEQ27882.1	NA	NA	NA	NA	NA	NA	NA	NA	NA	1	AbiH	Unknown	ASM255828v1	Bacillus cereus	Bacillus cereus	5917042	Scaffold	NA	NA	PEQ27882.1	PEQ27882.1	NA	NA	NA	NA	NA	NA	NA	NA	NA	NA	NA	NA	NA	NA	NA	NA	NA	NA	1
GCA_002569605.1	AbiH	PFZ06587.1	NA	NA	NA	NA	NA	NA	NA	NA	NA	1	AbiH	Unknown	ASM256960v1	Bacillus pseudomycoides	Bacillus pseudomycoides	5663048	Scaffold	NA	NA	PFZ06587.1	PFZ06587.1	NA	NA	NA	NA	NA	NA	NA	NA	NA	NA	NA	NA	NA	NA	NA	NA	NA	NA	1
GCA_009646455.1	AbiH	MRC56517.1	NA	NA	NA	NA	NA	NA	NA	NA	NA	1	AbiH	Unknown	ASM964645v1	Bacillus thuringiensis	Bacillus thuringiensis	6054975	Contig	NA	NA	MRC56517.1	MRC56517.1	NA	NA	NA	NA	NA	NA	NA	NA	NA	NA	NA	NA	NA	NA	NA	NA	NA	NA	1
GCA_017356065.1	AbiH	MBO1129578.1	NA	NA	NA	NA	NA	NA	NA	NA	NA	1	AbiH	Unknown	ASM1735606v1	Bacillus cereus	Bacillus cereus	5945881	Contig	NA	NA	MBO1129578.1	MBO1129578.1	NA	NA	NA	NA	NA	NA	NA	NA	NA	NA	NA	NA	NA	NA	NA	NA	NA	NA	1
GCA_034360825.1	AbiH	EMA6344093.1	NA	NA	NA	NA	NA	NA	NA	NA	NA	1	AbiH	Unknown	PDT002027895.1	Bacillus cytotoxicus	Bacillus cytotoxicus	4400615	Contig	NA	NA	EMA6344093.1	EMA6344093.1	NA	NA	NA	NA	NA	NA	NA	NA	NA	NA	NA	NA	NA	NA	NA	NA	NA	NA	1
GCA_035802915.1	AbiH	MEB9974951.1	NA	NA	NA	NA	NA	NA	NA	NA	NA	1	AbiH	Unknown	ASM3580291v1	Bacillus cereus	Bacillus cereus	5794677	Scaffold	NA	NA	MEB9974951.1	MEB9974951.1	NA	NA	NA	NA	NA	NA	NA	NA	NA	NA	NA	NA	NA	NA	NA	NA	NA	NA	1
GCA_002146655.1	AbiH	OTX69463.1	NA	NA	NA	NA	NA	NA	NA	NA	NA	1	AbiH	Unknown	ASM214665v1	Bacillus thuringiensis serovar roskildiensis	Bacillus thuringiensis	5620396	Contig	NA	NA	OTX69463.1	OTX69463.1	NA	NA	NA	NA	NA	NA	NA	NA	NA	NA	NA	NA	NA	NA	NA	NA	NA	NA	1
GCA_000160895.1	AbiH	EEK47384.1	NA	NA	NA	NA	NA	NA	NA	NA	NA	1	AbiH	Unknown	ASM16089v1	Bacillus cereus ATCC 10876	Bacillus cereus	5939023	Chromosome	NA	NA	EEK47384.1	EEK47384.1	NA	NA	NA	NA	NA	NA	NA	NA	NA	NA	NA	NA	NA	NA	NA	NA	NA	NA	1
GCA_002558335.1	AbiH	PEQ29744.1	NA	NA	NA	NA	NA	NA	NA	NA	NA	1	AbiH	Unknown	ASM255833v1	Bacillus thuringiensis	Bacillus thuringiensis	6292044	Scaffold	NA	NA	PEQ29744.1	PEQ29744.1	NA	NA	NA	NA	NA	NA	NA	NA	NA	NA	NA	NA	NA	NA	NA	NA	NA	NA	1
GCA_036211605.1	AbiH	MED1444946.1	NA	NA	NA	NA	NA	NA	NA	NA	NA	1	AbiH	Unknown	ASM3621160v1	Bacillus pacificus	Bacillus pacificus	5401287	Scaffold	NA	NA	MED1444946.1	MED1444946.1	NA	NA	NA	NA	NA	NA	NA	NA	NA	NA	NA	NA	NA	NA	NA	NA	NA	NA	1
GCA_029069095.1	AbiH	MDE7573803.1	NA	NA	NA	NA	NA	NA	NA	NA	NA	1	AbiH	Unknown	ASM2906909v1	Bacillus tropicus	Bacillus tropicus	5470919	Contig	NA	NA	MDE7573803.1	MDE7573803.1	NA	NA	NA	NA	NA	NA	NA	NA	NA	NA	NA	NA	NA	NA	NA	NA	NA	NA	1
GCA_002561555.1	AbiH	PFA95066.1	NA	NA	NA	NA	NA	NA	NA	NA	NA	1	AbiH	Unknown	ASM256155v1	Bacillus anthracis	Bacillus anthracis	5549660	Scaffold	NA	NA	PFA95066.1	PFA95066.1	NA	NA	NA	NA	NA	NA	NA	NA	NA	NA	NA	NA	NA	NA	NA	NA	NA	NA	1
GCA_036963245.1	AbiH	MEH7060460.1	NA	NA	NA	NA	NA	NA	NA	NA	NA	1	AbiH	Unknown	ASM3696324v1	Bacillus wiedmannii	Bacillus wiedmannii	5702135	Scaffold	NA	NA	MEH7060460.1	MEH7060460.1	NA	NA	NA	NA	NA	NA	NA	NA	NA	NA	NA	NA	NA	NA	NA	NA	NA	NA	1
GCA_002569675.1	AbiH	PFZ49285.1	NA	NA	NA	NA	NA	NA	NA	NA	NA	1	AbiH	Unknown	ASM256967v1	Bacillus wiedmannii	Bacillus wiedmannii	5356358	Scaffold	NA	NA	PFZ49285.1	PFZ49285.1	NA	NA	NA	NA	NA	NA	NA	NA	NA	NA	NA	NA	NA	NA	NA	NA	NA	NA	1
GCA_035803495.1	AbiH	MEC0165863.1	NA	NA	NA	NA	NA	NA	NA	NA	NA	1	AbiH	Unknown	ASM3580349v1	Bacillus cereus	Bacillus cereus	5947973	Scaffold	NA	NA	MEC0165863.1	MEC0165863.1	NA	NA	NA	NA	NA	NA	NA	NA	NA	NA	NA	NA	NA	NA	NA	NA	NA	NA	1
GCF_009935625.1	AbiH	WP_063549946.1	NA	NA	NA	NA	NA	NA	NA	NA	NA	1	AbiH	Unknown	ASM993562v1	Bacillus cereus	Bacillus cereus	5974985	Scaffold	NA	NA	WP_063549946.1	WP_063549946.1	NA	NA	NA	NA	NA	NA	NA	NA	NA	NA	NA	NA	NA	NA	NA	NA	NA	NA	1
GCA_000517985.1	AbiH	ETT74545.1	NA	NA	NA	NA	NA	NA	NA	NA	NA	1	AbiH	Unknown	ASM51798v1	Bacillus mycoides FSL H7-687	Bacillus mycoides	5673545	Contig	NA	NA	ETT74545.1	ETT74545.1	NA	NA	NA	NA	NA	NA	NA	NA	NA	NA	NA	NA	NA	NA	NA	NA	NA	NA	1
GCA_029478695.1	AbiH	MDF9494996.1	NA	NA	NA	NA	NA	NA	NA	NA	NA	1	AbiH	Unknown	ASM2947869v1	Bacillus cereus	Bacillus cereus	6005304	Contig	NA	NA	MDF9494996.1	MDF9494996.1	NA	NA	NA	NA	NA	NA	NA	NA	NA	NA	NA	NA	NA	NA	NA	NA	NA	NA	1
GCA_001044775.1	AbiH	KMP61299.1	NA	NA	NA	NA	NA	NA	NA	NA	NA	1	AbiH	Unknown	ASM104477v1	Bacillus toyonensis	Bacillus toyonensis	5582832	Scaffold	NA	NA	KMP61299.1	KMP61299.1	NA	NA	NA	NA	NA	NA	NA	NA	NA	NA	NA	NA	NA	NA	NA	NA	NA	NA	1
GCA_034387895.1	AbiH	MDZ4427302.1	NA	NA	NA	NA	NA	NA	NA	NA	NA	1	AbiH	Unknown	ASM3438789v1	Bacillus cereus	Bacillus cereus	5262837	Scaffold	NA	NA	MDZ4427302.1	MDZ4427302.1	NA	NA	NA	NA	NA	NA	NA	NA	NA	NA	NA	NA	NA	NA	NA	NA	NA	NA	1
GCA_002559985.1	AbiH	PFC22709.1	NA	NA	NA	NA	NA	NA	NA	NA	NA	1	AbiH	Unknown	ASM255998v1	Bacillus cereus	Bacillus cereus	6092215	Scaffold	NA	NA	PFC22709.1	PFC22709.1	NA	NA	NA	NA	NA	NA	NA	NA	NA	NA	NA	NA	NA	NA	NA	NA	NA	NA	1
GCA_002571685.1	AbiH	PGD05864.1	NA	NA	NA	NA	NA	NA	NA	NA	NA	1	AbiH	Unknown	ASM257168v1	Bacillus wiedmannii	Bacillus wiedmannii	5330112	Scaffold	NA	NA	PGD05864.1	PGD05864.1	NA	NA	NA	NA	NA	NA	NA	NA	NA	NA	NA	NA	NA	NA	NA	NA	NA	NA	1
GCA_035801195.1	AbiH	MEB9422880.1	NA	NA	NA	NA	NA	NA	NA	NA	NA	1	AbiH	Unknown	ASM3580119v1	Bacillus cereus	Bacillus cereus	6837763	Scaffold	NA	NA	MEB9422880.1	MEB9422880.1	NA	NA	NA	NA	NA	NA	NA	NA	NA	NA	NA	NA	NA	NA	NA	NA	NA	NA	1
GCA_029696785.1	AbiH	EKS7870409.1	NA	NA	NA	NA	NA	NA	NA	NA	NA	1	AbiH	Unknown	PDT001455118.1	Bacillus cereus	Bacillus cereus	6603049	Contig	NA	NA	EKS7870409.1	EKS7870409.1	NA	NA	NA	NA	NA	NA	NA	NA	NA	NA	NA	NA	NA	NA	NA	NA	NA	NA	1
GCA_002562415.1	AbiH	PEW74457.1	NA	NA	NA	NA	NA	NA	NA	NA	NA	1	AbiH	Unknown	ASM256241v1	Bacillus thuringiensis	Bacillus thuringiensis	5705198	Scaffold	NA	NA	PEW74457.1	PEW74457.1	NA	NA	NA	NA	NA	NA	NA	NA	NA	NA	NA	NA	NA	NA	NA	NA	NA	NA	1
GCA_029707865.1	AbiH	HDR7360581.1	NA	NA	NA	NA	NA	NA	NA	NA	NA	1	AbiH	Unknown	PDT001182293.1	Bacillus toyonensis	Bacillus toyonensis	5766261	Contig	NA	NA	HDR7360581.1	HDR7360581.1	NA	NA	NA	NA	NA	NA	NA	NA	NA	NA	NA	NA	NA	NA	NA	NA	NA	NA	1
GCA_002552985.1	AbiH	PEE85162.1	NA	NA	NA	NA	NA	NA	NA	NA	NA	1	AbiH	Unknown	ASM255298v1	Bacillus thuringiensis	Bacillus thuringiensis	6160538	Scaffold	NA	NA	PEE85162.1	PEE85162.1	NA	NA	NA	NA	NA	NA	NA	NA	NA	NA	NA	NA	NA	NA	NA	NA	NA	NA	1
GCA_002559595.1	AbiH	PEY14880.1	NA	NA	NA	NA	NA	NA	NA	NA	NA	1	AbiH	Unknown	ASM255959v1	Bacillus cereus	Bacillus cereus	5949927	Scaffold	NA	NA	PEY14880.1	PEY14880.1	NA	NA	NA	NA	NA	NA	NA	NA	NA	NA	NA	NA	NA	NA	NA	NA	NA	NA	1
GCA_002560175.1	AbiH	PFC73265.1	NA	NA	NA	NA	NA	NA	NA	NA	NA	1	AbiH	Unknown	ASM256017v1	Bacillus cereus	Bacillus cereus	5991422	Scaffold	NA	NA	PFC73265.1	PFC73265.1	NA	NA	NA	NA	NA	NA	NA	NA	NA	NA	NA	NA	NA	NA	NA	NA	NA	NA	1
GCA_029707995.1	AbiH	HDR7409212.1	NA	NA	NA	NA	NA	NA	NA	NA	NA	1	AbiH	Unknown	PDT001182286.1	Bacillus toyonensis	Bacillus toyonensis	6027914	Contig	NA	NA	HDR7409212.1	HDR7409212.1	NA	NA	NA	NA	NA	NA	NA	NA	NA	NA	NA	NA	NA	NA	NA	NA	NA	NA	1
GCA_030588215.1	AbiH	MDO8156049.1	NA	NA	NA	NA	NA	NA	NA	NA	NA	1	AbiH	Unknown	ASM3058821v1	Bacillus toyonensis	Bacillus toyonensis	6093368	Contig	NA	NA	MDO8156049.1	MDO8156049.1	NA	NA	NA	NA	NA	NA	NA	NA	NA	NA	NA	NA	NA	NA	NA	NA	NA	NA	1
GCA_002173755.1	AbiH	ARV91165.1	NA	NA	NA	NA	NA	NA	NA	NA	NA	1	AbiH	Unknown	ASM217375v1	Bacillus thuringiensis	Bacillus thuringiensis	5878235	Complete Genome	NA	NA	ARV91165.1	ARV91165.1	NA	NA	NA	NA	NA	NA	NA	NA	NA	NA	NA	NA	NA	NA	NA	NA	NA	NA	1
GCA_009646995.1	AbiH	MRC88122.1	NA	NA	NA	NA	NA	NA	NA	NA	NA	1	AbiH	Unknown	ASM964699v1	Bacillus thuringiensis	Bacillus thuringiensis	6693368	Contig	NA	NA	MRC88122.1	MRC88122.1	NA	NA	NA	NA	NA	NA	NA	NA	NA	NA	NA	NA	NA	NA	NA	NA	NA	NA	1
GCA_029696705.2	AbiH	EML6324619.1	NA	NA	NA	NA	NA	NA	NA	NA	NA	1	AbiH	Unknown	PDT001455122.2	Bacillus cereus	Bacillus cereus	6026936	Contig	NA	NA	EML6324619.1	EML6324619.1	NA	NA	NA	NA	NA	NA	NA	NA	NA	NA	NA	NA	NA	NA	NA	NA	NA	NA	1
GCA_035799035.1	AbiH	MEB8712866.1	NA	NA	NA	NA	NA	NA	NA	NA	NA	1	AbiH	Unknown	ASM3579903v1	Bacillus cereus	Bacillus cereus	6288895	Scaffold	NA	NA	MEB8712866.1	MEB8712866.1	NA	NA	NA	NA	NA	NA	NA	NA	NA	NA	NA	NA	NA	NA	NA	NA	NA	NA	1
GCA_035799585.1	AbiH	MEB8859071.1	NA	NA	NA	NA	NA	NA	NA	NA	NA	1	AbiH	Unknown	ASM3579958v1	Bacillus cereus	Bacillus cereus	6657625	Scaffold	NA	NA	MEB8859071.1	MEB8859071.1	NA	NA	NA	NA	NA	NA	NA	NA	NA	NA	NA	NA	NA	NA	NA	NA	NA	NA	1
GCF_016774535.1	AbiH	WP_063549946.1	NA	NA	NA	NA	NA	NA	NA	NA	NA	1	AbiH	Unknown	ASM1677453v1	Bacillus cereus	Bacillus cereus	6098577	Complete Genome	NA	NA	WP_063549946.1	WP_063549946.1	NA	NA	NA	NA	NA	NA	NA	NA	NA	NA	NA	NA	NA	NA	NA	NA	NA	NA	1
GCF_002911655.1	AbiH	WP_096334551.1	NA	NA	NA	NA	NA	NA	NA	NA	NA	1	AbiH	Unknown	ASM291165v1	Bacillus cereus	Bacillus cereus	5715774	Contig	NA	NA	WP_096334551.1	WP_096334551.1	NA	NA	NA	NA	NA	NA	NA	NA	NA	NA	NA	NA	NA	NA	NA	NA	NA	NA	1
GCA_035813895.1	AbiH	MEC2300979.1	NA	NA	NA	NA	NA	NA	NA	NA	NA	1	AbiH	Unknown	ASM3581389v1	Bacillus cereus	Bacillus cereus	5888030	Scaffold	NA	NA	MEC2300979.1	MEC2300979.1	NA	NA	NA	NA	NA	NA	NA	NA	NA	NA	NA	NA	NA	NA	NA	NA	NA	NA	1
GCA_031635155.1	AbiH	HDW8007356.1	NA	NA	NA	NA	NA	NA	NA	NA	NA	1	AbiH	Unknown	PDT001854419.1	Bacillus cereus	Bacillus cereus	5431995	Contig	NA	NA	HDW8007356.1	HDW8007356.1	NA	NA	NA	NA	NA	NA	NA	NA	NA	NA	NA	NA	NA	NA	NA	NA	NA	NA	1
GCA_002555915.1	AbiH	PEJ00636.1	NA	NA	NA	NA	NA	NA	NA	NA	NA	1	AbiH	Unknown	ASM255591v1	Bacillus toyonensis	Bacillus toyonensis	5974930	Scaffold	NA	NA	PEJ00636.1	PEJ00636.1	NA	NA	NA	NA	NA	NA	NA	NA	NA	NA	NA	NA	NA	NA	NA	NA	NA	NA	1
GCF_022663855.1	AbiH	WP_153016964.1	NA	NA	NA	NA	NA	NA	NA	NA	NA	1	AbiH	Unknown	ASM2266385v1	Bacillus cereus group sp. BfR-BA-01346	Other	5168476	Contig	NA	NA	WP_153016964.1	WP_153016964.1	NA	NA	NA	NA	NA	NA	NA	NA	NA	NA	NA	NA	NA	NA	NA	NA	NA	NA	1
GCA_000743815.1	AbiH	KFL63746.1	NA	NA	NA	NA	NA	NA	NA	NA	NA	1	AbiH	Unknown	BDJ	Bacillus cereus ATCC 10876	Bacillus cereus	5996083	Scaffold	NA	NA	KFL63746.1	KFL63746.1	NA	NA	NA	NA	NA	NA	NA	NA	NA	NA	NA	NA	NA	NA	NA	NA	NA	NA	1
GCA_013303115.1	AbiH	NSL62109.1	NA	NA	NA	NA	NA	NA	NA	NA	NA	1	AbiH	Unknown	ASM1330311v1	Bacillus cereus	Bacillus cereus	5354843	Contig	NA	NA	NSL62109.1	NSL62109.1	NA	NA	NA	NA	NA	NA	NA	NA	NA	NA	NA	NA	NA	NA	NA	NA	NA	NA	1
GCA_002024535.1	AbiH	OPD43739.1	NA	NA	NA	NA	NA	NA	NA	NA	NA	1	AbiH	Unknown	ASM202453v1	Bacillus cereus	Bacillus cereus	5392392	Contig	NA	NA	OPD43739.1	OPD43739.1	NA	NA	NA	NA	NA	NA	NA	NA	NA	NA	NA	NA	NA	NA	NA	NA	NA	NA	1
GCA_034376225.1	AbiH	EMA7399022.1	NA	NA	NA	NA	NA	NA	NA	NA	NA	1	AbiH	Unknown	PDT002027894.1	Bacillus cereus	Bacillus cereus	6305513	Contig	NA	NA	EMA7399022.1	EMA7399022.1	NA	NA	NA	NA	NA	NA	NA	NA	NA	NA	NA	NA	NA	NA	NA	NA	NA	NA	1
GCA_005217695.1	AbiH	TKI12818.1	NA	NA	NA	NA	NA	NA	NA	NA	NA	1	AbiH	Unknown	ASM521769v1	Bacillus wiedmannii	Bacillus wiedmannii	5447514	Scaffold	NA	NA	TKI12818.1	TKI12818.1	NA	NA	NA	NA	NA	NA	NA	NA	NA	NA	NA	NA	NA	NA	NA	NA	NA	NA	1
GCA_001548175.1	AbiH	BAR87743.1	NA	NA	NA	NA	NA	NA	NA	NA	NA	1	AbiH	Unknown	ASM154817v1	Bacillus thuringiensis serovar tolworthi	Bacillus thuringiensis	6870591	Complete Genome	NA	NA	BAR87743.1	BAR87743.1	NA	NA	NA	NA	NA	NA	NA	NA	NA	NA	NA	NA	NA	NA	NA	NA	NA	NA	1
GCF_037150855.1	AbiH	WP_158080531.1	NA	NA	NA	NA	NA	NA	NA	NA	NA	1	AbiH	Unknown	ASM3715085v1	Bacillus cereus	Bacillus cereus	5336614	Contig	NA	NA	WP_158080531.1	WP_158080531.1	NA	NA	NA	NA	NA	NA	NA	NA	NA	NA	NA	NA	NA	NA	NA	NA	NA	NA	1
GCA_002550745.1	AbiH	PDZ89002.1	NA	NA	NA	NA	NA	NA	NA	NA	NA	1	AbiH	Unknown	ASM255074v1	Bacillus thuringiensis	Bacillus thuringiensis	6278357	Scaffold	NA	NA	PDZ89002.1	PDZ89002.1	NA	NA	NA	NA	NA	NA	NA	NA	NA	NA	NA	NA	NA	NA	NA	NA	NA	NA	1
GCA_002561535.1	AbiH	PFB26255.1	NA	NA	NA	NA	NA	NA	NA	NA	NA	1	AbiH	Unknown	ASM256153v1	Bacillus cereus	Bacillus cereus	5971667	Scaffold	NA	NA	PFB26255.1	PFB26255.1	NA	NA	NA	NA	NA	NA	NA	NA	NA	NA	NA	NA	NA	NA	NA	NA	NA	NA	1
GCA_030292205.1	AbiH	WJE67163.1	NA	NA	NA	NA	NA	NA	NA	NA	NA	1	AbiH	Unknown	ASM3029220v1	Bacillus mycoides	Bacillus mycoides	6330179	Complete Genome	NA	NA	WJE67163.1	WJE67163.1	NA	NA	NA	NA	NA	NA	NA	NA	NA	NA	NA	NA	NA	NA	NA	NA	NA	NA	1
GCA_002146985.1	AbiH	OTX35839.1	NA	NA	NA	NA	NA	NA	NA	NA	NA	1	AbiH	Unknown	ASM214698v1	Bacillus thuringiensis serovar brasilensis	Bacillus thuringiensis	5996198	Contig	NA	NA	OTX35839.1	OTX35839.1	NA	NA	NA	NA	NA	NA	NA	NA	NA	NA	NA	NA	NA	NA	NA	NA	NA	NA	1
GCA_002571825.1	AbiH	PGE16321.1	NA	NA	NA	NA	NA	NA	NA	NA	NA	1	AbiH	Unknown	ASM257182v1	Bacillus toyonensis	Bacillus toyonensis	6124632	Scaffold	NA	NA	PGE16321.1	PGE16321.1	NA	NA	NA	NA	NA	NA	NA	NA	NA	NA	NA	NA	NA	NA	NA	NA	NA	NA	1
GCA_002577625.1	AbiH	PGT81138.1	NA	NA	NA	NA	NA	NA	NA	NA	NA	1	AbiH	Unknown	ASM257762v1	Bacillus thuringiensis	Bacillus thuringiensis	6255908	Scaffold	NA	NA	PGT81138.1	PGT81138.1	NA	NA	NA	NA	NA	NA	NA	NA	NA	NA	NA	NA	NA	NA	NA	NA	NA	NA	1
GCA_035803475.1	AbiH	MEC0061328.1	NA	NA	NA	NA	NA	NA	NA	NA	NA	1	AbiH	Unknown	ASM3580347v1	Bacillus cereus	Bacillus cereus	5915305	Scaffold	NA	NA	MEC0061328.1	MEC0061328.1	NA	NA	NA	NA	NA	NA	NA	NA	NA	NA	NA	NA	NA	NA	NA	NA	NA	NA	1
GCA_002576875.1	AbiH	PGQ22811.1	NA	NA	NA	NA	NA	NA	NA	NA	NA	1	AbiH	Unknown	ASM257687v1	Bacillus thuringiensis	Bacillus thuringiensis	5749644	Scaffold	NA	NA	PGQ22811.1	PGQ22811.1	NA	NA	NA	NA	NA	NA	NA	NA	NA	NA	NA	NA	NA	NA	NA	NA	NA	NA	1
GCA_036217025.1	AbiH	MED2918686.1	NA	NA	NA	NA	NA	NA	NA	NA	NA	1	AbiH	Unknown	ASM3621702v1	Bacillus thuringiensis	Bacillus thuringiensis	6046186	Scaffold	NA	NA	MED2918686.1	MED2918686.1	NA	NA	NA	NA	NA	NA	NA	NA	NA	NA	NA	NA	NA	NA	NA	NA	NA	NA	1
GCA_002568515.1	AbiH	PFS01743.1	NA	NA	NA	NA	NA	NA	NA	NA	NA	1	AbiH	Unknown	ASM256851v1	Bacillus thuringiensis	Bacillus thuringiensis	6191468	Scaffold	NA	NA	PFS01743.1	PFS01743.1	NA	NA	NA	NA	NA	NA	NA	NA	NA	NA	NA	NA	NA	NA	NA	NA	NA	NA	1
GCA_036212165.1	AbiH	MED1611085.1	NA	NA	NA	NA	NA	NA	NA	NA	NA	1	AbiH	Unknown	ASM3621216v1	Bacillus paranthracis	Bacillus paranthracis	5538466	Scaffold	NA	NA	MED1611085.1	MED1611085.1	NA	NA	NA	NA	NA	NA	NA	NA	NA	NA	NA	NA	NA	NA	NA	NA	NA	NA	1
GCA_034318185.1	AbiH	MDY7964733.1	NA	NA	NA	NA	NA	NA	NA	NA	NA	1	AbiH	Unknown	ASM3431818v1	Bacillus thuringiensis	Bacillus thuringiensis	6216529	Contig	NA	NA	MDY7964733.1	MDY7964733.1	NA	NA	NA	NA	NA	NA	NA	NA	NA	NA	NA	NA	NA	NA	NA	NA	NA	NA	1
GCA_002557865.1	AbiH	PEU35833.1	NA	NA	NA	NA	NA	NA	NA	NA	NA	1	AbiH	Unknown	ASM255786v1	Bacillus toyonensis	Bacillus toyonensis	5898734	Scaffold	NA	NA	PEU35833.1	PEU35833.1	NA	NA	NA	NA	NA	NA	NA	NA	NA	NA	NA	NA	NA	NA	NA	NA	NA	NA	1
GCA_002585135.1	AbiH	PHE61189.1	NA	NA	NA	NA	NA	NA	NA	NA	NA	1	AbiH	Unknown	ASM258513v1	Bacillus toyonensis	Bacillus toyonensis	6323080	Scaffold	NA	NA	PHE61189.1	PHE61189.1	NA	NA	NA	NA	NA	NA	NA	NA	NA	NA	NA	NA	NA	NA	NA	NA	NA	NA	1
GCA_002551705.1	AbiH	PEB16996.1	NA	NA	NA	NA	NA	NA	NA	NA	NA	1	AbiH	Unknown	ASM255170v1	Bacillus toyonensis	Bacillus toyonensis	5982889	Scaffold	NA	NA	PEB16996.1	PEB16996.1	NA	NA	NA	NA	NA	NA	NA	NA	NA	NA	NA	NA	NA	NA	NA	NA	NA	NA	1
GCA_034398875.1	AbiH	MDZ4562153.1	NA	NA	NA	NA	NA	NA	NA	NA	NA	1	AbiH	Unknown	ASM3439887v1	Bacillus cereus	Bacillus cereus	5270156	Scaffold	NA	NA	MDZ4562153.1	MDZ4562153.1	NA	NA	NA	NA	NA	NA	NA	NA	NA	NA	NA	NA	NA	NA	NA	NA	NA	NA	1
GCA_036217045.1	AbiH	MED3051191.1	NA	NA	NA	NA	NA	NA	NA	NA	NA	1	AbiH	Unknown	ASM3621704v1	Bacillus thuringiensis	Bacillus thuringiensis	6216198	Scaffold	NA	NA	MED3051191.1	MED3051191.1	NA	NA	NA	NA	NA	NA	NA	NA	NA	NA	NA	NA	NA	NA	NA	NA	NA	NA	1
GCA_002564955.1	AbiH	PFI29539.1	NA	NA	NA	NA	NA	NA	NA	NA	NA	1	AbiH	Unknown	ASM256495v1	Bacillus thuringiensis	Bacillus thuringiensis	5753778	Scaffold	NA	NA	PFI29539.1	PFI29539.1	NA	NA	NA	NA	NA	NA	NA	NA	NA	NA	NA	NA	NA	NA	NA	NA	NA	NA	1
GCA_031316845.1	AbiH	MDR4128538.1	NA	NA	NA	NA	NA	NA	NA	NA	NA	1	AbiH	Unknown	ASM3131684v1	Bacillus cereus ATCC 10876	Bacillus cereus	5994631	Scaffold	NA	NA	MDR4128538.1	MDR4128538.1	NA	NA	NA	NA	NA	NA	NA	NA	NA	NA	NA	NA	NA	NA	NA	NA	NA	NA	1
GCA_033638785.1	AbiH	MDW8785468.1	NA	NA	NA	NA	NA	NA	NA	NA	NA	1	AbiH	Unknown	ASM3363878v1	Bacillus cereus	Bacillus cereus	5271174	Scaffold	NA	NA	MDW8785468.1	MDW8785468.1	NA	NA	NA	NA	NA	NA	NA	NA	NA	NA	NA	NA	NA	NA	NA	NA	NA	NA	1
GCA_009646655.1	AbiH	MRC50236.1	NA	NA	NA	NA	NA	NA	NA	NA	NA	1	AbiH	Unknown	ASM964665v1	Bacillus thuringiensis	Bacillus thuringiensis	6893135	Contig	NA	NA	MRC50236.1	MRC50236.1	NA	NA	NA	NA	NA	NA	NA	NA	NA	NA	NA	NA	NA	NA	NA	NA	NA	NA	1
GCA_002579355.1	AbiH	PHA70070.1	NA	NA	NA	NA	NA	NA	NA	NA	NA	1	AbiH	Unknown	ASM257935v1	Bacillus toyonensis	Bacillus toyonensis	5553935	Scaffold	NA	NA	PHA70070.1	PHA70070.1	NA	NA	NA	NA	NA	NA	NA	NA	NA	NA	NA	NA	NA	NA	NA	NA	NA	NA	1
GCA_031941685.1	AbiH	HDX9688828.1	NA	NA	NA	NA	NA	NA	NA	NA	NA	1	AbiH	Unknown	PDT001839180.1	Bacillus thuringiensis	Bacillus thuringiensis	6090610	Contig	NA	NA	HDX9688828.1	HDX9688828.1	NA	NA	NA	NA	NA	NA	NA	NA	NA	NA	NA	NA	NA	NA	NA	NA	NA	NA	1
GCA_001008595.1	AbiH	KLA35419.1	NA	NA	NA	NA	NA	NA	NA	NA	NA	1	AbiH	Unknown	ASM100859v1	Bacillus cereus	Bacillus cereus	6237091	Scaffold	NA	NA	KLA35419.1	KLA35419.1	NA	NA	NA	NA	NA	NA	NA	NA	NA	NA	NA	NA	NA	NA	NA	NA	NA	NA	1
GCA_031635115.1	AbiH	HDW8023267.1	NA	NA	NA	NA	NA	NA	NA	NA	NA	1	AbiH	Unknown	PDT001854417.1	Bacillus cereus	Bacillus cereus	5513521	Contig	NA	NA	HDW8023267.1	HDW8023267.1	NA	NA	NA	NA	NA	NA	NA	NA	NA	NA	NA	NA	NA	NA	NA	NA	NA	NA	1
GCA_002566395.1	AbiH	PFL36425.1	NA	NA	NA	NA	NA	NA	NA	NA	NA	1	AbiH	Unknown	ASM256639v1	Bacillus thuringiensis	Bacillus thuringiensis	5771649	Scaffold	NA	NA	PFL36425.1	PFL36425.1	NA	NA	NA	NA	NA	NA	NA	NA	NA	NA	NA	NA	NA	NA	NA	NA	NA	NA	1
GCA_002555905.1	AbiH	PEI70382.1	NA	NA	NA	NA	NA	NA	NA	NA	NA	1	AbiH	Unknown	ASM255590v1	Bacillus toyonensis	Bacillus toyonensis	5953267	Scaffold	NA	NA	PEI70382.1	PEI70382.1	NA	NA	NA	NA	NA	NA	NA	NA	NA	NA	NA	NA	NA	NA	NA	NA	NA	NA	1
GCF_001677055.1	AbiH	WP_065212492.1	NA	NA	NA	NA	NA	NA	NA	NA	NA	1	AbiH	Unknown	ASM167705v1	Bacillus thuringiensis	Bacillus thuringiensis	5776387	Scaffold	NA	NA	WP_065212492.1	WP_065212492.1	NA	NA	NA	NA	NA	NA	NA	NA	NA	NA	NA	NA	NA	NA	NA	NA	NA	NA	1
GCA_002557225.1	AbiH	PEP03576.1	NA	NA	NA	NA	NA	NA	NA	NA	NA	1	AbiH	Unknown	ASM255722v1	Bacillus toyonensis	Bacillus toyonensis	5971255	Scaffold	NA	NA	PEP03576.1	PEP03576.1	NA	NA	NA	NA	NA	NA	NA	NA	NA	NA	NA	NA	NA	NA	NA	NA	NA	NA	1
GCA_002559825.1	AbiH	PFB81815.1	NA	NA	NA	NA	NA	NA	NA	NA	NA	1	AbiH	Unknown	ASM255982v1	Bacillus thuringiensis	Bacillus thuringiensis	6101693	Scaffold	NA	NA	PFB81815.1	PFB81815.1	NA	NA	NA	NA	NA	NA	NA	NA	NA	NA	NA	NA	NA	NA	NA	NA	NA	NA	1
GCA_002574755.1	AbiH	PGH90116.1	NA	NA	NA	NA	NA	NA	NA	NA	NA	1	AbiH	Unknown	ASM257475v1	Bacillus anthracis	Bacillus anthracis	5489482	Scaffold	NA	NA	PGH90116.1	PGH90116.1	NA	NA	NA	NA	NA	NA	NA	NA	NA	NA	NA	NA	NA	NA	NA	NA	NA	NA	1
GCA_027716745.1	AbiH	MDA2769044.1	NA	NA	NA	NA	NA	NA	NA	NA	NA	1	AbiH	Unknown	ASM2771674v1	Bacillus cereus group sp. Bc010	Other	5527313	Contig	NA	NA	MDA2769044.1	MDA2769044.1	NA	NA	NA	NA	NA	NA	NA	NA	NA	NA	NA	NA	NA	NA	NA	NA	NA	NA	1
GCA_033841975.1	AbiH	MDX5891500.1	NA	NA	NA	NA	NA	NA	NA	NA	NA	1	AbiH	Unknown	ASM3384197v1	Bacillus cereus group sp. BfR-BA-01039	Other	5719162	Contig	NA	NA	MDX5891500.1	MDX5891500.1	NA	NA	NA	NA	NA	NA	NA	NA	NA	NA	NA	NA	NA	NA	NA	NA	NA	NA	1
GCA_031635215.1	AbiH	HDW8017866.1	NA	NA	NA	NA	NA	NA	NA	NA	NA	1	AbiH	Unknown	PDT001854416.1	Bacillus cereus	Bacillus cereus	5445846	Contig	NA	NA	HDW8017866.1	HDW8017866.1	NA	NA	NA	NA	NA	NA	NA	NA	NA	NA	NA	NA	NA	NA	NA	NA	NA	NA	1
GCA_035803455.1	AbiH	MEC0117245.1	NA	NA	NA	NA	NA	NA	NA	NA	NA	1	AbiH	Unknown	ASM3580345v1	Bacillus cereus	Bacillus cereus	5946774	Scaffold	NA	NA	MEC0117245.1	MEC0117245.1	NA	NA	NA	NA	NA	NA	NA	NA	NA	NA	NA	NA	NA	NA	NA	NA	NA	NA	1
GCA_000161475.1	AbiH	EEM24034.1	NA	NA	NA	NA	NA	NA	NA	NA	NA	1	AbiH	Unknown	ASM16147v1	Bacillus thuringiensis serovar tochigiensis BGSC 4Y1	Bacillus thuringiensis	5625906	Chromosome	NA	NA	EEM24034.1	EEM24034.1	NA	NA	NA	NA	NA	NA	NA	NA	NA	NA	NA	NA	NA	NA	NA	NA	NA	NA	1
GCA_001901235.1	AbiH	OKA28666.1	NA	NA	NA	NA	NA	NA	NA	NA	NA	1	AbiH	Unknown	ASM190123v1	Bacillus cereus	Bacillus cereus	5207425	Contig	NA	NA	OKA28666.1	OKA28666.1	NA	NA	NA	NA	NA	NA	NA	NA	NA	NA	NA	NA	NA	NA	NA	NA	NA	NA	1
GCA_029696325.1	AbiH	HDR4441411.1	NA	NA	NA	NA	NA	NA	NA	NA	NA	1	AbiH	Unknown	PDT001590872.1	Bacillus cereus	Bacillus cereus	5867818	Contig	NA	NA	HDR4441411.1	HDR4441411.1	NA	NA	NA	NA	NA	NA	NA	NA	NA	NA	NA	NA	NA	NA	NA	NA	NA	NA	1
GCA_000399185.1	AbiH	EOO81703.1	NA	NA	NA	NA	NA	NA	NA	NA	NA	1	AbiH	Unknown	Baci_cere_K-5975c_V1	Bacillus cereus K-5975c	Bacillus cereus	6319750	Scaffold	NA	NA	EOO81703.1	EOO81703.1	NA	NA	NA	NA	NA	NA	NA	NA	NA	NA	NA	NA	NA	NA	NA	NA	NA	NA	1
GCA_002559115.1	AbiH	PEQ81958.1	NA	NA	NA	NA	NA	NA	NA	NA	NA	1	AbiH	Unknown	ASM255911v1	Bacillus cereus	Bacillus cereus	6031569	Scaffold	NA	NA	PEQ81958.1	PEQ81958.1	NA	NA	NA	NA	NA	NA	NA	NA	NA	NA	NA	NA	NA	NA	NA	NA	NA	NA	1
GCA_002561735.1	AbiH	PEV91951.1	NA	NA	NA	NA	NA	NA	NA	NA	NA	1	AbiH	Unknown	ASM256173v1	Bacillus thuringiensis	Bacillus thuringiensis	5969309	Scaffold	NA	NA	PEV91951.1	PEV91951.1	NA	NA	NA	NA	NA	NA	NA	NA	NA	NA	NA	NA	NA	NA	NA	NA	NA	NA	1
GCA_002146815.1	AbiH	OTY23218.1	NA	NA	NA	NA	NA	NA	NA	NA	NA	1	AbiH	Unknown	ASM214681v1	Bacillus thuringiensis serovar rongseni	Bacillus thuringiensis	5776387	Scaffold	NA	NA	OTY23218.1	OTY23218.1	NA	NA	NA	NA	NA	NA	NA	NA	NA	NA	NA	NA	NA	NA	NA	NA	NA	NA	1
GCA_020686465.1	AbiH	MCC2514001.1	NA	NA	NA	NA	NA	NA	NA	NA	NA	1	AbiH	Unknown	ASM2068646v1	Bacillus cereus	Bacillus cereus	5513285	Scaffold	NA	NA	MCC2514001.1	MCC2514001.1	NA	NA	NA	NA	NA	NA	NA	NA	NA	NA	NA	NA	NA	NA	NA	NA	NA	NA	1
GCA_016026855.1	AbiH	QPR80665.1	NA	NA	NA	NA	NA	NA	NA	NA	NA	1	AbiH	Unknown	ASM1602685v1	Bacillus tropicus	Bacillus tropicus	5701560	Complete Genome	NA	NA	QPR80665.1	QPR80665.1	NA	NA	NA	NA	NA	NA	NA	NA	NA	NA	NA	NA	NA	NA	NA	NA	NA	NA	1
GCA_002588915.1	AbiH	PHG19391.1	NA	NA	NA	NA	NA	NA	NA	NA	NA	1	AbiH	Unknown	ASM258891v1	Bacillus wiedmannii	Bacillus wiedmannii	5631808	Scaffold	NA	NA	PHG19391.1	PHG19391.1	NA	NA	NA	NA	NA	NA	NA	NA	NA	NA	NA	NA	NA	NA	NA	NA	NA	NA	1
GCA_035801175.1	AbiH	MEB9432837.1	NA	NA	NA	NA	NA	NA	NA	NA	NA	1	AbiH	Unknown	ASM3580117v1	Bacillus cereus	Bacillus cereus	6660716	Scaffold	NA	NA	MEB9432837.1	MEB9432837.1	NA	NA	NA	NA	NA	NA	NA	NA	NA	NA	NA	NA	NA	NA	NA	NA	NA	NA	1
GCF_001913405.1	AbiH	WP_074593197.1	NA	NA	NA	NA	NA	NA	NA	NA	NA	1	AbiH	Unknown	ASM191340v1	Bacillus cereus	Bacillus cereus	5638976	Contig	NA	NA	WP_074593197.1	WP_074593197.1	NA	NA	NA	NA	NA	NA	NA	NA	NA	NA	NA	NA	NA	NA	NA	NA	NA	NA	1
GCF_009935575.1	AbiH	WP_063549946.1	NA	NA	NA	NA	NA	NA	NA	NA	NA	1	AbiH	Unknown	ASM993557v1	Bacillus cereus	Bacillus cereus	5975245	Scaffold	NA	NA	WP_063549946.1	WP_063549946.1	NA	NA	NA	NA	NA	NA	NA	NA	NA	NA	NA	NA	NA	NA	NA	NA	NA	NA	1
GCA_036217985.1	AbiH	MED3269593.1	NA	NA	NA	NA	NA	NA	NA	NA	NA	1	AbiH	Unknown	ASM3621798v1	Bacillus thuringiensis	Bacillus thuringiensis	5798904	Scaffold	NA	NA	MED3269593.1	MED3269593.1	NA	NA	NA	NA	NA	NA	NA	NA	NA	NA	NA	NA	NA	NA	NA	NA	NA	NA	1
GCA_036213965.1	AbiH	MED2145471.1	NA	NA	NA	NA	NA	NA	NA	NA	NA	1	AbiH	Unknown	ASM3621396v1	Bacillus thuringiensis	Bacillus thuringiensis	6179593	Scaffold	NA	NA	MED2145471.1	MED2145471.1	NA	NA	NA	NA	NA	NA	NA	NA	NA	NA	NA	NA	NA	NA	NA	NA	NA	NA	1
GCA_015844935.1	AbiH	MBG9846888.1	NA	NA	NA	NA	NA	NA	NA	NA	NA	1	AbiH	Unknown	ASM1584493v1	Bacillus toyonensis	Bacillus toyonensis	6026025	Contig	NA	NA	MBG9846888.1	MBG9846888.1	NA	NA	NA	NA	NA	NA	NA	NA	NA	NA	NA	NA	NA	NA	NA	NA	NA	NA	1
GCA_002550225.1	AbiH	PDY38449.1	NA	NA	NA	NA	NA	NA	NA	NA	NA	1	AbiH	Unknown	ASM255022v1	Bacillus wiedmannii	Bacillus wiedmannii	5925901	Scaffold	NA	NA	PDY38449.1	PDY38449.1	NA	NA	NA	NA	NA	NA	NA	NA	NA	NA	NA	NA	NA	NA	NA	NA	NA	NA	1
GCF_002795225.1	AbiH	WP_100240315.1	NA	NA	NA	NA	NA	NA	NA	NA	NA	1	AbiH	Unknown	ASM279522v1	Bacillus thuringiensis	Bacillus thuringiensis	5688393	Scaffold	NA	NA	WP_100240315.1	WP_100240315.1	NA	NA	NA	NA	NA	NA	NA	NA	NA	NA	NA	NA	NA	NA	NA	NA	NA	NA	1
GCA_033841625.1	AbiH	MDX5768578.1	NA	NA	NA	NA	NA	NA	NA	NA	NA	1	AbiH	Unknown	ASM3384162v1	Bacillus cereus group sp. BfR-BA-02675	Other	5631150	Contig	NA	NA	MDX5768578.1	MDX5768578.1	NA	NA	NA	NA	NA	NA	NA	NA	NA	NA	NA	NA	NA	NA	NA	NA	NA	NA	1
GCA_029694345.1	AbiH	HDR3908604.1	NA	NA	NA	NA	NA	NA	NA	NA	NA	1	AbiH	Unknown	PDT001647319.1	Bacillus toyonensis	Bacillus toyonensis	6159499	Contig	NA	NA	HDR3908604.1	HDR3908604.1	NA	NA	NA	NA	NA	NA	NA	NA	NA	NA	NA	NA	NA	NA	NA	NA	NA	NA	1
GCA_002021515.1	AbiH	OPA26145.1	NA	NA	NA	NA	NA	NA	NA	NA	NA	1	AbiH	Unknown	ASM202151v1	Bacillus cereus	Bacillus cereus	5564853	Scaffold	NA	NA	OPA26145.1	OPA26145.1	NA	NA	NA	NA	NA	NA	NA	NA	NA	NA	NA	NA	NA	NA	NA	NA	NA	NA	1
GCA_016483445.1	AbiH	MBJ8044265.1	NA	NA	NA	NA	NA	NA	NA	NA	NA	1	AbiH	Unknown	ASM1648344v1	Bacillus cereus group sp. N17	Other	6203587	Contig	NA	NA	MBJ8044265.1	MBJ8044265.1	NA	NA	NA	NA	NA	NA	NA	NA	NA	NA	NA	NA	NA	NA	NA	NA	NA	NA	1
GCA_035802895.1	AbiH	MEB9920592.1	NA	NA	NA	NA	NA	NA	NA	NA	NA	1	AbiH	Unknown	ASM3580289v1	Bacillus cereus	Bacillus cereus	5942673	Scaffold	NA	NA	MEB9920592.1	MEB9920592.1	NA	NA	NA	NA	NA	NA	NA	NA	NA	NA	NA	NA	NA	NA	NA	NA	NA	NA	1
GCA_037068315.1	AbiH	EMN7732533.1	NA	NA	NA	NA	NA	NA	NA	NA	NA	1	AbiH	Unknown	PDT002100506.1	Bacillus cereus	Bacillus cereus	6558500	Contig	NA	NA	EMN7732533.1	EMN7732533.1	NA	NA	NA	NA	NA	NA	NA	NA	NA	NA	NA	NA	NA	NA	NA	NA	NA	NA	1
GCA_002585165.1	AbiH	PGV34345.1	NA	NA	NA	NA	NA	NA	NA	NA	NA	1	AbiH	Unknown	ASM258516v1	Bacillus cereus	Bacillus cereus	6011995	Scaffold	NA	NA	PGV34345.1	PGV34345.1	NA	NA	NA	NA	NA	NA	NA	NA	NA	NA	NA	NA	NA	NA	NA	NA	NA	NA	1
GCA_037137255.1	AbiH	MEI7010806.1	NA	NA	NA	NA	NA	NA	NA	NA	NA	1	AbiH	Unknown	ASM3713725v1	Bacillus toyonensis	Bacillus toyonensis	4967376	Contig	NA	NA	MEI7010806.1	MEI7010806.1	NA	NA	NA	NA	NA	NA	NA	NA	NA	NA	NA	NA	NA	NA	NA	NA	NA	NA	1
GCF_009935775.1	AbiH	WP_063549946.1	NA	NA	NA	NA	NA	NA	NA	NA	NA	1	AbiH	Unknown	ASM993577v1	Bacillus cereus	Bacillus cereus	5971338	Scaffold	NA	NA	WP_063549946.1	WP_063549946.1	NA	NA	NA	NA	NA	NA	NA	NA	NA	NA	NA	NA	NA	NA	NA	NA	NA	NA	1
GCA_035801955.1	AbiH	MEB9591694.1	NA	NA	NA	NA	NA	NA	NA	NA	NA	1	AbiH	Unknown	ASM3580195v1	Bacillus cereus	Bacillus cereus	6470137	Scaffold	NA	NA	MEB9591694.1	MEB9591694.1	NA	NA	NA	NA	NA	NA	NA	NA	NA	NA	NA	NA	NA	NA	NA	NA	NA	NA	1
GCA_002575715.1	AbiH	PGO78147.1	NA	NA	NA	NA	NA	NA	NA	NA	NA	1	AbiH	Unknown	ASM257571v1	Bacillus cereus	Bacillus cereus	6102431	Scaffold	NA	NA	PGO78147.1	PGO78147.1	NA	NA	NA	NA	NA	NA	NA	NA	NA	NA	NA	NA	NA	NA	NA	NA	NA	NA	1
GCA_002561645.1	AbiH	PEV36736.1	NA	NA	NA	NA	NA	NA	NA	NA	NA	1	AbiH	Unknown	ASM256164v1	Bacillus thuringiensis	Bacillus thuringiensis	6000010	Scaffold	NA	NA	PEV36736.1	PEV36736.1	NA	NA	NA	NA	NA	NA	NA	NA	NA	NA	NA	NA	NA	NA	NA	NA	NA	NA	1
GCA_015844995.1	AbiH	MBG9893735.1	NA	NA	NA	NA	NA	NA	NA	NA	NA	1	AbiH	Unknown	ASM1584499v1	Bacillus toyonensis	Bacillus toyonensis	5765702	Scaffold	NA	NA	MBG9893735.1	MBG9893735.1	NA	NA	NA	NA	NA	NA	NA	NA	NA	NA	NA	NA	NA	NA	NA	NA	NA	NA	1
GCA_020523635.1	AbiH	MCB4846861.1	NA	NA	NA	NA	NA	NA	NA	NA	NA	1	AbiH	Unknown	ASM2052363v1	Bacillus tropicus	Bacillus tropicus	5252705	Contig	NA	NA	MCB4846861.1	MCB4846861.1	NA	NA	NA	NA	NA	NA	NA	NA	NA	NA	NA	NA	NA	NA	NA	NA	NA	NA	1
GCA_001635915.1	AbiH	ANC11356.1	NA	NA	NA	NA	NA	NA	NA	NA	NA	1	AbiH	Unknown	ASM163591v1	Bacillus cereus	Bacillus cereus	6112892	Complete Genome	NA	NA	ANC11356.1	ANC11356.1	NA	NA	NA	NA	NA	NA	NA	NA	NA	NA	NA	NA	NA	NA	NA	NA	NA	NA	1
GCA_035802315.1	AbiH	MEB9696404.1	NA	NA	NA	NA	NA	NA	NA	NA	NA	1	AbiH	Unknown	ASM3580231v1	Bacillus cereus	Bacillus cereus	5640625	Scaffold	NA	NA	MEB9696404.1	MEB9696404.1	NA	NA	NA	NA	NA	NA	NA	NA	NA	NA	NA	NA	NA	NA	NA	NA	NA	NA	1
GCA_009646715.1	AbiH	MRB06182.1	NA	NA	NA	NA	NA	NA	NA	NA	NA	1	AbiH	Unknown	ASM964671v1	Bacillus thuringiensis	Bacillus thuringiensis	6820774	Contig	NA	NA	MRB06182.1	MRB06182.1	NA	NA	NA	NA	NA	NA	NA	NA	NA	NA	NA	NA	NA	NA	NA	NA	NA	NA	1
GCA_002566795.1	AbiH	PFO62796.1	NA	NA	NA	NA	NA	NA	NA	NA	NA	1	AbiH	Unknown	ASM256679v1	Bacillus cereus	Bacillus cereus	5714156	Scaffold	NA	NA	PFO62796.1	PFO62796.1	NA	NA	NA	NA	NA	NA	NA	NA	NA	NA	NA	NA	NA	NA	NA	NA	NA	NA	1
GCA_900445375.1	AbiH	SUY93877.1	NA	NA	NA	NA	NA	NA	NA	NA	NA	1	AbiH	Unknown	52067_D01	Bacillus cereus	Bacillus cereus	6010496	Contig	NA	NA	SUY93877.1	SUY93877.1	NA	NA	NA	NA	NA	NA	NA	NA	NA	NA	NA	NA	NA	NA	NA	NA	NA	NA	1
GCA_002580595.1	AbiH	PHC82219.1	NA	NA	NA	NA	NA	NA	NA	NA	NA	1	AbiH	Unknown	ASM258059v1	Bacillus wiedmannii	Bacillus wiedmannii	5615646	Scaffold	NA	NA	PHC82219.1	PHC82219.1	NA	NA	NA	NA	NA	NA	NA	NA	NA	NA	NA	NA	NA	NA	NA	NA	NA	NA	1
GCA_034078685.1	AbiH	WPQ44262.1	NA	NA	NA	NA	NA	NA	NA	NA	NA	1	AbiH	Unknown	ASM3407868v1	Bacillus cereus	Bacillus cereus	6097808	Complete Genome	NA	NA	WPQ44262.1	WPQ44262.1	NA	NA	NA	NA	NA	NA	NA	NA	NA	NA	NA	NA	NA	NA	NA	NA	NA	NA	1
GCA_025516365.1	AbiH	MCU4844737.1	NA	NA	NA	NA	NA	NA	NA	NA	NA	1	AbiH	Unknown	ASM2551636v1	Bacillus cereus	Bacillus cereus	5784891	Contig	NA	NA	MCU4844737.1	MCU4844737.1	NA	NA	NA	NA	NA	NA	NA	NA	NA	NA	NA	NA	NA	NA	NA	NA	NA	NA	1
GCA_001317525.1	AbiH	KPU55207.1	NA	NA	NA	NA	NA	NA	NA	NA	NA	1	AbiH	Unknown	CBN_33	Bacillus wiedmannii	Bacillus wiedmannii	5403786	Contig	NA	NA	KPU55207.1	KPU55207.1	NA	NA	NA	NA	NA	NA	NA	NA	NA	NA	NA	NA	NA	NA	NA	NA	NA	NA	1
GCA_029708295.1	AbiH	HDR7502652.1	NA	NA	NA	NA	NA	NA	NA	NA	NA	1	AbiH	Unknown	PDT001182267.1	Bacillus toyonensis	Bacillus toyonensis	5813105	Contig	NA	NA	HDR7502652.1	HDR7502652.1	NA	NA	NA	NA	NA	NA	NA	NA	NA	NA	NA	NA	NA	NA	NA	NA	NA	NA	1
GCA_035801235.1	AbiH	MEB9477796.1	NA	NA	NA	NA	NA	NA	NA	NA	NA	1	AbiH	Unknown	ASM3580123v1	Bacillus cereus	Bacillus cereus	6694192	Scaffold	NA	NA	MEB9477796.1	MEB9477796.1	NA	NA	NA	NA	NA	NA	NA	NA	NA	NA	NA	NA	NA	NA	NA	NA	NA	NA	1
GCA_002998815.1	AbiH	PRT27524.1	NA	NA	NA	NA	NA	NA	NA	NA	NA	1	AbiH	Unknown	ASM299881v1	Bacillus thuringiensis	Bacillus thuringiensis	6086518	Scaffold	NA	NA	PRT27524.1	PRT27524.1	NA	NA	NA	NA	NA	NA	NA	NA	NA	NA	NA	NA	NA	NA	NA	NA	NA	NA	1
GCA_002564885.1	AbiH	PFM15611.1	NA	NA	NA	NA	NA	NA	NA	NA	NA	1	AbiH	Unknown	ASM256488v1	Bacillus cereus	Bacillus cereus	6060332	Scaffold	NA	NA	PFM15611.1	PFM15611.1	NA	NA	NA	NA	NA	NA	NA	NA	NA	NA	NA	NA	NA	NA	NA	NA	NA	NA	1
GCA_002562695.1	AbiH	PEX56781.1	NA	NA	NA	NA	NA	NA	NA	NA	NA	1	AbiH	Unknown	ASM256269v1	Bacillus cereus	Bacillus cereus	6018474	Scaffold	NA	NA	PEX56781.1	PEX56781.1	NA	NA	NA	NA	NA	NA	NA	NA	NA	NA	NA	NA	NA	NA	NA	NA	NA	NA	1
GCA_002558445.1	AbiH	PEQ99450.1	NA	NA	NA	NA	NA	NA	NA	NA	NA	1	AbiH	Unknown	ASM255844v1	Bacillus cereus	Bacillus cereus	5714746	Scaffold	NA	NA	PEQ99450.1	PEQ99450.1	NA	NA	NA	NA	NA	NA	NA	NA	NA	NA	NA	NA	NA	NA	NA	NA	NA	NA	1
GCA_031316395.1	AbiH	MDR4149289.1	NA	NA	NA	NA	NA	NA	NA	NA	NA	1	AbiH	Unknown	ASM3131639v1	Bacillus thuringiensis	Bacillus thuringiensis	6457744	Scaffold	NA	NA	MDR4149289.1	MDR4149289.1	NA	NA	NA	NA	NA	NA	NA	NA	NA	NA	NA	NA	NA	NA	NA	NA	NA	NA	1
GCA_002576045.1	AbiH	PGQ02913.1	NA	NA	NA	NA	NA	NA	NA	NA	NA	1	AbiH	Unknown	ASM257604v1	Bacillus cereus	Bacillus cereus	6013171	Scaffold	NA	NA	PGQ02913.1	PGQ02913.1	NA	NA	NA	NA	NA	NA	NA	NA	NA	NA	NA	NA	NA	NA	NA	NA	NA	NA	1
GCA_001566355.1	AbiH	KXI45180.1	NA	NA	NA	NA	NA	NA	NA	NA	NA	1	AbiH	Unknown	ASM156635v1	Bacillus cereus	Bacillus cereus	5411255	Contig	NA	NA	KXI45180.1	KXI45180.1	NA	NA	NA	NA	NA	NA	NA	NA	NA	NA	NA	NA	NA	NA	NA	NA	NA	NA	1
GCA_009497015.2	AbiH	QFY00679.1	NA	NA	NA	NA	NA	NA	NA	NA	NA	1	AbiH	Unknown	ASM949701v2	Bacillus cereus	Bacillus cereus	6347382	Complete Genome	NA	NA	QFY00679.1	QFY00679.1	NA	NA	NA	NA	NA	NA	NA	NA	NA	NA	NA	NA	NA	NA	NA	NA	NA	NA	1
GCA_034387695.1	AbiH	MDZ4417014.1	NA	NA	NA	NA	NA	NA	NA	NA	NA	1	AbiH	Unknown	ASM3438769v1	Bacillus cereus	Bacillus cereus	5641628	Scaffold	NA	NA	MDZ4417014.1	MDZ4417014.1	NA	NA	NA	NA	NA	NA	NA	NA	NA	NA	NA	NA	NA	NA	NA	NA	NA	NA	1
GCA_002147755.1	AbiH	OUA68022.1	NA	NA	NA	NA	NA	NA	NA	NA	NA	1	AbiH	Unknown	ASM214775v1	Bacillus thuringiensis serovar thailandensis	Bacillus thuringiensis	5471307	Scaffold	NA	NA	OUA68022.1	OUA68022.1	NA	NA	NA	NA	NA	NA	NA	NA	NA	NA	NA	NA	NA	NA	NA	NA	NA	NA	1
GCA_027713945.1	AbiH	MDA2236432.1	NA	NA	NA	NA	NA	NA	NA	NA	NA	1	AbiH	Unknown	ASM2771394v1	Bacillus cereus	Bacillus cereus	5466263	Contig	NA	NA	MDA2236432.1	MDA2236432.1	NA	NA	NA	NA	NA	NA	NA	NA	NA	NA	NA	NA	NA	NA	NA	NA	NA	NA	1
GCA_036215545.1	AbiH	MED2522283.1	NA	NA	NA	NA	NA	NA	NA	NA	NA	1	AbiH	Unknown	ASM3621554v1	Bacillus thuringiensis	Bacillus thuringiensis	6285481	Scaffold	NA	NA	MED2522283.1	MED2522283.1	NA	NA	NA	NA	NA	NA	NA	NA	NA	NA	NA	NA	NA	NA	NA	NA	NA	NA	1
GCF_022663575.1	AbiH	WP_242302728.1	NA	NA	NA	NA	NA	NA	NA	NA	NA	1	AbiH	Unknown	ASM2266357v1	Bacillus cereus group sp. BfR-BA-01361	Other	5188960	Contig	NA	NA	WP_242302728.1	WP_242302728.1	NA	NA	NA	NA	NA	NA	NA	NA	NA	NA	NA	NA	NA	NA	NA	NA	NA	NA	1
GCA_002583285.1	AbiH	PGY60175.1	NA	NA	NA	NA	NA	NA	NA	NA	NA	1	AbiH	Unknown	ASM258328v1	Bacillus thuringiensis	Bacillus thuringiensis	6059645	Scaffold	NA	NA	PGY60175.1	PGY60175.1	NA	NA	NA	NA	NA	NA	NA	NA	NA	NA	NA	NA	NA	NA	NA	NA	NA	NA	1
GCA_030347945.1	AbiH	MDM5254308.1	NA	NA	NA	NA	NA	NA	NA	NA	NA	1	AbiH	Unknown	ASM3034794v1	Bacillus toyonensis	Bacillus toyonensis	5712290	Scaffold	NA	NA	MDM5254308.1	MDM5254308.1	NA	NA	NA	NA	NA	NA	NA	NA	NA	NA	NA	NA	NA	NA	NA	NA	NA	NA	1
GCA_020686195.1	AbiH	MCC2327588.1	NA	NA	NA	NA	NA	NA	NA	NA	NA	1	AbiH	Unknown	ASM2068619v1	Bacillus wiedmannii	Bacillus wiedmannii	6036232	Contig	NA	NA	MCC2327588.1	MCC2327588.1	NA	NA	NA	NA	NA	NA	NA	NA	NA	NA	NA	NA	NA	NA	NA	NA	NA	NA	1
GCF_002200025.1	AbiH	WP_088293901.1	NA	NA	NA	NA	NA	NA	NA	NA	NA	1	AbiH	Unknown	ASM220002v1	Bacillus mycoides	Bacillus mycoides	5233832	Contig	NA	NA	WP_088293901.1	WP_088293901.1	NA	NA	NA	NA	NA	NA	NA	NA	NA	NA	NA	NA	NA	NA	NA	NA	NA	NA	1
GCA_002220285.1	AbiH	ASL62721.1	NA	NA	NA	NA	NA	NA	NA	NA	NA	1	AbiH	Unknown	ASM222028v1	Bacillus cereus	Bacillus cereus	5836971	Complete Genome	NA	NA	ASL62721.1	ASL62721.1	NA	NA	NA	NA	NA	NA	NA	NA	NA	NA	NA	NA	NA	NA	NA	NA	NA	NA	1
GCF_001913635.1	AbiH	WP_074554515.1	NA	NA	NA	NA	NA	NA	NA	NA	NA	1	AbiH	Unknown	ASM191363v1	Bacillus cereus	Bacillus cereus	5358633	Contig	NA	NA	WP_074554515.1	WP_074554515.1	NA	NA	NA	NA	NA	NA	NA	NA	NA	NA	NA	NA	NA	NA	NA	NA	NA	NA	1
GCF_022662595.1	AbiH	WP_242310171.1	NA	NA	NA	NA	NA	NA	NA	NA	NA	1	AbiH	Unknown	ASM2266259v1	Bacillus cereus group sp. BfR-BA-01524	Other	6089492	Contig	NA	NA	WP_242310171.1	WP_242310171.1	NA	NA	NA	NA	NA	NA	NA	NA	NA	NA	NA	NA	NA	NA	NA	NA	NA	NA	1
GCA_034398715.1	AbiH	MDZ4492056.1	NA	NA	NA	NA	NA	NA	NA	NA	NA	1	AbiH	Unknown	ASM3439871v1	Bacillus cereus	Bacillus cereus	5376012	Scaffold	NA	NA	MDZ4492056.1	MDZ4492056.1	NA	NA	NA	NA	NA	NA	NA	NA	NA	NA	NA	NA	NA	NA	NA	NA	NA	NA	1
GCA_029694365.1	AbiH	HDR3897316.1	NA	NA	NA	NA	NA	NA	NA	NA	NA	1	AbiH	Unknown	PDT001647321.1	Bacillus cereus	Bacillus cereus	6106001	Contig	NA	NA	HDR3897316.1	HDR3897316.1	NA	NA	NA	NA	NA	NA	NA	NA	NA	NA	NA	NA	NA	NA	NA	NA	NA	NA	1
GCA_002559205.1	AbiH	PER54046.1	NA	NA	NA	NA	NA	NA	NA	NA	NA	1	AbiH	Unknown	ASM255920v1	Bacillus cereus	Bacillus cereus	6259553	Scaffold	NA	NA	PER54046.1	PER54046.1	NA	NA	NA	NA	NA	NA	NA	NA	NA	NA	NA	NA	NA	NA	NA	NA	NA	NA	1
GCA_002575925.1	AbiH	PGP38726.1	NA	NA	NA	NA	NA	NA	NA	NA	NA	1	AbiH	Unknown	ASM257592v1	Bacillus thuringiensis	Bacillus thuringiensis	6223237	Scaffold	NA	NA	PGP38726.1	PGP38726.1	NA	NA	NA	NA	NA	NA	NA	NA	NA	NA	NA	NA	NA	NA	NA	NA	NA	NA	1
GCA_036966425.1	AbiH	MEH7649334.1	NA	NA	NA	NA	NA	NA	NA	NA	NA	1	AbiH	Unknown	ASM3696642v1	Bacillus toyonensis	Bacillus toyonensis	5782812	Scaffold	NA	NA	MEH7649334.1	MEH7649334.1	NA	NA	NA	NA	NA	NA	NA	NA	NA	NA	NA	NA	NA	NA	NA	NA	NA	NA	1
GCF_007681065.1	AbiH	WP_338083652.1	NA	NA	NA	NA	NA	NA	NA	NA	NA	1	AbiH	Unknown	ASM768106v1	Bacillus nitratireducens	Bacillus nitratireducens	5585060	Scaffold	NA	NA	WP_338083652.1	WP_338083652.1	NA	NA	NA	NA	NA	NA	NA	NA	NA	NA	NA	NA	NA	NA	NA	NA	NA	NA	1
GCA_008923295.1	AbiH	KAB2357059.1	NA	NA	NA	NA	NA	NA	NA	NA	NA	1	AbiH	Unknown	ASM892329v1	Bacillus toyonensis	Bacillus toyonensis	5819922	Contig	NA	NA	KAB2357059.1	KAB2357059.1	NA	NA	NA	NA	NA	NA	NA	NA	NA	NA	NA	NA	NA	NA	NA	NA	NA	NA	1
GCA_900101305.1	AbiH	SDD47671.1	NA	NA	NA	NA	NA	NA	NA	NA	NA	1	AbiH	Unknown	IMG-taxon 2606217805 annotated assembly	Bacillus wiedmannii	Bacillus wiedmannii	5796785	Scaffold	NA	NA	SDD47671.1	SDD47671.1	NA	NA	NA	NA	NA	NA	NA	NA	NA	NA	NA	NA	NA	NA	NA	NA	NA	NA	1
GCA_000513155.1	AbiH	GAE42917.1	NA	NA	NA	NA	NA	NA	NA	NA	NA	1	AbiH	Unknown	ASM51315v1	Bacillus mycoides NBRC 101238 = DSM 11821	Bacillus mycoides	5571630	Contig	NA	NA	GAE42917.1	GAE42917.1	NA	NA	NA	NA	NA	NA	NA	NA	NA	NA	NA	NA	NA	NA	NA	NA	NA	NA	1
GCA_002560805.1	AbiH	PFE66889.1	NA	NA	NA	NA	NA	NA	NA	NA	NA	1	AbiH	Unknown	ASM256080v1	Bacillus thuringiensis	Bacillus thuringiensis	5790720	Scaffold	NA	NA	PFE66889.1	PFE66889.1	NA	NA	NA	NA	NA	NA	NA	NA	NA	NA	NA	NA	NA	NA	NA	NA	NA	NA	1
GCA_002577025.1	AbiH	PGR98989.1	NA	NA	NA	NA	NA	NA	NA	NA	NA	1	AbiH	Unknown	ASM257702v1	Bacillus thuringiensis	Bacillus thuringiensis	6201854	Scaffold	NA	NA	PGR98989.1	PGR98989.1	NA	NA	NA	NA	NA	NA	NA	NA	NA	NA	NA	NA	NA	NA	NA	NA	NA	NA	1
GCA_009646365.1	AbiH	MRA75306.1	NA	NA	NA	NA	NA	NA	NA	NA	NA	1	AbiH	Unknown	ASM964636v1	Bacillus thuringiensis	Bacillus thuringiensis	6248719	Contig	NA	NA	MRA75306.1	MRA75306.1	NA	NA	NA	NA	NA	NA	NA	NA	NA	NA	NA	NA	NA	NA	NA	NA	NA	NA	1
GCA_000399025.1	AbiH	EOO42078.1	NA	NA	NA	NA	NA	NA	NA	NA	NA	1	AbiH	Unknown	Baci_cere_VD133_V1	Bacillus cereus VD133	Bacillus cereus	6786906	Scaffold	NA	NA	EOO42078.1	EOO42078.1	NA	NA	NA	NA	NA	NA	NA	NA	NA	NA	NA	NA	NA	NA	NA	NA	NA	NA	1
GCA_027712445.1	AbiH	MDA1996875.1	NA	NA	NA	NA	NA	NA	NA	NA	NA	1	AbiH	Unknown	ASM2771244v1	Bacillus cereus	Bacillus cereus	6025782	Contig	NA	NA	MDA1996875.1	MDA1996875.1	NA	NA	NA	NA	NA	NA	NA	NA	NA	NA	NA	NA	NA	NA	NA	NA	NA	NA	1
GCA_002577895.1	AbiH	PGU19199.1	NA	NA	NA	NA	NA	NA	NA	NA	NA	1	AbiH	Unknown	ASM257789v1	Bacillus cereus	Bacillus cereus	5887253	Scaffold	NA	NA	PGU19199.1	PGU19199.1	NA	NA	NA	NA	NA	NA	NA	NA	NA	NA	NA	NA	NA	NA	NA	NA	NA	NA	1
GCA_002579725.1	AbiH	PHB04679.1	NA	NA	NA	NA	NA	NA	NA	NA	NA	1	AbiH	Unknown	ASM257972v1	Bacillus wiedmannii	Bacillus wiedmannii	5598507	Scaffold	NA	NA	PHB04679.1	PHB04679.1	NA	NA	NA	NA	NA	NA	NA	NA	NA	NA	NA	NA	NA	NA	NA	NA	NA	NA	1
GCA_002530565.1	AbiH	PDR86715.1	NA	NA	NA	NA	NA	NA	NA	NA	NA	1	AbiH	Unknown	ASM253056v1	Bacillus cereus	Bacillus cereus	5708844	Contig	NA	NA	PDR86715.1	PDR86715.1	NA	NA	NA	NA	NA	NA	NA	NA	NA	NA	NA	NA	NA	NA	NA	NA	NA	NA	1
GCA_027711445.1	AbiH	MDA1827404.1	NA	NA	NA	NA	NA	NA	NA	NA	NA	1	AbiH	Unknown	ASM2771144v1	Bacillus cereus group sp. BY25LC	Other	5621844	Contig	NA	NA	MDA1827404.1	MDA1827404.1	NA	NA	NA	NA	NA	NA	NA	NA	NA	NA	NA	NA	NA	NA	NA	NA	NA	NA	1
GCA_022509865.1	AbiH	MCH5455724.1	NA	NA	NA	NA	NA	NA	NA	NA	NA	1	AbiH	Unknown	ASM2250986v1	Bacillus toyonensis	Bacillus toyonensis	5646249	Scaffold	NA	NA	MCH5455724.1	MCH5455724.1	NA	NA	NA	NA	NA	NA	NA	NA	NA	NA	NA	NA	NA	NA	NA	NA	NA	NA	1
GCA_036851575.1	AbiH	MEG7965581.1	NA	NA	NA	NA	NA	NA	NA	NA	NA	1	AbiH	Unknown	ASM3685157v1	Bacillus cereus group sp. Sample30	Other	5413061	Contig	NA	NA	MEG7965581.1	MEG7965581.1	NA	NA	NA	NA	NA	NA	NA	NA	NA	NA	NA	NA	NA	NA	NA	NA	NA	NA	1
GCA_002559715.1	AbiH	PEY42024.1	NA	NA	NA	NA	NA	NA	NA	NA	NA	1	AbiH	Unknown	ASM255971v1	Bacillus cereus	Bacillus cereus	5726017	Scaffold	NA	NA	PEY42024.1	PEY42024.1	NA	NA	NA	NA	NA	NA	NA	NA	NA	NA	NA	NA	NA	NA	NA	NA	NA	NA	1
GCA_016483725.1	AbiH	MBJ8117249.1	NA	NA	NA	NA	NA	NA	NA	NA	NA	1	AbiH	Unknown	ASM1648372v1	Bacillus cereus	Bacillus cereus	6003049	Contig	NA	NA	MBJ8117249.1	MBJ8117249.1	NA	NA	NA	NA	NA	NA	NA	NA	NA	NA	NA	NA	NA	NA	NA	NA	NA	NA	1
GCA_000291395.1	AbiH	EJQ32402.1	NA	NA	NA	NA	NA	NA	NA	NA	NA	1	AbiH	Unknown	Baci_cere_BAG5O-1_G13200_V1	Bacillus toyonensis	Bacillus toyonensis	5884793	Scaffold	NA	NA	EJQ32402.1	EJQ32402.1	NA	NA	NA	NA	NA	NA	NA	NA	NA	NA	NA	NA	NA	NA	NA	NA	NA	NA	1
GCF_031216075.1	AbiH	WP_309260431.1	NA	NA	NA	NA	NA	NA	NA	NA	NA	1	AbiH	Unknown	ASM3121607v1	Bacillus cereus	Bacillus cereus	5765658	Complete Genome	NA	NA	WP_309260431.1	WP_309260431.1	NA	NA	NA	NA	NA	NA	NA	NA	NA	NA	NA	NA	NA	NA	NA	NA	NA	NA	1
GCA_002071845.1	AbiH	OQD35991.1	NA	NA	NA	NA	NA	NA	NA	NA	NA	1	AbiH	Unknown	ASM207184v1	Bacillus toyonensis	Bacillus toyonensis	5452021	Scaffold	NA	NA	OQD35991.1	OQD35991.1	NA	NA	NA	NA	NA	NA	NA	NA	NA	NA	NA	NA	NA	NA	NA	NA	NA	NA	1
GCA_003004435.1	AbiH	PSA73224.1	NA	NA	NA	NA	NA	NA	NA	NA	NA	1	AbiH	Unknown	ASM300443v1	Bacillus cereus	Bacillus cereus	5712306	Contig	NA	NA	PSA73224.1	PSA73224.1	NA	NA	NA	NA	NA	NA	NA	NA	NA	NA	NA	NA	NA	NA	NA	NA	NA	NA	1
GCF_031216075.1	AbiH	WP_309260388.1	NA	NA	NA	NA	NA	NA	NA	NA	NA	1	AbiH	Unknown	ASM3121607v1	Bacillus cereus	Bacillus cereus	5765658	Complete Genome	NA	NA	WP_309260388.1	WP_309260388.1	NA	NA	NA	NA	NA	NA	NA	NA	NA	NA	NA	NA	NA	NA	NA	NA	NA	NA	1
GCA_002147055.1	AbiH	OTX91453.1	NA	NA	NA	NA	NA	NA	NA	NA	NA	1	AbiH	Unknown	ASM214705v1	Bacillus thuringiensis serovar londrina	Bacillus thuringiensis	6072870	Contig	NA	NA	OTX91453.1	OTX91453.1	NA	NA	NA	NA	NA	NA	NA	NA	NA	NA	NA	NA	NA	NA	NA	NA	NA	NA	1
GCF_002200015.1	AbiH	WP_088350954.1	NA	NA	NA	NA	NA	NA	NA	NA	NA	1	AbiH	Unknown	ASM220001v1	Bacillus cereus	Bacillus cereus	5478803	Scaffold	NA	NA	WP_088350954.1	WP_088350954.1	NA	NA	NA	NA	NA	NA	NA	NA	NA	NA	NA	NA	NA	NA	NA	NA	NA	NA	1
GCA_002582385.1	AbiH	PGV20722.1	NA	NA	NA	NA	NA	NA	NA	NA	NA	1	AbiH	Unknown	ASM258238v1	Bacillus cereus	Bacillus cereus	6191090	Scaffold	NA	NA	PGV20722.1	PGV20722.1	NA	NA	NA	NA	NA	NA	NA	NA	NA	NA	NA	NA	NA	NA	NA	NA	NA	NA	1
GCA_036217005.1	AbiH	MED2922833.1	NA	NA	NA	NA	NA	NA	NA	NA	NA	1	AbiH	Unknown	ASM3621700v1	Bacillus thuringiensis	Bacillus thuringiensis	6034685	Scaffold	NA	NA	MED2922833.1	MED2922833.1	NA	NA	NA	NA	NA	NA	NA	NA	NA	NA	NA	NA	NA	NA	NA	NA	NA	NA	1
GCA_002584925.1	AbiH	PGZ88293.1	NA	NA	NA	NA	NA	NA	NA	NA	NA	1	AbiH	Unknown	ASM258492v1	Bacillus thuringiensis	Bacillus thuringiensis	6199878	Scaffold	NA	NA	PGZ88293.1	PGZ88293.1	NA	NA	NA	NA	NA	NA	NA	NA	NA	NA	NA	NA	NA	NA	NA	NA	NA	NA	1
GCA_002569065.1	AbiH	PFX48238.1	NA	NA	NA	NA	NA	NA	NA	NA	NA	1	AbiH	Unknown	ASM256906v1	Bacillus toyonensis	Bacillus toyonensis	5616824	Scaffold	NA	NA	PFX48238.1	PFX48238.1	NA	NA	NA	NA	NA	NA	NA	NA	NA	NA	NA	NA	NA	NA	NA	NA	NA	NA	1
GCA_016483835.1	AbiH	MBJ8154163.1	NA	NA	NA	NA	NA	NA	NA	NA	NA	1	AbiH	Unknown	ASM1648383v1	Bacillus cereus	Bacillus cereus	6190024	Contig	NA	NA	MBJ8154163.1	MBJ8154163.1	NA	NA	NA	NA	NA	NA	NA	NA	NA	NA	NA	NA	NA	NA	NA	NA	NA	NA	1
GCA_029709755.1	AbiH	HDR7850599.1	NA	NA	NA	NA	NA	NA	NA	NA	NA	1	AbiH	Unknown	PDT001182160.1	Bacillus toyonensis	Bacillus toyonensis	6138997	Contig	NA	NA	HDR7850599.1	HDR7850599.1	NA	NA	NA	NA	NA	NA	NA	NA	NA	NA	NA	NA	NA	NA	NA	NA	NA	NA	1
GCA_002575445.1	AbiH	PGN54212.1	NA	NA	NA	NA	NA	NA	NA	NA	NA	1	AbiH	Unknown	ASM257544v1	Bacillus thuringiensis	Bacillus thuringiensis	6202526	Scaffold	NA	NA	PGN54212.1	PGN54212.1	NA	NA	NA	NA	NA	NA	NA	NA	NA	NA	NA	NA	NA	NA	NA	NA	NA	NA	1
GCA_002557595.1	AbiH	PEP91512.1	NA	NA	NA	NA	NA	NA	NA	NA	NA	1	AbiH	Unknown	ASM255759v1	Bacillus wiedmannii	Bacillus wiedmannii	5618543	Scaffold	NA	NA	PEP91512.1	PEP91512.1	NA	NA	NA	NA	NA	NA	NA	NA	NA	NA	NA	NA	NA	NA	NA	NA	NA	NA	1
GCA_002560925.1	AbiH	PEY81978.1	NA	NA	NA	NA	NA	NA	NA	NA	NA	1	AbiH	Unknown	ASM256092v1	Bacillus thuringiensis	Bacillus thuringiensis	5822467	Scaffold	NA	NA	PEY81978.1	PEY81978.1	NA	NA	NA	NA	NA	NA	NA	NA	NA	NA	NA	NA	NA	NA	NA	NA	NA	NA	1
GCA_000775975.1	AbiH	AIW84328.1	NA	NA	NA	NA	NA	NA	NA	NA	NA	1	AbiH	Unknown	ASM77597v1	Bacillus mycoides	Bacillus mycoides	5608349	Complete Genome	NA	NA	AIW84328.1	AIW84328.1	NA	NA	NA	NA	NA	NA	NA	NA	NA	NA	NA	NA	NA	NA	NA	NA	NA	NA	1
GCA_004330315.1	AbiH	TBX45050.1	NA	NA	NA	NA	NA	NA	NA	NA	NA	1	AbiH	Unknown	ASM433031v1	Bacillus thuringiensis	Bacillus thuringiensis	6113939	Contig	NA	NA	TBX45050.1	TBX45050.1	NA	NA	NA	NA	NA	NA	NA	NA	NA	NA	NA	NA	NA	NA	NA	NA	NA	NA	1
GCA_029708695.1	AbiH	HDR7565083.1	NA	NA	NA	NA	NA	NA	NA	NA	NA	1	AbiH	Unknown	PDT001182245.1	Bacillus mycoides	Bacillus mycoides	5791544	Contig	NA	NA	HDR7565083.1	HDR7565083.1	NA	NA	NA	NA	NA	NA	NA	NA	NA	NA	NA	NA	NA	NA	NA	NA	NA	NA	1
GCA_002551725.1	AbiH	PEB22146.1	NA	NA	NA	NA	NA	NA	NA	NA	NA	1	AbiH	Unknown	ASM255172v1	Bacillus toyonensis	Bacillus toyonensis	6029620	Scaffold	NA	NA	PEB22146.1	PEB22146.1	NA	NA	NA	NA	NA	NA	NA	NA	NA	NA	NA	NA	NA	NA	NA	NA	NA	NA	1
GCA_022117595.1	AbiH	MCG3797084.1	NA	NA	NA	NA	NA	NA	NA	NA	NA	1	AbiH	Unknown	ASM2211759v1	Bacillus toyonensis	Bacillus toyonensis	5932331	Contig	NA	NA	MCG3797084.1	MCG3797084.1	NA	NA	NA	NA	NA	NA	NA	NA	NA	NA	NA	NA	NA	NA	NA	NA	NA	NA	1
GCA_001584105.1	AbiH	KXY63492.1	NA	NA	NA	NA	NA	NA	NA	NA	NA	1	AbiH	Unknown	ASM158410v1	Bacillus cereus	Bacillus cereus	5590151	Contig	NA	NA	KXY63492.1	KXY63492.1	NA	NA	NA	NA	NA	NA	NA	NA	NA	NA	NA	NA	NA	NA	NA	NA	NA	NA	1
GCA_002562585.1	AbiH	PEX30636.1	NA	NA	NA	NA	NA	NA	NA	NA	NA	1	AbiH	Unknown	ASM256258v1	Bacillus cereus	Bacillus cereus	6019463	Scaffold	NA	NA	PEX30636.1	PEX30636.1	NA	NA	NA	NA	NA	NA	NA	NA	NA	NA	NA	NA	NA	NA	NA	NA	NA	NA	1
GCA_025519525.1	AbiH	MCU5578288.1	NA	NA	NA	NA	NA	NA	NA	NA	NA	1	AbiH	Unknown	ASM2551952v1	Bacillus wiedmannii	Bacillus wiedmannii	5685175	Scaffold	NA	NA	MCU5578288.1	MCU5578288.1	NA	NA	NA	NA	NA	NA	NA	NA	NA	NA	NA	NA	NA	NA	NA	NA	NA	NA	1
GCA_029708735.1	AbiH	HDR7595991.1	NA	NA	NA	NA	NA	NA	NA	NA	NA	1	AbiH	Unknown	PDT001182241.1	Bacillus mycoides	Bacillus mycoides	5903975	Contig	NA	NA	HDR7595991.1	HDR7595991.1	NA	NA	NA	NA	NA	NA	NA	NA	NA	NA	NA	NA	NA	NA	NA	NA	NA	NA	1
GCA_002343945.1	AbiH	PCC77299.1	NA	NA	NA	NA	NA	NA	NA	NA	NA	1	AbiH	Unknown	ASM234394v1	Bacillus cereus	Bacillus cereus	5712306	Contig	NA	NA	PCC77299.1	PCC77299.1	NA	NA	NA	NA	NA	NA	NA	NA	NA	NA	NA	NA	NA	NA	NA	NA	NA	NA	1
GCA_002576655.1	AbiH	PGO78697.1	NA	NA	NA	NA	NA	NA	NA	NA	NA	1	AbiH	Unknown	ASM257665v1	Bacillus thuringiensis	Bacillus thuringiensis	6178670	Scaffold	NA	NA	PGO78697.1	PGO78697.1	NA	NA	NA	NA	NA	NA	NA	NA	NA	NA	NA	NA	NA	NA	NA	NA	NA	NA	1
GCA_002148065.1	AbiH	OUB69782.1	NA	NA	NA	NA	NA	NA	NA	NA	NA	1	AbiH	Unknown	ASM214806v1	Bacillus thuringiensis serovar zhaodongensis	Bacillus thuringiensis	6240466	Scaffold	NA	NA	OUB69782.1	OUB69782.1	NA	NA	NA	NA	NA	NA	NA	NA	NA	NA	NA	NA	NA	NA	NA	NA	NA	NA	1
GCA_002571765.1	AbiH	PGD81640.1	NA	NA	NA	NA	NA	NA	NA	NA	NA	1	AbiH	Unknown	ASM257176v1	Bacillus toyonensis	Bacillus toyonensis	5840266	Scaffold	NA	NA	PGD81640.1	PGD81640.1	NA	NA	NA	NA	NA	NA	NA	NA	NA	NA	NA	NA	NA	NA	NA	NA	NA	NA	1
GCA_018751995.1	AbiH	QWH95533.1	NA	NA	NA	NA	NA	NA	NA	NA	NA	1	AbiH	Unknown	ASM1875199v1	Bacillus mycoides	Bacillus mycoides	6010975	Complete Genome	NA	NA	QWH95533.1	QWH95533.1	NA	NA	NA	NA	NA	NA	NA	NA	NA	NA	NA	NA	NA	NA	NA	NA	NA	NA	1
GCA_002562495.1	AbiH	PEX04831.1	NA	NA	NA	NA	NA	NA	NA	NA	NA	1	AbiH	Unknown	ASM256249v1	Bacillus cereus	Bacillus cereus	5662421	Scaffold	NA	NA	PEX04831.1	PEX04831.1	NA	NA	NA	NA	NA	NA	NA	NA	NA	NA	NA	NA	NA	NA	NA	NA	NA	NA	1
GCA_002998815.1	AbiH	PRT25918.1	NA	NA	NA	NA	NA	NA	NA	NA	NA	1	AbiH	Unknown	ASM299881v1	Bacillus thuringiensis	Bacillus thuringiensis	6086518	Scaffold	NA	NA	PRT25918.1	PRT25918.1	NA	NA	NA	NA	NA	NA	NA	NA	NA	NA	NA	NA	NA	NA	NA	NA	NA	NA	1
GCA_035802675.1	AbiH	MEB9879434.1	NA	NA	NA	NA	NA	NA	NA	NA	NA	1	AbiH	Unknown	ASM3580267v1	Bacillus cereus	Bacillus cereus	5858910	Scaffold	NA	NA	MEB9879434.1	MEB9879434.1	NA	NA	NA	NA	NA	NA	NA	NA	NA	NA	NA	NA	NA	NA	NA	NA	NA	NA	1
GCA_036216765.1	AbiH	MED3056169.1	NA	NA	NA	NA	NA	NA	NA	NA	NA	1	AbiH	Unknown	ASM3621676v1	Bacillus thuringiensis	Bacillus thuringiensis	5955634	Scaffold	NA	NA	MED3056169.1	MED3056169.1	NA	NA	NA	NA	NA	NA	NA	NA	NA	NA	NA	NA	NA	NA	NA	NA	NA	NA	1
GCA_002558035.1	AbiH	PEV03662.1	NA	NA	NA	NA	NA	NA	NA	NA	NA	1	AbiH	Unknown	ASM255803v1	Bacillus thuringiensis	Bacillus thuringiensis	6075424	Scaffold	NA	NA	PEV03662.1	PEV03662.1	NA	NA	NA	NA	NA	NA	NA	NA	NA	NA	NA	NA	NA	NA	NA	NA	NA	NA	1
GCA_002571315.1	AbiH	PFW20045.1	NA	NA	NA	NA	NA	NA	NA	NA	NA	1	AbiH	Unknown	ASM257131v1	Bacillus thuringiensis	Bacillus thuringiensis	5707854	Scaffold	NA	NA	PFW20045.1	PFW20045.1	NA	NA	NA	NA	NA	NA	NA	NA	NA	NA	NA	NA	NA	NA	NA	NA	NA	NA	1
GCA_002569605.1	AbiH	PFZ08085.1	NA	NA	NA	NA	NA	NA	NA	NA	NA	1	AbiH	Unknown	ASM256960v1	Bacillus pseudomycoides	Bacillus pseudomycoides	5663048	Scaffold	NA	NA	PFZ08085.1	PFZ08085.1	NA	NA	NA	NA	NA	NA	NA	NA	NA	NA	NA	NA	NA	NA	NA	NA	NA	NA	1
GCA_009646415.1	AbiH	MRA93795.1	NA	NA	NA	NA	NA	NA	NA	NA	NA	1	AbiH	Unknown	ASM964641v1	Bacillus thuringiensis	Bacillus thuringiensis	6037885	Contig	NA	NA	MRA93795.1	MRA93795.1	NA	NA	NA	NA	NA	NA	NA	NA	NA	NA	NA	NA	NA	NA	NA	NA	NA	NA	1
GCA_002024535.1	AbiH	OPD43955.1	NA	NA	NA	NA	NA	NA	NA	NA	NA	1	AbiH	Unknown	ASM202453v1	Bacillus cereus	Bacillus cereus	5392392	Contig	NA	NA	OPD43955.1	OPD43955.1	NA	NA	NA	NA	NA	NA	NA	NA	NA	NA	NA	NA	NA	NA	NA	NA	NA	NA	1
GCA_031941145.1	AbiH	HDX9492597.1	NA	NA	NA	NA	NA	NA	NA	NA	NA	1	AbiH	Unknown	PDT001839216.1	Bacillus thuringiensis	Bacillus thuringiensis	6072060	Contig	NA	NA	HDX9492597.1	HDX9492597.1	NA	NA	NA	NA	NA	NA	NA	NA	NA	NA	NA	NA	NA	NA	NA	NA	NA	NA	1
GCA_025516525.1	AbiH	MCU5092003.1	NA	NA	NA	NA	NA	NA	NA	NA	NA	1	AbiH	Unknown	ASM2551652v1	Bacillus toyonensis	Bacillus toyonensis	5545437	Contig	NA	NA	MCU5092003.1	MCU5092003.1	NA	NA	NA	NA	NA	NA	NA	NA	NA	NA	NA	NA	NA	NA	NA	NA	NA	NA	1
GCA_002559565.1	AbiH	PEU09420.1	NA	NA	NA	NA	NA	NA	NA	NA	NA	1	AbiH	Unknown	ASM255956v1	Bacillus cereus	Bacillus cereus	5993675	Scaffold	NA	NA	PEU09420.1	PEU09420.1	NA	NA	NA	NA	NA	NA	NA	NA	NA	NA	NA	NA	NA	NA	NA	NA	NA	NA	1
GCA_002550525.1	AbiH	PDZ25414.1	NA	NA	NA	NA	NA	NA	NA	NA	NA	1	AbiH	Unknown	ASM255052v1	Bacillus toyonensis	Bacillus toyonensis	5687732	Scaffold	NA	NA	PDZ25414.1	PDZ25414.1	NA	NA	NA	NA	NA	NA	NA	NA	NA	NA	NA	NA	NA	NA	NA	NA	NA	NA	1
GCA_006349625.1	AbiH	TNP14695.1	NA	NA	NA	NA	NA	NA	NA	NA	NA	1	AbiH	Unknown	ASM634962v1	Bacillus tropicus	Bacillus tropicus	5335513	Contig	NA	NA	TNP14695.1	TNP14695.1	NA	NA	NA	NA	NA	NA	NA	NA	NA	NA	NA	NA	NA	NA	NA	NA	NA	NA	1
GCA_002530555.1	AbiH	PDR74703.1	NA	NA	NA	NA	NA	NA	NA	NA	NA	1	AbiH	Unknown	ASM253055v1	Bacillus cereus	Bacillus cereus	5710759	Contig	NA	NA	PDR74703.1	PDR74703.1	NA	NA	NA	NA	NA	NA	NA	NA	NA	NA	NA	NA	NA	NA	NA	NA	NA	NA	1
GCA_035814535.1	AbiH	MEC2468518.1	NA	NA	NA	NA	NA	NA	NA	NA	NA	1	AbiH	Unknown	ASM3581453v1	Bacillus cereus	Bacillus cereus	6052204	Scaffold	NA	NA	MEC2468518.1	MEC2468518.1	NA	NA	NA	NA	NA	NA	NA	NA	NA	NA	NA	NA	NA	NA	NA	NA	NA	NA	1
GCF_918180265.1	AbiH	WP_033709099.1	NA	NA	NA	NA	NA	NA	NA	NA	NA	1	AbiH	Unknown	DSM 11821	Bacillus mycoides NBRC 101238 = DSM 11821	Bacillus mycoides	5591859	Scaffold	NA	NA	WP_033709099.1	WP_033709099.1	NA	NA	NA	NA	NA	NA	NA	NA	NA	NA	NA	NA	NA	NA	NA	NA	NA	NA	1
GCA_019656115.1	AbiH	GIX60459.1	NA	NA	NA	NA	NA	NA	NA	NA	NA	1	AbiH	Unknown	ASM1965611v1	Bacillus paranthracis	Bacillus paranthracis	5424208	Contig	NA	NA	GIX60459.1	GIX60459.1	NA	NA	NA	NA	NA	NA	NA	NA	NA	NA	NA	NA	NA	NA	NA	NA	NA	NA	1
GCA_002530625.1	AbiH	PDR91961.1	NA	NA	NA	NA	NA	NA	NA	NA	NA	1	AbiH	Unknown	ASM253062v1	Bacillus cereus	Bacillus cereus	5711934	Contig	NA	NA	PDR91961.1	PDR91961.1	NA	NA	NA	NA	NA	NA	NA	NA	NA	NA	NA	NA	NA	NA	NA	NA	NA	NA	1
GCF_022663435.1	AbiH	WP_060852755.1	NA	NA	NA	NA	NA	NA	NA	NA	NA	1	AbiH	Unknown	ASM2266343v1	Bacillus cereus group sp. BfR-BA-01393	Other	6763031	Contig	NA	NA	WP_060852755.1	WP_060852755.1	NA	NA	NA	NA	NA	NA	NA	NA	NA	NA	NA	NA	NA	NA	NA	NA	NA	NA	1
GCA_029479355.1	AbiH	MDF9524738.1	NA	NA	NA	NA	NA	NA	NA	NA	NA	1	AbiH	Unknown	ASM2947935v1	Bacillus cereus	Bacillus cereus	6124807	Contig	NA	NA	MDF9524738.1	MDF9524738.1	NA	NA	NA	NA	NA	NA	NA	NA	NA	NA	NA	NA	NA	NA	NA	NA	NA	NA	1
GCA_016917795.1	AbiH	QRY13363.1	NA	NA	NA	NA	NA	NA	NA	NA	NA	1	AbiH	Unknown	ASM1691779v1	Bacillus cereus	Bacillus cereus	5821889	Complete Genome	NA	NA	QRY13363.1	QRY13363.1	NA	NA	NA	NA	NA	NA	NA	NA	NA	NA	NA	NA	NA	NA	NA	NA	NA	NA	1
GCA_002569325.1	AbiH	PFW89212.1	NA	NA	NA	NA	NA	NA	NA	NA	NA	1	AbiH	Unknown	ASM256932v1	Bacillus toyonensis	Bacillus toyonensis	5526602	Scaffold	NA	NA	PFW89212.1	PFW89212.1	NA	NA	NA	NA	NA	NA	NA	NA	NA	NA	NA	NA	NA	NA	NA	NA	NA	NA	1
GCA_035812395.1	AbiH	MEC1984222.1	NA	NA	NA	NA	NA	NA	NA	NA	NA	1	AbiH	Unknown	ASM3581239v1	Bacillus cereus	Bacillus cereus	5872400	Scaffold	NA	NA	MEC1984222.1	MEC1984222.1	NA	NA	NA	NA	NA	NA	NA	NA	NA	NA	NA	NA	NA	NA	NA	NA	NA	NA	1
GCA_030062235.1	AbiH	MDJ0295754.1	NA	NA	NA	NA	NA	NA	NA	NA	NA	1	AbiH	Unknown	ASM3006223v1	Bacillus bombysepticus	Other	5969053	Scaffold	NA	NA	MDJ0295754.1	MDJ0295754.1	NA	NA	NA	NA	NA	NA	NA	NA	NA	NA	NA	NA	NA	NA	NA	NA	NA	NA	1
GCA_002566555.1	AbiH	PFM85264.1	NA	NA	NA	NA	NA	NA	NA	NA	NA	1	AbiH	Unknown	ASM256655v1	Bacillus thuringiensis	Bacillus thuringiensis	6304386	Scaffold	NA	NA	PFM85264.1	PFM85264.1	NA	NA	NA	NA	NA	NA	NA	NA	NA	NA	NA	NA	NA	NA	NA	NA	NA	NA	1
GCF_030848685.1	AbiH	WP_306692761.1	NA	NA	NA	NA	NA	NA	NA	NA	NA	1	AbiH	Unknown	ASM3084868v1	Bacillus cereus	Bacillus cereus	6018030	Contig	NA	NA	WP_306692761.1	WP_306692761.1	NA	NA	NA	NA	NA	NA	NA	NA	NA	NA	NA	NA	NA	NA	NA	NA	NA	NA	1
GCA_002585955.1	AbiH	PGY42247.1	NA	NA	NA	NA	NA	NA	NA	NA	NA	1	AbiH	Unknown	ASM258595v1	Bacillus cereus	Bacillus cereus	5677419	Scaffold	NA	NA	PGY42247.1	PGY42247.1	NA	NA	NA	NA	NA	NA	NA	NA	NA	NA	NA	NA	NA	NA	NA	NA	NA	NA	1
GCA_002562505.1	AbiH	PEX06529.1	NA	NA	NA	NA	NA	NA	NA	NA	NA	1	AbiH	Unknown	ASM256250v1	Bacillus cereus	Bacillus cereus	6248801	Scaffold	NA	NA	PEX06529.1	PEX06529.1	NA	NA	NA	NA	NA	NA	NA	NA	NA	NA	NA	NA	NA	NA	NA	NA	NA	NA	1
GCA_002570135.1	AbiH	PGB57935.1	NA	NA	NA	NA	NA	NA	NA	NA	NA	1	AbiH	Unknown	ASM257013v1	Bacillus wiedmannii	Bacillus wiedmannii	5341448	Scaffold	NA	NA	PGB57935.1	PGB57935.1	NA	NA	NA	NA	NA	NA	NA	NA	NA	NA	NA	NA	NA	NA	NA	NA	NA	NA	1
GCA_015844975.1	AbiH	MBG9848327.1	NA	NA	NA	NA	NA	NA	NA	NA	NA	1	AbiH	Unknown	ASM1584497v1	Bacillus toyonensis	Bacillus toyonensis	5863811	Scaffold	NA	NA	MBG9848327.1	MBG9848327.1	NA	NA	NA	NA	NA	NA	NA	NA	NA	NA	NA	NA	NA	NA	NA	NA	NA	NA	1
GCA_002576575.1	AbiH	PGO08981.1	NA	NA	NA	NA	NA	NA	NA	NA	NA	1	AbiH	Unknown	ASM257657v1	Bacillus cereus	Bacillus cereus	6006078	Scaffold	NA	NA	PGO08981.1	PGO08981.1	NA	NA	NA	NA	NA	NA	NA	NA	NA	NA	NA	NA	NA	NA	NA	NA	NA	NA	1
GCA_002557675.1	AbiH	PEN45661.1	NA	NA	NA	NA	NA	NA	NA	NA	NA	1	AbiH	Unknown	ASM255767v1	Bacillus wiedmannii	Bacillus wiedmannii	5983484	Scaffold	NA	NA	PEN45661.1	PEN45661.1	NA	NA	NA	NA	NA	NA	NA	NA	NA	NA	NA	NA	NA	NA	NA	NA	NA	NA	1
GCA_002567875.1	AbiH	PFS11483.1	NA	NA	NA	NA	NA	NA	NA	NA	NA	1	AbiH	Unknown	ASM256787v1	Bacillus thuringiensis	Bacillus thuringiensis	6212408	Scaffold	NA	NA	PFS11483.1	PFS11483.1	NA	NA	NA	NA	NA	NA	NA	NA	NA	NA	NA	NA	NA	NA	NA	NA	NA	NA	1
GCA_002571265.1	AbiH	PFV97661.1	NA	NA	NA	NA	NA	NA	NA	NA	NA	1	AbiH	Unknown	ASM257126v1	Bacillus thuringiensis	Bacillus thuringiensis	6145399	Scaffold	NA	NA	PFV97661.1	PFV97661.1	NA	NA	NA	NA	NA	NA	NA	NA	NA	NA	NA	NA	NA	NA	NA	NA	NA	NA	1
GCA_013284445.1	AbiH	NRQ72217.1	NA	NA	NA	NA	NA	NA	NA	NA	NA	1	AbiH	Unknown	ASM1328444v1	Bacillus cereus	Bacillus cereus	5869336	Contig	NA	NA	NRQ72217.1	NRQ72217.1	NA	NA	NA	NA	NA	NA	NA	NA	NA	NA	NA	NA	NA	NA	NA	NA	NA	NA	1
GCA_002025105.1	AbiH	AQY42571.1	NA	NA	NA	NA	NA	NA	NA	NA	NA	1	AbiH	Unknown	ASM202510v1	Bacillus thuringiensis	Bacillus thuringiensis	6303767	Complete Genome	NA	NA	AQY42571.1	AQY42571.1	NA	NA	NA	NA	NA	NA	NA	NA	NA	NA	NA	NA	NA	NA	NA	NA	NA	NA	1
GCA_029477705.1	AbiH	MDF9545767.1	NA	NA	NA	NA	NA	NA	NA	NA	NA	1	AbiH	Unknown	ASM2947770v1	Bacillus cereus	Bacillus cereus	5942026	Contig	NA	NA	MDF9545767.1	MDF9545767.1	NA	NA	NA	NA	NA	NA	NA	NA	NA	NA	NA	NA	NA	NA	NA	NA	NA	NA	1
GCA_036212105.1	AbiH	MED1683419.1	NA	NA	NA	NA	NA	NA	NA	NA	NA	1	AbiH	Unknown	ASM3621210v1	Bacillus paranthracis	Bacillus paranthracis	5539897	Scaffold	NA	NA	MED1683419.1	MED1683419.1	NA	NA	NA	NA	NA	NA	NA	NA	NA	NA	NA	NA	NA	NA	NA	NA	NA	NA	1
GCA_002574645.1	AbiH	PGL80361.1	NA	NA	NA	NA	NA	NA	NA	NA	NA	1	AbiH	Unknown	ASM257464v1	Bacillus thuringiensis	Bacillus thuringiensis	5961006	Scaffold	NA	NA	PGL80361.1	PGL80361.1	NA	NA	NA	NA	NA	NA	NA	NA	NA	NA	NA	NA	NA	NA	NA	NA	NA	NA	1
GCA_002146505.1	AbiH	OTW68857.1	NA	NA	NA	NA	NA	NA	NA	NA	NA	1	AbiH	Unknown	ASM214650v1	Bacillus thuringiensis serovar coreanensis	Bacillus thuringiensis	5684323	Contig	NA	NA	OTW68857.1	OTW68857.1	NA	NA	NA	NA	NA	NA	NA	NA	NA	NA	NA	NA	NA	NA	NA	NA	NA	NA	1
GCA_002554925.1	AbiH	PEL00887.1	NA	NA	NA	NA	NA	NA	NA	NA	NA	1	AbiH	Unknown	ASM255492v1	Bacillus toyonensis	Bacillus toyonensis	5893568	Scaffold	NA	NA	PEL00887.1	PEL00887.1	NA	NA	NA	NA	NA	NA	NA	NA	NA	NA	NA	NA	NA	NA	NA	NA	NA	NA	1
GCA_002552905.1	AbiH	PEE61268.1	NA	NA	NA	NA	NA	NA	NA	NA	NA	1	AbiH	Unknown	ASM255290v1	Bacillus thuringiensis	Bacillus thuringiensis	6105045	Scaffold	NA	NA	PEE61268.1	PEE61268.1	NA	NA	NA	NA	NA	NA	NA	NA	NA	NA	NA	NA	NA	NA	NA	NA	NA	NA	1
GCA_037907145.1	AbiH	MEJ9240974.1	NA	NA	NA	NA	NA	NA	NA	NA	NA	1	AbiH	Unknown	ASM3790714v1	Bacillus cereus	Bacillus cereus	6562080	Scaffold	NA	NA	MEJ9240974.1	MEJ9240974.1	NA	NA	NA	NA	NA	NA	NA	NA	NA	NA	NA	NA	NA	NA	NA	NA	NA	NA	1
GCA_027712465.1	AbiH	MDA2002701.1	NA	NA	NA	NA	NA	NA	NA	NA	NA	1	AbiH	Unknown	ASM2771246v1	Bacillus cereus	Bacillus cereus	6009781	Contig	NA	NA	MDA2002701.1	MDA2002701.1	NA	NA	NA	NA	NA	NA	NA	NA	NA	NA	NA	NA	NA	NA	NA	NA	NA	NA	1
GCA_002576765.1	AbiH	PGP48130.1	NA	NA	NA	NA	NA	NA	NA	NA	NA	1	AbiH	Unknown	ASM257676v1	Bacillus thuringiensis	Bacillus thuringiensis	6019480	Scaffold	NA	NA	PGP48130.1	PGP48130.1	NA	NA	NA	NA	NA	NA	NA	NA	NA	NA	NA	NA	NA	NA	NA	NA	NA	NA	1
GCF_022663415.1	AbiH	WP_000369398.1	NA	NA	NA	NA	NA	NA	NA	NA	NA	1	AbiH	Unknown	ASM2266341v1	Bacillus cereus group sp. BfR-BA-01395	Other	5264484	Contig	NA	NA	WP_000369398.1	WP_000369398.1	NA	NA	NA	NA	NA	NA	NA	NA	NA	NA	NA	NA	NA	NA	NA	NA	NA	NA	1
GCA_002554755.1	AbiH	PEK51527.1	NA	NA	NA	NA	NA	NA	NA	NA	NA	1	AbiH	Unknown	ASM255475v1	Bacillus toyonensis	Bacillus toyonensis	6080212	Scaffold	NA	NA	PEK51527.1	PEK51527.1	NA	NA	NA	NA	NA	NA	NA	NA	NA	NA	NA	NA	NA	NA	NA	NA	NA	NA	1
GCA_015845185.1	AbiH	MBG9886348.1	NA	NA	NA	NA	NA	NA	NA	NA	NA	1	AbiH	Unknown	ASM1584518v1	Bacillus toyonensis	Bacillus toyonensis	6565196	Scaffold	NA	NA	MBG9886348.1	MBG9886348.1	NA	NA	NA	NA	NA	NA	NA	NA	NA	NA	NA	NA	NA	NA	NA	NA	NA	NA	1
GCA_002811445.1	AbiH	PJZ23455.1	NA	NA	NA	NA	NA	NA	NA	NA	NA	1	AbiH	Unknown	ASM281144v1	Bacillus cereus	Bacillus cereus	5602496	Scaffold	NA	NA	PJZ23455.1	PJZ23455.1	NA	NA	NA	NA	NA	NA	NA	NA	NA	NA	NA	NA	NA	NA	NA	NA	NA	NA	1
GCA_001757695.1	AbiH	OFC86026.1	NA	NA	NA	NA	NA	NA	NA	NA	NA	1	AbiH	Unknown	ASM175769v1	Bacillus thuringiensis	Bacillus thuringiensis	5347504	Contig	NA	NA	OFC86026.1	OFC86026.1	NA	NA	NA	NA	NA	NA	NA	NA	NA	NA	NA	NA	NA	NA	NA	NA	NA	NA	1
GCA_019990665.1	AbiH	MBZ3766254.1	NA	NA	NA	NA	NA	NA	NA	NA	NA	1	AbiH	Unknown	ASM1999066v1	Bacillus cereus	Bacillus cereus	6217338	Scaffold	NA	NA	MBZ3766254.1	MBZ3766254.1	NA	NA	NA	NA	NA	NA	NA	NA	NA	NA	NA	NA	NA	NA	NA	NA	NA	NA	1
GCF_002078195.1	AbiH	WP_097826375.1	NA	NA	NA	NA	NA	NA	NA	NA	NA	1	AbiH	Unknown	ASM207819v1	Bacillus cereus	Bacillus cereus	5862070	Contig	NA	NA	WP_097826375.1	WP_097826375.1	NA	NA	NA	NA	NA	NA	NA	NA	NA	NA	NA	NA	NA	NA	NA	NA	NA	NA	1
GCA_030062185.1	AbiH	MDJ0281969.1	NA	NA	NA	NA	NA	NA	NA	NA	NA	1	AbiH	Unknown	ASM3006218v1	Bacillus bombysepticus	Other	6076719	Scaffold	NA	NA	MDJ0281969.1	MDJ0281969.1	NA	NA	NA	NA	NA	NA	NA	NA	NA	NA	NA	NA	NA	NA	NA	NA	NA	NA	1
GCA_002146605.1	AbiH	OTX54465.1	NA	NA	NA	NA	NA	NA	NA	NA	NA	1	AbiH	Unknown	ASM214660v1	Bacillus thuringiensis serovar guiyangiensis	Bacillus thuringiensis	5601382	Contig	NA	NA	OTX54465.1	OTX54465.1	NA	NA	NA	NA	NA	NA	NA	NA	NA	NA	NA	NA	NA	NA	NA	NA	NA	NA	1
GCA_002569175.1	AbiH	PFZ67540.1	NA	NA	NA	NA	NA	NA	NA	NA	NA	1	AbiH	Unknown	ASM256917v1	Bacillus toyonensis	Bacillus toyonensis	6007262	Scaffold	NA	NA	PFZ67540.1	PFZ67540.1	NA	NA	NA	NA	NA	NA	NA	NA	NA	NA	NA	NA	NA	NA	NA	NA	NA	NA	1
GCA_031635095.1	AbiH	HDW8012744.1	NA	NA	NA	NA	NA	NA	NA	NA	NA	1	AbiH	Unknown	PDT001854418.1	Bacillus cereus	Bacillus cereus	5366680	Contig	NA	NA	HDW8012744.1	HDW8012744.1	NA	NA	NA	NA	NA	NA	NA	NA	NA	NA	NA	NA	NA	NA	NA	NA	NA	NA	1
GCA_002571165.1	AbiH	PFU92102.1	NA	NA	NA	NA	NA	NA	NA	NA	NA	1	AbiH	Unknown	ASM257116v1	Bacillus cereus	Bacillus cereus	6218749	Scaffold	NA	NA	PFU92102.1	PFU92102.1	NA	NA	NA	NA	NA	NA	NA	NA	NA	NA	NA	NA	NA	NA	NA	NA	NA	NA	1
GCA_002530575.1	AbiH	PDR81902.1	NA	NA	NA	NA	NA	NA	NA	NA	NA	1	AbiH	Unknown	ASM253057v1	Bacillus cereus	Bacillus cereus	5705777	Contig	NA	NA	PDR81902.1	PDR81902.1	NA	NA	NA	NA	NA	NA	NA	NA	NA	NA	NA	NA	NA	NA	NA	NA	NA	NA	1
GCA_027854115.1	AbiH	MDA3655870.1	NA	NA	NA	NA	NA	NA	NA	NA	NA	1	AbiH	Unknown	ASM2785411v1	Bacillus cereus	Bacillus cereus	5782029	Contig	NA	NA	MDA3655870.1	MDA3655870.1	NA	NA	NA	NA	NA	NA	NA	NA	NA	NA	NA	NA	NA	NA	NA	NA	NA	NA	1
GCA_029694365.1	AbiH	HDR3894786.1	NA	NA	NA	NA	NA	NA	NA	NA	NA	1	AbiH	Unknown	PDT001647321.1	Bacillus cereus	Bacillus cereus	6106001	Contig	NA	NA	HDR3894786.1	HDR3894786.1	NA	NA	NA	NA	NA	NA	NA	NA	NA	NA	NA	NA	NA	NA	NA	NA	NA	NA	1
GCA_025516155.1	AbiH	MCU5032216.1	NA	NA	NA	NA	NA	NA	NA	NA	NA	1	AbiH	Unknown	ASM2551615v1	Bacillus cereus	Bacillus cereus	5877496	Scaffold	NA	NA	MCU5032216.1	MCU5032216.1	NA	NA	NA	NA	NA	NA	NA	NA	NA	NA	NA	NA	NA	NA	NA	NA	NA	NA	1
GCA_035815535.1	AbiH	MEC2732406.1	NA	NA	NA	NA	NA	NA	NA	NA	NA	1	AbiH	Unknown	ASM3581553v1	Bacillus cereus	Bacillus cereus	6111862	Scaffold	NA	NA	MEC2732406.1	MEC2732406.1	NA	NA	NA	NA	NA	NA	NA	NA	NA	NA	NA	NA	NA	NA	NA	NA	NA	NA	1
GCA_002557855.1	AbiH	PEU25003.1	NA	NA	NA	NA	NA	NA	NA	NA	NA	1	AbiH	Unknown	ASM255785v1	Bacillus wiedmannii	Bacillus wiedmannii	5975308	Scaffold	NA	NA	PEU25003.1	PEU25003.1	NA	NA	NA	NA	NA	NA	NA	NA	NA	NA	NA	NA	NA	NA	NA	NA	NA	NA	1
GCA_000398945.1	AbiH	EOO04963.1	NA	NA	NA	NA	NA	NA	NA	NA	NA	1	AbiH	Unknown	Baci_cere_Schrouff_V2	Bacillus cereus str. Schrouff	Bacillus cereus	6267079	Scaffold	NA	NA	EOO04963.1	EOO04963.1	NA	NA	NA	NA	NA	NA	NA	NA	NA	NA	NA	NA	NA	NA	NA	NA	NA	NA	1
GCA_009646735.1	AbiH	MRD28385.1	NA	NA	NA	NA	NA	NA	NA	NA	NA	1	AbiH	Unknown	ASM964673v1	Bacillus thuringiensis	Bacillus thuringiensis	6745446	Contig	NA	NA	MRD28385.1	MRD28385.1	NA	NA	NA	NA	NA	NA	NA	NA	NA	NA	NA	NA	NA	NA	NA	NA	NA	NA	1
GCA_001635955.1	AbiH	ANC16879.1	NA	NA	NA	NA	NA	NA	NA	NA	NA	1	AbiH	Unknown	ASM163595v1	Bacillus cereus	Bacillus cereus	6097988	Complete Genome	NA	NA	ANC16879.1	ANC16879.1	NA	NA	NA	NA	NA	NA	NA	NA	NA	NA	NA	NA	NA	NA	NA	NA	NA	NA	1
GCF_037151595.1	AbiH	WP_158080531.1	NA	NA	NA	NA	NA	NA	NA	NA	NA	1	AbiH	Unknown	ASM3715159v1	Bacillus cereus	Bacillus cereus	5336614	Contig	NA	NA	WP_158080531.1	WP_158080531.1	NA	NA	NA	NA	NA	NA	NA	NA	NA	NA	NA	NA	NA	NA	NA	NA	NA	NA	1
GCA_000496285.1	AbiH	AHA09489.1	NA	NA	NA	NA	NA	NA	NA	NA	NA	1	AbiH	Unknown	ASM49628v1	Bacillus toyonensis BCT-7112	Bacillus toyonensis	5025419	Complete Genome	NA	NA	AHA09489.1	AHA09489.1	NA	NA	NA	NA	NA	NA	NA	NA	NA	NA	NA	NA	NA	NA	NA	NA	NA	NA	1
GCA_002550815.1	AbiH	PEA18101.1	NA	NA	NA	NA	NA	NA	NA	NA	NA	1	AbiH	Unknown	ASM255081v1	Bacillus cereus	Bacillus cereus	5512254	Scaffold	NA	NA	PEA18101.1	PEA18101.1	NA	NA	NA	NA	NA	NA	NA	NA	NA	NA	NA	NA	NA	NA	NA	NA	NA	NA	1
GCA_025518605.1	AbiH	MCU5445614.1	NA	NA	NA	NA	NA	NA	NA	NA	NA	1	AbiH	Unknown	ASM2551860v1	Bacillus cereus	Bacillus cereus	4628479	Scaffold	NA	NA	MCU5445614.1	MCU5445614.1	NA	NA	NA	NA	NA	NA	NA	NA	NA	NA	NA	NA	NA	NA	NA	NA	NA	NA	1
GCA_027715205.1	AbiH	MDA2423364.1	NA	NA	NA	NA	NA	NA	NA	NA	NA	1	AbiH	Unknown	ASM2771520v1	Bacillus cereus	Bacillus cereus	5749657	Contig	NA	NA	MDA2423364.1	MDA2423364.1	NA	NA	NA	NA	NA	NA	NA	NA	NA	NA	NA	NA	NA	NA	NA	NA	NA	NA	1
GCA_029711465.1	AbiJ	HDR8371618.1	NA	NA	NA	NA	NA	NA	NA	NA	NA	1	AbiJ	Abi	PDT001179777.1	Bacillus cereus	Bacillus cereus	5860544	Contig	NA	NA	HDR8371618.1	HDR8371618.1	NA	NA	NA	NA	NA	NA	NA	NA	NA	NA	NA	NA	NA	NA	NA	NA	NA	NA	1
GCA_020686665.1	AbiJ	MCC2438139.1	NA	NA	NA	NA	NA	NA	NA	NA	NA	1	AbiJ	Abi	ASM2068666v1	Bacillus paranthracis	Bacillus paranthracis	5579867	Scaffold	NA	NA	MCC2438139.1	MCC2438139.1	NA	NA	NA	NA	NA	NA	NA	NA	NA	NA	NA	NA	NA	NA	NA	NA	NA	NA	1
GCA_036216085.1	AbiJ	MED2737877.1	NA	NA	NA	NA	NA	NA	NA	NA	NA	1	AbiJ	Abi	ASM3621608v1	Bacillus toyonensis	Bacillus toyonensis	6388908	Scaffold	NA	NA	MED2737877.1	MED2737877.1	NA	NA	NA	NA	NA	NA	NA	NA	NA	NA	NA	NA	NA	NA	NA	NA	NA	NA	1
GCA_002580465.1	AbiJ	PHC26894.1	NA	NA	NA	NA	NA	NA	NA	NA	NA	1	AbiJ	Abi	ASM258046v1	Bacillus toyonensis	Bacillus toyonensis	5869145	Scaffold	NA	NA	PHC26894.1	PHC26894.1	NA	NA	NA	NA	NA	NA	NA	NA	NA	NA	NA	NA	NA	NA	NA	NA	NA	NA	1
GCA_031316875.1	AbiJ	MDR4163694.1	NA	NA	NA	NA	NA	NA	NA	NA	NA	1	AbiJ	Abi	ASM3131687v1	Bacillus paranthracis	Bacillus paranthracis	5410999	Scaffold	NA	NA	MDR4163694.1	MDR4163694.1	NA	NA	NA	NA	NA	NA	NA	NA	NA	NA	NA	NA	NA	NA	NA	NA	NA	NA	1
GCA_021249305.1	AbiJ	UHJ51795.1	NA	NA	NA	NA	NA	NA	NA	NA	NA	1	AbiJ	Abi	ASM2124930v1	Bacillus paranthracis	Bacillus paranthracis	5176248	Complete Genome	NA	NA	UHJ51795.1	UHJ51795.1	NA	NA	NA	NA	NA	NA	NA	NA	NA	NA	NA	NA	NA	NA	NA	NA	NA	NA	1
GCA_002562465.1	AbiJ	PEW97324.1	NA	NA	NA	NA	NA	NA	NA	NA	NA	1	AbiJ	Abi	ASM256246v1	Bacillus cereus	Bacillus cereus	5932594	Scaffold	NA	NA	PEW97324.1	PEW97324.1	NA	NA	NA	NA	NA	NA	NA	NA	NA	NA	NA	NA	NA	NA	NA	NA	NA	NA	1
GCF_002807235.1	AbiJ	WP_100634293.1	NA	NA	NA	NA	NA	NA	NA	NA	NA	1	AbiJ	Abi	ASM280723v1	Bacillus cereus	Bacillus cereus	5107447	Contig	NA	NA	WP_100634293.1	WP_100634293.1	NA	NA	NA	NA	NA	NA	NA	NA	NA	NA	NA	NA	NA	NA	NA	NA	NA	NA	1
GCA_002564965.1	AbiJ	PFM59016.1	NA	NA	NA	NA	NA	NA	NA	NA	NA	1	AbiJ	Abi	ASM256496v1	Bacillus cereus	Bacillus cereus	5889898	Scaffold	NA	NA	PFM59016.1	PFM59016.1	NA	NA	NA	NA	NA	NA	NA	NA	NA	NA	NA	NA	NA	NA	NA	NA	NA	NA	1
GCA_026874145.1	AbiJ	WAI37460.1	NA	NA	NA	NA	NA	NA	NA	NA	NA	1	AbiJ	Abi	ASM2687414v1	Bacillus paranthracis	Bacillus paranthracis	5905361	Complete Genome	NA	NA	WAI37460.1	WAI37460.1	NA	NA	NA	NA	NA	NA	NA	NA	NA	NA	NA	NA	NA	NA	NA	NA	NA	NA	1
GCA_029536395.1	AbiJ	MDG0911038.1	NA	NA	NA	NA	NA	NA	NA	NA	NA	1	AbiJ	Abi	ASM2953639v1	Bacillus paranthracis	Bacillus paranthracis	5620787	Contig	NA	NA	MDG0911038.1	MDG0911038.1	NA	NA	NA	NA	NA	NA	NA	NA	NA	NA	NA	NA	NA	NA	NA	NA	NA	NA	1
GCA_002558905.1	AbiJ	PES83455.1	NA	NA	NA	NA	NA	NA	NA	NA	NA	1	AbiJ	Abi	ASM255890v1	Bacillus anthracis	Bacillus anthracis	5526457	Scaffold	NA	NA	PES83455.1	PES83455.1	NA	NA	NA	NA	NA	NA	NA	NA	NA	NA	NA	NA	NA	NA	NA	NA	NA	NA	1
GCA_002562285.1	AbiJ	PEW38736.1	NA	NA	NA	NA	NA	NA	NA	NA	NA	1	AbiJ	Abi	ASM256228v1	Bacillus cereus	Bacillus cereus	5628667	Scaffold	NA	NA	PEW38736.1	PEW38736.1	NA	NA	NA	NA	NA	NA	NA	NA	NA	NA	NA	NA	NA	NA	NA	NA	NA	NA	1
GCA_000291435.1	AbiJ	EJQ27951.1	NA	NA	NA	NA	NA	NA	NA	NA	NA	1	AbiJ	Abi	Baci_cere_BAG4O-1_G13205_V1	Bacillus cereus BAG4O-1	Bacillus cereus	5726356	Scaffold	NA	NA	EJQ27951.1	EJQ27951.1	NA	NA	NA	NA	NA	NA	NA	NA	NA	NA	NA	NA	NA	NA	NA	NA	NA	NA	1
GCA_002566255.1	AbiJ	PFK30757.1	NA	NA	NA	NA	NA	NA	NA	NA	NA	1	AbiJ	Abi	ASM256625v1	Bacillus cereus	Bacillus cereus	5824281	Scaffold	NA	NA	PFK30757.1	PFK30757.1	NA	NA	NA	NA	NA	NA	NA	NA	NA	NA	NA	NA	NA	NA	NA	NA	NA	NA	1
GCA_002565505.1	AbiJ	PFK48644.1	NA	NA	NA	NA	NA	NA	NA	NA	NA	1	AbiJ	Abi	ASM256550v1	Bacillus cereus	Bacillus cereus	5767281	Scaffold	NA	NA	PFK48644.1	PFK48644.1	NA	NA	NA	NA	NA	NA	NA	NA	NA	NA	NA	NA	NA	NA	NA	NA	NA	NA	1
GCA_031317175.1	AbiJ	MDR4349696.1	NA	NA	NA	NA	NA	NA	NA	NA	NA	1	AbiJ	Abi	ASM3131717v1	Bacillus paranthracis	Bacillus paranthracis	5466454	Scaffold	NA	NA	MDR4349696.1	MDR4349696.1	NA	NA	NA	NA	NA	NA	NA	NA	NA	NA	NA	NA	NA	NA	NA	NA	NA	NA	1
GCA_002998975.1	AbiJ	PRT35341.1	NA	NA	NA	NA	NA	NA	NA	NA	NA	1	AbiJ	Abi	ASM299897v1	Bacillus wiedmannii	Bacillus wiedmannii	5829775	Scaffold	NA	NA	PRT35341.1	PRT35341.1	NA	NA	NA	NA	NA	NA	NA	NA	NA	NA	NA	NA	NA	NA	NA	NA	NA	NA	1
GCA_002578255.1	AbiJ	PGU74634.1	NA	NA	NA	NA	NA	NA	NA	NA	NA	1	AbiJ	Abi	ASM257825v1	Bacillus cereus	Bacillus cereus	6018765	Scaffold	NA	NA	PGU74634.1	PGU74634.1	NA	NA	NA	NA	NA	NA	NA	NA	NA	NA	NA	NA	NA	NA	NA	NA	NA	NA	1
GCA_029711445.1	AbiJ	HDR8364025.1	NA	NA	NA	NA	NA	NA	NA	NA	NA	1	AbiJ	Abi	PDT001179776.1	Bacillus cereus	Bacillus cereus	5750166	Contig	NA	NA	HDR8364025.1	HDR8364025.1	NA	NA	NA	NA	NA	NA	NA	NA	NA	NA	NA	NA	NA	NA	NA	NA	NA	NA	1
GCA_036216445.1	AbiJ	MED2763246.1	NA	NA	NA	NA	NA	NA	NA	NA	NA	1	AbiJ	Abi	ASM3621644v1	Bacillus thuringiensis	Bacillus thuringiensis	5811785	Scaffold	NA	NA	MED2763246.1	MED2763246.1	NA	NA	NA	NA	NA	NA	NA	NA	NA	NA	NA	NA	NA	NA	NA	NA	NA	NA	1
GCA_002558615.1	AbiJ	PER83810.1	NA	NA	NA	NA	NA	NA	NA	NA	NA	1	AbiJ	Abi	ASM255861v1	Bacillus cereus	Bacillus cereus	5599458	Scaffold	NA	NA	PER83810.1	PER83810.1	NA	NA	NA	NA	NA	NA	NA	NA	NA	NA	NA	NA	NA	NA	NA	NA	NA	NA	1
GCA_002570585.1	AbiJ	PFV50392.1	NA	NA	NA	NA	NA	NA	NA	NA	NA	1	AbiJ	Abi	ASM257058v1	Bacillus thuringiensis	Bacillus thuringiensis	6078645	Scaffold	NA	NA	PFV50392.1	PFV50392.1	NA	NA	NA	NA	NA	NA	NA	NA	NA	NA	NA	NA	NA	NA	NA	NA	NA	NA	1
GCA_014926245.2	AbiJ	MDD8006029.1	NA	NA	NA	NA	NA	NA	NA	NA	NA	1	AbiJ	Abi	ASM1492624v2	Bacillus albus	Bacillus albus	5843889	Scaffold	NA	NA	MDD8006029.1	MDD8006029.1	NA	NA	NA	NA	NA	NA	NA	NA	NA	NA	NA	NA	NA	NA	NA	NA	NA	NA	1
GCA_029708215.1	AbiJ	HDR7475663.1	NA	NA	NA	NA	NA	NA	NA	NA	NA	1	AbiJ	Abi	PDT001182274.1	Bacillus paranthracis	Bacillus paranthracis	5581969	Contig	NA	NA	HDR7475663.1	HDR7475663.1	NA	NA	NA	NA	NA	NA	NA	NA	NA	NA	NA	NA	NA	NA	NA	NA	NA	NA	1
GCA_024497995.1	AbiJ	MCQ6520071.1	NA	NA	NA	NA	NA	NA	NA	NA	NA	1	AbiJ	Abi	ASM2449799v1	Bacillus paranthracis	Bacillus paranthracis	5476267	Contig	NA	NA	MCQ6520071.1	MCQ6520071.1	NA	NA	NA	NA	NA	NA	NA	NA	NA	NA	NA	NA	NA	NA	NA	NA	NA	NA	1
GCA_000290655.1	AbiJ	EJS11820.1	NA	NA	NA	NA	NA	NA	NA	NA	NA	1	AbiJ	Abi	Baci_cere_VDM062_V1	Bacillus cereus VDM062	Bacillus cereus	6011592	Scaffold	NA	NA	EJS11820.1	EJS11820.1	NA	NA	NA	NA	NA	NA	NA	NA	NA	NA	NA	NA	NA	NA	NA	NA	NA	NA	1
GCA_037907545.1	AbiJ	MEJ9264706.1	NA	NA	NA	NA	NA	NA	NA	NA	NA	1	AbiJ	Abi	ASM3790754v1	Bacillus thuringiensis	Bacillus thuringiensis	6234429	Scaffold	NA	NA	MEJ9264706.1	MEJ9264706.1	NA	NA	NA	NA	NA	NA	NA	NA	NA	NA	NA	NA	NA	NA	NA	NA	NA	NA	1
GCF_022662685.1	AbiJ	WP_242267037.1	NA	NA	NA	NA	NA	NA	NA	NA	NA	1	AbiJ	Abi	ASM2266268v1	Bacillus cereus group sp. BfR-BA-01518	Other	5268055	Contig	NA	NA	WP_242267037.1	WP_242267037.1	NA	NA	NA	NA	NA	NA	NA	NA	NA	NA	NA	NA	NA	NA	NA	NA	NA	NA	1
GCA_037027125.1	AbiJ	MEI2310047.1	NA	NA	NA	NA	NA	NA	NA	NA	NA	1	AbiJ	Abi	ASM3702712v1	Bacillus nitratireducens	Bacillus nitratireducens	5862887	Scaffold	NA	NA	MEI2310047.1	MEI2310047.1	NA	NA	NA	NA	NA	NA	NA	NA	NA	NA	NA	NA	NA	NA	NA	NA	NA	NA	1
GCA_036210735.1	AbiJ	MED1379949.1	NA	NA	NA	NA	NA	NA	NA	NA	NA	1	AbiJ	Abi	ASM3621073v1	Bacillus mycoides	Bacillus mycoides	5800877	Scaffold	NA	NA	MED1379949.1	MED1379949.1	NA	NA	NA	NA	NA	NA	NA	NA	NA	NA	NA	NA	NA	NA	NA	NA	NA	NA	1
GCA_029537625.1	AbiJ	MDG1603779.1	NA	NA	NA	NA	NA	NA	NA	NA	NA	1	AbiJ	Abi	ASM2953762v1	Bacillus paranthracis	Bacillus paranthracis	5385098	Contig	NA	NA	MDG1603779.1	MDG1603779.1	NA	NA	NA	NA	NA	NA	NA	NA	NA	NA	NA	NA	NA	NA	NA	NA	NA	NA	1
GCA_027712945.1	AbiJ	MDA2069883.1	NA	NA	NA	NA	NA	NA	NA	NA	NA	1	AbiJ	Abi	ASM2771294v1	Bacillus cereus	Bacillus cereus	6351040	Contig	NA	NA	MDA2069883.1	MDA2069883.1	NA	NA	NA	NA	NA	NA	NA	NA	NA	NA	NA	NA	NA	NA	NA	NA	NA	NA	1
GCA_002564415.1	AbiJ	PFH88362.1	NA	NA	NA	NA	NA	NA	NA	NA	NA	1	AbiJ	Abi	ASM256441v1	Bacillus cereus	Bacillus cereus	5868157	Scaffold	NA	NA	PFH88362.1	PFH88362.1	NA	NA	NA	NA	NA	NA	NA	NA	NA	NA	NA	NA	NA	NA	NA	NA	NA	NA	1
GCA_002003645.1	AbiJ	OOL14447.1	NA	NA	NA	NA	NA	NA	NA	NA	NA	1	AbiJ	Abi	ASM200364v1	Bacillus cereus	Bacillus cereus	5245664	Scaffold	NA	NA	OOL14447.1	OOL14447.1	NA	NA	NA	NA	NA	NA	NA	NA	NA	NA	NA	NA	NA	NA	NA	NA	NA	NA	1
GCA_026874105.1	AbiJ	WAI34415.1	NA	NA	NA	NA	NA	NA	NA	NA	NA	1	AbiJ	Abi	ASM2687410v1	Bacillus paranthracis	Bacillus paranthracis	5909232	Complete Genome	NA	NA	WAI34415.1	WAI34415.1	NA	NA	NA	NA	NA	NA	NA	NA	NA	NA	NA	NA	NA	NA	NA	NA	NA	NA	1
GCA_000290995.1	AbiJ	EJQ02897.1	NA	NA	NA	NA	NA	NA	NA	NA	NA	1	AbiJ	Abi	Baci_cere_AND1407_G13175_V1	Bacillus cereus AND1407	Bacillus cereus	5505022	Scaffold	NA	NA	EJQ02897.1	EJQ02897.1	NA	NA	NA	NA	NA	NA	NA	NA	NA	NA	NA	NA	NA	NA	NA	NA	NA	NA	1
GCA_008923665.1	AbiJ	KAB2443279.1	NA	NA	NA	NA	NA	NA	NA	NA	NA	1	AbiJ	Abi	ASM892366v1	Bacillus luti	Other	5557585	Scaffold	NA	NA	KAB2443279.1	KAB2443279.1	NA	NA	NA	NA	NA	NA	NA	NA	NA	NA	NA	NA	NA	NA	NA	NA	NA	NA	1
GCA_001044735.1	AbiJ	KMP85860.1	NA	NA	NA	NA	NA	NA	NA	NA	NA	1	AbiJ	Abi	ASM104473v1	Bacillus cereus	Bacillus cereus	5552607	Scaffold	NA	NA	KMP85860.1	KMP85860.1	NA	NA	NA	NA	NA	NA	NA	NA	NA	NA	NA	NA	NA	NA	NA	NA	NA	NA	1
GCA_028462395.1	AbiJ	MDC6156552.1	NA	NA	NA	NA	NA	NA	NA	NA	NA	1	AbiJ	Abi	ASM2846239v1	Bacillus albus	Bacillus albus	5843889	Scaffold	NA	NA	MDC6156552.1	MDC6156552.1	NA	NA	NA	NA	NA	NA	NA	NA	NA	NA	NA	NA	NA	NA	NA	NA	NA	NA	1
GCA_015845055.1	AbiJ	MBG9598902.1	NA	NA	NA	NA	NA	NA	NA	NA	NA	1	AbiJ	Abi	ASM1584505v1	Bacillus mycoides	Bacillus mycoides	5502465	Scaffold	NA	NA	MBG9598902.1	MBG9598902.1	NA	NA	NA	NA	NA	NA	NA	NA	NA	NA	NA	NA	NA	NA	NA	NA	NA	NA	1
GCA_001583705.1	AbiJ	KXY13852.1	NA	NA	NA	NA	NA	NA	NA	NA	NA	1	AbiJ	Abi	ASM158370v1	Bacillus cereus	Bacillus cereus	5768294	Contig	NA	NA	KXY13852.1	KXY13852.1	NA	NA	NA	NA	NA	NA	NA	NA	NA	NA	NA	NA	NA	NA	NA	NA	NA	NA	1
GCA_013357905.1	AbiJ	NUJ05032.1	NA	NA	NA	NA	NA	NA	NA	NA	NA	1	AbiJ	Abi	ASM1335790v1	Bacillus paranthracis	Bacillus paranthracis	5681902	Scaffold	NA	NA	NUJ05032.1	NUJ05032.1	NA	NA	NA	NA	NA	NA	NA	NA	NA	NA	NA	NA	NA	NA	NA	NA	NA	NA	1
GCA_036212605.1	AbiJ	MED1637366.1	NA	NA	NA	NA	NA	NA	NA	NA	NA	1	AbiJ	Abi	ASM3621260v1	Bacillus thuringiensis	Bacillus thuringiensis	6276757	Scaffold	NA	NA	MED1637366.1	MED1637366.1	NA	NA	NA	NA	NA	NA	NA	NA	NA	NA	NA	NA	NA	NA	NA	NA	NA	NA	1
GCA_004006495.1	AbiJ	AZV68019.1	NA	NA	NA	NA	NA	NA	NA	NA	NA	1	AbiJ	Abi	ASM400649v1	Bacillus cereus	Bacillus cereus	5466652	Complete Genome	NA	NA	AZV68019.1	AZV68019.1	NA	NA	NA	NA	NA	NA	NA	NA	NA	NA	NA	NA	NA	NA	NA	NA	NA	NA	1
GCA_002586265.1	AbiJ	PGZ17004.1	NA	NA	NA	NA	NA	NA	NA	NA	NA	1	AbiJ	Abi	ASM258626v1	Bacillus cereus	Bacillus cereus	6071924	Scaffold	NA	NA	PGZ17004.1	PGZ17004.1	NA	NA	NA	NA	NA	NA	NA	NA	NA	NA	NA	NA	NA	NA	NA	NA	NA	NA	1
GCA_002574345.1	AbiJ	PGK85372.1	NA	NA	NA	NA	NA	NA	NA	NA	NA	1	AbiJ	Abi	ASM257434v1	Bacillus cereus	Bacillus cereus	6011811	Scaffold	NA	NA	PGK85372.1	PGK85372.1	NA	NA	NA	NA	NA	NA	NA	NA	NA	NA	NA	NA	NA	NA	NA	NA	NA	NA	1
GCA_029708235.1	AbiJ	HDR7457597.1	NA	NA	NA	NA	NA	NA	NA	NA	NA	1	AbiJ	Abi	PDT001182272.1	Bacillus paranthracis	Bacillus paranthracis	5590389	Contig	NA	NA	HDR7457597.1	HDR7457597.1	NA	NA	NA	NA	NA	NA	NA	NA	NA	NA	NA	NA	NA	NA	NA	NA	NA	NA	1
GCA_002550895.1	AbiJ	PEA27527.1	NA	NA	NA	NA	NA	NA	NA	NA	NA	1	AbiJ	Abi	ASM255089v1	Bacillus cereus	Bacillus cereus	6156778	Scaffold	NA	NA	PEA27527.1	PEA27527.1	NA	NA	NA	NA	NA	NA	NA	NA	NA	NA	NA	NA	NA	NA	NA	NA	NA	NA	1
GCA_029697845.1	AbiJ	HDR4864597.1	NA	NA	NA	NA	NA	NA	NA	NA	NA	1	AbiJ	Abi	PDT001245405.1	Bacillus cereus	Bacillus cereus	5600842	Contig	NA	NA	HDR4864597.1	HDR4864597.1	NA	NA	NA	NA	NA	NA	NA	NA	NA	NA	NA	NA	NA	NA	NA	NA	NA	NA	1
GCA_002567125.1	AbiJ	PFP62116.1	NA	NA	NA	NA	NA	NA	NA	NA	NA	1	AbiJ	Abi	ASM256712v1	Bacillus cereus	Bacillus cereus	6048333	Scaffold	NA	NA	PFP62116.1	PFP62116.1	NA	NA	NA	NA	NA	NA	NA	NA	NA	NA	NA	NA	NA	NA	NA	NA	NA	NA	1
GCA_025517715.1	AbiJ	MCU5227276.1	NA	NA	NA	NA	NA	NA	NA	NA	NA	1	AbiJ	Abi	ASM2551771v1	Bacillus paranthracis	Bacillus paranthracis	5116396	Scaffold	NA	NA	MCU5227276.1	MCU5227276.1	NA	NA	NA	NA	NA	NA	NA	NA	NA	NA	NA	NA	NA	NA	NA	NA	NA	NA	1
GCA_002562795.1	AbiJ	PEX86936.1	NA	NA	NA	NA	NA	NA	NA	NA	NA	1	AbiJ	Abi	ASM256279v1	Bacillus cereus	Bacillus cereus	6009860	Scaffold	NA	NA	PEX86936.1	PEX86936.1	NA	NA	NA	NA	NA	NA	NA	NA	NA	NA	NA	NA	NA	NA	NA	NA	NA	NA	1
GCA_025516705.1	AbiJ	MCU5002911.1	NA	NA	NA	NA	NA	NA	NA	NA	NA	1	AbiJ	Abi	ASM2551670v1	Bacillus tropicus	Bacillus tropicus	5580468	Scaffold	NA	NA	MCU5002911.1	MCU5002911.1	NA	NA	NA	NA	NA	NA	NA	NA	NA	NA	NA	NA	NA	NA	NA	NA	NA	NA	1
GCA_002569425.1	AbiJ	PFY27945.1	NA	NA	NA	NA	NA	NA	NA	NA	NA	1	AbiJ	Abi	ASM256942v1	Bacillus toyonensis	Bacillus toyonensis	6079255	Scaffold	NA	NA	PFY27945.1	PFY27945.1	NA	NA	NA	NA	NA	NA	NA	NA	NA	NA	NA	NA	NA	NA	NA	NA	NA	NA	1
GCA_002565425.1	AbiJ	PFK14349.1	NA	NA	NA	NA	NA	NA	NA	NA	NA	1	AbiJ	Abi	ASM256542v1	Bacillus cereus	Bacillus cereus	5998020	Scaffold	NA	NA	PFK14349.1	PFK14349.1	NA	NA	NA	NA	NA	NA	NA	NA	NA	NA	NA	NA	NA	NA	NA	NA	NA	NA	1
GCA_009799785.1	AbiJ	QHA15983.1	NA	NA	NA	NA	NA	NA	NA	NA	NA	1	AbiJ	Abi	ASM979978v1	Bacillus toyonensis	Bacillus toyonensis	5351266	Chromosome	NA	NA	QHA15983.1	QHA15983.1	NA	NA	NA	NA	NA	NA	NA	NA	NA	NA	NA	NA	NA	NA	NA	NA	NA	NA	1
GCA_002574405.1	AbiJ	PGK95489.1	NA	NA	NA	NA	NA	NA	NA	NA	NA	1	AbiJ	Abi	ASM257440v1	Bacillus cereus	Bacillus cereus	5924082	Scaffold	NA	NA	PGK95489.1	PGK95489.1	NA	NA	NA	NA	NA	NA	NA	NA	NA	NA	NA	NA	NA	NA	NA	NA	NA	NA	1
GCF_001719025.1	AbiJ	WP_061535591.1	NA	NA	NA	NA	NA	NA	NA	NA	NA	1	AbiJ	Abi	ASM171902v1	Bacillus cereus	Bacillus cereus	5301355	Scaffold	NA	NA	WP_061535591.1	WP_061535591.1	NA	NA	NA	NA	NA	NA	NA	NA	NA	NA	NA	NA	NA	NA	NA	NA	NA	NA	1
GCA_026874125.1	AbiJ	WAI27782.1	NA	NA	NA	NA	NA	NA	NA	NA	NA	1	AbiJ	Abi	ASM2687412v1	Bacillus paranthracis	Bacillus paranthracis	5908693	Complete Genome	NA	NA	WAI27782.1	WAI27782.1	NA	NA	NA	NA	NA	NA	NA	NA	NA	NA	NA	NA	NA	NA	NA	NA	NA	NA	1
GCA_031316625.1	AbiJ	MDR4169546.1	NA	NA	NA	NA	NA	NA	NA	NA	NA	1	AbiJ	Abi	ASM3131662v1	Bacillus nitratireducens	Bacillus nitratireducens	6068801	Scaffold	NA	NA	MDR4169546.1	MDR4169546.1	NA	NA	NA	NA	NA	NA	NA	NA	NA	NA	NA	NA	NA	NA	NA	NA	NA	NA	1
GCA_018739645.1	AbiJ	QWH09829.1	NA	NA	NA	NA	NA	NA	NA	NA	NA	1	AbiJ	Abi	ASM1873964v1	Bacillus mycoides	Bacillus mycoides	5798832	Complete Genome	NA	NA	QWH09829.1	QWH09829.1	NA	NA	NA	NA	NA	NA	NA	NA	NA	NA	NA	NA	NA	NA	NA	NA	NA	NA	1
GCA_036964965.1	AbiJ	MEH7446249.1	NA	NA	NA	NA	NA	NA	NA	NA	NA	1	AbiJ	Abi	ASM3696496v1	Bacillus toyonensis	Bacillus toyonensis	5796160	Scaffold	NA	NA	MEH7446249.1	MEH7446249.1	NA	NA	NA	NA	NA	NA	NA	NA	NA	NA	NA	NA	NA	NA	NA	NA	NA	NA	1
GCA_029708955.1	AbiJ	HDR7655442.1	NA	NA	NA	NA	NA	NA	NA	NA	NA	1	AbiJ	Abi	PDT001182228.1	Bacillus wiedmannii	Bacillus wiedmannii	5970994	Contig	NA	NA	HDR7655442.1	HDR7655442.1	NA	NA	NA	NA	NA	NA	NA	NA	NA	NA	NA	NA	NA	NA	NA	NA	NA	NA	1
GCA_005117095.1	AbiJ	TKC23314.1	NA	NA	NA	NA	NA	NA	NA	NA	NA	1	AbiJ	Abi	ASM511709v1	Bacillus paranthracis	Bacillus paranthracis	5180499	Contig	NA	NA	TKC23314.1	TKC23314.1	NA	NA	NA	NA	NA	NA	NA	NA	NA	NA	NA	NA	NA	NA	NA	NA	NA	NA	1
GCA_035871995.1	AbiJ	MEC4603872.1	NA	NA	NA	NA	NA	NA	NA	NA	NA	1	AbiJ	Abi	ASM3587199v1	Bacillus paranthracis	Bacillus paranthracis	5155538	Scaffold	NA	NA	MEC4603872.1	MEC4603872.1	NA	NA	NA	NA	NA	NA	NA	NA	NA	NA	NA	NA	NA	NA	NA	NA	NA	NA	1
GCA_002550475.1	AbiJ	PDZ13940.1	NA	NA	NA	NA	NA	NA	NA	NA	NA	1	AbiJ	Abi	ASM255047v1	Bacillus anthracis	Bacillus anthracis	5561486	Scaffold	NA	NA	PDZ13940.1	PDZ13940.1	NA	NA	NA	NA	NA	NA	NA	NA	NA	NA	NA	NA	NA	NA	NA	NA	NA	NA	1
GCA_000291535.1	AbiJ	EJQ06650.1	NA	NA	NA	NA	NA	NA	NA	NA	NA	1	AbiJ	Abi	Baci_cere_BAG3O-2_G13191_V1	Bacillus cereus BAG3O-2	Bacillus cereus	5856021	Scaffold	NA	NA	EJQ06650.1	EJQ06650.1	NA	NA	NA	NA	NA	NA	NA	NA	NA	NA	NA	NA	NA	NA	NA	NA	NA	NA	1
GCA_002577105.1	AbiJ	PGS24287.1	NA	NA	NA	NA	NA	NA	NA	NA	NA	1	AbiJ	Abi	ASM257710v1	Bacillus cereus	Bacillus cereus	5866889	Scaffold	NA	NA	PGS24287.1	PGS24287.1	NA	NA	NA	NA	NA	NA	NA	NA	NA	NA	NA	NA	NA	NA	NA	NA	NA	NA	1
GCA_029697945.1	AbiJ	HDR4877700.1	NA	NA	NA	NA	NA	NA	NA	NA	NA	1	AbiJ	Abi	PDT001245392.1	Bacillus cereus	Bacillus cereus	5666573	Contig	NA	NA	HDR4877700.1	HDR4877700.1	NA	NA	NA	NA	NA	NA	NA	NA	NA	NA	NA	NA	NA	NA	NA	NA	NA	NA	1
GCA_002570875.1	AbiJ	PFV22803.1	NA	NA	NA	NA	NA	NA	NA	NA	NA	1	AbiJ	Abi	ASM257087v1	Bacillus cereus	Bacillus cereus	6054711	Scaffold	NA	NA	PFV22803.1	PFV22803.1	NA	NA	NA	NA	NA	NA	NA	NA	NA	NA	NA	NA	NA	NA	NA	NA	NA	NA	1
GCA_016483615.1	AbiJ	MBJ8089194.1	NA	NA	NA	NA	NA	NA	NA	NA	NA	1	AbiJ	Abi	ASM1648361v1	Bacillus cereus	Bacillus cereus	5897890	Contig	NA	NA	MBJ8089194.1	MBJ8089194.1	NA	NA	NA	NA	NA	NA	NA	NA	NA	NA	NA	NA	NA	NA	NA	NA	NA	NA	1
GCA_036216145.1	AbiJ	MED2706615.1	NA	NA	NA	NA	NA	NA	NA	NA	NA	1	AbiJ	Abi	ASM3621614v1	Bacillus toyonensis	Bacillus toyonensis	5563255	Scaffold	NA	NA	MED2706615.1	MED2706615.1	NA	NA	NA	NA	NA	NA	NA	NA	NA	NA	NA	NA	NA	NA	NA	NA	NA	NA	1
GCA_002550355.1	AbiJ	PDY90633.1	NA	NA	NA	NA	NA	NA	NA	NA	NA	1	AbiJ	Abi	ASM255035v1	Bacillus toyonensis	Bacillus toyonensis	5991951	Scaffold	NA	NA	PDY90633.1	PDY90633.1	NA	NA	NA	NA	NA	NA	NA	NA	NA	NA	NA	NA	NA	NA	NA	NA	NA	NA	1
GCA_001044575.1	AbiL	KMP24515.1	KMP24516.1	NA	NA	NA	NA	NA	NA	NA	NA	2	AbiL	Abi	ASM104457v1	Bacillus wiedmannii	Bacillus wiedmannii	5523305	Scaffold	NA	NA	KMP24515.1	KMP24516.1	NA	NA	NA	NA	NA	NA	NA	NA	NA	NA	NA	NA	NA	NA	NA	NA	NA	NA	1
GCA_002571525.1	AbiL	PGC21565.1	PGC21566.1	NA	NA	NA	NA	NA	NA	NA	NA	2	AbiL	Abi	ASM257152v1	Bacillus wiedmannii	Bacillus wiedmannii	5452746	Scaffold	NA	NA	PGC21565.1	PGC21566.1	NA	NA	NA	NA	NA	NA	NA	NA	NA	NA	NA	NA	NA	NA	NA	NA	NA	NA	1
GCA_018739525.1	AbiL	QWG87380.1	QWG87381.1	NA	NA	NA	NA	NA	NA	NA	NA	2	AbiL	Abi	ASM1873952v1	Bacillus mycoides	Bacillus mycoides	5956071	Complete Genome	NA	NA	QWG87380.1	QWG87381.1	NA	NA	NA	NA	NA	NA	NA	NA	NA	NA	NA	NA	NA	NA	NA	NA	NA	NA	1
GCA_036246105.1	AbiN	GEU13567.1	NA	NA	NA	NA	NA	NA	NA	NA	NA	1	AbiN	Unknown	ASM3624610v1	Bacillus anthracis	Bacillus anthracis	5697282	Scaffold	NA	NA	GEU13567.1	GEU13567.1	NA	NA	NA	NA	NA	NA	NA	NA	NA	NA	NA	NA	NA	NA	NA	NA	NA	NA	1
GCA_029707845.1	AbiN	HDR7368032.1	NA	NA	NA	NA	NA	NA	NA	NA	NA	1	AbiN	Unknown	PDT001182291.1	Bacillus toyonensis	Bacillus toyonensis	6178047	Contig	NA	NA	HDR7368032.1	HDR7368032.1	NA	NA	NA	NA	NA	NA	NA	NA	NA	NA	NA	NA	NA	NA	NA	NA	NA	NA	1
GCA_002582965.1	AbiN	PGW89961.1	NA	NA	NA	NA	NA	NA	NA	NA	NA	1	AbiN	Unknown	ASM258296v1	Bacillus cereus	Bacillus cereus	5686510	Scaffold	NA	NA	PGW89961.1	PGW89961.1	NA	NA	NA	NA	NA	NA	NA	NA	NA	NA	NA	NA	NA	NA	NA	NA	NA	NA	1
GCF_024915015.1	AbiO	WP_259384176.1	NA	NA	NA	NA	NA	NA	NA	NA	NA	1	AbiO	Possible abi	ASM2491501v1	Bacillus thuringiensis	Bacillus thuringiensis	6176056	Scaffold	NA	NA	WP_259384176.1	WP_259384176.1	NA	NA	NA	NA	NA	NA	NA	NA	NA	NA	NA	NA	NA	NA	NA	NA	NA	NA	1
GCA_022809735.1	AbiO	UOB61012.1	NA	NA	NA	NA	NA	NA	NA	NA	NA	1	AbiO	Possible abi	ASM2280973v1	Bacillus thuringiensis	Bacillus thuringiensis	6296150	Chromosome	NA	NA	UOB61012.1	UOB61012.1	NA	NA	NA	NA	NA	NA	NA	NA	NA	NA	NA	NA	NA	NA	NA	NA	NA	NA	1
GCA_024495395.1	AbiO	MCQ6373202.1	NA	NA	NA	NA	NA	NA	NA	NA	NA	1	AbiO	Possible abi	ASM2449539v1	Bacillus cereus	Bacillus cereus	6284959	Contig	NA	NA	MCQ6373202.1	MCQ6373202.1	NA	NA	NA	NA	NA	NA	NA	NA	NA	NA	NA	NA	NA	NA	NA	NA	NA	NA	1
GCA_029706445.1	AbiO	HDR7054427.1	NA	NA	NA	NA	NA	NA	NA	NA	NA	1	AbiO	Possible abi	PDT001182568.1	Bacillus thuringiensis	Bacillus thuringiensis	6389818	Contig	NA	NA	HDR7054427.1	HDR7054427.1	NA	NA	NA	NA	NA	NA	NA	NA	NA	NA	NA	NA	NA	NA	NA	NA	NA	NA	1
GCA_000743865.1	AbiO	KFL84770.1	NA	NA	NA	NA	NA	NA	NA	NA	NA	1	AbiO	Possible abi	BDX	Bacillus cereus	Bacillus cereus	5470416	Scaffold	NA	NA	KFL84770.1	KFL84770.1	NA	NA	NA	NA	NA	NA	NA	NA	NA	NA	NA	NA	NA	NA	NA	NA	NA	NA	1
GCA_035813035.1	AbiO	MEC2087274.1	NA	NA	NA	NA	NA	NA	NA	NA	NA	1	AbiO	Possible abi	ASM3581303v1	Bacillus paranthracis	Bacillus paranthracis	5413687	Scaffold	NA	NA	MEC2087274.1	MEC2087274.1	NA	NA	NA	NA	NA	NA	NA	NA	NA	NA	NA	NA	NA	NA	NA	NA	NA	NA	1
GCA_032825435.1	AbiO	WOE49292.1	NA	NA	NA	NA	NA	NA	NA	NA	NA	1	AbiO	Possible abi	ASM3282543v1	Bacillus thuringiensis	Bacillus thuringiensis	6582828	Complete Genome	NA	NA	WOE49292.1	WOE49292.1	NA	NA	NA	NA	NA	NA	NA	NA	NA	NA	NA	NA	NA	NA	NA	NA	NA	NA	1
GCA_035814995.1	AbiO	MEC2624443.1	NA	NA	NA	NA	NA	NA	NA	NA	NA	1	AbiO	Possible abi	ASM3581499v1	Bacillus cereus	Bacillus cereus	5704936	Scaffold	NA	NA	MEC2624443.1	MEC2624443.1	NA	NA	NA	NA	NA	NA	NA	NA	NA	NA	NA	NA	NA	NA	NA	NA	NA	NA	1
GCA_024498115.1	AbiO	MCQ6518572.1	NA	NA	NA	NA	NA	NA	NA	NA	NA	1	AbiO	Possible abi	ASM2449811v1	Bacillus cereus	Bacillus cereus	6334101	Contig	NA	NA	MCQ6518572.1	MCQ6518572.1	NA	NA	NA	NA	NA	NA	NA	NA	NA	NA	NA	NA	NA	NA	NA	NA	NA	NA	1
GCA_035812995.1	AbiO	MEC2123891.1	NA	NA	NA	NA	NA	NA	NA	NA	NA	1	AbiO	Possible abi	ASM3581299v1	Bacillus paranthracis	Bacillus paranthracis	5408716	Scaffold	NA	NA	MEC2123891.1	MEC2123891.1	NA	NA	NA	NA	NA	NA	NA	NA	NA	NA	NA	NA	NA	NA	NA	NA	NA	NA	1
GCA_035815935.1	AbiO	MEC2911042.1	NA	NA	NA	NA	NA	NA	NA	NA	NA	1	AbiO	Possible abi	ASM3581593v1	Bacillus thuringiensis	Bacillus thuringiensis	5977339	Scaffold	NA	NA	MEC2911042.1	MEC2911042.1	NA	NA	NA	NA	NA	NA	NA	NA	NA	NA	NA	NA	NA	NA	NA	NA	NA	NA	1
GCA_025210055.1	AbiO	MCT4571699.1	NA	NA	NA	NA	NA	NA	NA	NA	NA	1	AbiO	Possible abi	ASM2521005v1	Bacillus thuringiensis	Bacillus thuringiensis	6630947	Contig	NA	NA	MCT4571699.1	MCT4571699.1	NA	NA	NA	NA	NA	NA	NA	NA	NA	NA	NA	NA	NA	NA	NA	NA	NA	NA	1
GCA_036215825.1	AbiO	MED2599090.1	NA	NA	NA	NA	NA	NA	NA	NA	NA	1	AbiO	Possible abi	ASM3621582v1	Bacillus thuringiensis	Bacillus thuringiensis	6376128	Scaffold	NA	NA	MED2599090.1	MED2599090.1	NA	NA	NA	NA	NA	NA	NA	NA	NA	NA	NA	NA	NA	NA	NA	NA	NA	NA	1
GCA_000399185.1	AbiQ	EOO80808.1	NA	NA	NA	NA	NA	NA	NA	NA	NA	1	AbiQ	Abi	Baci_cere_K-5975c_V1	Bacillus cereus K-5975c	Bacillus cereus	6319750	Scaffold	NA	NA	EOO80808.1	EOO80808.1	NA	NA	NA	NA	NA	NA	NA	NA	NA	NA	NA	NA	NA	NA	NA	NA	NA	NA	1
GCA_000399425.1	AbiQ	EOP43910.1	NA	NA	NA	NA	NA	NA	NA	NA	NA	1	AbiQ	Abi	Baci_cere_VD146_V1	Bacillus cereus VD146	Bacillus cereus	6109375	Scaffold	NA	NA	EOP43910.1	EOP43910.1	NA	NA	NA	NA	NA	NA	NA	NA	NA	NA	NA	NA	NA	NA	NA	NA	NA	NA	1
GCA_022809735.1	AbiQ	UOB61239.1	NA	NA	NA	NA	NA	NA	NA	NA	NA	1	AbiQ	Abi	ASM2280973v1	Bacillus thuringiensis	Bacillus thuringiensis	6296150	Chromosome	NA	NA	UOB61239.1	UOB61239.1	NA	NA	NA	NA	NA	NA	NA	NA	NA	NA	NA	NA	NA	NA	NA	NA	NA	NA	1
GCA_004346705.1	AbiQ	TCW47551.1	NA	NA	NA	NA	NA	NA	NA	NA	NA	1	AbiQ	Abi	ASM434670v1	Bacillus thuringiensis	Bacillus thuringiensis	6102858	Scaffold	NA	NA	TCW47551.1	TCW47551.1	NA	NA	NA	NA	NA	NA	NA	NA	NA	NA	NA	NA	NA	NA	NA	NA	NA	NA	1
GCA_022809735.1	AbiQ	UOB61140.1	NA	NA	NA	NA	NA	NA	NA	NA	NA	1	AbiQ	Abi	ASM2280973v1	Bacillus thuringiensis	Bacillus thuringiensis	6296150	Chromosome	NA	NA	UOB61140.1	UOB61140.1	NA	NA	NA	NA	NA	NA	NA	NA	NA	NA	NA	NA	NA	NA	NA	NA	NA	NA	1
GCA_004343085.1	AbiQ	TCW47707.1	NA	NA	NA	NA	NA	NA	NA	NA	NA	1	AbiQ	Abi	ASM434308v1	Bacillus thuringiensis	Bacillus thuringiensis	6102587	Scaffold	NA	NA	TCW47707.1	TCW47707.1	NA	NA	NA	NA	NA	NA	NA	NA	NA	NA	NA	NA	NA	NA	NA	NA	NA	NA	1
GCA_002909205.1	AbiQ	PJN57609.1	NA	NA	NA	NA	NA	NA	NA	NA	NA	1	AbiQ	Abi	ASM290920v1	Bacillus mycoides	Bacillus mycoides	6016834	Contig	NA	NA	PJN57609.1	PJN57609.1	NA	NA	NA	NA	NA	NA	NA	NA	NA	NA	NA	NA	NA	NA	NA	NA	NA	NA	1
GCA_002909185.1	AbiQ	PJN69658.1	NA	NA	NA	NA	NA	NA	NA	NA	NA	1	AbiQ	Abi	ASM290918v1	Bacillus mycoides	Bacillus mycoides	6015410	Contig	NA	NA	PJN69658.1	PJN69658.1	NA	NA	NA	NA	NA	NA	NA	NA	NA	NA	NA	NA	NA	NA	NA	NA	NA	NA	1
GCA_000398945.1	AbiQ	EOO04784.1	NA	NA	NA	NA	NA	NA	NA	NA	NA	1	AbiQ	Abi	Baci_cere_Schrouff_V2	Bacillus cereus str. Schrouff	Bacillus cereus	6267079	Scaffold	NA	NA	EOO04784.1	EOO04784.1	NA	NA	NA	NA	NA	NA	NA	NA	NA	NA	NA	NA	NA	NA	NA	NA	NA	NA	1
GCA_002558195.1	AbiQ	PEU80133.1	NA	NA	NA	NA	NA	NA	NA	NA	NA	1	AbiQ	Abi	ASM255819v1	Bacillus anthracis	Bacillus anthracis	5173390	Scaffold	NA	NA	PEU80133.1	PEU80133.1	NA	NA	NA	NA	NA	NA	NA	NA	NA	NA	NA	NA	NA	NA	NA	NA	NA	NA	1
GCA_000398985.1	AbiQ	EOO11923.1	NA	NA	NA	NA	NA	NA	NA	NA	NA	1	AbiQ	Abi	Baci_cere_HuA2-9_V1	Bacillus cereus HuA2-9	Bacillus cereus	5837558	Scaffold	NA	NA	EOO11923.1	EOO11923.1	NA	NA	NA	NA	NA	NA	NA	NA	NA	NA	NA	NA	NA	NA	NA	NA	NA	NA	1
GCA_002565605.1	AbiR	PFL61638.1	PFL61639.1	PFL61640.1	NA	NA	NA	NA	NA	NA	NA	3	AbiR	Abi	ASM256560v1	Bacillus cereus	Bacillus cereus	5843836	Scaffold	NA	NA	PFL61638.1	PFL61640.1	NA	NA	NA	NA	NA	NA	NA	NA	NA	NA	NA	NA	NA	NA	NA	NA	NA	NA	1
GCA_035803015.1	AbiR	MEB9931817.1	MEB9931818.1	MEB9931819.1	NA	NA	NA	NA	NA	NA	NA	3	AbiR	Abi	ASM3580301v1	Bacillus cereus	Bacillus cereus	5025643	Scaffold	NA	NA	MEB9931817.1	MEB9931819.1	NA	NA	NA	NA	NA	NA	NA	NA	NA	NA	NA	NA	NA	NA	NA	NA	NA	NA	1
GCA_002580165.1	AbiR	PHB90430.1	PHB90431.1	PHB90432.1	NA	NA	NA	NA	NA	NA	NA	3	AbiR	Abi	ASM258016v1	Bacillus wiedmannii	Bacillus wiedmannii	5631150	Scaffold	NA	NA	PHB90430.1	PHB90432.1	NA	NA	NA	NA	NA	NA	NA	NA	NA	NA	NA	NA	NA	NA	NA	NA	NA	NA	1
GCA_035803395.1	AbiR	MEB9954503.1	MEB9954504.1	MEB9954505.1	NA	NA	NA	NA	NA	NA	NA	3	AbiR	Abi	ASM3580339v1	Bacillus cereus	Bacillus cereus	5030659	Scaffold	NA	NA	MEB9954503.1	MEB9954505.1	NA	NA	NA	NA	NA	NA	NA	NA	NA	NA	NA	NA	NA	NA	NA	NA	NA	NA	1
GCA_016483765.1	AbiR	MBJ8123558.1	MBJ8123559.1	MBJ8123560.1	NA	NA	NA	NA	NA	NA	NA	3	AbiR	Abi	ASM1648376v1	Bacillus cereus	Bacillus cereus	5610051	Contig	NA	NA	MBJ8123558.1	MBJ8123560.1	NA	NA	NA	NA	NA	NA	NA	NA	NA	NA	NA	NA	NA	NA	NA	NA	NA	NA	1
GCF_918211055.1	AbiR	WP_283748253.1	WP_283748254.1	WP_283748255.1	NA	NA	NA	NA	NA	NA	NA	3	AbiR	Abi	ISI 3735	Bacillus cereus	Bacillus cereus	5047987	Scaffold	NA	NA	WP_283748253.1	WP_283748255.1	NA	NA	NA	NA	NA	NA	NA	NA	NA	NA	NA	NA	NA	NA	NA	NA	NA	NA	1
GCA_031316975.1	AbiR	MDR4154726.1	MDR4154727.1	MDR4154728.1	NA	NA	NA	NA	NA	NA	NA	3	AbiR	Abi	ASM3131697v1	Bacillus cereus	Bacillus cereus	5233529	Scaffold	NA	NA	MDR4154726.1	MDR4154728.1	NA	NA	NA	NA	NA	NA	NA	NA	NA	NA	NA	NA	NA	NA	NA	NA	NA	NA	1
GCF_918185245.1	AbiR	WP_283748253.1	WP_283748254.1	WP_283748255.1	NA	NA	NA	NA	NA	NA	NA	3	AbiR	Abi	ISI 1379	Bacillus cereus	Bacillus cereus	5054248	Scaffold	NA	NA	WP_283748253.1	WP_283748255.1	NA	NA	NA	NA	NA	NA	NA	NA	NA	NA	NA	NA	NA	NA	NA	NA	NA	NA	1
GCF_918198225.1	AbiR	WP_283748253.1	WP_283748254.1	WP_283748255.1	NA	NA	NA	NA	NA	NA	NA	3	AbiR	Abi	ISI 3736	Bacillus cereus	Bacillus cereus	5054434	Scaffold	NA	NA	WP_283748253.1	WP_283748255.1	NA	NA	NA	NA	NA	NA	NA	NA	NA	NA	NA	NA	NA	NA	NA	NA	NA	NA	1
GCA_004331875.1	AbiU	TCD35115.1	NA	NA	NA	NA	NA	NA	NA	NA	NA	1	AbiU	Abi	ASM433187v1	Bacillus wiedmannii	Bacillus wiedmannii	5613036	Scaffold	NA	NA	TCD35115.1	TCD35115.1	NA	NA	NA	NA	NA	NA	NA	NA	NA	NA	NA	NA	NA	NA	NA	NA	NA	NA	1
GCA_002561095.1	AbiU	PEZ29490.1	NA	NA	NA	NA	NA	NA	NA	NA	NA	1	AbiU	Abi	ASM256109v1	Bacillus cereus	Bacillus cereus	5954170	Scaffold	NA	NA	PEZ29490.1	PEZ29490.1	NA	NA	NA	NA	NA	NA	NA	NA	NA	NA	NA	NA	NA	NA	NA	NA	NA	NA	1
GCA_002561115.1	AbiU	PEZ55445.1	NA	NA	NA	NA	NA	NA	NA	NA	NA	1	AbiU	Abi	ASM256111v1	Bacillus cereus	Bacillus cereus	5858068	Scaffold	NA	NA	PEZ55445.1	PEZ55445.1	NA	NA	NA	NA	NA	NA	NA	NA	NA	NA	NA	NA	NA	NA	NA	NA	NA	NA	1
GCA_001583955.1	AbiU	KXY31499.1	NA	NA	NA	NA	NA	NA	NA	NA	NA	1	AbiU	Abi	ASM158395v1	Bacillus cereus	Bacillus cereus	5648355	Contig	NA	NA	KXY31499.1	KXY31499.1	NA	NA	NA	NA	NA	NA	NA	NA	NA	NA	NA	NA	NA	NA	NA	NA	NA	NA	1
GCA_002574265.1	AbiU	PGK38686.1	NA	NA	NA	NA	NA	NA	NA	NA	NA	1	AbiU	Abi	ASM257426v1	Bacillus thuringiensis	Bacillus thuringiensis	6153608	Scaffold	NA	NA	PGK38686.1	PGK38686.1	NA	NA	NA	NA	NA	NA	NA	NA	NA	NA	NA	NA	NA	NA	NA	NA	NA	NA	1
GCA_002024565.1	AbiU	OPD59741.1	NA	NA	NA	NA	NA	NA	NA	NA	NA	1	AbiU	Abi	ASM202456v1	Bacillus anthracis	Bacillus anthracis	5838097	Scaffold	NA	NA	OPD59741.1	OPD59741.1	NA	NA	NA	NA	NA	NA	NA	NA	NA	NA	NA	NA	NA	NA	NA	NA	NA	NA	1
GCA_034427855.1	AbiU	MDZ5606035.1	NA	NA	NA	NA	NA	NA	NA	NA	NA	1	AbiU	Abi	ASM3442785v1	Bacillus pseudomycoides	Bacillus pseudomycoides	5459685	Contig	NA	NA	MDZ5606035.1	MDZ5606035.1	NA	NA	NA	NA	NA	NA	NA	NA	NA	NA	NA	NA	NA	NA	NA	NA	NA	NA	1
GCA_002551775.1	AbiU	PEB36161.1	NA	NA	NA	NA	NA	NA	NA	NA	NA	1	AbiU	Abi	ASM255177v1	Bacillus cereus	Bacillus cereus	5792959	Scaffold	NA	NA	PEB36161.1	PEB36161.1	NA	NA	NA	NA	NA	NA	NA	NA	NA	NA	NA	NA	NA	NA	NA	NA	NA	NA	1
GCA_002565615.1	AbiU	PFL83405.1	NA	NA	NA	NA	NA	NA	NA	NA	NA	1	AbiU	Abi	ASM256561v1	Bacillus cereus	Bacillus cereus	5871071	Scaffold	NA	NA	PFL83405.1	PFL83405.1	NA	NA	NA	NA	NA	NA	NA	NA	NA	NA	NA	NA	NA	NA	NA	NA	NA	NA	1
GCA_001317525.1	AbiU	KPU54227.1	NA	NA	NA	NA	NA	NA	NA	NA	NA	1	AbiU	Abi	CBN_33	Bacillus wiedmannii	Bacillus wiedmannii	5403786	Contig	NA	NA	KPU54227.1	KPU54227.1	NA	NA	NA	NA	NA	NA	NA	NA	NA	NA	NA	NA	NA	NA	NA	NA	NA	NA	1
GCA_002578335.1	AbiU	PGV08995.1	NA	NA	NA	NA	NA	NA	NA	NA	NA	1	AbiU	Abi	ASM257833v1	Bacillus cereus	Bacillus cereus	5925264	Scaffold	NA	NA	PGV08995.1	PGV08995.1	NA	NA	NA	NA	NA	NA	NA	NA	NA	NA	NA	NA	NA	NA	NA	NA	NA	NA	1
GCA_002558335.1	AbiU	PEQ30025.1	NA	NA	NA	NA	NA	NA	NA	NA	NA	1	AbiU	Abi	ASM255833v1	Bacillus thuringiensis	Bacillus thuringiensis	6292044	Scaffold	NA	NA	PEQ30025.1	PEQ30025.1	NA	NA	NA	NA	NA	NA	NA	NA	NA	NA	NA	NA	NA	NA	NA	NA	NA	NA	1
GCA_036219105.1	AbiU	MED3484650.1	NA	NA	NA	NA	NA	NA	NA	NA	NA	1	AbiU	Abi	ASM3621910v1	Bacillus toyonensis	Bacillus toyonensis	6052079	Scaffold	NA	NA	MED3484650.1	MED3484650.1	NA	NA	NA	NA	NA	NA	NA	NA	NA	NA	NA	NA	NA	NA	NA	NA	NA	NA	1
GCA_035282265.1	AbiU	MEB3055054.1	NA	NA	NA	NA	NA	NA	NA	NA	NA	1	AbiU	Abi	ASM3528226v1	Bacillus pseudomycoides	Bacillus pseudomycoides	5517295	Contig	NA	NA	MEB3055054.1	MEB3055054.1	NA	NA	NA	NA	NA	NA	NA	NA	NA	NA	NA	NA	NA	NA	NA	NA	NA	NA	1
GCA_002558995.1	AbiU	PET16747.1	NA	NA	NA	NA	NA	NA	NA	NA	NA	1	AbiU	Abi	ASM255899v1	Bacillus thuringiensis	Bacillus thuringiensis	5441887	Scaffold	NA	NA	PET16747.1	PET16747.1	NA	NA	NA	NA	NA	NA	NA	NA	NA	NA	NA	NA	NA	NA	NA	NA	NA	NA	1
GCA_002552125.1	AbiV	PEC41491.1	NA	NA	NA	NA	NA	NA	NA	NA	NA	1	AbiV	Abi	ASM255212v1	Bacillus toyonensis	Bacillus toyonensis	5903789	Scaffold	NA	NA	PEC41491.1	PEC41491.1	NA	NA	NA	NA	NA	NA	NA	NA	NA	NA	NA	NA	NA	NA	NA	NA	NA	NA	1
GCA_001757935.1	AbiV	OFD65482.1	NA	NA	NA	NA	NA	NA	NA	NA	NA	1	AbiV	Abi	ASM175793v1	Bacillus mycoides	Bacillus mycoides	5597134	Contig	NA	NA	OFD65482.1	OFD65482.1	NA	NA	NA	NA	NA	NA	NA	NA	NA	NA	NA	NA	NA	NA	NA	NA	NA	NA	1
GCF_022663415.1	AbiV	WP_226652442.1	NA	NA	NA	NA	NA	NA	NA	NA	NA	1	AbiV	Abi	ASM2266341v1	Bacillus cereus group sp. BfR-BA-01395	Other	5264484	Contig	NA	NA	WP_226652442.1	WP_226652442.1	NA	NA	NA	NA	NA	NA	NA	NA	NA	NA	NA	NA	NA	NA	NA	NA	NA	NA	1
GCA_002570385.1	AbiV	PGC04404.1	NA	NA	NA	NA	NA	NA	NA	NA	NA	1	AbiV	Abi	ASM257038v1	Bacillus toyonensis	Bacillus toyonensis	6111136	Scaffold	NA	NA	PGC04404.1	PGC04404.1	NA	NA	NA	NA	NA	NA	NA	NA	NA	NA	NA	NA	NA	NA	NA	NA	NA	NA	1
GCA_001757875.1	AbiV	OFD98845.1	NA	NA	NA	NA	NA	NA	NA	NA	NA	1	AbiV	Abi	ASM175787v1	Bacillus mycoides	Bacillus mycoides	5674772	Contig	NA	NA	OFD98845.1	OFD98845.1	NA	NA	NA	NA	NA	NA	NA	NA	NA	NA	NA	NA	NA	NA	NA	NA	NA	NA	1
GCA_027713765.1	AbiV	MDA2174364.1	NA	NA	NA	NA	NA	NA	NA	NA	NA	1	AbiV	Abi	ASM2771376v1	Bacillus cereus group sp. Bc247	Other	5241343	Contig	NA	NA	MDA2174364.1	MDA2174364.1	NA	NA	NA	NA	NA	NA	NA	NA	NA	NA	NA	NA	NA	NA	NA	NA	NA	NA	1
GCA_033841935.1	AbiV	MDX5910454.1	NA	NA	NA	NA	NA	NA	NA	NA	NA	1	AbiV	Abi	ASM3384193v1	Bacillus cereus group sp. BfR-BA-01029	Other	5540915	Contig	NA	NA	MDX5910454.1	MDX5910454.1	NA	NA	NA	NA	NA	NA	NA	NA	NA	NA	NA	NA	NA	NA	NA	NA	NA	NA	1
GCA_020686185.1	AbiV	MCC2373210.1	NA	NA	NA	NA	NA	NA	NA	NA	NA	1	AbiV	Abi	ASM2068618v1	Bacillus paranthracis	Bacillus paranthracis	5363364	Scaffold	NA	NA	MCC2373210.1	MCC2373210.1	NA	NA	NA	NA	NA	NA	NA	NA	NA	NA	NA	NA	NA	NA	NA	NA	NA	NA	1
GCA_001757985.1	AbiV	OFD67835.1	NA	NA	NA	NA	NA	NA	NA	NA	NA	1	AbiV	Abi	ASM175798v1	Bacillus mycoides	Bacillus mycoides	5675247	Contig	NA	NA	OFD67835.1	OFD67835.1	NA	NA	NA	NA	NA	NA	NA	NA	NA	NA	NA	NA	NA	NA	NA	NA	NA	NA	1
GCA_001583705.1	AbiV	KXX98251.1	NA	NA	NA	NA	NA	NA	NA	NA	NA	1	AbiV	Abi	ASM158370v1	Bacillus cereus	Bacillus cereus	5768294	Contig	NA	NA	KXX98251.1	KXX98251.1	NA	NA	NA	NA	NA	NA	NA	NA	NA	NA	NA	NA	NA	NA	NA	NA	NA	NA	1
GCA_036211605.1	AbiV	MED1445851.1	NA	NA	NA	NA	NA	NA	NA	NA	NA	1	AbiV	Abi	ASM3621160v1	Bacillus pacificus	Bacillus pacificus	5401287	Scaffold	NA	NA	MED1445851.1	MED1445851.1	NA	NA	NA	NA	NA	NA	NA	NA	NA	NA	NA	NA	NA	NA	NA	NA	NA	NA	1
GCA_001584105.1	AbiV	KXY54978.1	NA	NA	NA	NA	NA	NA	NA	NA	NA	1	AbiV	Abi	ASM158410v1	Bacillus cereus	Bacillus cereus	5590151	Contig	NA	NA	KXY54978.1	KXY54978.1	NA	NA	NA	NA	NA	NA	NA	NA	NA	NA	NA	NA	NA	NA	NA	NA	NA	NA	1
GCA_027716665.1	AbiV	MDA2734310.1	NA	NA	NA	NA	NA	NA	NA	NA	NA	1	AbiV	Abi	ASM2771666v1	Bacillus cereus group sp. Bc015	Other	5328366	Contig	NA	NA	MDA2734310.1	MDA2734310.1	NA	NA	NA	NA	NA	NA	NA	NA	NA	NA	NA	NA	NA	NA	NA	NA	NA	NA	1
GCA_031317215.1	AbiV	MDR4329369.1	NA	NA	NA	NA	NA	NA	NA	NA	NA	1	AbiV	Abi	ASM3131721v1	Bacillus pseudomycoides	Bacillus pseudomycoides	5632076	Contig	NA	NA	MDR4329369.1	MDR4329369.1	NA	NA	NA	NA	NA	NA	NA	NA	NA	NA	NA	NA	NA	NA	NA	NA	NA	NA	1
GCA_002557585.1	AbiV	PEP74106.1	NA	NA	NA	NA	NA	NA	NA	NA	NA	1	AbiV	Abi	ASM255758v1	Bacillus pseudomycoides	Bacillus pseudomycoides	5902411	Scaffold	NA	NA	PEP74106.1	PEP74106.1	NA	NA	NA	NA	NA	NA	NA	NA	NA	NA	NA	NA	NA	NA	NA	NA	NA	NA	1
GCA_002568655.1	AbiV	PFW91360.1	NA	NA	NA	NA	NA	NA	NA	NA	NA	1	AbiV	Abi	ASM256865v1	Bacillus pseudomycoides	Bacillus pseudomycoides	5857425	Scaffold	NA	NA	PFW91360.1	PFW91360.1	NA	NA	NA	NA	NA	NA	NA	NA	NA	NA	NA	NA	NA	NA	NA	NA	NA	NA	1
GCA_027713805.1	AbiV	MDA2146425.1	NA	NA	NA	NA	NA	NA	NA	NA	NA	1	AbiV	Abi	ASM2771380v1	Bacillus cereus group sp. Bc248	Other	5241831	Contig	NA	NA	MDA2146425.1	MDA2146425.1	NA	NA	NA	NA	NA	NA	NA	NA	NA	NA	NA	NA	NA	NA	NA	NA	NA	NA	1
GCA_035803275.1	AbiV	MEB9998647.1	NA	NA	NA	NA	NA	NA	NA	NA	NA	1	AbiV	Abi	ASM3580327v1	Bacillus cereus	Bacillus cereus	5809471	Scaffold	NA	NA	MEB9998647.1	MEB9998647.1	NA	NA	NA	NA	NA	NA	NA	NA	NA	NA	NA	NA	NA	NA	NA	NA	NA	NA	1
GCA_027716745.1	AbiV	MDA2768246.1	NA	NA	NA	NA	NA	NA	NA	NA	NA	1	AbiV	Abi	ASM2771674v1	Bacillus cereus group sp. Bc010	Other	5527313	Contig	NA	NA	MDA2768246.1	MDA2768246.1	NA	NA	NA	NA	NA	NA	NA	NA	NA	NA	NA	NA	NA	NA	NA	NA	NA	NA	1
GCA_002568645.1	AbiV	PFX46061.1	NA	NA	NA	NA	NA	NA	NA	NA	NA	1	AbiV	Abi	ASM256864v1	Bacillus pseudomycoides	Bacillus pseudomycoides	5840531	Scaffold	NA	NA	PFX46061.1	PFX46061.1	NA	NA	NA	NA	NA	NA	NA	NA	NA	NA	NA	NA	NA	NA	NA	NA	NA	NA	1
GCA_031941705.1	AbiV	HDX9655143.1	NA	NA	NA	NA	NA	NA	NA	NA	NA	1	AbiV	Abi	PDT001839178.1	Bacillus wiedmannii	Bacillus wiedmannii	5792361	Contig	NA	NA	HDX9655143.1	HDX9655143.1	NA	NA	NA	NA	NA	NA	NA	NA	NA	NA	NA	NA	NA	NA	NA	NA	NA	NA	1
GCA_018739365.1	AbiV	QWG55367.1	NA	NA	NA	NA	NA	NA	NA	NA	NA	1	AbiV	Abi	ASM1873936v1	Bacillus mycoides	Bacillus mycoides	5809871	Complete Genome	NA	NA	QWG55367.1	QWG55367.1	NA	NA	NA	NA	NA	NA	NA	NA	NA	NA	NA	NA	NA	NA	NA	NA	NA	NA	1
GCA_033841875.1	AbiV	MDX5867083.1	NA	NA	NA	NA	NA	NA	NA	NA	NA	1	AbiV	Abi	ASM3384187v1	Bacillus cereus group sp. BfR-BA-01119	Other	5533392	Contig	NA	NA	MDX5867083.1	MDX5867083.1	NA	NA	NA	NA	NA	NA	NA	NA	NA	NA	NA	NA	NA	NA	NA	NA	NA	NA	1
GCA_000017425.1	AbiV	ABS21620.1	NA	NA	NA	NA	NA	NA	NA	NA	NA	1	AbiV	Abi	ASM1742v1	Bacillus cytotoxicus NVH 391-98	Bacillus cytotoxicus	4094159	Complete Genome	NA	NA	ABS21620.1	ABS21620.1	NA	NA	NA	NA	NA	NA	NA	NA	NA	NA	NA	NA	NA	NA	NA	NA	NA	NA	1
GCA_029707305.1	AbiV	HDR7211941.1	NA	NA	NA	NA	NA	NA	NA	NA	NA	1	AbiV	Abi	PDT001182311.1	Bacillus cytotoxicus	Bacillus cytotoxicus	4258185	Contig	NA	NA	HDR7211941.1	HDR7211941.1	NA	NA	NA	NA	NA	NA	NA	NA	NA	NA	NA	NA	NA	NA	NA	NA	NA	NA	1
GCA_002564815.1	AbiV	PFL18947.1	NA	NA	NA	NA	NA	NA	NA	NA	NA	1	AbiV	Abi	ASM256481v1	Bacillus cereus	Bacillus cereus	5798897	Scaffold	NA	NA	PFL18947.1	PFL18947.1	NA	NA	NA	NA	NA	NA	NA	NA	NA	NA	NA	NA	NA	NA	NA	NA	NA	NA	1
GCF_001913465.1	AbiV	WP_001085271.1	NA	NA	NA	NA	NA	NA	NA	NA	NA	1	AbiV	Abi	ASM191346v1	Bacillus cereus	Bacillus cereus	5637999	Scaffold	NA	NA	WP_001085271.1	WP_001085271.1	NA	NA	NA	NA	NA	NA	NA	NA	NA	NA	NA	NA	NA	NA	NA	NA	NA	NA	1
GCA_020523635.1	AbiV	MCB4848588.1	NA	NA	NA	NA	NA	NA	NA	NA	NA	1	AbiV	Abi	ASM2052363v1	Bacillus tropicus	Bacillus tropicus	5252705	Contig	NA	NA	MCB4848588.1	MCB4848588.1	NA	NA	NA	NA	NA	NA	NA	NA	NA	NA	NA	NA	NA	NA	NA	NA	NA	NA	1
GCA_027715825.1	AbiV	MDA2594253.1	NA	NA	NA	NA	NA	NA	NA	NA	NA	1	AbiV	Abi	ASM2771582v1	Bacillus cereus group sp. Bc061	Other	5417418	Contig	NA	NA	MDA2594253.1	MDA2594253.1	NA	NA	NA	NA	NA	NA	NA	NA	NA	NA	NA	NA	NA	NA	NA	NA	NA	NA	1
GCA_900095125.1	AbiV	SCV19292.1	NA	NA	NA	NA	NA	NA	NA	NA	NA	1	AbiV	Abi	ASM90009512v1	Bacillus cereus	Bacillus cereus	6006075	Scaffold	NA	NA	SCV19292.1	SCV19292.1	NA	NA	NA	NA	NA	NA	NA	NA	NA	NA	NA	NA	NA	NA	NA	NA	NA	NA	1
GCA_029850345.1	AbiV	MDH2883089.1	NA	NA	NA	NA	NA	NA	NA	NA	NA	1	AbiV	Abi	ASM2985034v1	Bacillus cytotoxicus	Bacillus cytotoxicus	3982203	Contig	NA	NA	MDH2883089.1	MDH2883089.1	NA	NA	NA	NA	NA	NA	NA	NA	NA	NA	NA	NA	NA	NA	NA	NA	NA	NA	1
GCA_002569205.1	AbiV	PFZ91879.1	NA	NA	NA	NA	NA	NA	NA	NA	NA	1	AbiV	Abi	ASM256920v1	Bacillus pseudomycoides	Bacillus pseudomycoides	5672220	Scaffold	NA	NA	PFZ91879.1	PFZ91879.1	NA	NA	NA	NA	NA	NA	NA	NA	NA	NA	NA	NA	NA	NA	NA	NA	NA	NA	1
GCA_002557015.1	AbiV	PEO28724.1	NA	NA	NA	NA	NA	NA	NA	NA	NA	1	AbiV	Abi	ASM255701v1	Bacillus wiedmannii	Bacillus wiedmannii	5546855	Scaffold	NA	NA	PEO28724.1	PEO28724.1	NA	NA	NA	NA	NA	NA	NA	NA	NA	NA	NA	NA	NA	NA	NA	NA	NA	NA	1
GCA_002585525.1	AbiV	PHF33216.1	NA	NA	NA	NA	NA	NA	NA	NA	NA	1	AbiV	Abi	ASM258552v1	Bacillus toyonensis	Bacillus toyonensis	5606302	Scaffold	NA	NA	PHF33216.1	PHF33216.1	NA	NA	NA	NA	NA	NA	NA	NA	NA	NA	NA	NA	NA	NA	NA	NA	NA	NA	1
GCA_000290875.1	AbiV	EJR47833.1	NA	NA	NA	NA	NA	NA	NA	NA	NA	1	AbiV	Abi	Baci_cere_VD102_V1	Bacillus cereus VD102	Bacillus cereus	5773333	Scaffold	NA	NA	EJR47833.1	EJR47833.1	NA	NA	NA	NA	NA	NA	NA	NA	NA	NA	NA	NA	NA	NA	NA	NA	NA	NA	1
GCA_002250945.2	AbiV	AWC44320.1	NA	NA	NA	NA	NA	NA	NA	NA	NA	1	AbiV	Abi	ASM225094v2	Bacillus cytotoxicus	Bacillus cytotoxicus	4162397	Complete Genome	NA	NA	AWC44320.1	AWC44320.1	NA	NA	NA	NA	NA	NA	NA	NA	NA	NA	NA	NA	NA	NA	NA	NA	NA	NA	1
GCF_022662555.1	AbiV	WP_242273298.1	NA	NA	NA	NA	NA	NA	NA	NA	NA	1	AbiV	Abi	ASM2266255v1	Bacillus cereus group sp. BfR-BA-01538	Other	5644107	Contig	NA	NA	WP_242273298.1	WP_242273298.1	NA	NA	NA	NA	NA	NA	NA	NA	NA	NA	NA	NA	NA	NA	NA	NA	NA	NA	1
GCA_001566355.1	AbiV	KXI46191.1	NA	NA	NA	NA	NA	NA	NA	NA	NA	1	AbiV	Abi	ASM156635v1	Bacillus cereus	Bacillus cereus	5411255	Contig	NA	NA	KXI46191.1	KXI46191.1	NA	NA	NA	NA	NA	NA	NA	NA	NA	NA	NA	NA	NA	NA	NA	NA	NA	NA	1
GCA_001901235.1	AbiV	OKA30820.1	NA	NA	NA	NA	NA	NA	NA	NA	NA	1	AbiV	Abi	ASM190123v1	Bacillus cereus	Bacillus cereus	5207425	Contig	NA	NA	OKA30820.1	OKA30820.1	NA	NA	NA	NA	NA	NA	NA	NA	NA	NA	NA	NA	NA	NA	NA	NA	NA	NA	1
GCA_036212285.1	AbiV	MED1535672.1	NA	NA	NA	NA	NA	NA	NA	NA	NA	1	AbiV	Abi	ASM3621228v1	Bacillus pseudomycoides	Bacillus pseudomycoides	5669433	Scaffold	NA	NA	MED1535672.1	MED1535672.1	NA	NA	NA	NA	NA	NA	NA	NA	NA	NA	NA	NA	NA	NA	NA	NA	NA	NA	1
GCA_029850415.1	AbiV	MDH2862982.1	NA	NA	NA	NA	NA	NA	NA	NA	NA	1	AbiV	Abi	ASM2985041v1	Bacillus cytotoxicus	Bacillus cytotoxicus	4131604	Contig	NA	NA	MDH2862982.1	MDH2862982.1	NA	NA	NA	NA	NA	NA	NA	NA	NA	NA	NA	NA	NA	NA	NA	NA	NA	NA	1
GCA_025517885.1	AbiV	MCU5707209.1	NA	NA	NA	NA	NA	NA	NA	NA	NA	1	AbiV	Abi	ASM2551788v1	Bacillus wiedmannii	Bacillus wiedmannii	5433587	Scaffold	NA	NA	MCU5707209.1	MCU5707209.1	NA	NA	NA	NA	NA	NA	NA	NA	NA	NA	NA	NA	NA	NA	NA	NA	NA	NA	1
GCA_002880735.2	AbiV	PYD96327.1	NA	NA	NA	NA	NA	NA	NA	NA	NA	1	AbiV	Abi	ASM288073v2	Bacillus cereus	Bacillus cereus	5408131	Scaffold	NA	NA	PYD96327.1	PYD96327.1	NA	NA	NA	NA	NA	NA	NA	NA	NA	NA	NA	NA	NA	NA	NA	NA	NA	NA	1
GCA_027710505.1	AbiV	MDA1677033.1	NA	NA	NA	NA	NA	NA	NA	NA	NA	1	AbiV	Abi	ASM2771050v1	Bacillus cereus group sp. TH152-1LC	Other	6635326	Contig	NA	NA	MDA1677033.1	MDA1677033.1	NA	NA	NA	NA	NA	NA	NA	NA	NA	NA	NA	NA	NA	NA	NA	NA	NA	NA	1
GCA_002580755.1	AbiV	PHD08126.1	NA	NA	NA	NA	NA	NA	NA	NA	NA	1	AbiV	Abi	ASM258075v1	Bacillus pseudomycoides	Bacillus pseudomycoides	5551464	Scaffold	NA	NA	PHD08126.1	PHD08126.1	NA	NA	NA	NA	NA	NA	NA	NA	NA	NA	NA	NA	NA	NA	NA	NA	NA	NA	1
GCA_027710545.1	AbiV	MDA1657929.1	NA	NA	NA	NA	NA	NA	NA	NA	NA	1	AbiV	Abi	ASM2771054v1	Bacillus cereus group sp. TH150LC	Other	5274111	Contig	NA	NA	MDA1657929.1	MDA1657929.1	NA	NA	NA	NA	NA	NA	NA	NA	NA	NA	NA	NA	NA	NA	NA	NA	NA	NA	1
GCA_002569675.1	AbiV	PFZ48601.1	NA	NA	NA	NA	NA	NA	NA	NA	NA	1	AbiV	Abi	ASM256967v1	Bacillus wiedmannii	Bacillus wiedmannii	5356358	Scaffold	NA	NA	PFZ48601.1	PFZ48601.1	NA	NA	NA	NA	NA	NA	NA	NA	NA	NA	NA	NA	NA	NA	NA	NA	NA	NA	1
GCA_013425305.1	AbiV	NZD31744.1	NA	NA	NA	NA	NA	NA	NA	NA	NA	1	AbiV	Abi	ASM1342530v1	Bacillus cytotoxicus	Bacillus cytotoxicus	4105468	Contig	NA	NA	NZD31744.1	NZD31744.1	NA	NA	NA	NA	NA	NA	NA	NA	NA	NA	NA	NA	NA	NA	NA	NA	NA	NA	1
GCA_002572495.1	AbiZ	PGF01642.1	NA	NA	NA	NA	NA	NA	NA	NA	NA	1	AbiZ	Abi	ASM257249v1	Bacillus pseudomycoides	Bacillus pseudomycoides	5891521	Scaffold	NA	NA	PGF01642.1	PGF01642.1	NA	NA	NA	NA	NA	NA	NA	NA	NA	NA	NA	NA	NA	NA	NA	NA	NA	NA	1
GCA_016483395.1	AbiZ	MBJ8031424.1	NA	NA	NA	NA	NA	NA	NA	NA	NA	1	AbiZ	Abi	ASM1648339v1	Bacillus cereus group sp. N21	Other	6007118	Contig	NA	NA	MBJ8031424.1	MBJ8031424.1	NA	NA	NA	NA	NA	NA	NA	NA	NA	NA	NA	NA	NA	NA	NA	NA	NA	NA	1
GCA_002572495.1	AbiZ	PGF01635.1	NA	NA	NA	NA	NA	NA	NA	NA	NA	1	AbiZ	Abi	ASM257249v1	Bacillus pseudomycoides	Bacillus pseudomycoides	5891521	Scaffold	NA	NA	PGF01635.1	PGF01635.1	NA	NA	NA	NA	NA	NA	NA	NA	NA	NA	NA	NA	NA	NA	NA	NA	NA	NA	1
GCA_021654975.1	AVAST	BCC24476.1	BCC24477.1	BCC24480.1	NA	NA	NA	NA	NA	NA	NA	3	AVAST_I	Abi	ASM2165497v1	Bacillus cereus	Bacillus cereus	5689801	Complete Genome	NA	NA	BCC24476.1	BCC24480.1	NA	NA	NA	NA	NA	NA	NA	NA	NA	NA	NA	NA	NA	NA	NA	NA	NA	NA	1
GCA_021655355.1	AVAST	BCD18254.1	BCD18255.1	BCD18258.1	NA	NA	NA	NA	NA	NA	NA	3	AVAST_I	Abi	ASM2165535v1	Bacillus cereus	Bacillus cereus	5674343	Complete Genome	NA	NA	BCD18254.1	BCD18258.1	NA	NA	NA	NA	NA	NA	NA	NA	NA	NA	NA	NA	NA	NA	NA	NA	NA	NA	1
GCA_021655335.1	AVAST	BCD12578.1	BCD12579.1	BCD12583.1	NA	NA	NA	NA	NA	NA	NA	3	AVAST_I	Abi	ASM2165533v1	Bacillus cereus	Bacillus cereus	5874749	Complete Genome	NA	NA	BCD12578.1	BCD12583.1	NA	NA	NA	NA	NA	NA	NA	NA	NA	NA	NA	NA	NA	NA	NA	NA	NA	NA	1
GCA_023824095.1	BREX	USL16413.1	USL16414.1	USL16415.1	USL16416.1	USL16417.1	NA	NA	NA	NA	NA	5	BREX_I	Non-abi	ASM2382409v1	Bacillus thuringiensis	Bacillus thuringiensis	5887730	Complete Genome	NA	NA	USL16413.1	USL16417.1	NA	NA	NA	NA	NA	NA	NA	NA	NA	NA	NA	NA	NA	NA	NA	NA	NA	NA	1
GCA_016758535.1	BREX	MBL3852435.1	MBL3852437.1	MBL3852438.1	MBL3852439.1	MBL3852440.1	NA	NA	NA	NA	NA	5	BREX_I	Non-abi	ASM1675853v1	Bacillus cereus	Bacillus cereus	5781352	Contig	NA	NA	MBL3852435.1	MBL3852440.1	NA	NA	NA	NA	NA	NA	NA	NA	NA	NA	NA	NA	NA	NA	NA	NA	NA	NA	1
GCA_001117785.1	BREX	CKF13330.1	CKF13359.1	CKF13386.1	NA	NA	NA	NA	NA	NA	NA	3	BREX_I	Non-abi	9803_7#66	Bacillus paranthracis	Bacillus paranthracis	5641962	Scaffold	NA	NA	CKF13330.1	CKF13386.1	NA	NA	NA	NA	NA	NA	NA	NA	NA	NA	NA	NA	NA	NA	NA	NA	NA	NA	1
GCF_035618155.1	BREX	WP_001993087.1	WP_001993089.1	WP_001993091.1	NA	NA	NA	NA	NA	NA	NA	3	BREX_I	Non-abi	ASM3561815v1	Bacillus paranthracis	Bacillus paranthracis	5672425	Contig	NA	NA	WP_001993087.1	WP_001993091.1	NA	NA	NA	NA	NA	NA	NA	NA	NA	NA	NA	NA	NA	NA	NA	NA	NA	NA	1
GCA_027716205.1	BREX	MDA2685702.1	MDA2685703.1	MDA2685704.1	MDA2685706.1	MDA2685707.1	NA	NA	NA	NA	NA	5	BREX_I	Non-abi	ASM2771620v1	Bacillus cereus group sp. Bc030	Other	5565427	Contig	NA	NA	MDA2685702.1	MDA2685707.1	NA	NA	NA	NA	NA	NA	NA	NA	NA	NA	NA	NA	NA	NA	NA	NA	NA	NA	1
GCA_027716265.1	BREX	MDA2674764.1	MDA2674765.1	MDA2674766.1	MDA2674768.1	MDA2674769.1	NA	NA	NA	NA	NA	5	BREX_I	Non-abi	ASM2771626v1	Bacillus cereus group sp. Bc031	Other	5563514	Contig	NA	NA	MDA2674764.1	MDA2674769.1	NA	NA	NA	NA	NA	NA	NA	NA	NA	NA	NA	NA	NA	NA	NA	NA	NA	NA	1
GCF_037145335.1	BREX	WP_242808262.1	WP_242808263.1	WP_242808264.1	WP_242808265.1	WP_242808266.1	NA	NA	NA	NA	NA	5	BREX_I	Non-abi	ASM3714533v1	Bacillus cereus	Bacillus cereus	5494944	Contig	NA	NA	WP_242808262.1	WP_242808266.1	NA	NA	NA	NA	NA	NA	NA	NA	NA	NA	NA	NA	NA	NA	NA	NA	NA	NA	1
GCA_001982925.1	BREX	ONG76344.1	ONG76345.1	ONG76346.1	ONG76347.1	ONG76348.1	NA	NA	NA	NA	NA	5	BREX_I	Non-abi	ASM198292v1	Bacillus cereus	Bacillus cereus	5640514	Scaffold	NA	NA	ONG76344.1	ONG76348.1	NA	NA	NA	NA	NA	NA	NA	NA	NA	NA	NA	NA	NA	NA	NA	NA	NA	NA	1
GCA_027716165.1	BREX	MDA2664046.1	MDA2664047.1	MDA2664048.1	MDA2664050.1	MDA2664051.1	NA	NA	NA	NA	NA	5	BREX_I	Non-abi	ASM2771616v1	Bacillus cereus group sp. Bc032	Other	5581965	Contig	NA	NA	MDA2664046.1	MDA2664051.1	NA	NA	NA	NA	NA	NA	NA	NA	NA	NA	NA	NA	NA	NA	NA	NA	NA	NA	1
GCA_002021465.1	BREX	OPA28159.1	OPA28160.1	OPA28161.1	OPA28162.1	OPA28163.1	NA	NA	NA	NA	NA	5	BREX_I	Non-abi	ASM202146v1	Bacillus cereus	Bacillus cereus	5684423	Scaffold	NA	NA	OPA28159.1	OPA28163.1	NA	NA	NA	NA	NA	NA	NA	NA	NA	NA	NA	NA	NA	NA	NA	NA	NA	NA	1
GCA_001982895.1	BREX	ONG73228.1	ONG73229.1	ONG73230.1	ONG73231.1	ONG73232.1	NA	NA	NA	NA	NA	5	BREX_I	Non-abi	ASM198289v1	Bacillus cereus	Bacillus cereus	5602277	Scaffold	NA	NA	ONG73228.1	ONG73232.1	NA	NA	NA	NA	NA	NA	NA	NA	NA	NA	NA	NA	NA	NA	NA	NA	NA	NA	1
GCA_031316995.1	BREX	MDR4410052.1	MDR4410053.1	MDR4410054.1	MDR4410055.1	MDR4410057.1	NA	NA	NA	NA	NA	5	BREX_I	Non-abi	ASM3131699v1	Bacillus anthracis	Bacillus anthracis	5523778	Scaffold	NA	NA	MDR4410052.1	MDR4410057.1	NA	NA	NA	NA	NA	NA	NA	NA	NA	NA	NA	NA	NA	NA	NA	NA	NA	NA	1
GCF_024915015.1	BREX	WP_242554823.1	WP_242554824.1	WP_242554827.1	NA	NA	NA	NA	NA	NA	NA	3	BREX_I	Non-abi	ASM2491501v1	Bacillus thuringiensis	Bacillus thuringiensis	6176056	Scaffold	NA	NA	WP_242554823.1	WP_242554827.1	NA	NA	NA	NA	NA	NA	NA	NA	NA	NA	NA	NA	NA	NA	NA	NA	NA	NA	1
GCA_027716325.1	BREX	MDA2680161.1	MDA2680162.1	MDA2680164.1	MDA2680165.1	MDA2680166.1	NA	NA	NA	NA	NA	5	BREX_I	Non-abi	ASM2771632v1	Bacillus cereus group sp. Bc029	Other	5610604	Contig	NA	NA	MDA2680161.1	MDA2680166.1	NA	NA	NA	NA	NA	NA	NA	NA	NA	NA	NA	NA	NA	NA	NA	NA	NA	NA	1
GCA_001645395.1	BREX	OAK12491.1	OAK12493.1	OAK12494.1	OAK12495.1	OAK12496.1	NA	NA	NA	NA	NA	5	BREX_I	Non-abi	ASM164539v1	Bacillus wiedmannii	Bacillus wiedmannii	5616099	Contig	NA	NA	OAK12491.1	OAK12496.1	NA	NA	NA	NA	NA	NA	NA	NA	NA	NA	NA	NA	NA	NA	NA	NA	NA	NA	1
GCF_022662815.1	BREX	WP_242196458.1	WP_242196461.1	WP_242196464.1	WP_242196467.1	WP_242196469.1	NA	NA	NA	NA	NA	5	BREX_I	Non-abi	ASM2266281v1	Bacillus cereus group sp. BfR-BA-01492	Other	4186079	Contig	NA	NA	WP_242196458.1	WP_242196469.1	NA	NA	NA	NA	NA	NA	NA	NA	NA	NA	NA	NA	NA	NA	NA	NA	NA	NA	1
GCF_002807265.1	BREX	WP_074543740.1	WP_074543741.1	WP_074543742.1	WP_074543743.1	WP_074543745.1	NA	NA	NA	NA	NA	5	BREX_I	Non-abi	ASM280726v1	Bacillus cereus	Bacillus cereus	5726560	Scaffold	NA	NA	WP_074543740.1	WP_074543745.1	NA	NA	NA	NA	NA	NA	NA	NA	NA	NA	NA	NA	NA	NA	NA	NA	NA	NA	1
GCA_001883995.1	BREX	OJE21760.1	OJE21761.1	OJE21762.1	OJE21763.1	OJE21765.1	NA	NA	NA	NA	NA	5	BREX_I	Non-abi	ASM188399v1	Bacillus paranthracis	Bacillus paranthracis	5513239	Contig	NA	NA	OJE21760.1	OJE21765.1	NA	NA	NA	NA	NA	NA	NA	NA	NA	NA	NA	NA	NA	NA	NA	NA	NA	NA	1
GCF_007681195.1	BREX	WP_071742537.1	WP_071742539.1	WP_071742541.1	WP_071742543.1	WP_071742547.1	NA	NA	NA	NA	NA	5	BREX_I	Non-abi	ASM768119v1	Bacillus mobilis	Bacillus mobilis	5971064	Scaffold	NA	NA	WP_071742537.1	WP_071742547.1	NA	NA	NA	NA	NA	NA	NA	NA	NA	NA	NA	NA	NA	NA	NA	NA	NA	NA	1
GCA_027716845.1	BREX	MDA2746664.1	MDA2746665.1	MDA2746667.1	MDA2746668.1	MDA2746669.1	NA	NA	NA	NA	NA	5	BREX_I	Non-abi	ASM2771684v1	Bacillus cereus group sp. Bc009	Other	5564307	Contig	NA	NA	MDA2746664.1	MDA2746669.1	NA	NA	NA	NA	NA	NA	NA	NA	NA	NA	NA	NA	NA	NA	NA	NA	NA	NA	1
GCF_007678925.1	BREX	WP_098882706.1	WP_098882707.1	WP_098882708.1	WP_098882709.1	NA	NA	NA	NA	NA	NA	4	BREX_I	Non-abi	ASM767892v1	Bacillus thuringiensis	Bacillus thuringiensis	5229788	Scaffold	NA	NA	WP_098882706.1	WP_098882709.1	NA	NA	NA	NA	NA	NA	NA	NA	NA	NA	NA	NA	NA	NA	NA	NA	NA	NA	1
GCA_030291975.1	BREX	WJE23059.1	WJE23060.1	WJE23061.1	WJE23062.1	WJE23063.1	NA	NA	NA	NA	NA	5	BREX_I	Non-abi	ASM3029197v1	Bacillus cereus	Bacillus cereus	5761955	Chromosome	NA	NA	WJE23059.1	WJE23063.1	NA	NA	NA	NA	NA	NA	NA	NA	NA	NA	NA	NA	NA	NA	NA	NA	NA	NA	1
GCA_001645405.1	BREX	OAK09335.1	OAK09337.1	OAK09338.1	OAK09339.1	OAK09340.1	NA	NA	NA	NA	NA	5	BREX_I	Non-abi	ASM164540v1	Bacillus wiedmannii	Bacillus wiedmannii	5615049	Contig	NA	NA	OAK09335.1	OAK09340.1	NA	NA	NA	NA	NA	NA	NA	NA	NA	NA	NA	NA	NA	NA	NA	NA	NA	NA	1
GCA_002553125.1	BREX	PEF36552.1	PEF36553.1	PEF36554.1	PEF36555.1	PEF36556.1	NA	NA	NA	NA	NA	5	BREX_I	Non-abi	ASM255312v1	Bacillus wiedmannii	Bacillus wiedmannii	5526157	Scaffold	NA	NA	PEF36552.1	PEF36556.1	NA	NA	NA	NA	NA	NA	NA	NA	NA	NA	NA	NA	NA	NA	NA	NA	NA	NA	1
GCA_027716625.1	BREX	MDA2741160.1	MDA2741161.1	MDA2741162.1	MDA2741164.1	MDA2741165.1	NA	NA	NA	NA	NA	5	BREX_I	Non-abi	ASM2771662v1	Bacillus cereus group sp. Bc011	Other	5619553	Contig	NA	NA	MDA2741160.1	MDA2741165.1	NA	NA	NA	NA	NA	NA	NA	NA	NA	NA	NA	NA	NA	NA	NA	NA	NA	NA	1
GCA_002576945.1	BREX	PGQ77676.1	PGQ77678.1	PGQ77679.1	PGQ77681.1	NA	NA	NA	NA	NA	NA	4	BREX_III	Non-abi	ASM257694v1	Bacillus anthracis	Bacillus anthracis	5101820	Scaffold	NA	NA	PGQ77676.1	PGQ77681.1	NA	NA	NA	NA	NA	NA	NA	NA	NA	NA	NA	NA	NA	NA	NA	NA	NA	NA	1
GCA_002574495.1	BREX	PGL63329.1	PGL63332.1	PGL63333.1	PGL63334.1	NA	NA	NA	NA	NA	NA	4	BREX_III	Non-abi	ASM257449v1	Bacillus thuringiensis	Bacillus thuringiensis	5888777	Scaffold	NA	NA	PGL63329.1	PGL63334.1	NA	NA	NA	NA	NA	NA	NA	NA	NA	NA	NA	NA	NA	NA	NA	NA	NA	NA	1
GCA_016757835.1	BREX	MBL3775605.1	MBL3775607.1	MBL3775608.1	MBL3775610.1	NA	NA	NA	NA	NA	NA	4	BREX_III	Non-abi	ASM1675783v1	Bacillus cereus	Bacillus cereus	5768350	Contig	NA	NA	MBL3775605.1	MBL3775610.1	NA	NA	NA	NA	NA	NA	NA	NA	NA	NA	NA	NA	NA	NA	NA	NA	NA	NA	1
GCA_002578405.1	BREX	PGV07976.1	PGV07978.1	PGV07980.1	NA	NA	NA	NA	NA	NA	NA	3	BREX_III	Non-abi	ASM257840v1	Bacillus cereus	Bacillus cereus	5683096	Scaffold	NA	NA	PGV07976.1	PGV07980.1	NA	NA	NA	NA	NA	NA	NA	NA	NA	NA	NA	NA	NA	NA	NA	NA	NA	NA	1
GCA_002567675.1	BREX	PFQ92711.1	PFQ92712.1	PFQ92713.1	PFQ92716.1	NA	NA	NA	NA	NA	NA	4	BREX_III	Non-abi	ASM256767v1	Bacillus cereus	Bacillus cereus	5980966	Scaffold	NA	NA	PFQ92711.1	PFQ92716.1	NA	NA	NA	NA	NA	NA	NA	NA	NA	NA	NA	NA	NA	NA	NA	NA	NA	NA	1
GCA_002568375.1	BREX	PFT90553.1	PFT90555.1	PFT90556.1	PFT90558.1	NA	NA	NA	NA	NA	NA	4	BREX_III	Non-abi	ASM256837v1	Bacillus cereus	Bacillus cereus	5438728	Scaffold	NA	NA	PFT90553.1	PFT90558.1	NA	NA	NA	NA	NA	NA	NA	NA	NA	NA	NA	NA	NA	NA	NA	NA	NA	NA	1
GCA_013267235.1	BREX	QKH03817.1	QKH03819.1	QKH03821.1	NA	NA	NA	NA	NA	NA	NA	3	BREX_III	Non-abi	ASM1326723v1	Bacillus cereus	Bacillus cereus	6068562	Complete Genome	NA	NA	QKH03817.1	QKH03821.1	NA	NA	NA	NA	NA	NA	NA	NA	NA	NA	NA	NA	NA	NA	NA	NA	NA	NA	1
GCA_900176835.1	BREX	SME36440.1	SME36446.1	SME36457.1	SME36467.1	NA	NA	NA	NA	NA	NA	4	BREX_III	Non-abi	Bcereus.16-00221	Bacillus paranthracis	Bacillus paranthracis	5393214	Scaffold	NA	NA	SME36440.1	SME36467.1	NA	NA	NA	NA	NA	NA	NA	NA	NA	NA	NA	NA	NA	NA	NA	NA	NA	NA	1
GCA_035801535.1	BREX	MEB9525840.1	MEB9525842.1	MEB9525843.1	MEB9525845.1	NA	NA	NA	NA	NA	NA	4	BREX_III	Non-abi	ASM3580153v1	Bacillus anthracis	Bacillus anthracis	5217130	Scaffold	NA	NA	MEB9525840.1	MEB9525845.1	NA	NA	NA	NA	NA	NA	NA	NA	NA	NA	NA	NA	NA	NA	NA	NA	NA	NA	1
GCA_029697605.1	BREX	HDR4781601.1	HDR4781603.1	HDR4781604.1	HDR4781606.1	NA	NA	NA	NA	NA	NA	4	BREX_III	Non-abi	PDT001253367.1	Bacillus cereus	Bacillus cereus	5350425	Contig	NA	NA	HDR4781601.1	HDR4781606.1	NA	NA	NA	NA	NA	NA	NA	NA	NA	NA	NA	NA	NA	NA	NA	NA	NA	NA	1
GCA_036209805.1	BREX	MED1049562.1	MED1049564.1	MED1049565.1	MED1049567.1	NA	NA	NA	NA	NA	NA	4	BREX_III	Non-abi	ASM3620980v1	Bacillus mycoides	Bacillus mycoides	6137250	Scaffold	NA	NA	MED1049562.1	MED1049567.1	NA	NA	NA	NA	NA	NA	NA	NA	NA	NA	NA	NA	NA	NA	NA	NA	NA	NA	1
GCA_016483725.1	BREX	MBJ8118462.1	MBJ8118464.1	MBJ8118465.1	MBJ8118467.1	NA	NA	NA	NA	NA	NA	4	BREX_III	Non-abi	ASM1648372v1	Bacillus cereus	Bacillus cereus	6003049	Contig	NA	NA	MBJ8118462.1	MBJ8118467.1	NA	NA	NA	NA	NA	NA	NA	NA	NA	NA	NA	NA	NA	NA	NA	NA	NA	NA	1
GCA_002558905.1	BREX	PES78862.1	PES78864.1	PES78866.1	NA	NA	NA	NA	NA	NA	NA	3	BREX_III	Non-abi	ASM255890v1	Bacillus anthracis	Bacillus anthracis	5526457	Scaffold	NA	NA	PES78862.1	PES78866.1	NA	NA	NA	NA	NA	NA	NA	NA	NA	NA	NA	NA	NA	NA	NA	NA	NA	NA	1
GCA_016757815.1	BREX	MBL3770909.1	MBL3770911.1	MBL3770912.1	MBL3770914.1	NA	NA	NA	NA	NA	NA	4	BREX_III	Non-abi	ASM1675781v1	Bacillus cereus	Bacillus cereus	5766138	Contig	NA	NA	MBL3770909.1	MBL3770914.1	NA	NA	NA	NA	NA	NA	NA	NA	NA	NA	NA	NA	NA	NA	NA	NA	NA	NA	1
GCA_036209825.1	BREX	MED1011291.1	MED1011293.1	MED1011294.1	MED1011296.1	NA	NA	NA	NA	NA	NA	4	BREX_III	Non-abi	ASM3620982v1	Bacillus mycoides	Bacillus mycoides	6009909	Scaffold	NA	NA	MED1011291.1	MED1011296.1	NA	NA	NA	NA	NA	NA	NA	NA	NA	NA	NA	NA	NA	NA	NA	NA	NA	NA	1
GCA_029697545.1	BREX	HDR4790832.1	HDR4790834.1	HDR4790835.1	HDR4790837.1	NA	NA	NA	NA	NA	NA	4	BREX_III	Non-abi	PDT001253368.1	Bacillus cereus	Bacillus cereus	5399833	Contig	NA	NA	HDR4790832.1	HDR4790837.1	NA	NA	NA	NA	NA	NA	NA	NA	NA	NA	NA	NA	NA	NA	NA	NA	NA	NA	1
GCA_033843165.1	BREX	MDX6044481.1	MDX6044482.1	MDX6044484.1	NA	NA	NA	NA	NA	NA	NA	3	BREX_III	Non-abi	ASM3384316v1	Bacillus paranthracis	Bacillus paranthracis	5533921	Contig	NA	NA	MDX6044481.1	MDX6044484.1	NA	NA	NA	NA	NA	NA	NA	NA	NA	NA	NA	NA	NA	NA	NA	NA	NA	NA	1
GCA_002574415.1	BREX	PGL10246.1	PGL10248.1	PGL10250.1	NA	NA	NA	NA	NA	NA	NA	3	BREX_III	Non-abi	ASM257441v1	Bacillus cereus	Bacillus cereus	5740525	Scaffold	NA	NA	PGL10246.1	PGL10250.1	NA	NA	NA	NA	NA	NA	NA	NA	NA	NA	NA	NA	NA	NA	NA	NA	NA	NA	1
GCA_029697585.1	BREX	HDR4815854.1	HDR4815856.1	HDR4815857.1	HDR4815859.1	NA	NA	NA	NA	NA	NA	4	BREX_III	Non-abi	PDT001253366.1	Bacillus cereus	Bacillus cereus	5313463	Contig	NA	NA	HDR4815854.1	HDR4815859.1	NA	NA	NA	NA	NA	NA	NA	NA	NA	NA	NA	NA	NA	NA	NA	NA	NA	NA	1
GCA_029697345.1	BREX	HDR4731715.1	HDR4731717.1	HDR4731718.1	HDR4731720.1	NA	NA	NA	NA	NA	NA	4	BREX_III	Non-abi	PDT001253378.1	Bacillus cereus	Bacillus cereus	5283393	Contig	NA	NA	HDR4731715.1	HDR4731720.1	NA	NA	NA	NA	NA	NA	NA	NA	NA	NA	NA	NA	NA	NA	NA	NA	NA	NA	1
GCF_022662895.1	BREX	WP_242290715.1	WP_242290718.1	WP_242290720.1	WP_242290724.1	NA	NA	NA	NA	NA	NA	4	BREX_III	Non-abi	ASM2266289v1	Bacillus cereus group sp. BfR-BA-01455	Other	5360845	Contig	NA	NA	WP_242290715.1	WP_242290724.1	NA	NA	NA	NA	NA	NA	NA	NA	NA	NA	NA	NA	NA	NA	NA	NA	NA	NA	1
GCA_004330345.1	BREX	TBX54823.1	TBX54826.1	TBX54827.1	TBX54829.1	NA	NA	NA	NA	NA	NA	4	BREX_III	Non-abi	ASM433034v1	Bacillus mycoides	Bacillus mycoides	5472616	Contig	NA	NA	TBX54823.1	TBX54829.1	NA	NA	NA	NA	NA	NA	NA	NA	NA	NA	NA	NA	NA	NA	NA	NA	NA	NA	1
GCA_002551735.1	BREX	PEB29151.1	PEB29153.1	PEB29154.1	PEB29156.1	NA	NA	NA	NA	NA	NA	4	BREX_III	Non-abi	ASM255173v1	Bacillus toyonensis	Bacillus toyonensis	5858778	Scaffold	NA	NA	PEB29151.1	PEB29156.1	NA	NA	NA	NA	NA	NA	NA	NA	NA	NA	NA	NA	NA	NA	NA	NA	NA	NA	1
GCA_036851615.1	BREX	MEG7955301.1	MEG7955302.1	MEG7955303.1	MEG7955305.1	NA	NA	NA	NA	NA	NA	4	BREX_III	Non-abi	ASM3685161v1	Bacillus mobilis	Bacillus mobilis	5872959	Contig	NA	NA	MEG7955301.1	MEG7955305.1	NA	NA	NA	NA	NA	NA	NA	NA	NA	NA	NA	NA	NA	NA	NA	NA	NA	NA	1
GCA_036851595.1	BREX	MEG7857853.1	MEG7857855.1	MEG7857856.1	MEG7857857.1	NA	NA	NA	NA	NA	NA	4	BREX_III	Non-abi	ASM3685159v1	Bacillus mobilis	Bacillus mobilis	5905637	Contig	NA	NA	MEG7857853.1	MEG7857857.1	NA	NA	NA	NA	NA	NA	NA	NA	NA	NA	NA	NA	NA	NA	NA	NA	NA	NA	1
GCA_002559605.1	BREX	PEY26874.1	PEY26876.1	PEY26877.1	PEY26879.1	NA	NA	NA	NA	NA	NA	4	BREX_III	Non-abi	ASM255960v1	Bacillus anthracis	Bacillus anthracis	5255555	Scaffold	NA	NA	PEY26874.1	PEY26879.1	NA	NA	NA	NA	NA	NA	NA	NA	NA	NA	NA	NA	NA	NA	NA	NA	NA	NA	1
GCA_035803255.1	BREX	MEC0035570.1	MEC0035571.1	MEC0035572.1	MEC0035574.1	NA	NA	NA	NA	NA	NA	4	BREX_III	Non-abi	ASM3580325v1	Bacillus cereus	Bacillus cereus	6119999	Scaffold	NA	NA	MEC0035570.1	MEC0035574.1	NA	NA	NA	NA	NA	NA	NA	NA	NA	NA	NA	NA	NA	NA	NA	NA	NA	NA	1
GCA_035803235.1	BREX	MEC0042494.1	MEC0042496.1	MEC0042497.1	MEC0042499.1	NA	NA	NA	NA	NA	NA	4	BREX_III	Non-abi	ASM3580323v1	Bacillus anthracis	Bacillus anthracis	5214940	Scaffold	NA	NA	MEC0042494.1	MEC0042499.1	NA	NA	NA	NA	NA	NA	NA	NA	NA	NA	NA	NA	NA	NA	NA	NA	NA	NA	1
GCA_022509805.1	BREX	MCH5438462.1	MCH5438464.1	MCH5438465.1	MCH5438467.1	NA	NA	NA	NA	NA	NA	4	BREX_III	Non-abi	ASM2250980v1	Bacillus paranthracis	Bacillus paranthracis	5135275	Scaffold	NA	NA	MCH5438462.1	MCH5438467.1	NA	NA	NA	NA	NA	NA	NA	NA	NA	NA	NA	NA	NA	NA	NA	NA	NA	NA	1
GCA_002556835.1	BREX	PEN72039.1	PEN72040.1	PEN72041.1	PEN72044.1	NA	NA	NA	NA	NA	NA	4	BREX_III	Non-abi	ASM255683v1	Bacillus toyonensis	Bacillus toyonensis	5918539	Scaffold	NA	NA	PEN72039.1	PEN72044.1	NA	NA	NA	NA	NA	NA	NA	NA	NA	NA	NA	NA	NA	NA	NA	NA	NA	NA	1
GCA_036209745.1	BREX	MED1044796.1	MED1044798.1	MED1044799.1	MED1044801.1	NA	NA	NA	NA	NA	NA	4	BREX_III	Non-abi	ASM3620974v1	Bacillus mycoides	Bacillus mycoides	6022191	Scaffold	NA	NA	MED1044796.1	MED1044801.1	NA	NA	NA	NA	NA	NA	NA	NA	NA	NA	NA	NA	NA	NA	NA	NA	NA	NA	1
GCA_029697525.1	BREX	HDR4775898.1	HDR4775900.1	HDR4775901.1	HDR4775903.1	NA	NA	NA	NA	NA	NA	4	BREX_III	Non-abi	PDT001253370.1	Bacillus cereus	Bacillus cereus	5347274	Contig	NA	NA	HDR4775898.1	HDR4775903.1	NA	NA	NA	NA	NA	NA	NA	NA	NA	NA	NA	NA	NA	NA	NA	NA	NA	NA	1
GCA_026684175.1	BREX	WAI15429.1	WAI15431.1	WAI15432.1	WAI15434.1	NA	NA	NA	NA	NA	NA	4	BREX_III	Non-abi	ASM2668417v1	Bacillus cereus	Bacillus cereus	5525241	Complete Genome	NA	NA	WAI15429.1	WAI15434.1	NA	NA	NA	NA	NA	NA	NA	NA	NA	NA	NA	NA	NA	NA	NA	NA	NA	NA	1
GCA_029697445.1	BREX	HDR4759161.1	HDR4759163.1	HDR4759164.1	HDR4759166.1	NA	NA	NA	NA	NA	NA	4	BREX_III	Non-abi	PDT001253373.1	Bacillus cereus	Bacillus cereus	5509280	Contig	NA	NA	HDR4759161.1	HDR4759166.1	NA	NA	NA	NA	NA	NA	NA	NA	NA	NA	NA	NA	NA	NA	NA	NA	NA	NA	1
GCF_022662955.1	BREX	WP_242290715.1	WP_242290718.1	WP_242290720.1	WP_242290724.1	NA	NA	NA	NA	NA	NA	4	BREX_III	Non-abi	ASM2266295v1	Bacillus cereus group sp. BfR-BA-01451	Other	5183963	Contig	NA	NA	WP_242290715.1	WP_242290724.1	NA	NA	NA	NA	NA	NA	NA	NA	NA	NA	NA	NA	NA	NA	NA	NA	NA	NA	1
GCA_027715825.1	BREX	MDA2598605.1	MDA2598607.1	MDA2598608.1	MDA2598610.1	NA	NA	NA	NA	NA	NA	4	BREX_III	Non-abi	ASM2771582v1	Bacillus cereus group sp. Bc061	Other	5417418	Contig	NA	NA	MDA2598605.1	MDA2598610.1	NA	NA	NA	NA	NA	NA	NA	NA	NA	NA	NA	NA	NA	NA	NA	NA	NA	NA	1
GCA_025519825.1	BREX	MCU5319129.1	MCU5319130.1	MCU5319131.1	MCU5319133.1	NA	NA	NA	NA	NA	NA	4	BREX_III	Non-abi	ASM2551982v1	Bacillus cereus	Bacillus cereus	5654041	Scaffold	NA	NA	MCU5319129.1	MCU5319133.1	NA	NA	NA	NA	NA	NA	NA	NA	NA	NA	NA	NA	NA	NA	NA	NA	NA	NA	1
GCA_031941705.1	BREX	HDX9651790.1	HDX9651792.1	HDX9651793.1	HDX9651795.1	NA	NA	NA	NA	NA	NA	4	BREX_III	Non-abi	PDT001839178.1	Bacillus wiedmannii	Bacillus wiedmannii	5792361	Contig	NA	NA	HDX9651790.1	HDX9651795.1	NA	NA	NA	NA	NA	NA	NA	NA	NA	NA	NA	NA	NA	NA	NA	NA	NA	NA	1
GCA_036851655.1	BREX	MEG7934221.1	MEG7934223.1	MEG7934224.1	MEG7934225.1	NA	NA	NA	NA	NA	NA	4	BREX_III	Non-abi	ASM3685165v1	Bacillus mobilis	Bacillus mobilis	5872779	Contig	NA	NA	MEG7934221.1	MEG7934225.1	NA	NA	NA	NA	NA	NA	NA	NA	NA	NA	NA	NA	NA	NA	NA	NA	NA	NA	1
GCA_002567145.1	BREX	PFP64782.1	PFP64784.1	PFP64786.1	NA	NA	NA	NA	NA	NA	NA	3	BREX_III	Non-abi	ASM256714v1	Bacillus cereus	Bacillus cereus	5744381	Scaffold	NA	NA	PFP64782.1	PFP64786.1	NA	NA	NA	NA	NA	NA	NA	NA	NA	NA	NA	NA	NA	NA	NA	NA	NA	NA	1
GCA_027712325.1	BREX	MDA1986266.1	MDA1986268.1	MDA1986269.1	MDA1986271.1	NA	NA	NA	NA	NA	NA	4	BREX_III	Non-abi	ASM2771232v1	Bacillus cereus group sp. BcHK104	Other	5215408	Contig	NA	NA	MDA1986266.1	MDA1986271.1	NA	NA	NA	NA	NA	NA	NA	NA	NA	NA	NA	NA	NA	NA	NA	NA	NA	NA	1
GCA_002551635.1	BREX	PEA98434.1	PEA98436.1	PEA98437.1	NA	NA	NA	NA	NA	NA	NA	3	BREX_III	Non-abi	ASM255163v1	Bacillus cereus	Bacillus cereus	5663684	Scaffold	NA	NA	PEA98434.1	PEA98437.1	NA	NA	NA	NA	NA	NA	NA	NA	NA	NA	NA	NA	NA	NA	NA	NA	NA	NA	1
GCA_016483355.1	BREX	MBJ7965576.1	MBJ7965578.1	MBJ7965579.1	MBJ7965580.1	NA	NA	NA	NA	NA	NA	4	BREX_III	Non-abi	ASM1648335v1	Bacillus cereus	Bacillus cereus	6542101	Contig	NA	NA	MBJ7965576.1	MBJ7965580.1	NA	NA	NA	NA	NA	NA	NA	NA	NA	NA	NA	NA	NA	NA	NA	NA	NA	NA	1
GCA_016757895.1	BREX	MBL3763920.1	MBL3763922.1	MBL3763923.1	MBL3763925.1	NA	NA	NA	NA	NA	NA	4	BREX_III	Non-abi	ASM1675789v1	Bacillus cereus	Bacillus cereus	5794764	Contig	NA	NA	MBL3763920.1	MBL3763925.1	NA	NA	NA	NA	NA	NA	NA	NA	NA	NA	NA	NA	NA	NA	NA	NA	NA	NA	1
GCA_002570105.1	BREX	PGB08056.1	PGB08059.1	PGB08060.1	PGB08061.1	NA	NA	NA	NA	NA	NA	4	BREX_III	Non-abi	ASM257010v1	Bacillus toyonensis	Bacillus toyonensis	6433607	Scaffold	NA	NA	PGB08056.1	PGB08061.1	NA	NA	NA	NA	NA	NA	NA	NA	NA	NA	NA	NA	NA	NA	NA	NA	NA	NA	1
GCA_012395385.1	BREX	NKX61935.1	NKX61936.1	NKX61937.1	NKX61939.1	NA	NA	NA	NA	NA	NA	4	BREX_III	Non-abi	ASM1239538v1	Bacillus cereus	Bacillus cereus	5732791	Scaffold	NA	NA	NKX61935.1	NKX61939.1	NA	NA	NA	NA	NA	NA	NA	NA	NA	NA	NA	NA	NA	NA	NA	NA	NA	NA	1
GCA_002586285.1	BREX	PGZ48799.1	PGZ48800.1	PGZ48801.1	PGZ48804.1	NA	NA	NA	NA	NA	NA	4	BREX_III	Non-abi	ASM258628v1	Bacillus cereus	Bacillus cereus	5974106	Scaffold	NA	NA	PGZ48799.1	PGZ48804.1	NA	NA	NA	NA	NA	NA	NA	NA	NA	NA	NA	NA	NA	NA	NA	NA	NA	NA	1
GCA_002561255.1	BREX	PFA00384.1	PFA00386.1	PFA00388.1	NA	NA	NA	NA	NA	NA	NA	3	BREX_III	Non-abi	ASM256125v1	Bacillus cereus	Bacillus cereus	5767061	Scaffold	NA	NA	PFA00384.1	PFA00388.1	NA	NA	NA	NA	NA	NA	NA	NA	NA	NA	NA	NA	NA	NA	NA	NA	NA	NA	1
GCA_029710015.1	BREX	HDR7918699.1	HDR7918701.1	HDR7918702.1	HDR7918704.1	NA	NA	NA	NA	NA	NA	4	BREX_III	Non-abi	PDT001182152.1	Bacillus toyonensis	Bacillus toyonensis	6005965	Contig	NA	NA	HDR7918699.1	HDR7918704.1	NA	NA	NA	NA	NA	NA	NA	NA	NA	NA	NA	NA	NA	NA	NA	NA	NA	NA	1
GCA_002552505.1	BREX	PED47020.1	PED47022.1	PED47024.1	NA	NA	NA	NA	NA	NA	NA	3	BREX_III	Non-abi	ASM255250v1	Bacillus cereus	Bacillus cereus	5705006	Scaffold	NA	NA	PED47020.1	PED47024.1	NA	NA	NA	NA	NA	NA	NA	NA	NA	NA	NA	NA	NA	NA	NA	NA	NA	NA	1
GCA_016483285.1	BREX	MBJ8001830.1	MBJ8001832.1	MBJ8001833.1	MBJ8001834.1	NA	NA	NA	NA	NA	NA	4	BREX_III	Non-abi	ASM1648328v1	Bacillus cereus	Bacillus cereus	6474183	Contig	NA	NA	MBJ8001830.1	MBJ8001834.1	NA	NA	NA	NA	NA	NA	NA	NA	NA	NA	NA	NA	NA	NA	NA	NA	NA	NA	1
GCA_000291665.1	BREX	EJS64645.1	EJS64647.1	EJS64648.1	EJS64650.1	NA	NA	NA	NA	NA	NA	4	BREX_III	Non-abi	Baci_cere_BAG2X1-1_G13209_V1	Bacillus cereus BAG2X1-1	Bacillus cereus	5188937	Scaffold	NA	NA	EJS64645.1	EJS64650.1	NA	NA	NA	NA	NA	NA	NA	NA	NA	NA	NA	NA	NA	NA	NA	NA	NA	NA	1
GCA_031165035.1	BREX	HDU9004659.1	HDU9004661.1	HDU9004662.1	HDU9004664.1	NA	NA	NA	NA	NA	NA	4	BREX_III	Non-abi	PDT001872968.2	Bacillus cereus	Bacillus cereus	5517892	Contig	NA	NA	HDU9004659.1	HDU9004664.1	NA	NA	NA	NA	NA	NA	NA	NA	NA	NA	NA	NA	NA	NA	NA	NA	NA	NA	1
GCA_015880975.1	BREX	MBG9466425.1	MBG9466426.1	MBG9466427.1	MBG9466430.1	NA	NA	NA	NA	NA	NA	4	BREX_III	Non-abi	ASM1588097v1	Bacillus thuringiensis	Bacillus thuringiensis	5985484	Contig	NA	NA	MBG9466425.1	MBG9466430.1	NA	NA	NA	NA	NA	NA	NA	NA	NA	NA	NA	NA	NA	NA	NA	NA	NA	NA	1
GCA_016758415.1	BREX	MBL3787016.1	MBL3787018.1	MBL3787019.1	MBL3787021.1	NA	NA	NA	NA	NA	NA	4	BREX_III	Non-abi	ASM1675841v1	Bacillus cereus	Bacillus cereus	5768051	Contig	NA	NA	MBL3787016.1	MBL3787021.1	NA	NA	NA	NA	NA	NA	NA	NA	NA	NA	NA	NA	NA	NA	NA	NA	NA	NA	1
GCA_002575835.1	BREX	PGO98624.1	PGO98626.1	PGO98627.1	PGO98629.1	NA	NA	NA	NA	NA	NA	4	BREX_III	Non-abi	ASM257583v1	Bacillus cereus	Bacillus cereus	5354104	Scaffold	NA	NA	PGO98624.1	PGO98629.1	NA	NA	NA	NA	NA	NA	NA	NA	NA	NA	NA	NA	NA	NA	NA	NA	NA	NA	1
GCA_021655055.1	BREX	BCC45535.1	BCC45536.1	BCC45537.1	BCC45538.1	BCC45540.1	BCC45542.1	BCC45543.1	NA	NA	NA	7	BREX_V	Non-abi	ASM2165505v1	Bacillus cereus	Bacillus cereus	5887165	Complete Genome	NA	NA	BCC45535.1	BCC45543.1	NA	NA	NA	NA	NA	NA	NA	NA	NA	NA	NA	NA	NA	NA	NA	NA	NA	NA	1
GCF_022458675.1	BREX	WP_240368498.1	WP_240368499.1	WP_240368500.1	WP_240368501.1	NA	NA	NA	NA	NA	NA	4	BREX_V	Non-abi	ASM2245867v1	Bacillus wiedmannii	Bacillus wiedmannii	5845085	Contig	NA	NA	WP_240368498.1	WP_240368501.1	NA	NA	NA	NA	NA	NA	NA	NA	NA	NA	NA	NA	NA	NA	NA	NA	NA	NA	1
GCF_022458695.1	BREX	WP_240368498.1	WP_240368499.1	WP_240368500.1	WP_240368501.1	NA	NA	NA	NA	NA	NA	4	BREX_V	Non-abi	ASM2245869v1	Bacillus wiedmannii	Bacillus wiedmannii	5833972	Contig	NA	NA	WP_240368498.1	WP_240368501.1	NA	NA	NA	NA	NA	NA	NA	NA	NA	NA	NA	NA	NA	NA	NA	NA	NA	NA	1
GCF_022458685.1	BREX	WP_240368498.1	WP_240368499.1	WP_240368500.1	WP_240368501.1	NA	NA	NA	NA	NA	NA	4	BREX_V	Non-abi	ASM2245868v1	Bacillus wiedmannii	Bacillus wiedmannii	5844185	Contig	NA	NA	WP_240368498.1	WP_240368501.1	NA	NA	NA	NA	NA	NA	NA	NA	NA	NA	NA	NA	NA	NA	NA	NA	NA	NA	1
GCF_007681185.1	BREX	WP_144565373.1	WP_144565375.1	WP_144565377.1	WP_144565379.1	WP_144565381.1	NA	NA	NA	NA	NA	5	BREX_V	Non-abi	ASM768118v1	Bacillus mobilis	Bacillus mobilis	5345673	Scaffold	NA	NA	WP_144565373.1	WP_144565381.1	NA	NA	NA	NA	NA	NA	NA	NA	NA	NA	NA	NA	NA	NA	NA	NA	NA	NA	1
GCF_022662915.1	BREX	WP_242261889.1	WP_242261890.1	WP_242261891.1	WP_242261892.1	WP_242261893.1	NA	NA	NA	NA	NA	5	BREX_V	Non-abi	ASM2266291v1	Bacillus cereus group sp. BfR-BA-01453	Other	5189284	Contig	NA	NA	WP_242261889.1	WP_242261893.1	NA	NA	NA	NA	NA	NA	NA	NA	NA	NA	NA	NA	NA	NA	NA	NA	NA	NA	1
GCF_007667455.1	BREX	WP_098269593.1	WP_098269594.1	WP_098269595.1	WP_098269596.1	WP_098269597.1	NA	NA	NA	NA	NA	5	BREX_V	Non-abi	ASM766745v1	Bacillus thuringiensis	Bacillus thuringiensis	4984150	Scaffold	NA	NA	WP_098269593.1	WP_098269597.1	NA	NA	NA	NA	NA	NA	NA	NA	NA	NA	NA	NA	NA	NA	NA	NA	NA	NA	1
GCF_007673665.1	BREX	WP_098269593.1	WP_098269594.1	WP_098269595.1	WP_098269596.1	WP_098269597.1	NA	NA	NA	NA	NA	5	BREX_V	Non-abi	ASM767366v1	Bacillus thuringiensis	Bacillus thuringiensis	4977789	Scaffold	NA	NA	WP_098269593.1	WP_098269597.1	NA	NA	NA	NA	NA	NA	NA	NA	NA	NA	NA	NA	NA	NA	NA	NA	NA	NA	1
GCF_008764075.1	BREX	WP_098269593.1	WP_098269594.1	WP_098269595.1	WP_098269596.1	WP_098269597.1	NA	NA	NA	NA	NA	5	BREX_V	Non-abi	FS453	Bacillus mycoides	Bacillus mycoides	5177703	Scaffold	NA	NA	WP_098269593.1	WP_098269597.1	NA	NA	NA	NA	NA	NA	NA	NA	NA	NA	NA	NA	NA	NA	NA	NA	NA	NA	1
GCA_023516415.1	BREX	UQX84399.1	UQX84400.1	UQX84401.1	UQX84402.1	UQX84404.1	UQX84405.1	NA	NA	NA	NA	6	BREX_V	Non-abi	ASM2351641v1	Bacillus cereus	Bacillus cereus	5743905	Complete Genome	NA	NA	UQX84399.1	UQX84405.1	NA	NA	NA	NA	NA	NA	NA	NA	NA	NA	NA	NA	NA	NA	NA	NA	NA	NA	1
GCA_021655215.1	BREX	BCC75188.1	BCC75189.1	BCC75190.1	BCC75191.1	BCC75193.1	BCC75195.1	BCC75196.1	NA	NA	NA	7	BREX_V	Non-abi	ASM2165521v1	Bacillus cereus	Bacillus cereus	5808629	Complete Genome	NA	NA	BCC75188.1	BCC75196.1	NA	NA	NA	NA	NA	NA	NA	NA	NA	NA	NA	NA	NA	NA	NA	NA	NA	NA	1
GCA_002561295.1	BREX	PFA22239.1	PFA22240.1	PFA22241.1	PFA22242.1	PFA22243.1	NA	NA	NA	NA	NA	5	BREX_V	Non-abi	ASM256129v1	Bacillus cereus	Bacillus cereus	4796567	Scaffold	NA	NA	PFA22239.1	PFA22243.1	NA	NA	NA	NA	NA	NA	NA	NA	NA	NA	NA	NA	NA	NA	NA	NA	NA	NA	1
GCF_018332475.1	BREX	WP_212956140.1	WP_212956141.1	WP_212956142.1	WP_212956143.1	NA	NA	NA	NA	NA	NA	4	BREX_V	Non-abi	ASM1833247v1	Bacillus sanguinis	Other	5479511	Contig	NA	NA	WP_212956140.1	WP_212956143.1	NA	NA	NA	NA	NA	NA	NA	NA	NA	NA	NA	NA	NA	NA	NA	NA	NA	NA	1
GCA_031502125.1	BREX	HDV8367932.1	HDV8367933.1	HDV8367934.1	HDV8367935.1	HDV8367936.1	HDV8367937.1	HDV8367938.1	HDV8367939.1	NA	NA	8	BREX_VI	Non-abi	PDT001708614.1	Bacillus cereus	Bacillus cereus	6059359	Contig	NA	NA	HDV8367932.1	HDV8367939.1	NA	NA	NA	NA	NA	NA	NA	NA	NA	NA	NA	NA	NA	NA	NA	NA	NA	NA	1
GCA_036214105.1	CRISPR-Cas	MED2046415.1	MED2046416.1	MED2046418.1	NA	NA	NA	NA	NA	NA	NA	3	CAS_Class1-I-A	Non-abi	ASM3621410v1	Bacillus thuringiensis	Bacillus thuringiensis	6654438	Scaffold	NA	NA	MED2046415.1	MED2046418.1	NA	NA	NA	NA	NA	NA	NA	NA	NA	NA	NA	NA	NA	NA	NA	NA	NA	NA	1
GCA_029477885.1	CRISPR-Cas	MDF9599483.1	MDF9599484.1	MDF9599485.1	NA	NA	NA	NA	NA	NA	NA	3	CAS_Class1-I-A	Non-abi	ASM2947788v1	Bacillus cereus	Bacillus cereus	6313163	Contig	NA	NA	MDF9599483.1	MDF9599485.1	NA	NA	NA	NA	NA	NA	NA	NA	NA	NA	NA	NA	NA	NA	NA	NA	NA	NA	1
GCA_035817675.1	CRISPR-Cas	MEC3504151.1	MEC3504152.1	MEC3504154.1	NA	NA	NA	NA	NA	NA	NA	3	CAS_Class1-I-A	Non-abi	ASM3581767v1	Bacillus thuringiensis	Bacillus thuringiensis	6915055	Scaffold	NA	NA	MEC3504151.1	MEC3504154.1	NA	NA	NA	NA	NA	NA	NA	NA	NA	NA	NA	NA	NA	NA	NA	NA	NA	NA	1
GCA_002570105.1	CRISPR-Cas	PGB10016.1	PGB10017.1	NA	NA	NA	NA	NA	NA	NA	NA	2	CAS_Class1-I-A	Non-abi	ASM257010v1	Bacillus toyonensis	Bacillus toyonensis	6433607	Scaffold	NA	NA	PGB10016.1	PGB10017.1	NA	NA	NA	NA	NA	NA	NA	NA	NA	NA	NA	NA	NA	NA	NA	NA	NA	NA	1
GCA_036209375.1	CRISPR-Cas	MED0951234.1	MED0951235.1	NA	NA	NA	NA	NA	NA	NA	NA	2	CAS_Class1-I-A	Non-abi	ASM3620937v1	Bacillus mobilis	Bacillus mobilis	6268179	Scaffold	NA	NA	MED0951234.1	MED0951235.1	NA	NA	NA	NA	NA	NA	NA	NA	NA	NA	NA	NA	NA	NA	NA	NA	NA	NA	1
GCA_035803295.1	CRISPR-Cas	MEC0045771.1	MEC0045772.1	MEC0045774.1	NA	NA	NA	NA	NA	NA	NA	3	CAS_Class1-I-A	Non-abi	ASM3580329v1	Bacillus cereus	Bacillus cereus	6763717	Scaffold	NA	NA	MEC0045771.1	MEC0045774.1	NA	NA	NA	NA	NA	NA	NA	NA	NA	NA	NA	NA	NA	NA	NA	NA	NA	NA	1
GCA_036215825.1	CRISPR-Cas	MED2596806.1	MED2596807.1	MED2596809.1	NA	NA	NA	NA	NA	NA	NA	3	CAS_Class1-I-A	Non-abi	ASM3621582v1	Bacillus thuringiensis	Bacillus thuringiensis	6376128	Scaffold	NA	NA	MED2596806.1	MED2596809.1	NA	NA	NA	NA	NA	NA	NA	NA	NA	NA	NA	NA	NA	NA	NA	NA	NA	NA	1
GCA_035816655.1	CRISPR-Cas	MEC3147805.1	MEC3147807.1	MEC3147808.1	NA	NA	NA	NA	NA	NA	NA	3	CAS_Class1-I-A	Non-abi	ASM3581665v1	Bacillus thuringiensis	Bacillus thuringiensis	7080085	Scaffold	NA	NA	MEC3147805.1	MEC3147808.1	NA	NA	NA	NA	NA	NA	NA	NA	NA	NA	NA	NA	NA	NA	NA	NA	NA	NA	1
GCA_029709815.1	CRISPR-Cas	HDR7922686.1	HDR7922687.1	NA	NA	NA	NA	NA	NA	NA	NA	2	CAS_Class1-I-A	Non-abi	PDT001182151.1	Bacillus paranthracis	Bacillus paranthracis	6154806	Contig	NA	NA	HDR7922686.1	HDR7922687.1	NA	NA	NA	NA	NA	NA	NA	NA	NA	NA	NA	NA	NA	NA	NA	NA	NA	NA	1
GCA_035817015.1	CRISPR-Cas	MEC3324274.1	MEC3324275.1	MEC3324277.1	NA	NA	NA	NA	NA	NA	NA	3	CAS_Class1-I-A	Non-abi	ASM3581701v1	Bacillus thuringiensis	Bacillus thuringiensis	6895585	Scaffold	NA	NA	MEC3324274.1	MEC3324277.1	NA	NA	NA	NA	NA	NA	NA	NA	NA	NA	NA	NA	NA	NA	NA	NA	NA	NA	1
GCA_001583935.1	CRISPR-Cas	KXY51426.1	KXY51427.1	NA	NA	NA	NA	NA	NA	NA	NA	2	CAS_Class1-I-A	Non-abi	ASM158393v1	Bacillus cereus	Bacillus cereus	6864976	Contig	NA	NA	KXY51426.1	KXY51427.1	NA	NA	NA	NA	NA	NA	NA	NA	NA	NA	NA	NA	NA	NA	NA	NA	NA	NA	1
GCA_035816455.1	CRISPR-Cas	MEC3117906.1	MEC3117908.1	MEC3117909.1	NA	NA	NA	NA	NA	NA	NA	3	CAS_Class1-I-A	Non-abi	ASM3581645v1	Bacillus thuringiensis	Bacillus thuringiensis	7147960	Scaffold	NA	NA	MEC3117906.1	MEC3117909.1	NA	NA	NA	NA	NA	NA	NA	NA	NA	NA	NA	NA	NA	NA	NA	NA	NA	NA	1
GCF_007671965.1	CRISPR-Cas	WP_144537235.1	WP_144537237.1	NA	NA	NA	NA	NA	NA	NA	NA	2	CAS_Class1-I-A	Non-abi	ASM767196v1	Bacillus thuringiensis	Bacillus thuringiensis	5999302	Scaffold	NA	NA	WP_144537235.1	WP_144537237.1	NA	NA	NA	NA	NA	NA	NA	NA	NA	NA	NA	NA	NA	NA	NA	NA	NA	NA	1
GCA_036215585.1	CRISPR-Cas	MED2607978.1	MED2607980.1	MED2607981.1	NA	NA	NA	NA	NA	NA	NA	3	CAS_Class1-I-A	Non-abi	ASM3621558v1	Bacillus thuringiensis	Bacillus thuringiensis	6673146	Scaffold	NA	NA	MED2607978.1	MED2607981.1	NA	NA	NA	NA	NA	NA	NA	NA	NA	NA	NA	NA	NA	NA	NA	NA	NA	NA	1
GCA_000161495.1	CRISPR-Cas	EEM24974.1	EEM24975.1	EEM24977.1	NA	NA	NA	NA	NA	NA	NA	3	CAS_Class1-I-A	Non-abi	ASM16149v1	Bacillus thuringiensis Bt407	Bacillus thuringiensis	6026843	Chromosome	NA	NA	EEM24974.1	EEM24977.1	NA	NA	NA	NA	NA	NA	NA	NA	NA	NA	NA	NA	NA	NA	NA	NA	NA	NA	1
GCA_002561195.1	CRISPR-Cas	PEZ74981.1	PEZ74982.1	NA	NA	NA	NA	NA	NA	NA	NA	2	CAS_Class1-I-A	Non-abi	ASM256119v1	Bacillus anthracis	Bacillus anthracis	5595382	Scaffold	NA	NA	PEZ74981.1	PEZ74982.1	NA	NA	NA	NA	NA	NA	NA	NA	NA	NA	NA	NA	NA	NA	NA	NA	NA	NA	1
GCA_035817255.1	CRISPR-Cas	MEC3343047.1	MEC3343048.1	MEC3343050.1	NA	NA	NA	NA	NA	NA	NA	3	CAS_Class1-I-A	Non-abi	ASM3581725v1	Bacillus thuringiensis	Bacillus thuringiensis	6782273	Scaffold	NA	NA	MEC3343047.1	MEC3343050.1	NA	NA	NA	NA	NA	NA	NA	NA	NA	NA	NA	NA	NA	NA	NA	NA	NA	NA	1
GCA_035817585.1	CRISPR-Cas	MEC3549140.1	MEC3549142.1	MEC3549143.1	NA	NA	NA	NA	NA	NA	NA	3	CAS_Class1-I-A	Non-abi	ASM3581758v1	Bacillus thuringiensis	Bacillus thuringiensis	6836406	Scaffold	NA	NA	MEC3549140.1	MEC3549143.1	NA	NA	NA	NA	NA	NA	NA	NA	NA	NA	NA	NA	NA	NA	NA	NA	NA	NA	1
GCA_002585595.1	CRISPR-Cas	PGW13412.1	PGW13413.1	NA	NA	NA	NA	NA	NA	NA	NA	2	CAS_Class1-I-A	Non-abi	ASM258559v1	Bacillus cereus	Bacillus cereus	6030816	Scaffold	NA	NA	PGW13412.1	PGW13413.1	NA	NA	NA	NA	NA	NA	NA	NA	NA	NA	NA	NA	NA	NA	NA	NA	NA	NA	1
GCA_000387405.2	CRISPR-Cas	ERI00817.1	ERI00818.1	ERI00820.1	NA	NA	NA	NA	NA	NA	NA	3	CAS_Class1-I-A	Non-abi	bt_cbt_v2.0	Bacillus thuringiensis T01-328	Bacillus thuringiensis	7089686	Scaffold	NA	NA	ERI00817.1	ERI00820.1	NA	NA	NA	NA	NA	NA	NA	NA	NA	NA	NA	NA	NA	NA	NA	NA	NA	NA	1
GCA_002561335.1	CRISPR-Cas	PFA29765.1	PFA29766.1	NA	NA	NA	NA	NA	NA	NA	NA	2	CAS_Class1-I-A	Non-abi	ASM256133v1	Bacillus thuringiensis	Bacillus thuringiensis	6119265	Scaffold	NA	NA	PFA29765.1	PFA29766.1	NA	NA	NA	NA	NA	NA	NA	NA	NA	NA	NA	NA	NA	NA	NA	NA	NA	NA	1
GCA_033841755.1	CRISPR-Cas	MDX5853136.1	MDX5853137.1	NA	NA	NA	NA	NA	NA	NA	NA	2	CAS_Class1-I-A	Non-abi	ASM3384175v1	Bacillus cereus group sp. BfR-BA-01363	Other	6023125	Contig	NA	NA	MDX5853136.1	MDX5853137.1	NA	NA	NA	NA	NA	NA	NA	NA	NA	NA	NA	NA	NA	NA	NA	NA	NA	NA	1
GCF_022664155.1	CRISPR-Cas	WP_242288827.1	WP_242288830.1	NA	NA	NA	NA	NA	NA	NA	NA	2	CAS_Class1-I-A	Non-abi	ASM2266415v1	Bacillus cereus group sp. BfR-BA-01318	Other	7185523	Contig	NA	NA	WP_242288827.1	WP_242288830.1	NA	NA	NA	NA	NA	NA	NA	NA	NA	NA	NA	NA	NA	NA	NA	NA	NA	NA	1
GCA_036214145.1	CRISPR-Cas	MED2053426.1	MED2053428.1	MED2053429.1	NA	NA	NA	NA	NA	NA	NA	3	CAS_Class1-I-A	Non-abi	ASM3621414v1	Bacillus thuringiensis	Bacillus thuringiensis	6825040	Scaffold	NA	NA	MED2053426.1	MED2053429.1	NA	NA	NA	NA	NA	NA	NA	NA	NA	NA	NA	NA	NA	NA	NA	NA	NA	NA	1
GCA_036851255.1	CRISPR-Cas	MEG7883038.1	MEG7883039.1	NA	NA	NA	NA	NA	NA	NA	NA	2	CAS_Class1-I-A	Non-abi	ASM3685125v1	Bacillus paranthracis	Bacillus paranthracis	5956345	Contig	NA	NA	MEG7883038.1	MEG7883039.1	NA	NA	NA	NA	NA	NA	NA	NA	NA	NA	NA	NA	NA	NA	NA	NA	NA	NA	1
GCA_033071735.1	CRISPR-Cas	MDV6355026.1	MDV6355028.1	MDV6355029.1	NA	NA	NA	NA	NA	NA	NA	3	CAS_Class1-I-A	Non-abi	ASM3307173v1	Bacillus thuringiensis	Bacillus thuringiensis	6741788	Scaffold	NA	NA	MDV6355026.1	MDV6355029.1	NA	NA	NA	NA	NA	NA	NA	NA	NA	NA	NA	NA	NA	NA	NA	NA	NA	NA	1
GCA_002567465.1	CRISPR-Cas	PFQ27782.1	PFQ27783.1	NA	NA	NA	NA	NA	NA	NA	NA	2	CAS_Class1-I-A	Non-abi	ASM256746v1	Bacillus cereus	Bacillus cereus	6369849	Scaffold	NA	NA	PFQ27782.1	PFQ27783.1	NA	NA	NA	NA	NA	NA	NA	NA	NA	NA	NA	NA	NA	NA	NA	NA	NA	NA	1
GCA_036215505.1	CRISPR-Cas	MED2526767.1	MED2526769.1	MED2526770.1	NA	NA	NA	NA	NA	NA	NA	3	CAS_Class1-I-A	Non-abi	ASM3621550v1	Bacillus thuringiensis	Bacillus thuringiensis	7046331	Scaffold	NA	NA	MED2526767.1	MED2526770.1	NA	NA	NA	NA	NA	NA	NA	NA	NA	NA	NA	NA	NA	NA	NA	NA	NA	NA	1
GCA_035817635.1	CRISPR-Cas	MEC3449299.1	MEC3449300.1	MEC3449302.1	NA	NA	NA	NA	NA	NA	NA	3	CAS_Class1-I-A	Non-abi	ASM3581763v1	Bacillus thuringiensis	Bacillus thuringiensis	7113534	Scaffold	NA	NA	MEC3449299.1	MEC3449302.1	NA	NA	NA	NA	NA	NA	NA	NA	NA	NA	NA	NA	NA	NA	NA	NA	NA	NA	1
GCA_900176975.1	CRISPR-Cas	SME49398.1	SME49413.1	NA	NA	NA	NA	NA	NA	NA	NA	2	CAS_Class1-I-A	Non-abi	Bcereus.16-00183	Bacillus cereus	Bacillus cereus	6170500	Scaffold	NA	NA	SME49398.1	SME49413.1	NA	NA	NA	NA	NA	NA	NA	NA	NA	NA	NA	NA	NA	NA	NA	NA	NA	NA	1
GCA_036215525.1	CRISPR-Cas	MED2441544.1	MED2441545.1	MED2441547.1	NA	NA	NA	NA	NA	NA	NA	3	CAS_Class1-I-A	Non-abi	ASM3621552v1	Bacillus thuringiensis	Bacillus thuringiensis	7043462	Scaffold	NA	NA	MED2441544.1	MED2441547.1	NA	NA	NA	NA	NA	NA	NA	NA	NA	NA	NA	NA	NA	NA	NA	NA	NA	NA	1
GCF_918202735.1	CRISPR-Cas	WP_283747749.1	WP_283747751.1	NA	NA	NA	NA	NA	NA	NA	NA	2	CAS_Class1-I-A	Non-abi	ISI 2824	Bacillus thuringiensis	Bacillus thuringiensis	7095036	Scaffold	NA	NA	WP_283747749.1	WP_283747751.1	NA	NA	NA	NA	NA	NA	NA	NA	NA	NA	NA	NA	NA	NA	NA	NA	NA	NA	1
GCA_036215745.1	CRISPR-Cas	MED2590964.1	MED2590966.1	MED2590967.1	NA	NA	NA	NA	NA	NA	NA	3	CAS_Class1-I-A	Non-abi	ASM3621574v1	Bacillus thuringiensis	Bacillus thuringiensis	7063635	Scaffold	NA	NA	MED2590964.1	MED2590967.1	NA	NA	NA	NA	NA	NA	NA	NA	NA	NA	NA	NA	NA	NA	NA	NA	NA	NA	1
GCA_035816595.1	CRISPR-Cas	MEC3006013.1	MEC3006015.1	MEC3006016.1	NA	NA	NA	NA	NA	NA	NA	3	CAS_Class1-I-A	Non-abi	ASM3581659v1	Bacillus thuringiensis	Bacillus thuringiensis	6608804	Scaffold	NA	NA	MEC3006013.1	MEC3006016.1	NA	NA	NA	NA	NA	NA	NA	NA	NA	NA	NA	NA	NA	NA	NA	NA	NA	NA	1
GCA_002558845.1	CRISPR-Cas	PES55367.1	PES55368.1	NA	NA	NA	NA	NA	NA	NA	NA	2	CAS_Class1-I-A	Non-abi	ASM255884v1	Bacillus cereus	Bacillus cereus	6227072	Scaffold	NA	NA	PES55367.1	PES55368.1	NA	NA	NA	NA	NA	NA	NA	NA	NA	NA	NA	NA	NA	NA	NA	NA	NA	NA	1
GCA_035817695.1	CRISPR-Cas	MEC3517838.1	MEC3517839.1	MEC3517841.1	NA	NA	NA	NA	NA	NA	NA	3	CAS_Class1-I-A	Non-abi	ASM3581769v1	Bacillus thuringiensis	Bacillus thuringiensis	6845497	Scaffold	NA	NA	MEC3517838.1	MEC3517841.1	NA	NA	NA	NA	NA	NA	NA	NA	NA	NA	NA	NA	NA	NA	NA	NA	NA	NA	1
GCA_036215325.1	CRISPR-Cas	MED2508766.1	MED2508767.1	MED2508769.1	NA	NA	NA	NA	NA	NA	NA	3	CAS_Class1-I-A	Non-abi	ASM3621532v1	Bacillus thuringiensis	Bacillus thuringiensis	6714916	Scaffold	NA	NA	MED2508766.1	MED2508769.1	NA	NA	NA	NA	NA	NA	NA	NA	NA	NA	NA	NA	NA	NA	NA	NA	NA	NA	1
GCF_022664115.1	CRISPR-Cas	WP_242288827.1	WP_242288830.1	NA	NA	NA	NA	NA	NA	NA	NA	2	CAS_Class1-I-A	Non-abi	ASM2266411v1	Bacillus cereus group sp. BfR-BA-01319	Other	6719413	Contig	NA	NA	WP_242288827.1	WP_242288830.1	NA	NA	NA	NA	NA	NA	NA	NA	NA	NA	NA	NA	NA	NA	NA	NA	NA	NA	1
GCA_036215465.1	CRISPR-Cas	MED2482409.1	MED2482411.1	MED2482412.1	NA	NA	NA	NA	NA	NA	NA	3	CAS_Class1-I-A	Non-abi	ASM3621546v1	Bacillus thuringiensis	Bacillus thuringiensis	6793910	Scaffold	NA	NA	MED2482409.1	MED2482412.1	NA	NA	NA	NA	NA	NA	NA	NA	NA	NA	NA	NA	NA	NA	NA	NA	NA	NA	1
GCA_036326085.1	CRISPR-Cas	MEE2004437.1	MEE2004438.1	MEE2004440.1	NA	NA	NA	NA	NA	NA	NA	3	CAS_Class1-I-A	Non-abi	ASM3632608v1	Bacillus thuringiensis	Bacillus thuringiensis	6812901	Scaffold	NA	NA	MEE2004437.1	MEE2004440.1	NA	NA	NA	NA	NA	NA	NA	NA	NA	NA	NA	NA	NA	NA	NA	NA	NA	NA	1
GCF_022664135.1	CRISPR-Cas	WP_242306113.1	WP_242306116.1	WP_242306117.1	NA	NA	NA	NA	NA	NA	NA	3	CAS_Class1-I-A	Non-abi	ASM2266413v1	Bacillus cereus group sp. BfR-BA-01317	Other	7056482	Contig	NA	NA	WP_242306113.1	WP_242306117.1	NA	NA	NA	NA	NA	NA	NA	NA	NA	NA	NA	NA	NA	NA	NA	NA	NA	NA	1
GCA_033841565.1	CRISPR-Cas	MDX5808819.1	MDX5808820.1	NA	NA	NA	NA	NA	NA	NA	NA	2	CAS_Class1-I-A	Non-abi	ASM3384156v1	Bacillus cereus group sp. BfR-BA-02730	Other	6084816	Contig	NA	NA	MDX5808819.1	MDX5808820.1	NA	NA	NA	NA	NA	NA	NA	NA	NA	NA	NA	NA	NA	NA	NA	NA	NA	NA	1
GCA_036214125.1	CRISPR-Cas	MED2025540.1	MED2025542.1	MED2025543.1	NA	NA	NA	NA	NA	NA	NA	3	CAS_Class1-I-A	Non-abi	ASM3621412v1	Bacillus thuringiensis	Bacillus thuringiensis	6815798	Scaffold	NA	NA	MED2025540.1	MED2025543.1	NA	NA	NA	NA	NA	NA	NA	NA	NA	NA	NA	NA	NA	NA	NA	NA	NA	NA	1
GCA_035817175.1	CRISPR-Cas	MEC3270576.1	MEC3270577.1	NA	NA	NA	NA	NA	NA	NA	NA	2	CAS_Class1-I-A	Non-abi	ASM3581717v1	Bacillus thuringiensis	Bacillus thuringiensis	6646548	Scaffold	NA	NA	MEC3270576.1	MEC3270577.1	NA	NA	NA	NA	NA	NA	NA	NA	NA	NA	NA	NA	NA	NA	NA	NA	NA	NA	1
GCA_035816695.1	CRISPR-Cas	MEC3053027.1	MEC3053028.1	MEC3053030.1	NA	NA	NA	NA	NA	NA	NA	3	CAS_Class1-I-A	Non-abi	ASM3581669v1	Bacillus cereus	Bacillus cereus	6795234	Scaffold	NA	NA	MEC3053027.1	MEC3053030.1	NA	NA	NA	NA	NA	NA	NA	NA	NA	NA	NA	NA	NA	NA	NA	NA	NA	NA	1
GCA_017165575.1	CRISPR-Cas	MBN6707598.1	MBN6707599.1	MBN6707601.1	NA	NA	NA	NA	NA	NA	NA	3	CAS_Class1-I-A	Non-abi	ASM1716557v1	Bacillus thuringiensis	Bacillus thuringiensis	6781297	Scaffold	NA	NA	MBN6707598.1	MBN6707601.1	NA	NA	NA	NA	NA	NA	NA	NA	NA	NA	NA	NA	NA	NA	NA	NA	NA	NA	1
GCA_035816715.1	CRISPR-Cas	MEC3067868.1	MEC3067870.1	MEC3067871.1	NA	NA	NA	NA	NA	NA	NA	3	CAS_Class1-I-A	Non-abi	ASM3581671v1	Bacillus cereus	Bacillus cereus	6945828	Scaffold	NA	NA	MEC3067868.1	MEC3067871.1	NA	NA	NA	NA	NA	NA	NA	NA	NA	NA	NA	NA	NA	NA	NA	NA	NA	NA	1
GCA_029537665.1	CRISPR-Cas	MDG1589814.1	MDG1589815.1	MDG1589816.1	NA	NA	NA	NA	NA	NA	NA	3	CAS_Class1-I-A	Non-abi	ASM2953766v1	Bacillus cereus	Bacillus cereus	6103480	Contig	NA	NA	MDG1589814.1	MDG1589816.1	NA	NA	NA	NA	NA	NA	NA	NA	NA	NA	NA	NA	NA	NA	NA	NA	NA	NA	1
GCA_025518105.1	CRISPR-Cas	MCU5280420.1	MCU5280421.1	NA	NA	NA	NA	NA	NA	NA	NA	2	CAS_Class1-I-A	Non-abi	ASM2551810v1	Bacillus cereus	Bacillus cereus	6365413	Scaffold	NA	NA	MCU5280420.1	MCU5280421.1	NA	NA	NA	NA	NA	NA	NA	NA	NA	NA	NA	NA	NA	NA	NA	NA	NA	NA	1
GCA_036214085.1	CRISPR-Cas	MED2098742.1	MED2098743.1	MED2098745.1	NA	NA	NA	NA	NA	NA	NA	3	CAS_Class1-I-A	Non-abi	ASM3621408v1	Bacillus thuringiensis	Bacillus thuringiensis	6961994	Scaffold	NA	NA	MED2098742.1	MED2098745.1	NA	NA	NA	NA	NA	NA	NA	NA	NA	NA	NA	NA	NA	NA	NA	NA	NA	NA	1
GCA_002561465.1	CRISPR-Cas	PFB08187.1	PFB08188.1	NA	NA	NA	NA	NA	NA	NA	NA	2	CAS_Class1-I-A	Non-abi	ASM256146v1	Bacillus thuringiensis	Bacillus thuringiensis	6425100	Scaffold	NA	NA	PFB08187.1	PFB08188.1	NA	NA	NA	NA	NA	NA	NA	NA	NA	NA	NA	NA	NA	NA	NA	NA	NA	NA	1
GCA_035815275.1	CRISPR-Cas	MEC2682479.1	MEC2682481.1	MEC2682482.1	NA	NA	NA	NA	NA	NA	NA	3	CAS_Class1-I-A	Non-abi	ASM3581527v1	Bacillus thuringiensis	Bacillus thuringiensis	7128696	Scaffold	NA	NA	MEC2682479.1	MEC2682482.1	NA	NA	NA	NA	NA	NA	NA	NA	NA	NA	NA	NA	NA	NA	NA	NA	NA	NA	1
GCA_036215425.1	CRISPR-Cas	MED2454074.1	MED2454076.1	MED2454077.1	NA	NA	NA	NA	NA	NA	NA	3	CAS_Class1-I-A	Non-abi	ASM3621542v1	Bacillus thuringiensis	Bacillus thuringiensis	6862186	Scaffold	NA	NA	MED2454074.1	MED2454077.1	NA	NA	NA	NA	NA	NA	NA	NA	NA	NA	NA	NA	NA	NA	NA	NA	NA	NA	1
GCA_030464745.1	CRISPR-Cas	MDN7078571.1	MDN7078573.1	MDN7078574.1	NA	NA	NA	NA	NA	NA	NA	3	CAS_Class1-I-A	Non-abi	ASM3046474v1	Bacillus thuringiensis	Bacillus thuringiensis	6767950	Scaffold	NA	NA	MDN7078571.1	MDN7078574.1	NA	NA	NA	NA	NA	NA	NA	NA	NA	NA	NA	NA	NA	NA	NA	NA	NA	NA	1
GCA_030984735.1	CRISPR-Cas	MDQ7256081.1	MDQ7256082.1	MDQ7256084.1	NA	NA	NA	NA	NA	NA	NA	3	CAS_Class1-I-A	Non-abi	ASM3098473v1	Bacillus thuringiensis	Bacillus thuringiensis	6739589	Scaffold	NA	NA	MDQ7256081.1	MDQ7256084.1	NA	NA	NA	NA	NA	NA	NA	NA	NA	NA	NA	NA	NA	NA	NA	NA	NA	NA	1
GCF_022663475.1	CRISPR-Cas	WP_242298468.1	WP_242298470.1	NA	NA	NA	NA	NA	NA	NA	NA	2	CAS_Class1-I-A	Non-abi	ASM2266347v1	Bacillus cereus group sp. BfR-BA-01382	Other	6372282	Contig	NA	NA	WP_242298468.1	WP_242298470.1	NA	NA	NA	NA	NA	NA	NA	NA	NA	NA	NA	NA	NA	NA	NA	NA	NA	NA	1
GCA_000306745.1	CRISPR-Cas	AFV22002.1	AFV22004.1	AFV22005.1	NA	NA	NA	NA	NA	NA	NA	3	CAS_Class1-I-A	Non-abi	ASM30674v1	Bacillus thuringiensis Bt407	Bacillus thuringiensis	6134344	Complete Genome	NA	NA	AFV22002.1	AFV22005.1	NA	NA	NA	NA	NA	NA	NA	NA	NA	NA	NA	NA	NA	NA	NA	NA	NA	NA	1
GCF_022663955.1	CRISPR-Cas	WP_242248086.1	WP_242248087.1	NA	NA	NA	NA	NA	NA	NA	NA	2	CAS_Class1-I-A	Non-abi	ASM2266395v1	Bacillus cereus group sp. BfR-BA-01328	Other	6017463	Contig	NA	NA	WP_242248086.1	WP_242248087.1	NA	NA	NA	NA	NA	NA	NA	NA	NA	NA	NA	NA	NA	NA	NA	NA	NA	NA	1
GCA_035816675.1	CRISPR-Cas	MEC3093417.1	MEC3093418.1	MEC3093420.1	NA	NA	NA	NA	NA	NA	NA	3	CAS_Class1-I-A	Non-abi	ASM3581667v1	Bacillus cereus	Bacillus cereus	6786921	Scaffold	NA	NA	MEC3093417.1	MEC3093420.1	NA	NA	NA	NA	NA	NA	NA	NA	NA	NA	NA	NA	NA	NA	NA	NA	NA	NA	1
GCA_002563225.1	CRISPR-Cas	PFF51858.1	PFF51859.1	NA	NA	NA	NA	NA	NA	NA	NA	2	CAS_Class1-I-A	Non-abi	ASM256322v1	Bacillus cereus	Bacillus cereus	6475450	Scaffold	NA	NA	PFF51858.1	PFF51859.1	NA	NA	NA	NA	NA	NA	NA	NA	NA	NA	NA	NA	NA	NA	NA	NA	NA	NA	1
GCA_002560955.1	CRISPR-Cas	PEY89400.1	PEY89401.1	PEY89402.1	PEY89403.1	PEY89404.1	PEY89405.1	NA	NA	NA	NA	6	CAS_Class1-I-B	Non-abi	ASM256095v1	Bacillus cereus	Bacillus cereus	5904115	Scaffold	NA	NA	PEY89400.1	PEY89405.1	NA	NA	NA	NA	NA	NA	NA	NA	NA	NA	NA	NA	NA	NA	NA	NA	NA	NA	1
GCA_002550835.1	CRISPR-Cas	PDZ93975.1	PDZ93976.1	PDZ93977.1	NA	NA	NA	NA	NA	NA	NA	3	CAS_Class1-I-B	Non-abi	ASM255083v1	Bacillus cereus	Bacillus cereus	6877304	Scaffold	NA	NA	PDZ93975.1	PDZ93977.1	NA	NA	NA	NA	NA	NA	NA	NA	NA	NA	NA	NA	NA	NA	NA	NA	NA	NA	1
GCF_022663595.1	CRISPR-Cas	WP_012094486.1	WP_012094490.1	WP_012094491.1	WP_012094493.1	NA	NA	NA	NA	NA	NA	4	CAS_Class1-I-B	Non-abi	ASM2266359v1	Bacillus cereus group sp. BfR-BA-01360	Other	4187838	Contig	NA	NA	WP_012094486.1	WP_012094493.1	NA	NA	NA	NA	NA	NA	NA	NA	NA	NA	NA	NA	NA	NA	NA	NA	NA	NA	1
GCA_002565115.1	CRISPR-Cas	PFN49329.1	PFN49330.1	PFN49331.1	PFN49332.1	PFN49333.1	PFN49334.1	PFN49335.1	NA	NA	NA	7	CAS_Class1-I-B	Non-abi	ASM256511v1	Bacillus cereus	Bacillus cereus	5889787	Scaffold	NA	NA	PFN49329.1	PFN49335.1	NA	NA	NA	NA	NA	NA	NA	NA	NA	NA	NA	NA	NA	NA	NA	NA	NA	NA	1
GCA_002562265.1	CRISPR-Cas	PEW35530.1	PEW35531.1	PEW35532.1	PEW35533.1	PEW35534.1	PEW35535.1	NA	NA	NA	NA	6	CAS_Class1-I-B	Non-abi	ASM256226v1	Bacillus cereus	Bacillus cereus	5895485	Scaffold	NA	NA	PEW35530.1	PEW35535.1	NA	NA	NA	NA	NA	NA	NA	NA	NA	NA	NA	NA	NA	NA	NA	NA	NA	NA	1
GCF_022663595.1	CRISPR-Cas	WP_087098806.1	WP_087098808.1	WP_087098810.1	NA	NA	NA	NA	NA	NA	NA	3	CAS_Class1-I-B	Non-abi	ASM2266359v1	Bacillus cereus group sp. BfR-BA-01360	Other	4187838	Contig	NA	NA	WP_087098806.1	WP_087098810.1	NA	NA	NA	NA	NA	NA	NA	NA	NA	NA	NA	NA	NA	NA	NA	NA	NA	NA	1
GCA_002577455.1	CRISPR-Cas	PGT22623.1	PGT22624.1	PGT22625.1	PGT22626.1	PGT22627.1	PGT22628.1	NA	NA	NA	NA	6	CAS_Class1-I-B	Non-abi	ASM257745v1	Bacillus cereus	Bacillus cereus	5996796	Scaffold	NA	NA	PGT22623.1	PGT22628.1	NA	NA	NA	NA	NA	NA	NA	NA	NA	NA	NA	NA	NA	NA	NA	NA	NA	NA	1
GCA_900094915.1	CRISPR-Cas	SCN37325.1	SCN37326.1	SCN37329.1	SCN37331.1	SCN37337.1	SCN37344.1	SCN37348.1	SCN37353.1	SCN37359.1	NA	9	CAS_Class1-I-B	Non-abi	ASM90009491v1	Bacillus cytotoxicus	Bacillus cytotoxicus	4201289	Scaffold	NA	NA	SCN37325.1	SCN37359.1	NA	NA	NA	NA	NA	NA	NA	NA	NA	NA	NA	NA	NA	NA	NA	NA	NA	NA	1
GCA_002146545.1	CRISPR-Cas	OTX25272.1	OTX25273.1	OTX25274.1	OTX25275.1	OTX25276.1	OTX25277.1	OTX25278.1	NA	NA	NA	7	CAS_Class1-I-B	Non-abi	ASM214654v1	Bacillus thuringiensis serovar japonensis	Bacillus thuringiensis	6217009	Scaffold	NA	NA	OTX25272.1	OTX25278.1	NA	NA	NA	NA	NA	NA	NA	NA	NA	NA	NA	NA	NA	NA	NA	NA	NA	NA	1
GCA_002146905.1	CRISPR-Cas	OTY74267.1	OTY74268.1	OTY74269.1	NA	NA	NA	NA	NA	NA	NA	3	CAS_Class1-I-B	Non-abi	ASM214690v1	Bacillus thuringiensis serovar vazensis	Bacillus thuringiensis	6085869	Contig	NA	NA	OTY74267.1	OTY74269.1	NA	NA	NA	NA	NA	NA	NA	NA	NA	NA	NA	NA	NA	NA	NA	NA	NA	NA	1
GCF_022662635.1	CRISPR-Cas	WP_048722938.1	WP_048722942.1	WP_048722944.1	WP_048722946.1	NA	NA	NA	NA	NA	NA	4	CAS_Class1-I-B	Non-abi	ASM2266263v1	Bacillus cereus group sp. BfR-BA-01522	Other	4134432	Contig	NA	NA	WP_048722938.1	WP_048722946.1	NA	NA	NA	NA	NA	NA	NA	NA	NA	NA	NA	NA	NA	NA	NA	NA	NA	NA	1
GCA_002551005.1	CRISPR-Cas	PEA54854.1	PEA54855.1	NA	NA	NA	NA	NA	NA	NA	NA	2	CAS_Class1-I-B	Non-abi	ASM255100v1	Bacillus pseudomycoides	Bacillus pseudomycoides	4687467	Scaffold	NA	NA	PEA54854.1	PEA54855.1	NA	NA	NA	NA	NA	NA	NA	NA	NA	NA	NA	NA	NA	NA	NA	NA	NA	NA	1
GCF_019389875.1	CRISPR-Cas	WP_219375410.1	WP_219375411.1	WP_219375412.1	NA	NA	NA	NA	NA	NA	NA	3	CAS_Class1-I-B	Non-abi	ASM1938987v1	Bacillus mycoides	Bacillus mycoides	6275957	Contig	NA	NA	WP_219375410.1	WP_219375412.1	NA	NA	NA	NA	NA	NA	NA	NA	NA	NA	NA	NA	NA	NA	NA	NA	NA	NA	1
GCA_027625975.1	CRISPR-Cas	WBO70370.1	WBO70371.1	WBO70372.1	WBO70373.1	WBO70374.1	WBO70375.1	WBO70376.1	NA	NA	NA	7	CAS_Class1-I-B	Non-abi	ASM2762597v1	Bacillus cereus	Bacillus cereus	6220761	Complete Genome	NA	NA	WBO70370.1	WBO70376.1	NA	NA	NA	NA	NA	NA	NA	NA	NA	NA	NA	NA	NA	NA	NA	NA	NA	NA	1
GCF_002911785.1	CRISPR-Cas	WP_103622980.1	WP_103622981.1	WP_103622982.1	NA	NA	NA	NA	NA	NA	NA	3	CAS_Class1-I-B	Non-abi	ASM291178v1	Bacillus thuringiensis serovar japonensis	Bacillus thuringiensis	6319882	Scaffold	NA	NA	WP_103622980.1	WP_103622982.1	NA	NA	NA	NA	NA	NA	NA	NA	NA	NA	NA	NA	NA	NA	NA	NA	NA	NA	1
GCA_002576955.1	CRISPR-Cas	PGQ95557.1	PGQ95558.1	PGQ95559.1	PGQ95560.1	PGQ95561.1	PGQ95562.1	PGQ95563.1	NA	NA	NA	7	CAS_Class1-I-B	Non-abi	ASM257695v1	Bacillus cereus	Bacillus cereus	6028976	Contig	NA	NA	PGQ95557.1	PGQ95563.1	NA	NA	NA	NA	NA	NA	NA	NA	NA	NA	NA	NA	NA	NA	NA	NA	NA	NA	1
GCA_002567675.1	CRISPR-Cas	PFQ89924.1	PFQ89925.1	PFQ89926.1	PFQ89927.1	PFQ89928.1	PFQ89929.1	NA	NA	NA	NA	6	CAS_Class1-I-B	Non-abi	ASM256767v1	Bacillus cereus	Bacillus cereus	5980966	Scaffold	NA	NA	PFQ89924.1	PFQ89929.1	NA	NA	NA	NA	NA	NA	NA	NA	NA	NA	NA	NA	NA	NA	NA	NA	NA	NA	1
GCA_002574265.1	CRISPR-Cas	PGK37451.1	PGK37452.1	PGK37453.1	PGK37454.1	PGK37455.1	PGK37456.1	PGK37457.1	NA	NA	NA	7	CAS_Class1-I-B	Non-abi	ASM257426v1	Bacillus thuringiensis	Bacillus thuringiensis	6153608	Scaffold	NA	NA	PGK37451.1	PGK37457.1	NA	NA	NA	NA	NA	NA	NA	NA	NA	NA	NA	NA	NA	NA	NA	NA	NA	NA	1
GCA_002564865.1	CRISPR-Cas	PFL51293.1	PFL51294.1	PFL51295.1	PFL51296.1	PFL51297.1	PFL51298.1	NA	NA	NA	NA	6	CAS_Class1-I-B	Non-abi	ASM256486v1	Bacillus cereus	Bacillus cereus	5908378	Scaffold	NA	NA	PFL51293.1	PFL51298.1	NA	NA	NA	NA	NA	NA	NA	NA	NA	NA	NA	NA	NA	NA	NA	NA	NA	NA	1
GCA_002551005.1	CRISPR-Cas	PEA54782.1	PEA54783.1	PEA54784.1	PEA54785.1	PEA54786.1	PEA54787.1	NA	NA	NA	NA	6	CAS_Class1-I-B	Non-abi	ASM255100v1	Bacillus pseudomycoides	Bacillus pseudomycoides	4687467	Scaffold	NA	NA	PEA54782.1	PEA54787.1	NA	NA	NA	NA	NA	NA	NA	NA	NA	NA	NA	NA	NA	NA	NA	NA	NA	NA	1
GCA_002571855.1	CRISPR-Cas	PGE49691.1	PGE49692.1	PGE49693.1	PGE49694.1	PGE49695.1	PGE49696.1	NA	NA	NA	NA	6	CAS_Class1-I-B	Non-abi	ASM257185v1	Bacillus cereus	Bacillus cereus	6058254	Scaffold	NA	NA	PGE49691.1	PGE49696.1	NA	NA	NA	NA	NA	NA	NA	NA	NA	NA	NA	NA	NA	NA	NA	NA	NA	NA	1
GCA_003626955.1	CRISPR-Cas	AYF84845.1	AYF84846.1	AYF84847.1	NA	NA	NA	NA	NA	NA	NA	3	CAS_Class1-I-B	Non-abi	ASM362695v1	Bacillus thuringiensis	Bacillus thuringiensis	6303380	Complete Genome	NA	NA	AYF84845.1	AYF84847.1	NA	NA	NA	NA	NA	NA	NA	NA	NA	NA	NA	NA	NA	NA	NA	NA	NA	NA	1
GCA_003054785.2	CRISPR-Cas	QFQ28992.1	QFQ28993.1	QFQ28994.1	NA	NA	NA	NA	NA	NA	NA	3	CAS_Class1-I-B	Non-abi	ASM305478v2	Bacillus thuringiensis	Bacillus thuringiensis	6133281	Complete Genome	NA	NA	QFQ28992.1	QFQ28994.1	NA	NA	NA	NA	NA	NA	NA	NA	NA	NA	NA	NA	NA	NA	NA	NA	NA	NA	1
GCA_002569875.1	CRISPR-Cas	PGA50867.1	PGA50868.1	NA	NA	NA	NA	NA	NA	NA	NA	2	CAS_Class1-I-B	Non-abi	ASM256987v1	Bacillus pseudomycoides	Bacillus pseudomycoides	5550496	Scaffold	NA	NA	PGA50867.1	PGA50868.1	NA	NA	NA	NA	NA	NA	NA	NA	NA	NA	NA	NA	NA	NA	NA	NA	NA	NA	1
GCA_002552015.1	CRISPR-Cas	PEC02075.1	PEC02076.1	PEC02077.1	PEC02078.1	PEC02079.1	PEC02080.1	NA	NA	NA	NA	6	CAS_Class1-I-B	Non-abi	ASM255201v1	Bacillus cereus	Bacillus cereus	5912203	Scaffold	NA	NA	PEC02075.1	PEC02080.1	NA	NA	NA	NA	NA	NA	NA	NA	NA	NA	NA	NA	NA	NA	NA	NA	NA	NA	1
GCA_002576345.1	CRISPR-Cas	PGR35758.1	PGR35759.1	PGR35760.1	PGR35761.1	PGR35762.1	PGR35763.1	NA	NA	NA	NA	6	CAS_Class1-I-B	Non-abi	ASM257634v1	Bacillus cereus	Bacillus cereus	5900611	Scaffold	NA	NA	PGR35758.1	PGR35763.1	NA	NA	NA	NA	NA	NA	NA	NA	NA	NA	NA	NA	NA	NA	NA	NA	NA	NA	1
GCF_003408695.1	CRISPR-Cas	WP_095022099.1	WP_095022100.1	WP_095022101.1	NA	NA	NA	NA	NA	NA	NA	3	CAS_Class1-I-B	Non-abi	ASM340869v1	Bacillus thuringiensis	Bacillus thuringiensis	6420976	Scaffold	NA	NA	WP_095022099.1	WP_095022101.1	NA	NA	NA	NA	NA	NA	NA	NA	NA	NA	NA	NA	NA	NA	NA	NA	NA	NA	1
GCA_002146825.1	CRISPR-Cas	OTY48274.1	OTY48275.1	NA	NA	NA	NA	NA	NA	NA	NA	2	CAS_Class1-I-B	Non-abi	ASM214682v1	Bacillus thuringiensis serovar pingluonsis	Bacillus thuringiensis	6382804	Contig	NA	NA	OTY48274.1	OTY48275.1	NA	NA	NA	NA	NA	NA	NA	NA	NA	NA	NA	NA	NA	NA	NA	NA	NA	NA	1
GCA_002563225.1	CRISPR-Cas	PFF45234.1	PFF45235.1	PFF45236.1	PFF45237.1	PFF45238.1	PFF45239.1	NA	NA	NA	NA	6	CAS_Class1-I-B	Non-abi	ASM256322v1	Bacillus cereus	Bacillus cereus	6475450	Scaffold	NA	NA	PFF45234.1	PFF45239.1	NA	NA	NA	NA	NA	NA	NA	NA	NA	NA	NA	NA	NA	NA	NA	NA	NA	NA	1
GCA_002146445.1	CRISPR-Cas	OTW84704.1	OTW84705.1	OTW84706.1	OTW84707.1	OTW84708.1	OTW84709.1	OTW84710.1	NA	NA	NA	7	CAS_Class1-I-B	Non-abi	ASM214644v1	Bacillus thuringiensis serovar jinghongiensis	Bacillus thuringiensis	6234285	Scaffold	NA	NA	OTW84704.1	OTW84710.1	NA	NA	NA	NA	NA	NA	NA	NA	NA	NA	NA	NA	NA	NA	NA	NA	NA	NA	1
GCA_002585785.1	CRISPR-Cas	PGX59893.1	PGX59894.1	PGX59895.1	PGX59896.1	PGX59897.1	PGX59898.1	NA	NA	NA	NA	6	CAS_Class1-I-B	Non-abi	ASM258578v1	Bacillus cereus	Bacillus cereus	5869537	Scaffold	NA	NA	PGX59893.1	PGX59898.1	NA	NA	NA	NA	NA	NA	NA	NA	NA	NA	NA	NA	NA	NA	NA	NA	NA	NA	1
GCA_002576275.1	CRISPR-Cas	PGR10727.1	PGR10728.1	PGR10729.1	PGR10730.1	PGR10731.1	PGR10732.1	NA	NA	NA	NA	6	CAS_Class1-I-B	Non-abi	ASM257627v1	Bacillus cereus	Bacillus cereus	5993491	Scaffold	NA	NA	PGR10727.1	PGR10732.1	NA	NA	NA	NA	NA	NA	NA	NA	NA	NA	NA	NA	NA	NA	NA	NA	NA	NA	1
GCA_002550705.1	CRISPR-Cas	PDZ78357.1	PDZ78358.1	PDZ78359.1	PDZ78360.1	PDZ78361.1	PDZ78362.1	NA	NA	NA	NA	6	CAS_Class1-I-B	Non-abi	ASM255070v1	Bacillus cereus	Bacillus cereus	5901205	Scaffold	NA	NA	PDZ78357.1	PDZ78362.1	NA	NA	NA	NA	NA	NA	NA	NA	NA	NA	NA	NA	NA	NA	NA	NA	NA	NA	1
GCA_002567465.1	CRISPR-Cas	PFQ36702.1	PFQ36703.1	PFQ36704.1	PFQ36705.1	PFQ36706.1	PFQ36707.1	NA	NA	NA	NA	6	CAS_Class1-I-B	Non-abi	ASM256746v1	Bacillus cereus	Bacillus cereus	6369849	Scaffold	NA	NA	PFQ36702.1	PFQ36707.1	NA	NA	NA	NA	NA	NA	NA	NA	NA	NA	NA	NA	NA	NA	NA	NA	NA	NA	1
GCF_035618315.1	CRISPR-Cas	WP_324656810.1	WP_324656811.1	WP_324656812.1	NA	NA	NA	NA	NA	NA	NA	3	CAS_Class1-I-B	Non-abi	ASM3561831v1	Bacillus cereus	Bacillus cereus	6633202	Contig	NA	NA	WP_324656810.1	WP_324656812.1	NA	NA	NA	NA	NA	NA	NA	NA	NA	NA	NA	NA	NA	NA	NA	NA	NA	NA	1
GCA_002562085.1	CRISPR-Cas	PEV64371.1	PEV64372.1	PEV64373.1	NA	NA	NA	NA	NA	NA	NA	3	CAS_Class1-I-C	Non-abi	ASM256208v1	Bacillus cereus	Bacillus cereus	6003279	Scaffold	NA	NA	PEV64371.1	PEV64373.1	NA	NA	NA	NA	NA	NA	NA	NA	NA	NA	NA	NA	NA	NA	NA	NA	NA	NA	1
GCA_002577005.1	CRISPR-Cas	PGR62687.1	PGR62688.1	PGR62689.1	PGR62691.1	NA	NA	NA	NA	NA	NA	4	CAS_Class1-I-C	Non-abi	ASM257700v1	Bacillus thuringiensis	Bacillus thuringiensis	5992431	Scaffold	NA	NA	PGR62687.1	PGR62691.1	NA	NA	NA	NA	NA	NA	NA	NA	NA	NA	NA	NA	NA	NA	NA	NA	NA	NA	1
GCA_002585165.1	CRISPR-Cas	PGV34392.1	PGV34393.1	PGV34394.1	PGV34395.1	PGV34396.1	PGV34397.1	NA	NA	NA	NA	6	CAS_Class1-I-C	Non-abi	ASM258516v1	Bacillus cereus	Bacillus cereus	6011995	Scaffold	NA	NA	PGV34392.1	PGV34397.1	NA	NA	NA	NA	NA	NA	NA	NA	NA	NA	NA	NA	NA	NA	NA	NA	NA	NA	1
GCA_001044855.1	CRISPR-Cas	KMP98544.1	KMP98545.1	KMP98546.1	NA	NA	NA	NA	NA	NA	NA	3	CAS_Class1-I-C	Non-abi	ASM104485v1	Bacillus cereus	Bacillus cereus	6759149	Scaffold	NA	NA	KMP98544.1	KMP98546.1	NA	NA	NA	NA	NA	NA	NA	NA	NA	NA	NA	NA	NA	NA	NA	NA	NA	NA	1
GCA_002564885.1	CRISPR-Cas	PFM15658.1	PFM15659.1	PFM15660.1	NA	NA	NA	NA	NA	NA	NA	3	CAS_Class1-I-C	Non-abi	ASM256488v1	Bacillus cereus	Bacillus cereus	6060332	Scaffold	NA	NA	PFM15658.1	PFM15660.1	NA	NA	NA	NA	NA	NA	NA	NA	NA	NA	NA	NA	NA	NA	NA	NA	NA	NA	1
GCA_002021445.1	CRISPR-Cas	OPA11604.1	OPA11605.1	NA	NA	NA	NA	NA	NA	NA	NA	2	CAS_Class1-I-C	Non-abi	ASM202144v1	Bacillus cereus	Bacillus cereus	5332404	Scaffold	NA	NA	OPA11604.1	OPA11605.1	NA	NA	NA	NA	NA	NA	NA	NA	NA	NA	NA	NA	NA	NA	NA	NA	NA	NA	1
GCA_002560175.1	CRISPR-Cas	PFC74963.1	PFC74964.1	NA	NA	NA	NA	NA	NA	NA	NA	2	CAS_Class1-I-C	Non-abi	ASM256017v1	Bacillus cereus	Bacillus cereus	5991422	Scaffold	NA	NA	PFC74963.1	PFC74964.1	NA	NA	NA	NA	NA	NA	NA	NA	NA	NA	NA	NA	NA	NA	NA	NA	NA	NA	1
GCF_022663815.1	CRISPR-Cas	WP_021728789.1	WP_021728790.1	NA	NA	NA	NA	NA	NA	NA	NA	2	CAS_Class1-I-C	Non-abi	ASM2266381v1	Bacillus cereus group sp. BfR-BA-01348	Other	6278709	Contig	NA	NA	WP_021728789.1	WP_021728790.1	NA	NA	NA	NA	NA	NA	NA	NA	NA	NA	NA	NA	NA	NA	NA	NA	NA	NA	1
GCA_036961835.1	CRISPR-Cas	MEH7270037.1	MEH7270038.1	MEH7270039.1	NA	NA	NA	NA	NA	NA	NA	3	CAS_Class1-I-C	Non-abi	ASM3696183v1	Bacillus toyonensis	Bacillus toyonensis	5090578	Scaffold	NA	NA	MEH7270037.1	MEH7270039.1	NA	NA	NA	NA	NA	NA	NA	NA	NA	NA	NA	NA	NA	NA	NA	NA	NA	NA	1
GCA_002562585.1	CRISPR-Cas	PEX30584.1	PEX30585.1	PEX30586.1	PEX30587.1	PEX30588.1	PEX30589.1	NA	NA	NA	NA	6	CAS_Class1-I-C	Non-abi	ASM256258v1	Bacillus cereus	Bacillus cereus	6019463	Scaffold	NA	NA	PEX30584.1	PEX30589.1	NA	NA	NA	NA	NA	NA	NA	NA	NA	NA	NA	NA	NA	NA	NA	NA	NA	NA	1
GCA_002147245.1	CRISPR-Cas	OTZ25225.1	OTZ25226.1	OTZ25227.1	NA	NA	NA	NA	NA	NA	NA	3	CAS_Class1-I-C	Non-abi	ASM214724v1	Bacillus thuringiensis serovar tolworthi	Bacillus thuringiensis	6819280	Contig	NA	NA	OTZ25225.1	OTZ25227.1	NA	NA	NA	NA	NA	NA	NA	NA	NA	NA	NA	NA	NA	NA	NA	NA	NA	NA	1
GCA_000290775.1	CRISPR-Cas	EJR72336.1	EJR72338.1	EJR72339.1	EJR72341.1	EJR72342.1	EJR72343.1	EJR72344.1	NA	NA	NA	7	CAS_Class1-I-C	Non-abi	Baci_cere_VD156_V1	Bacillus cereus VD156	Bacillus cereus	6421299	Scaffold	NA	NA	EJR72336.1	EJR72344.1	NA	NA	NA	NA	NA	NA	NA	NA	NA	NA	NA	NA	NA	NA	NA	NA	NA	NA	1
GCA_028356755.1	CRISPR-Cas	WCH20283.1	WCH20284.1	WCH20285.1	NA	NA	NA	NA	NA	NA	NA	3	CAS_Class1-I-C	Non-abi	ASM2835675v1	Bacillus thuringiensis	Bacillus thuringiensis	6319034	Complete Genome	NA	NA	WCH20283.1	WCH20285.1	NA	NA	NA	NA	NA	NA	NA	NA	NA	NA	NA	NA	NA	NA	NA	NA	NA	NA	1
GCA_002571245.1	CRISPR-Cas	PFV83860.1	PFV83862.1	PFV83863.1	PFV83864.1	NA	NA	NA	NA	NA	NA	4	CAS_Class1-I-C	Non-abi	ASM257124v1	Bacillus thuringiensis	Bacillus thuringiensis	6094493	Scaffold	NA	NA	PFV83860.1	PFV83864.1	NA	NA	NA	NA	NA	NA	NA	NA	NA	NA	NA	NA	NA	NA	NA	NA	NA	NA	1
GCA_002559985.1	CRISPR-Cas	PFC23664.1	PFC23665.1	PFC23666.1	NA	NA	NA	NA	NA	NA	NA	3	CAS_Class1-I-C	Non-abi	ASM255998v1	Bacillus cereus	Bacillus cereus	6092215	Scaffold	NA	NA	PFC23664.1	PFC23666.1	NA	NA	NA	NA	NA	NA	NA	NA	NA	NA	NA	NA	NA	NA	NA	NA	NA	NA	1
GCA_001595725.1	CRISPR-Cas	AMR06189.1	AMR06190.1	AMR06191.1	AMR06192.1	AMR06193.1	AMR06194.1	NA	NA	NA	NA	6	CAS_Class1-I-C	Non-abi	ASM159572v1	Bacillus thuringiensis	Bacillus thuringiensis	6390500	Complete Genome	NA	NA	AMR06189.1	AMR06194.1	NA	NA	NA	NA	NA	NA	NA	NA	NA	NA	NA	NA	NA	NA	NA	NA	NA	NA	1
GCA_003312445.1	CRISPR-Cas	RBN53494.1	RBN53495.1	RBN53496.1	NA	NA	NA	NA	NA	NA	NA	3	CAS_Class1-I-C	Non-abi	ASM331244v1	Bacillus thuringiensis	Bacillus thuringiensis	6419103	Contig	NA	NA	RBN53494.1	RBN53496.1	NA	NA	NA	NA	NA	NA	NA	NA	NA	NA	NA	NA	NA	NA	NA	NA	NA	NA	1
GCA_002575815.1	CRISPR-Cas	PGO99009.1	PGO99010.1	PGO99011.1	NA	NA	NA	NA	NA	NA	NA	3	CAS_Class1-I-C	Non-abi	ASM257581v1	Bacillus cereus	Bacillus cereus	6052354	Scaffold	NA	NA	PGO99009.1	PGO99011.1	NA	NA	NA	NA	NA	NA	NA	NA	NA	NA	NA	NA	NA	NA	NA	NA	NA	NA	1
GCF_024915015.1	CRISPR-Cas	WP_259384161.1	WP_259384162.1	WP_259384164.1	NA	NA	NA	NA	NA	NA	NA	3	CAS_Class1-I-C	Non-abi	ASM2491501v1	Bacillus thuringiensis	Bacillus thuringiensis	6176056	Scaffold	NA	NA	WP_259384161.1	WP_259384164.1	NA	NA	NA	NA	NA	NA	NA	NA	NA	NA	NA	NA	NA	NA	NA	NA	NA	NA	1
GCA_002576025.1	CRISPR-Cas	PGP76768.1	PGP76770.1	PGP76771.1	NA	NA	NA	NA	NA	NA	NA	3	CAS_Class1-I-C	Non-abi	ASM257602v1	Bacillus thuringiensis	Bacillus thuringiensis	5956068	Scaffold	NA	NA	PGP76768.1	PGP76771.1	NA	NA	NA	NA	NA	NA	NA	NA	NA	NA	NA	NA	NA	NA	NA	NA	NA	NA	1
GCA_002147905.1	CRISPR-Cas	OUB13652.1	OUB13653.1	OUB13654.1	OUB13655.1	OUB13656.1	OUB13657.1	NA	NA	NA	NA	6	CAS_Class1-I-C	Non-abi	ASM214790v1	Bacillus thuringiensis serovar xiaguangiensis	Bacillus thuringiensis	6523688	Scaffold	NA	NA	OUB13652.1	OUB13657.1	NA	NA	NA	NA	NA	NA	NA	NA	NA	NA	NA	NA	NA	NA	NA	NA	NA	NA	1
GCA_000399505.1	CRISPR-Cas	EOP55475.1	EOP55654.1	EOP55655.1	EOP55656.1	EOP55657.1	NA	NA	NA	NA	NA	5	CAS_Class1-I-C	Non-abi	Baci_cere_ISP2954_V1	Bacillus cereus ISP2954	Bacillus cereus	6746442	Scaffold	NA	NA	EOP55475.1	EOP55657.1	NA	NA	NA	NA	NA	NA	NA	NA	NA	NA	NA	NA	NA	NA	NA	NA	NA	NA	1
GCA_002570625.1	CRISPR-Cas	PFV57477.1	PFV57479.1	PFV57480.1	PFV57481.1	NA	NA	NA	NA	NA	NA	4	CAS_Class1-I-C	Non-abi	ASM257062v1	Bacillus thuringiensis	Bacillus thuringiensis	5870870	Scaffold	NA	NA	PFV57477.1	PFV57481.1	NA	NA	NA	NA	NA	NA	NA	NA	NA	NA	NA	NA	NA	NA	NA	NA	NA	NA	1
GCA_002147535.1	CRISPR-Cas	OUA04678.1	OUA04679.1	OUA04680.1	NA	NA	NA	NA	NA	NA	NA	3	CAS_Class1-I-C	Non-abi	ASM214753v1	Bacillus thuringiensis	Bacillus thuringiensis	6745498	Contig	NA	NA	OUA04678.1	OUA04680.1	NA	NA	NA	NA	NA	NA	NA	NA	NA	NA	NA	NA	NA	NA	NA	NA	NA	NA	1
GCA_002580895.1	CRISPR-Cas	PHD48720.1	PHD48721.1	PHD48722.1	NA	NA	NA	NA	NA	NA	NA	3	CAS_Class1-I-C	Non-abi	ASM258089v1	Bacillus toyonensis	Bacillus toyonensis	6058581	Scaffold	NA	NA	PHD48720.1	PHD48722.1	NA	NA	NA	NA	NA	NA	NA	NA	NA	NA	NA	NA	NA	NA	NA	NA	NA	NA	1
GCA_002561375.1	CRISPR-Cas	PFA37319.1	PFA37321.1	PFA37322.1	PFA37323.1	NA	NA	NA	NA	NA	NA	4	CAS_Class1-I-C	Non-abi	ASM256137v1	Bacillus thuringiensis	Bacillus thuringiensis	5853046	Scaffold	NA	NA	PFA37319.1	PFA37323.1	NA	NA	NA	NA	NA	NA	NA	NA	NA	NA	NA	NA	NA	NA	NA	NA	NA	NA	1
GCA_002555725.1	CRISPR-Cas	PEI52360.1	PEI52361.1	PEI52362.1	PEI52363.1	PEI52364.1	PEI52365.1	NA	NA	NA	NA	6	CAS_Class1-I-C	Non-abi	ASM255572v1	Bacillus pseudomycoides	Bacillus pseudomycoides	5901674	Scaffold	NA	NA	PEI52360.1	PEI52365.1	NA	NA	NA	NA	NA	NA	NA	NA	NA	NA	NA	NA	NA	NA	NA	NA	NA	NA	1
GCA_002568525.1	CRISPR-Cas	PFS88349.1	PFS88350.1	PFS88351.1	PFS88353.1	NA	NA	NA	NA	NA	NA	4	CAS_Class1-I-C	Non-abi	ASM256852v1	Bacillus thuringiensis	Bacillus thuringiensis	5946724	Scaffold	NA	NA	PFS88349.1	PFS88353.1	NA	NA	NA	NA	NA	NA	NA	NA	NA	NA	NA	NA	NA	NA	NA	NA	NA	NA	1
GCA_002146595.1	CRISPR-Cas	OTX35612.1	OTX35613.1	OTX35614.1	NA	NA	NA	NA	NA	NA	NA	3	CAS_Class1-I-C	Non-abi	ASM214659v1	Bacillus thuringiensis serovar andalousiensis	Bacillus thuringiensis	6719392	Scaffold	NA	NA	OTX35612.1	OTX35614.1	NA	NA	NA	NA	NA	NA	NA	NA	NA	NA	NA	NA	NA	NA	NA	NA	NA	NA	1
GCA_004167115.1	CRISPR-Cas	RYS68133.1	RYS68134.1	RYS68135.1	NA	NA	NA	NA	NA	NA	NA	3	CAS_Class1-I-C	Non-abi	ASM416711v1	Bacillus thuringiensis	Bacillus thuringiensis	6493494	Scaffold	NA	NA	RYS68133.1	RYS68135.1	NA	NA	NA	NA	NA	NA	NA	NA	NA	NA	NA	NA	NA	NA	NA	NA	NA	NA	1
GCF_009935745.1	CRISPR-Cas	WP_021728789.1	WP_021728790.1	NA	NA	NA	NA	NA	NA	NA	NA	2	CAS_Class1-I-C	Non-abi	ASM993574v1	Bacillus thuringiensis	Bacillus thuringiensis	6170368	Scaffold	NA	NA	WP_021728789.1	WP_021728790.1	NA	NA	NA	NA	NA	NA	NA	NA	NA	NA	NA	NA	NA	NA	NA	NA	NA	NA	1
GCA_002577445.1	CRISPR-Cas	PGT21932.1	PGT21933.1	PGT21934.1	PGT21936.1	NA	NA	NA	NA	NA	NA	4	CAS_Class1-I-C	Non-abi	ASM257744v1	Bacillus thuringiensis	Bacillus thuringiensis	6091726	Scaffold	NA	NA	PGT21932.1	PGT21936.1	NA	NA	NA	NA	NA	NA	NA	NA	NA	NA	NA	NA	NA	NA	NA	NA	NA	NA	1
GCA_002586215.1	CRISPR-Cas	PGY79193.1	PGY79194.1	PGY79195.1	NA	NA	NA	NA	NA	NA	NA	3	CAS_Class1-I-C	Non-abi	ASM258621v1	Bacillus cereus	Bacillus cereus	6104769	Scaffold	NA	NA	PGY79193.1	PGY79195.1	NA	NA	NA	NA	NA	NA	NA	NA	NA	NA	NA	NA	NA	NA	NA	NA	NA	NA	1
GCA_020809205.1	CRISPR-Cas	UEL13995.1	UEL13996.1	UEL13997.1	NA	NA	NA	NA	NA	NA	NA	3	CAS_Class1-I-C	Non-abi	ASM2080920v1	Bacillus thuringiensis	Bacillus thuringiensis	6756558	Complete Genome	NA	NA	UEL13995.1	UEL13997.1	NA	NA	NA	NA	NA	NA	NA	NA	NA	NA	NA	NA	NA	NA	NA	NA	NA	NA	1
GCA_000290735.1	CRISPR-Cas	EJR80192.1	EJR80193.1	EJR80194.1	EJR80195.1	EJR80196.1	EJR80197.1	EJR80198.1	NA	NA	NA	7	CAS_Class1-I-C	Non-abi	Baci_cere_VD169_V1	Bacillus cereus VD169	Bacillus cereus	5951374	Scaffold	NA	NA	EJR80192.1	EJR80198.1	NA	NA	NA	NA	NA	NA	NA	NA	NA	NA	NA	NA	NA	NA	NA	NA	NA	NA	1
GCA_001583875.1	CRISPR-Cas	KXY55060.1	KXY55061.1	KXY55062.1	KXY55063.1	KXY55064.1	NA	NA	NA	NA	NA	5	CAS_Class1-I-C	Non-abi	ASM158387v1	Bacillus cereus	Bacillus cereus	5860633	Contig	NA	NA	KXY55060.1	KXY55064.1	NA	NA	NA	NA	NA	NA	NA	NA	NA	NA	NA	NA	NA	NA	NA	NA	NA	NA	1
GCA_000399425.1	CRISPR-Cas	EOP44809.1	EOP44810.1	EOP44811.1	NA	NA	NA	NA	NA	NA	NA	3	CAS_Class1-I-C	Non-abi	Baci_cere_VD146_V1	Bacillus cereus VD146	Bacillus cereus	6109375	Scaffold	NA	NA	EOP44809.1	EOP44811.1	NA	NA	NA	NA	NA	NA	NA	NA	NA	NA	NA	NA	NA	NA	NA	NA	NA	NA	1
GCA_002582955.1	CRISPR-Cas	PGX01742.1	PGX01743.1	PGX01744.1	NA	NA	NA	NA	NA	NA	NA	3	CAS_Class1-I-C	Non-abi	ASM258295v1	Bacillus cereus	Bacillus cereus	5859854	Scaffold	NA	NA	PGX01742.1	PGX01744.1	NA	NA	NA	NA	NA	NA	NA	NA	NA	NA	NA	NA	NA	NA	NA	NA	NA	NA	1
GCA_002236945.1	CRISPR-Cas	OXR53263.1	OXR53264.1	OXR53265.1	NA	NA	NA	NA	NA	NA	NA	3	CAS_Class1-I-C	Non-abi	ASM223694v1	Bacillus thuringiensis	Bacillus thuringiensis	6512057	Scaffold	NA	NA	OXR53263.1	OXR53265.1	NA	NA	NA	NA	NA	NA	NA	NA	NA	NA	NA	NA	NA	NA	NA	NA	NA	NA	1
GCA_002560815.1	CRISPR-Cas	PFE79392.1	PFE79407.1	PFE79409.1	PFE79410.1	PFE79411.1	NA	NA	NA	NA	NA	5	CAS_Class1-I-C	Non-abi	ASM256081v1	Bacillus thuringiensis	Bacillus thuringiensis	5868172	Scaffold	NA	NA	PFE79392.1	PFE79411.1	NA	NA	NA	NA	NA	NA	NA	NA	NA	NA	NA	NA	NA	NA	NA	NA	NA	NA	1
GCF_030848645.1	CRISPR-Cas	WP_306702857.1	WP_306702859.1	NA	NA	NA	NA	NA	NA	NA	NA	2	CAS_Class1-I-C	Non-abi	ASM3084864v1	Bacillus cereus	Bacillus cereus	5929669	Contig	NA	NA	WP_306702857.1	WP_306702859.1	NA	NA	NA	NA	NA	NA	NA	NA	NA	NA	NA	NA	NA	NA	NA	NA	NA	NA	1
GCA_002558915.1	CRISPR-Cas	PES80052.1	PES80054.1	PES80055.1	PES80056.1	NA	NA	NA	NA	NA	NA	4	CAS_Class1-I-C	Non-abi	ASM255891v1	Bacillus thuringiensis	Bacillus thuringiensis	6052136	Scaffold	NA	NA	PES80052.1	PES80056.1	NA	NA	NA	NA	NA	NA	NA	NA	NA	NA	NA	NA	NA	NA	NA	NA	NA	NA	1
GCA_002581075.1	CRISPR-Cas	PHD93121.1	PHD93122.1	PHD93123.1	NA	NA	NA	NA	NA	NA	NA	3	CAS_Class1-I-C	Non-abi	ASM258107v1	Bacillus thuringiensis	Bacillus thuringiensis	6375610	Scaffold	NA	NA	PHD93121.1	PHD93123.1	NA	NA	NA	NA	NA	NA	NA	NA	NA	NA	NA	NA	NA	NA	NA	NA	NA	NA	1
GCA_002570475.1	CRISPR-Cas	PFU49313.1	PFU49314.1	PFU49315.1	PFU49317.1	NA	NA	NA	NA	NA	NA	4	CAS_Class1-I-C	Non-abi	ASM257047v1	Bacillus thuringiensis	Bacillus thuringiensis	5855673	Scaffold	NA	NA	PFU49313.1	PFU49317.1	NA	NA	NA	NA	NA	NA	NA	NA	NA	NA	NA	NA	NA	NA	NA	NA	NA	NA	1
GCA_002559115.1	CRISPR-Cas	PEQ80827.1	PEQ80828.1	PEQ80829.1	NA	NA	NA	NA	NA	NA	NA	3	CAS_Class1-I-C	Non-abi	ASM255911v1	Bacillus cereus	Bacillus cereus	6031569	Scaffold	NA	NA	PEQ80827.1	PEQ80829.1	NA	NA	NA	NA	NA	NA	NA	NA	NA	NA	NA	NA	NA	NA	NA	NA	NA	NA	1
GCA_002268645.2	CRISPR-Cas	PHQ18383.1	PHQ18384.1	PHQ18385.1	NA	NA	NA	NA	NA	NA	NA	3	CAS_Class1-I-C	Non-abi	ASM226864v2	Bacillus thuringiensis	Bacillus thuringiensis	6423884	Contig	NA	NA	PHQ18383.1	PHQ18385.1	NA	NA	NA	NA	NA	NA	NA	NA	NA	NA	NA	NA	NA	NA	NA	NA	NA	NA	1
GCF_002912045.1	CRISPR-Cas	WP_088115694.1	WP_088115695.1	NA	NA	NA	NA	NA	NA	NA	NA	2	CAS_Class1-I-C	Non-abi	ASM291204v1	Bacillus thuringiensis serovar higo	Bacillus thuringiensis	6173834	Scaffold	NA	NA	WP_088115694.1	WP_088115695.1	NA	NA	NA	NA	NA	NA	NA	NA	NA	NA	NA	NA	NA	NA	NA	NA	NA	NA	1
GCA_002583865.1	CRISPR-Cas	PHE92014.1	PHE92015.1	PHE92016.1	PHE92017.1	PHE92018.1	PHE92019.1	NA	NA	NA	NA	6	CAS_Class1-I-C	Non-abi	ASM258386v1	Bacillus pseudomycoides	Bacillus pseudomycoides	5884098	Scaffold	NA	NA	PHE92014.1	PHE92019.1	NA	NA	NA	NA	NA	NA	NA	NA	NA	NA	NA	NA	NA	NA	NA	NA	NA	NA	1
GCA_027625975.1	CRISPR-Cas	WBO69809.1	WBO69810.1	WBO69811.1	WBO69812.1	WBO69813.1	WBO69814.1	NA	NA	NA	NA	6	CAS_Class1-I-C	Non-abi	ASM2762597v1	Bacillus cereus	Bacillus cereus	6220761	Complete Genome	NA	NA	WBO69809.1	WBO69814.1	NA	NA	NA	NA	NA	NA	NA	NA	NA	NA	NA	NA	NA	NA	NA	NA	NA	NA	1
GCF_001044955.1	CRISPR-Cas	WP_021728789.1	WP_021728790.1	NA	NA	NA	NA	NA	NA	NA	NA	2	CAS_Class1-I-C	Non-abi	ASM104495v1	Bacillus cereus	Bacillus cereus	6764924	Scaffold	NA	NA	WP_021728789.1	WP_021728790.1	NA	NA	NA	NA	NA	NA	NA	NA	NA	NA	NA	NA	NA	NA	NA	NA	NA	NA	1
GCA_002147565.1	CRISPR-Cas	OUA13547.1	OUA13548.1	OUA13549.1	NA	NA	NA	NA	NA	NA	NA	3	CAS_Class1-I-C	Non-abi	ASM214756v1	Bacillus thuringiensis serovar aizawai	Bacillus thuringiensis	7214290	Contig	NA	NA	OUA13547.1	OUA13549.1	NA	NA	NA	NA	NA	NA	NA	NA	NA	NA	NA	NA	NA	NA	NA	NA	NA	NA	1
GCA_002576045.1	CRISPR-Cas	PGP93703.1	PGP93704.1	PGP93705.1	NA	NA	NA	NA	NA	NA	NA	3	CAS_Class1-I-C	Non-abi	ASM257604v1	Bacillus cereus	Bacillus cereus	6013171	Scaffold	NA	NA	PGP93703.1	PGP93705.1	NA	NA	NA	NA	NA	NA	NA	NA	NA	NA	NA	NA	NA	NA	NA	NA	NA	NA	1
GCA_000290975.2	CRISPR-Cas	EJP85726.1	EJP85727.1	EJP85728.1	NA	NA	NA	NA	NA	NA	NA	3	CAS_Class1-I-C	Non-abi	Baci_cere_VD142_V2	Bacillus cereus VD142	Bacillus cereus	5923913	Scaffold	NA	NA	EJP85726.1	EJP85728.1	NA	NA	NA	NA	NA	NA	NA	NA	NA	NA	NA	NA	NA	NA	NA	NA	NA	NA	1
GCA_002552335.1	CRISPR-Cas	PED02198.1	PED02199.1	PED02200.1	PED02201.1	PED02202.1	PED02203.1	NA	NA	NA	NA	6	CAS_Class1-I-C	Non-abi	ASM255233v1	Bacillus cereus	Bacillus cereus	6002298	Scaffold	NA	NA	PED02198.1	PED02203.1	NA	NA	NA	NA	NA	NA	NA	NA	NA	NA	NA	NA	NA	NA	NA	NA	NA	NA	1
GCA_002562205.1	CRISPR-Cas	PEW28181.1	PEW28182.1	PEW28183.1	PEW28184.1	PEW28185.1	PEW28186.1	NA	NA	NA	NA	6	CAS_Class1-I-C	Non-abi	ASM256220v1	Bacillus thuringiensis	Bacillus thuringiensis	5824770	Scaffold	NA	NA	PEW28181.1	PEW28186.1	NA	NA	NA	NA	NA	NA	NA	NA	NA	NA	NA	NA	NA	NA	NA	NA	NA	NA	1
GCA_002147645.1	CRISPR-Cas	OUA35688.1	OUA35689.1	OUA35690.1	NA	NA	NA	NA	NA	NA	NA	3	CAS_Class1-I-C	Non-abi	ASM214764v1	Bacillus thuringiensis serovar aizawai	Bacillus thuringiensis	6562772	Contig	NA	NA	OUA35688.1	OUA35690.1	NA	NA	NA	NA	NA	NA	NA	NA	NA	NA	NA	NA	NA	NA	NA	NA	NA	NA	1
GCA_002575645.1	CRISPR-Cas	PGO03098.1	PGO03100.1	PGO03101.1	PGO03102.1	NA	NA	NA	NA	NA	NA	4	CAS_Class1-I-C	Non-abi	ASM257564v1	Bacillus thuringiensis	Bacillus thuringiensis	5950441	Scaffold	NA	NA	PGO03098.1	PGO03102.1	NA	NA	NA	NA	NA	NA	NA	NA	NA	NA	NA	NA	NA	NA	NA	NA	NA	NA	1
GCA_002577465.1	CRISPR-Cas	PGT44372.1	PGT44373.1	PGT44374.1	PGT44375.1	PGT44376.1	PGT44377.1	NA	NA	NA	NA	6	CAS_Class1-I-C	Non-abi	ASM257746v1	Bacillus cereus	Bacillus cereus	5975936	Scaffold	NA	NA	PGT44372.1	PGT44377.1	NA	NA	NA	NA	NA	NA	NA	NA	NA	NA	NA	NA	NA	NA	NA	NA	NA	NA	1
GCA_002147685.1	CRISPR-Cas	OUA71447.1	OUA71448.1	OUA71449.1	NA	NA	NA	NA	NA	NA	NA	3	CAS_Class1-I-C	Non-abi	ASM214768v1	Bacillus thuringiensis serovar aizawai	Bacillus thuringiensis	6483654	Contig	NA	NA	OUA71447.1	OUA71449.1	NA	NA	NA	NA	NA	NA	NA	NA	NA	NA	NA	NA	NA	NA	NA	NA	NA	NA	1
GCA_002559125.1	CRISPR-Cas	PER10557.1	PER10558.1	PER10559.1	PER10560.1	PER10561.1	PER10562.1	NA	NA	NA	NA	6	CAS_Class1-I-C	Non-abi	ASM255912v1	Bacillus cereus	Bacillus cereus	6270794	Scaffold	NA	NA	PER10557.1	PER10562.1	NA	NA	NA	NA	NA	NA	NA	NA	NA	NA	NA	NA	NA	NA	NA	NA	NA	NA	1
GCF_022663875.1	CRISPR-Cas	WP_021728789.1	WP_021728790.1	NA	NA	NA	NA	NA	NA	NA	NA	2	CAS_Class1-I-C	Non-abi	ASM2266387v1	Bacillus cereus group sp. BfR-BA-01345	Other	6581644	Contig	NA	NA	WP_021728789.1	WP_021728790.1	NA	NA	NA	NA	NA	NA	NA	NA	NA	NA	NA	NA	NA	NA	NA	NA	NA	NA	1
GCA_002572135.1	CRISPR-Cas	PGE55757.1	PGE55758.1	PGE55759.1	NA	NA	NA	NA	NA	NA	NA	3	CAS_Class1-I-C	Non-abi	ASM257213v1	Bacillus thuringiensis	Bacillus thuringiensis	6369170	Scaffold	NA	NA	PGE55757.1	PGE55759.1	NA	NA	NA	NA	NA	NA	NA	NA	NA	NA	NA	NA	NA	NA	NA	NA	NA	NA	1
GCA_035817135.1	CRISPR-Cas	MEC3261671.1	MEC3261672.1	MEC3261673.1	NA	NA	NA	NA	NA	NA	NA	3	CAS_Class1-I-C	Non-abi	ASM3581713v1	Bacillus cereus	Bacillus cereus	6532693	Scaffold	NA	NA	MEC3261671.1	MEC3261673.1	NA	NA	NA	NA	NA	NA	NA	NA	NA	NA	NA	NA	NA	NA	NA	NA	NA	NA	1
GCA_002568345.1	CRISPR-Cas	PFT75422.1	PFT75423.1	PFT75424.1	PFT75426.1	NA	NA	NA	NA	NA	NA	4	CAS_Class1-I-C	Non-abi	ASM256834v1	Bacillus thuringiensis	Bacillus thuringiensis	6096415	Scaffold	NA	NA	PFT75422.1	PFT75426.1	NA	NA	NA	NA	NA	NA	NA	NA	NA	NA	NA	NA	NA	NA	NA	NA	NA	NA	1
GCA_001968805.1	CRISPR-Cas	OMH23763.1	OMH23764.1	NA	NA	NA	NA	NA	NA	NA	NA	2	CAS_Class1-I-C	Non-abi	ASM196880v1	Bacillus thuringiensis	Bacillus thuringiensis	5996018	Contig	NA	NA	OMH23763.1	OMH23764.1	NA	NA	NA	NA	NA	NA	NA	NA	NA	NA	NA	NA	NA	NA	NA	NA	NA	NA	1
GCF_002911745.1	CRISPR-Cas	WP_103652884.1	WP_103652885.1	NA	NA	NA	NA	NA	NA	NA	NA	2	CAS_Class1-I-C	Non-abi	ASM291174v1	Bacillus thuringiensis serovar japonensis	Bacillus thuringiensis	6326962	Contig	NA	NA	WP_103652884.1	WP_103652885.1	NA	NA	NA	NA	NA	NA	NA	NA	NA	NA	NA	NA	NA	NA	NA	NA	NA	NA	1
GCA_002146545.1	CRISPR-Cas	OTX23501.1	OTX23502.1	OTX23503.1	OTX23504.1	OTX23505.1	OTX23506.1	NA	NA	NA	NA	6	CAS_Class1-I-C	Non-abi	ASM214654v1	Bacillus thuringiensis serovar japonensis	Bacillus thuringiensis	6217009	Scaffold	NA	NA	OTX23501.1	OTX23506.1	NA	NA	NA	NA	NA	NA	NA	NA	NA	NA	NA	NA	NA	NA	NA	NA	NA	NA	1
GCA_002559565.1	CRISPR-Cas	PEU06214.1	PEU06215.1	PEU06216.1	PEU06217.1	PEU06218.1	NA	NA	NA	NA	NA	5	CAS_Class1-I-C	Non-abi	ASM255956v1	Bacillus cereus	Bacillus cereus	5993675	Scaffold	NA	NA	PEU06214.1	PEU06218.1	NA	NA	NA	NA	NA	NA	NA	NA	NA	NA	NA	NA	NA	NA	NA	NA	NA	NA	1
GCA_001880125.1	CRISPR-Cas	OIX27014.1	OIX27015.1	OIX27016.1	NA	NA	NA	NA	NA	NA	NA	3	CAS_Class1-I-C	Non-abi	ASM188012v1	Bacillus thuringiensis serovar kurstaki	Bacillus thuringiensis	6408259	Scaffold	NA	NA	OIX27014.1	OIX27016.1	NA	NA	NA	NA	NA	NA	NA	NA	NA	NA	NA	NA	NA	NA	NA	NA	NA	NA	1
GCA_002146445.1	CRISPR-Cas	OTW87878.1	OTW87879.1	OTW87880.1	OTW87881.1	OTW87882.1	OTW87883.1	NA	NA	NA	NA	6	CAS_Class1-I-C	Non-abi	ASM214644v1	Bacillus thuringiensis serovar jinghongiensis	Bacillus thuringiensis	6234285	Scaffold	NA	NA	OTW87878.1	OTW87883.1	NA	NA	NA	NA	NA	NA	NA	NA	NA	NA	NA	NA	NA	NA	NA	NA	NA	NA	1
GCF_002911835.1	CRISPR-Cas	WP_103591726.1	WP_103591727.1	NA	NA	NA	NA	NA	NA	NA	NA	2	CAS_Class1-I-C	Non-abi	ASM291183v1	Bacillus thuringiensis serovar kyushuensis	Bacillus thuringiensis	6569850	Contig	NA	NA	WP_103591726.1	WP_103591727.1	NA	NA	NA	NA	NA	NA	NA	NA	NA	NA	NA	NA	NA	NA	NA	NA	NA	NA	1
GCA_002562045.1	CRISPR-Cas	PEV53029.1	PEV53030.1	PEV53031.1	PEV53033.1	PEV53034.1	NA	NA	NA	NA	NA	5	CAS_Class1-I-C	Non-abi	ASM256204v1	Bacillus thuringiensis	Bacillus thuringiensis	6105078	Scaffold	NA	NA	PEV53029.1	PEV53034.1	NA	NA	NA	NA	NA	NA	NA	NA	NA	NA	NA	NA	NA	NA	NA	NA	NA	NA	1
GCA_002550455.1	CRISPR-Cas	PDY97949.1	PDY97951.1	PDY97952.1	PDY97953.1	NA	NA	NA	NA	NA	NA	4	CAS_Class1-I-C	Non-abi	ASM255045v1	Bacillus thuringiensis	Bacillus thuringiensis	6242555	Scaffold	NA	NA	PDY97949.1	PDY97953.1	NA	NA	NA	NA	NA	NA	NA	NA	NA	NA	NA	NA	NA	NA	NA	NA	NA	NA	1
GCA_001017635.1	CRISPR-Cas	AKJ62854.1	AKJ62855.1	AKJ62856.1	NA	NA	NA	NA	NA	NA	NA	3	CAS_Class1-I-C	Non-abi	ASM101763v1	Bacillus thuringiensis	Bacillus thuringiensis	6784135	Complete Genome	NA	NA	AKJ62854.1	AKJ62856.1	NA	NA	NA	NA	NA	NA	NA	NA	NA	NA	NA	NA	NA	NA	NA	NA	NA	NA	1
GCA_002559205.1	CRISPR-Cas	PER61154.1	PER61155.1	PER61156.1	NA	NA	NA	NA	NA	NA	NA	3	CAS_Class1-I-C	Non-abi	ASM255920v1	Bacillus cereus	Bacillus cereus	6259553	Scaffold	NA	NA	PER61154.1	PER61156.1	NA	NA	NA	NA	NA	NA	NA	NA	NA	NA	NA	NA	NA	NA	NA	NA	NA	NA	1
GCA_002560175.1	CRISPR-Cas	PFC74953.1	PFC74954.1	PFC74955.1	PFC74956.1	PFC74957.1	NA	NA	NA	NA	NA	5	CAS_Class1-I-C	Non-abi	ASM256017v1	Bacillus cereus	Bacillus cereus	5991422	Scaffold	NA	NA	PFC74953.1	PFC74957.1	NA	NA	NA	NA	NA	NA	NA	NA	NA	NA	NA	NA	NA	NA	NA	NA	NA	NA	1
GCA_002574115.1	CRISPR-Cas	PGK04277.1	PGK04278.1	PGK04279.1	NA	NA	NA	NA	NA	NA	NA	3	CAS_Class1-I-C	Non-abi	ASM257411v1	Bacillus thuringiensis	Bacillus thuringiensis	5865637	Scaffold	NA	NA	PGK04277.1	PGK04279.1	NA	NA	NA	NA	NA	NA	NA	NA	NA	NA	NA	NA	NA	NA	NA	NA	NA	NA	1
GCA_002550135.1	CRISPR-Cas	PDY25856.1	PDY25857.1	PDY25858.1	NA	NA	NA	NA	NA	NA	NA	3	CAS_Class1-I-C	Non-abi	ASM255013v1	Bacillus cereus	Bacillus cereus	6007278	Scaffold	NA	NA	PDY25856.1	PDY25858.1	NA	NA	NA	NA	NA	NA	NA	NA	NA	NA	NA	NA	NA	NA	NA	NA	NA	NA	1
GCA_002583105.1	CRISPR-Cas	PGX38576.1	PGX38578.1	PGX38579.1	PGX38580.1	NA	NA	NA	NA	NA	NA	4	CAS_Class1-I-C	Non-abi	ASM258310v1	Bacillus thuringiensis	Bacillus thuringiensis	5868819	Scaffold	NA	NA	PGX38576.1	PGX38580.1	NA	NA	NA	NA	NA	NA	NA	NA	NA	NA	NA	NA	NA	NA	NA	NA	NA	NA	1
GCA_002560875.1	CRISPR-Cas	PEY48318.1	PEY48320.1	PEY48321.1	PEY48322.1	NA	NA	NA	NA	NA	NA	4	CAS_Class1-I-C	Non-abi	ASM256087v1	Bacillus thuringiensis	Bacillus thuringiensis	5895589	Scaffold	NA	NA	PEY48318.1	PEY48322.1	NA	NA	NA	NA	NA	NA	NA	NA	NA	NA	NA	NA	NA	NA	NA	NA	NA	NA	1
GCF_009935545.1	CRISPR-Cas	WP_021728789.1	WP_021728790.1	NA	NA	NA	NA	NA	NA	NA	NA	2	CAS_Class1-I-C	Non-abi	ASM993554v1	Bacillus thuringiensis	Bacillus thuringiensis	6158334	Scaffold	NA	NA	WP_021728789.1	WP_021728790.1	NA	NA	NA	NA	NA	NA	NA	NA	NA	NA	NA	NA	NA	NA	NA	NA	NA	NA	1
GCA_002558645.1	CRISPR-Cas	PES01151.1	PES01152.1	PES01153.1	NA	NA	NA	NA	NA	NA	NA	3	CAS_Class1-I-C	Non-abi	ASM255864v1	Bacillus cereus	Bacillus cereus	6312137	Scaffold	NA	NA	PES01151.1	PES01153.1	NA	NA	NA	NA	NA	NA	NA	NA	NA	NA	NA	NA	NA	NA	NA	NA	NA	NA	1
GCF_022662715.1	CRISPR-Cas	WP_242260436.1	WP_242260438.1	NA	NA	NA	NA	NA	NA	NA	NA	2	CAS_Class1-I-C	Non-abi	ASM2266271v1	Bacillus cereus group sp. BfR-BA-01496	Other	5760717	Contig	NA	NA	WP_242260436.1	WP_242260438.1	NA	NA	NA	NA	NA	NA	NA	NA	NA	NA	NA	NA	NA	NA	NA	NA	NA	NA	1
GCA_000293705.1	CRISPR-Cas	EJV73300.1	EJV73301.1	EJV73302.1	NA	NA	NA	NA	NA	NA	NA	3	CAS_Class1-I-C	Non-abi	Baci_cere_HuA2-1_V1	Bacillus cereus HuA2-1	Bacillus cereus	6465275	Scaffold	NA	NA	EJV73300.1	EJV73302.1	NA	NA	NA	NA	NA	NA	NA	NA	NA	NA	NA	NA	NA	NA	NA	NA	NA	NA	1
GCA_002147635.1	CRISPR-Cas	OUA45766.1	OUA45767.1	OUA45768.1	NA	NA	NA	NA	NA	NA	NA	3	CAS_Class1-I-C	Non-abi	ASM214763v1	Bacillus thuringiensis serovar aizawai	Bacillus thuringiensis	6154848	Contig	NA	NA	OUA45766.1	OUA45768.1	NA	NA	NA	NA	NA	NA	NA	NA	NA	NA	NA	NA	NA	NA	NA	NA	NA	NA	1
GCF_009935315.1	CRISPR-Cas	WP_021728789.1	WP_021728790.1	NA	NA	NA	NA	NA	NA	NA	NA	2	CAS_Class1-I-C	Non-abi	ASM993531v1	Bacillus thuringiensis	Bacillus thuringiensis	6127364	Scaffold	NA	NA	WP_021728789.1	WP_021728790.1	NA	NA	NA	NA	NA	NA	NA	NA	NA	NA	NA	NA	NA	NA	NA	NA	NA	NA	1
GCA_002561385.1	CRISPR-Cas	PFA38714.1	PFA38715.1	PFA38716.1	NA	NA	NA	NA	NA	NA	NA	3	CAS_Class1-I-C	Non-abi	ASM256138v1	Bacillus cereus	Bacillus cereus	5787630	Scaffold	NA	NA	PFA38714.1	PFA38716.1	NA	NA	NA	NA	NA	NA	NA	NA	NA	NA	NA	NA	NA	NA	NA	NA	NA	NA	1
GCA_002558745.1	CRISPR-Cas	PES13082.1	PES13083.1	PES13084.1	PES13085.1	PES13086.1	PES13087.1	NA	NA	NA	NA	6	CAS_Class1-I-C	Non-abi	ASM255874v1	Bacillus cereus	Bacillus cereus	6054880	Scaffold	NA	NA	PES13082.1	PES13087.1	NA	NA	NA	NA	NA	NA	NA	NA	NA	NA	NA	NA	NA	NA	NA	NA	NA	NA	1
GCA_002552635.1	CRISPR-Cas	PED87733.1	PED87734.1	PED87735.1	PED87736.1	PED87737.1	PED87738.1	NA	NA	NA	NA	6	CAS_Class1-I-C	Non-abi	ASM255263v1	Bacillus cereus	Bacillus cereus	6235361	Scaffold	NA	NA	PED87733.1	PED87738.1	NA	NA	NA	NA	NA	NA	NA	NA	NA	NA	NA	NA	NA	NA	NA	NA	NA	NA	1
GCA_002147605.1	CRISPR-Cas	OUA38976.1	OUA38977.1	OUA38978.1	NA	NA	NA	NA	NA	NA	NA	3	CAS_Class1-I-C	Non-abi	ASM214760v1	Bacillus thuringiensis serovar aizawai	Bacillus thuringiensis	6896209	Contig	NA	NA	OUA38976.1	OUA38978.1	NA	NA	NA	NA	NA	NA	NA	NA	NA	NA	NA	NA	NA	NA	NA	NA	NA	NA	1
GCA_002560515.1	CRISPR-Cas	PFD88741.1	PFD88743.1	PFD88744.1	NA	NA	NA	NA	NA	NA	NA	3	CAS_Class1-I-C	Non-abi	ASM256051v1	Bacillus thuringiensis	Bacillus thuringiensis	6214964	Scaffold	NA	NA	PFD88741.1	PFD88744.1	NA	NA	NA	NA	NA	NA	NA	NA	NA	NA	NA	NA	NA	NA	NA	NA	NA	NA	1
GCA_002565265.1	CRISPR-Cas	PFI86646.1	PFI86648.1	PFI86649.1	PFI86650.1	NA	NA	NA	NA	NA	NA	4	CAS_Class1-I-C	Non-abi	ASM256526v1	Bacillus thuringiensis	Bacillus thuringiensis	5950067	Scaffold	NA	NA	PFI86646.1	PFI86650.1	NA	NA	NA	NA	NA	NA	NA	NA	NA	NA	NA	NA	NA	NA	NA	NA	NA	NA	1
GCA_002158195.1	CRISPR-Cas	OUM46366.1	OUM46367.1	OUM46368.1	OUM46369.1	OUM46370.1	OUM46371.1	NA	NA	NA	NA	6	CAS_Class1-I-C	Non-abi	ASM215819v1	Bacillus pseudomycoides	Bacillus pseudomycoides	5304417	Contig	NA	NA	OUM46366.1	OUM46371.1	NA	NA	NA	NA	NA	NA	NA	NA	NA	NA	NA	NA	NA	NA	NA	NA	NA	NA	1
GCA_002589045.1	CRISPR-Cas	PHF69499.1	PHF69500.1	PHF69501.1	NA	NA	NA	NA	NA	NA	NA	3	CAS_Class1-I-C	Non-abi	ASM258904v1	Bacillus thuringiensis	Bacillus thuringiensis	6384973	Scaffold	NA	NA	PHF69499.1	PHF69501.1	NA	NA	NA	NA	NA	NA	NA	NA	NA	NA	NA	NA	NA	NA	NA	NA	NA	NA	1
GCA_002574725.1	CRISPR-Cas	PGM34773.1	PGM34775.1	PGM34776.1	PGM34777.1	NA	NA	NA	NA	NA	NA	4	CAS_Class1-I-C	Non-abi	ASM257472v1	Bacillus thuringiensis	Bacillus thuringiensis	6033231	Scaffold	NA	NA	PGM34773.1	PGM34777.1	NA	NA	NA	NA	NA	NA	NA	NA	NA	NA	NA	NA	NA	NA	NA	NA	NA	NA	1
GCA_027715685.1	CRISPR-Cas	MDA2561107.1	MDA2561108.1	MDA2561109.1	MDA2561110.1	MDA2561112.1	NA	NA	NA	NA	NA	5	CAS_Class1-I-C	Non-abi	ASM2771568v1	Bacillus cereus	Bacillus cereus	6321979	Contig	NA	NA	MDA2561107.1	MDA2561112.1	NA	NA	NA	NA	NA	NA	NA	NA	NA	NA	NA	NA	NA	NA	NA	NA	NA	NA	1
GCA_035802215.1	CRISPR-Cas	MEB9733816.1	MEB9733818.1	MEB9733819.1	MEB9733820.1	MEB9733821.1	NA	NA	NA	NA	NA	5	CAS_Class1-I-C	Non-abi	ASM3580221v1	Bacillus cereus	Bacillus cereus	6187358	Scaffold	NA	NA	MEB9733816.1	MEB9733821.1	NA	NA	NA	NA	NA	NA	NA	NA	NA	NA	NA	NA	NA	NA	NA	NA	NA	NA	1
GCA_002559565.1	CRISPR-Cas	PEU06226.1	PEU06227.1	NA	NA	NA	NA	NA	NA	NA	NA	2	CAS_Class1-I-C	Non-abi	ASM255956v1	Bacillus cereus	Bacillus cereus	5993675	Scaffold	NA	NA	PEU06226.1	PEU06227.1	NA	NA	NA	NA	NA	NA	NA	NA	NA	NA	NA	NA	NA	NA	NA	NA	NA	NA	1
GCA_002147435.1	CRISPR-Cas	OTZ86874.1	OTZ86875.1	OTZ86876.1	NA	NA	NA	NA	NA	NA	NA	3	CAS_Class1-I-C	Non-abi	ASM214743v1	Bacillus thuringiensis serovar colmeri	Bacillus thuringiensis	6649920	Scaffold	NA	NA	OTZ86874.1	OTZ86876.1	NA	NA	NA	NA	NA	NA	NA	NA	NA	NA	NA	NA	NA	NA	NA	NA	NA	NA	1
GCF_022662995.1	CRISPR-Cas	WP_242260436.1	WP_242260438.1	NA	NA	NA	NA	NA	NA	NA	NA	2	CAS_Class1-I-C	Non-abi	ASM2266299v1	Bacillus cereus group sp. BfR-BA-01447	Other	5438632	Contig	NA	NA	WP_242260436.1	WP_242260438.1	NA	NA	NA	NA	NA	NA	NA	NA	NA	NA	NA	NA	NA	NA	NA	NA	NA	NA	1
GCF_007665355.1	CRISPR-Cas	WP_097981428.1	WP_097981430.1	NA	NA	NA	NA	NA	NA	NA	NA	2	CAS_Class1-I-C	Non-abi	ASM766535v1	Bacillus thuringiensis	Bacillus thuringiensis	6117534	Scaffold	NA	NA	WP_097981428.1	WP_097981430.1	NA	NA	NA	NA	NA	NA	NA	NA	NA	NA	NA	NA	NA	NA	NA	NA	NA	NA	1
GCA_035816715.1	CRISPR-Cas	MEC3072460.1	MEC3072461.1	MEC3072462.1	MEC3072463.1	MEC3072464.1	NA	NA	NA	NA	NA	5	CAS_Class1-I-C	Non-abi	ASM3581671v1	Bacillus cereus	Bacillus cereus	6945828	Scaffold	NA	NA	MEC3072460.1	MEC3072464.1	NA	NA	NA	NA	NA	NA	NA	NA	NA	NA	NA	NA	NA	NA	NA	NA	NA	NA	1
GCA_002582575.1	CRISPR-Cas	PGV59392.1	PGV59394.1	PGV59395.1	PGV59396.1	NA	NA	NA	NA	NA	NA	4	CAS_Class1-I-C	Non-abi	ASM258257v1	Bacillus thuringiensis	Bacillus thuringiensis	6208870	Scaffold	NA	NA	PGV59392.1	PGV59396.1	NA	NA	NA	NA	NA	NA	NA	NA	NA	NA	NA	NA	NA	NA	NA	NA	NA	NA	1
GCA_002147555.1	CRISPR-Cas	OUA25135.1	OUA25136.1	OUA25137.1	NA	NA	NA	NA	NA	NA	NA	3	CAS_Class1-I-C	Non-abi	ASM214755v1	Bacillus thuringiensis	Bacillus thuringiensis	7039360	Scaffold	NA	NA	OUA25135.1	OUA25137.1	NA	NA	NA	NA	NA	NA	NA	NA	NA	NA	NA	NA	NA	NA	NA	NA	NA	NA	1
GCA_002570225.1	CRISPR-Cas	PGB57655.1	PGB57656.1	PGB57657.1	PGB57659.1	PGB57662.1	NA	NA	NA	NA	NA	5	CAS_Class1-I-C	Non-abi	ASM257022v1	Bacillus anthracis	Bacillus anthracis	5544905	Scaffold	NA	NA	PGB57655.1	PGB57662.1	NA	NA	NA	NA	NA	NA	NA	NA	NA	NA	NA	NA	NA	NA	NA	NA	NA	NA	1
GCA_002893515.1	CRISPR-Cas	PNK35424.1	PNK35425.1	NA	NA	NA	NA	NA	NA	NA	NA	2	CAS_Class1-I-C	Non-abi	ASM289351v1	Bacillus thuringiensis	Bacillus thuringiensis	6438960	Contig	NA	NA	PNK35424.1	PNK35425.1	NA	NA	NA	NA	NA	NA	NA	NA	NA	NA	NA	NA	NA	NA	NA	NA	NA	NA	1
GCA_002147575.1	CRISPR-Cas	OUA17084.1	OUA17085.1	OUA17086.1	NA	NA	NA	NA	NA	NA	NA	3	CAS_Class1-I-C	Non-abi	ASM214757v1	Bacillus thuringiensis serovar aizawai	Bacillus thuringiensis	6815382	Contig	NA	NA	OUA17084.1	OUA17086.1	NA	NA	NA	NA	NA	NA	NA	NA	NA	NA	NA	NA	NA	NA	NA	NA	NA	NA	1
GCF_022663685.1	CRISPR-Cas	WP_021728789.1	WP_021728790.1	NA	NA	NA	NA	NA	NA	NA	NA	2	CAS_Class1-I-C	Non-abi	ASM2266368v1	Bacillus cereus group sp. BfR-BA-01353	Other	6704104	Contig	NA	NA	WP_021728789.1	WP_021728790.1	NA	NA	NA	NA	NA	NA	NA	NA	NA	NA	NA	NA	NA	NA	NA	NA	NA	NA	1
GCA_016483765.1	CRISPR-Cas	MBJ8126598.1	MBJ8126599.1	MBJ8126600.1	MBJ8126601.1	MBJ8126603.1	NA	NA	NA	NA	NA	5	CAS_Class1-I-C	Non-abi	ASM1648376v1	Bacillus cereus	Bacillus cereus	5610051	Contig	NA	NA	MBJ8126598.1	MBJ8126603.1	NA	NA	NA	NA	NA	NA	NA	NA	NA	NA	NA	NA	NA	NA	NA	NA	NA	NA	1
GCA_002021445.1	CRISPR-Cas	OPA11555.1	OPA11556.1	OPA11557.1	OPA11558.1	OPA11559.1	NA	NA	NA	NA	NA	5	CAS_Class1-I-C	Non-abi	ASM202144v1	Bacillus cereus	Bacillus cereus	5332404	Scaffold	NA	NA	OPA11555.1	OPA11559.1	NA	NA	NA	NA	NA	NA	NA	NA	NA	NA	NA	NA	NA	NA	NA	NA	NA	NA	1
GCA_002567585.1	CRISPR-Cas	PFQ82857.1	PFQ82858.1	PFQ82859.1	PFQ82861.1	NA	NA	NA	NA	NA	NA	4	CAS_Class1-I-C	Non-abi	ASM256758v1	Bacillus thuringiensis	Bacillus thuringiensis	5941876	Scaffold	NA	NA	PFQ82857.1	PFQ82861.1	NA	NA	NA	NA	NA	NA	NA	NA	NA	NA	NA	NA	NA	NA	NA	NA	NA	NA	1
GCA_002575615.1	CRISPR-Cas	PGO20387.1	PGO20389.1	PGO20390.1	PGO20391.1	NA	NA	NA	NA	NA	NA	4	CAS_Class1-I-C	Non-abi	ASM257561v1	Bacillus thuringiensis	Bacillus thuringiensis	6080821	Scaffold	NA	NA	PGO20387.1	PGO20391.1	NA	NA	NA	NA	NA	NA	NA	NA	NA	NA	NA	NA	NA	NA	NA	NA	NA	NA	1
GCA_002146755.1	CRISPR-Cas	OTX98588.1	OTX98589.1	OTX98590.1	OTX98591.1	OTX98592.1	OTX98593.1	OTX98595.1	NA	NA	NA	7	CAS_Class1-I-C	Non-abi	ASM214675v1	Bacillus thuringiensis serovar kim	Bacillus thuringiensis	6469235	Contig	NA	NA	OTX98588.1	OTX98595.1	NA	NA	NA	NA	NA	NA	NA	NA	NA	NA	NA	NA	NA	NA	NA	NA	NA	NA	1
GCA_002568595.1	CRISPR-Cas	PFT57935.1	PFT57937.1	PFT57938.1	PFT57939.1	NA	NA	NA	NA	NA	NA	4	CAS_Class1-I-C	Non-abi	ASM256859v1	Bacillus thuringiensis	Bacillus thuringiensis	6044710	Scaffold	NA	NA	PFT57935.1	PFT57939.1	NA	NA	NA	NA	NA	NA	NA	NA	NA	NA	NA	NA	NA	NA	NA	NA	NA	NA	1
GCF_003408695.1	CRISPR-Cas	WP_095022175.1	WP_095022176.1	WP_095022178.1	NA	NA	NA	NA	NA	NA	NA	3	CAS_Class1-I-C	Non-abi	ASM340869v1	Bacillus thuringiensis	Bacillus thuringiensis	6420976	Scaffold	NA	NA	WP_095022175.1	WP_095022178.1	NA	NA	NA	NA	NA	NA	NA	NA	NA	NA	NA	NA	NA	NA	NA	NA	NA	NA	1
GCF_019389875.1	CRISPR-Cas	WP_219375122.1	WP_219375124.1	WP_219375131.1	WP_219375132.1	WP_219375134.1	NA	NA	NA	NA	NA	5	CAS_Class1-I-C	Non-abi	ASM1938987v1	Bacillus mycoides	Bacillus mycoides	6275957	Contig	NA	NA	WP_219375122.1	WP_219375134.1	NA	NA	NA	NA	NA	NA	NA	NA	NA	NA	NA	NA	NA	NA	NA	NA	NA	NA	1
GCA_002562975.1	CRISPR-Cas	PFF69379.1	PFF69381.1	PFF69382.1	PFF69383.1	NA	NA	NA	NA	NA	NA	4	CAS_Class1-I-C	Non-abi	ASM256297v1	Bacillus thuringiensis	Bacillus thuringiensis	5936057	Scaffold	NA	NA	PFF69379.1	PFF69383.1	NA	NA	NA	NA	NA	NA	NA	NA	NA	NA	NA	NA	NA	NA	NA	NA	NA	NA	1
GCA_002147725.1	CRISPR-Cas	OUA71611.1	OUA71612.1	OUA71613.1	NA	NA	NA	NA	NA	NA	NA	3	CAS_Class1-I-C	Non-abi	ASM214772v1	Bacillus thuringiensis serovar aizawai	Bacillus thuringiensis	6852066	Contig	NA	NA	OUA71611.1	OUA71613.1	NA	NA	NA	NA	NA	NA	NA	NA	NA	NA	NA	NA	NA	NA	NA	NA	NA	NA	1
GCA_001583875.1	CRISPR-Cas	KXY55083.1	KXY55084.1	NA	NA	NA	NA	NA	NA	NA	NA	2	CAS_Class1-I-C	Non-abi	ASM158387v1	Bacillus cereus	Bacillus cereus	5860633	Contig	NA	NA	KXY55083.1	KXY55084.1	NA	NA	NA	NA	NA	NA	NA	NA	NA	NA	NA	NA	NA	NA	NA	NA	NA	NA	1
GCA_003626955.1	CRISPR-Cas	AYF84911.1	AYF84912.1	AYF84913.1	AYF84914.1	AYF84915.1	AYF84916.1	NA	NA	NA	NA	6	CAS_Class1-I-C	Non-abi	ASM362695v1	Bacillus thuringiensis	Bacillus thuringiensis	6303380	Complete Genome	NA	NA	AYF84911.1	AYF84916.1	NA	NA	NA	NA	NA	NA	NA	NA	NA	NA	NA	NA	NA	NA	NA	NA	NA	NA	1
GCA_000803665.1	CRISPR-Cas	AJA23432.1	AJA23433.1	AJA23434.1	NA	NA	NA	NA	NA	NA	NA	3	CAS_Class1-I-C	Non-abi	ASM80366v1	Bacillus thuringiensis serovar galleriae	Bacillus thuringiensis	6742233	Complete Genome	NA	NA	AJA23432.1	AJA23434.1	NA	NA	NA	NA	NA	NA	NA	NA	NA	NA	NA	NA	NA	NA	NA	NA	NA	NA	1
GCA_035802055.1	CRISPR-Cas	MEB9644084.1	MEB9644085.1	MEB9644086.1	MEB9644087.1	MEB9644090.1	NA	NA	NA	NA	NA	5	CAS_Class1-I-C	Non-abi	ASM3580205v1	Bacillus cereus	Bacillus cereus	6155892	Scaffold	NA	NA	MEB9644084.1	MEB9644090.1	NA	NA	NA	NA	NA	NA	NA	NA	NA	NA	NA	NA	NA	NA	NA	NA	NA	NA	1
GCF_009935245.1	CRISPR-Cas	WP_021728789.1	WP_021728790.1	NA	NA	NA	NA	NA	NA	NA	NA	2	CAS_Class1-I-C	Non-abi	ASM993524v1	Bacillus thuringiensis	Bacillus thuringiensis	6171578	Scaffold	NA	NA	WP_021728789.1	WP_021728790.1	NA	NA	NA	NA	NA	NA	NA	NA	NA	NA	NA	NA	NA	NA	NA	NA	NA	NA	1
GCA_002893605.1	CRISPR-Cas	PNK43732.1	PNK43733.1	PNK43734.1	NA	NA	NA	NA	NA	NA	NA	3	CAS_Class1-I-C	Non-abi	ASM289360v1	Bacillus thuringiensis	Bacillus thuringiensis	6343692	Contig	NA	NA	PNK43732.1	PNK43734.1	NA	NA	NA	NA	NA	NA	NA	NA	NA	NA	NA	NA	NA	NA	NA	NA	NA	NA	1
GCA_001968805.1	CRISPR-Cas	OMH23727.1	OMH23728.1	OMH23729.1	OMH23730.1	OMH23731.1	NA	NA	NA	NA	NA	5	CAS_Class1-I-C	Non-abi	ASM196880v1	Bacillus thuringiensis	Bacillus thuringiensis	5996018	Contig	NA	NA	OMH23727.1	OMH23731.1	NA	NA	NA	NA	NA	NA	NA	NA	NA	NA	NA	NA	NA	NA	NA	NA	NA	NA	1
GCA_002567865.1	CRISPR-Cas	PFR65187.1	PFR65189.1	PFR65190.1	PFR65191.1	NA	NA	NA	NA	NA	NA	4	CAS_Class1-I-C	Non-abi	ASM256786v1	Bacillus thuringiensis	Bacillus thuringiensis	6053777	Scaffold	NA	NA	PFR65187.1	PFR65191.1	NA	NA	NA	NA	NA	NA	NA	NA	NA	NA	NA	NA	NA	NA	NA	NA	NA	NA	1
GCA_002574575.1	CRISPR-Cas	PGM03847.1	PGM03849.1	PGM03850.1	PGM03851.1	NA	NA	NA	NA	NA	NA	4	CAS_Class1-I-C	Non-abi	ASM257457v1	Bacillus thuringiensis	Bacillus thuringiensis	5861289	Scaffold	NA	NA	PGM03847.1	PGM03851.1	NA	NA	NA	NA	NA	NA	NA	NA	NA	NA	NA	NA	NA	NA	NA	NA	NA	NA	1
GCA_002575015.1	CRISPR-Cas	PGM20324.1	PGM20326.1	PGM20327.1	PGM20328.1	NA	NA	NA	NA	NA	NA	4	CAS_Class1-I-C	Non-abi	ASM257501v1	Bacillus thuringiensis	Bacillus thuringiensis	5910684	Scaffold	NA	NA	PGM20324.1	PGM20328.1	NA	NA	NA	NA	NA	NA	NA	NA	NA	NA	NA	NA	NA	NA	NA	NA	NA	NA	1
GCA_001880115.1	CRISPR-Cas	OIX17847.1	OIX17848.1	OIX17849.1	NA	NA	NA	NA	NA	NA	NA	3	CAS_Class1-I-C	Non-abi	ASM188011v1	Bacillus thuringiensis serovar aizawai	Bacillus thuringiensis	6438270	Scaffold	NA	NA	OIX17847.1	OIX17849.1	NA	NA	NA	NA	NA	NA	NA	NA	NA	NA	NA	NA	NA	NA	NA	NA	NA	NA	1
GCF_009935505.1	CRISPR-Cas	WP_021728789.1	WP_021728790.1	NA	NA	NA	NA	NA	NA	NA	NA	2	CAS_Class1-I-C	Non-abi	ASM993550v1	Bacillus thuringiensis	Bacillus thuringiensis	6176766	Scaffold	NA	NA	WP_021728789.1	WP_021728790.1	NA	NA	NA	NA	NA	NA	NA	NA	NA	NA	NA	NA	NA	NA	NA	NA	NA	NA	1
GCA_020809145.1	CRISPR-Cas	UEK95124.1	UEK95125.1	UEK95126.1	NA	NA	NA	NA	NA	NA	NA	3	CAS_Class1-I-C	Non-abi	ASM2080914v1	Bacillus thuringiensis	Bacillus thuringiensis	6656912	Complete Genome	NA	NA	UEK95124.1	UEK95126.1	NA	NA	NA	NA	NA	NA	NA	NA	NA	NA	NA	NA	NA	NA	NA	NA	NA	NA	1
GCA_002566715.1	CRISPR-Cas	PFO45466.1	PFO45468.1	PFO45469.1	PFO45470.1	NA	NA	NA	NA	NA	NA	4	CAS_Class1-I-C	Non-abi	ASM256671v1	Bacillus thuringiensis	Bacillus thuringiensis	6179733	Scaffold	NA	NA	PFO45466.1	PFO45470.1	NA	NA	NA	NA	NA	NA	NA	NA	NA	NA	NA	NA	NA	NA	NA	NA	NA	NA	1
GCA_002589015.1	CRISPR-Cas	PHG55054.1	PHG55055.1	PHG55056.1	NA	NA	NA	NA	NA	NA	NA	3	CAS_Class1-I-C	Non-abi	ASM258901v1	Bacillus thuringiensis	Bacillus thuringiensis	6367201	Scaffold	NA	NA	PHG55054.1	PHG55056.1	NA	NA	NA	NA	NA	NA	NA	NA	NA	NA	NA	NA	NA	NA	NA	NA	NA	NA	1
GCA_035814995.1	CRISPR-Cas	MEC2626138.1	MEC2626139.1	MEC2626140.1	NA	NA	NA	NA	NA	NA	NA	3	CAS_Class1-I-C	Non-abi	ASM3581499v1	Bacillus cereus	Bacillus cereus	5704936	Scaffold	NA	NA	MEC2626138.1	MEC2626140.1	NA	NA	NA	NA	NA	NA	NA	NA	NA	NA	NA	NA	NA	NA	NA	NA	NA	NA	1
GCA_002576405.1	CRISPR-Cas	PGR49561.1	PGR49563.1	PGR49564.1	PGR49565.1	NA	NA	NA	NA	NA	NA	4	CAS_Class1-I-C	Non-abi	ASM257640v1	Bacillus thuringiensis	Bacillus thuringiensis	5916922	Scaffold	NA	NA	PGR49561.1	PGR49565.1	NA	NA	NA	NA	NA	NA	NA	NA	NA	NA	NA	NA	NA	NA	NA	NA	NA	NA	1
GCA_002014505.1	CRISPR-Cas	OOQ98001.1	OOQ98002.1	OOQ98003.1	NA	NA	NA	NA	NA	NA	NA	3	CAS_Class1-I-C	Non-abi	ASM201450v1	Bacillus mycoides	Bacillus mycoides	5763336	Contig	NA	NA	OOQ98001.1	OOQ98003.1	NA	NA	NA	NA	NA	NA	NA	NA	NA	NA	NA	NA	NA	NA	NA	NA	NA	NA	1
GCA_002575035.1	CRISPR-Cas	PGM41125.1	PGM41127.1	PGM41128.1	PGM41129.1	NA	NA	NA	NA	NA	NA	4	CAS_Class1-I-C	Non-abi	ASM257503v1	Bacillus thuringiensis	Bacillus thuringiensis	5938197	Scaffold	NA	NA	PGM41125.1	PGM41129.1	NA	NA	NA	NA	NA	NA	NA	NA	NA	NA	NA	NA	NA	NA	NA	NA	NA	NA	1
GCA_002577525.1	CRISPR-Cas	PGT45810.1	PGT45811.1	PGT45812.1	PGT45814.1	NA	NA	NA	NA	NA	NA	4	CAS_Class1-I-C	Non-abi	ASM257752v1	Bacillus thuringiensis	Bacillus thuringiensis	5824769	Scaffold	NA	NA	PGT45810.1	PGT45814.1	NA	NA	NA	NA	NA	NA	NA	NA	NA	NA	NA	NA	NA	NA	NA	NA	NA	NA	1
GCA_002147155.1	CRISPR-Cas	OTY98718.1	OTY98719.1	OTY98720.1	NA	NA	NA	NA	NA	NA	NA	3	CAS_Class1-I-C	Non-abi	ASM214715v1	Bacillus thuringiensis serovar aizawai	Bacillus thuringiensis	6720226	Scaffold	NA	NA	OTY98718.1	OTY98720.1	NA	NA	NA	NA	NA	NA	NA	NA	NA	NA	NA	NA	NA	NA	NA	NA	NA	NA	1
GCA_002562695.1	CRISPR-Cas	PEX56701.1	PEX56702.1	PEX56703.1	NA	NA	NA	NA	NA	NA	NA	3	CAS_Class1-I-C	Non-abi	ASM256269v1	Bacillus cereus	Bacillus cereus	6018474	Scaffold	NA	NA	PEX56701.1	PEX56703.1	NA	NA	NA	NA	NA	NA	NA	NA	NA	NA	NA	NA	NA	NA	NA	NA	NA	NA	1
GCA_002147185.1	CRISPR-Cas	OTZ08756.1	OTZ08757.1	OTZ08758.1	NA	NA	NA	NA	NA	NA	NA	3	CAS_Class1-I-C	Non-abi	ASM214718v1	Bacillus thuringiensis serovar aizawai	Bacillus thuringiensis	7045912	Contig	NA	NA	OTZ08756.1	OTZ08758.1	NA	NA	NA	NA	NA	NA	NA	NA	NA	NA	NA	NA	NA	NA	NA	NA	NA	NA	1
GCA_001618665.1	CRISPR-Cas	AMX80421.1	AMX80422.1	NA	NA	NA	NA	NA	NA	NA	NA	2	CAS_Class1-I-C	Non-abi	ASM161866v1	Bacillus thuringiensis	Bacillus thuringiensis	6111291	Complete Genome	NA	NA	AMX80421.1	AMX80422.1	NA	NA	NA	NA	NA	NA	NA	NA	NA	NA	NA	NA	NA	NA	NA	NA	NA	NA	1
GCF_022662845.1	CRISPR-Cas	WP_242260436.1	WP_242260438.1	NA	NA	NA	NA	NA	NA	NA	NA	2	CAS_Class1-I-C	Non-abi	ASM2266284v1	Bacillus cereus group sp. BfR-BA-01490	Other	5525928	Contig	NA	NA	WP_242260436.1	WP_242260438.1	NA	NA	NA	NA	NA	NA	NA	NA	NA	NA	NA	NA	NA	NA	NA	NA	NA	NA	1
GCA_002561175.1	CRISPR-Cas	PEZ74406.1	PEZ74408.1	PEZ74409.1	PEZ74410.1	NA	NA	NA	NA	NA	NA	4	CAS_Class1-I-C	Non-abi	ASM256117v1	Bacillus thuringiensis	Bacillus thuringiensis	6043272	Scaffold	NA	NA	PEZ74406.1	PEZ74410.1	NA	NA	NA	NA	NA	NA	NA	NA	NA	NA	NA	NA	NA	NA	NA	NA	NA	NA	1
GCA_002147235.1	CRISPR-Cas	OTZ08312.1	OTZ08313.1	OTZ08314.1	NA	NA	NA	NA	NA	NA	NA	3	CAS_Class1-I-C	Non-abi	ASM214723v1	Bacillus thuringiensis serovar aizawai	Bacillus thuringiensis	6178927	Contig	NA	NA	OTZ08312.1	OTZ08314.1	NA	NA	NA	NA	NA	NA	NA	NA	NA	NA	NA	NA	NA	NA	NA	NA	NA	NA	1
GCF_009935435.1	CRISPR-Cas	WP_021728789.1	WP_021728790.1	NA	NA	NA	NA	NA	NA	NA	NA	2	CAS_Class1-I-C	Non-abi	ASM993543v1	Bacillus thuringiensis	Bacillus thuringiensis	6161002	Scaffold	NA	NA	WP_021728789.1	WP_021728790.1	NA	NA	NA	NA	NA	NA	NA	NA	NA	NA	NA	NA	NA	NA	NA	NA	NA	NA	1
GCA_015845205.1	CRISPR-Cas	MBG9643228.1	MBG9643232.1	MBG9643233.1	MBG9643234.1	NA	NA	NA	NA	NA	NA	4	CAS_Class1-I-C	Non-abi	ASM1584520v1	Bacillus thuringiensis	Bacillus thuringiensis	6234579	Contig	NA	NA	MBG9643228.1	MBG9643234.1	NA	NA	NA	NA	NA	NA	NA	NA	NA	NA	NA	NA	NA	NA	NA	NA	NA	NA	1
GCA_002565195.1	CRISPR-Cas	PFO29198.1	PFO29199.1	PFO29200.1	PFO29202.1	NA	NA	NA	NA	NA	NA	4	CAS_Class1-I-C	Non-abi	ASM256519v1	Bacillus thuringiensis	Bacillus thuringiensis	6052164	Scaffold	NA	NA	PFO29198.1	PFO29202.1	NA	NA	NA	NA	NA	NA	NA	NA	NA	NA	NA	NA	NA	NA	NA	NA	NA	NA	1
GCA_002014535.1	CRISPR-Cas	OOR03299.1	OOR03300.1	OOR03301.1	OOR03302.1	OOR03303.1	OOR03304.1	OOR03308.1	NA	NA	NA	7	CAS_Class1-I-C	Non-abi	ASM201453v1	Bacillus mycoides	Bacillus mycoides	6068254	Contig	NA	NA	OOR03299.1	OOR03308.1	NA	NA	NA	NA	NA	NA	NA	NA	NA	NA	NA	NA	NA	NA	NA	NA	NA	NA	1
GCA_002893515.1	CRISPR-Cas	PNK35408.1	PNK35410.1	PNK35411.1	PNK35412.1	PNK35413.1	PNK35414.1	NA	NA	NA	NA	6	CAS_Class1-I-C	Non-abi	ASM289351v1	Bacillus thuringiensis	Bacillus thuringiensis	6438960	Contig	NA	NA	PNK35408.1	PNK35414.1	NA	NA	NA	NA	NA	NA	NA	NA	NA	NA	NA	NA	NA	NA	NA	NA	NA	NA	1
GCA_002563045.1	CRISPR-Cas	PFE83835.1	PFE83836.1	PFE83837.1	PFE83839.1	NA	NA	NA	NA	NA	NA	4	CAS_Class1-I-C	Non-abi	ASM256304v1	Bacillus thuringiensis	Bacillus thuringiensis	5898871	Scaffold	NA	NA	PFE83835.1	PFE83839.1	NA	NA	NA	NA	NA	NA	NA	NA	NA	NA	NA	NA	NA	NA	NA	NA	NA	NA	1
GCA_002583275.1	CRISPR-Cas	PGY19809.1	PGY19810.1	PGY19811.1	NA	NA	NA	NA	NA	NA	NA	3	CAS_Class1-I-C	Non-abi	ASM258327v1	Bacillus cereus	Bacillus cereus	5844242	Scaffold	NA	NA	PGY19809.1	PGY19811.1	NA	NA	NA	NA	NA	NA	NA	NA	NA	NA	NA	NA	NA	NA	NA	NA	NA	NA	1
GCA_002555365.1	CRISPR-Cas	PEK96395.1	PEK96396.1	PEK96397.1	NA	NA	NA	NA	NA	NA	NA	3	CAS_Class1-I-C	Non-abi	ASM255536v1	Bacillus thuringiensis	Bacillus thuringiensis	6381065	Scaffold	NA	NA	PEK96395.1	PEK96397.1	NA	NA	NA	NA	NA	NA	NA	NA	NA	NA	NA	NA	NA	NA	NA	NA	NA	NA	1
GCA_035802155.1	CRISPR-Cas	MEB9714733.1	MEB9714735.1	MEB9714736.1	MEB9714737.1	MEB9714738.1	NA	NA	NA	NA	NA	5	CAS_Class1-I-C	Non-abi	ASM3580215v1	Bacillus cereus	Bacillus cereus	6162118	Scaffold	NA	NA	MEB9714733.1	MEB9714738.1	NA	NA	NA	NA	NA	NA	NA	NA	NA	NA	NA	NA	NA	NA	NA	NA	NA	NA	1
GCA_002558665.1	CRISPR-Cas	PER93225.1	PER93226.1	PER93227.1	PER93228.1	PER93229.1	PER93230.1	NA	NA	NA	NA	6	CAS_Class1-I-C	Non-abi	ASM255866v1	Bacillus cereus	Bacillus cereus	6151000	Scaffold	NA	NA	PER93225.1	PER93230.1	NA	NA	NA	NA	NA	NA	NA	NA	NA	NA	NA	NA	NA	NA	NA	NA	NA	NA	1
GCA_002561925.1	CRISPR-Cas	PFA67221.1	PFA67222.1	NA	NA	NA	NA	NA	NA	NA	NA	2	CAS_Class1-I-C	Non-abi	ASM256192v1	Bacillus cereus	Bacillus cereus	6383421	Scaffold	NA	NA	PFA67221.1	PFA67222.1	NA	NA	NA	NA	NA	NA	NA	NA	NA	NA	NA	NA	NA	NA	NA	NA	NA	NA	1
GCA_002566645.1	CRISPR-Cas	PFN88717.1	PFN88719.1	PFN88720.1	PFN88721.1	NA	NA	NA	NA	NA	NA	4	CAS_Class1-I-C	Non-abi	ASM256664v1	Bacillus thuringiensis	Bacillus thuringiensis	6107005	Scaffold	NA	NA	PFN88717.1	PFN88721.1	NA	NA	NA	NA	NA	NA	NA	NA	NA	NA	NA	NA	NA	NA	NA	NA	NA	NA	1
GCA_002565945.1	CRISPR-Cas	PFO22562.1	PFO22564.1	PFO22565.1	PFO22566.1	NA	NA	NA	NA	NA	NA	4	CAS_Class1-I-C	Non-abi	ASM256594v1	Bacillus thuringiensis	Bacillus thuringiensis	6018101	Scaffold	NA	NA	PFO22562.1	PFO22566.1	NA	NA	NA	NA	NA	NA	NA	NA	NA	NA	NA	NA	NA	NA	NA	NA	NA	NA	1
GCA_002567905.1	CRISPR-Cas	PFS22940.1	PFS22941.1	PFS22942.1	PFS22944.1	NA	NA	NA	NA	NA	NA	4	CAS_Class1-I-C	Non-abi	ASM256790v1	Bacillus thuringiensis	Bacillus thuringiensis	5909277	Scaffold	NA	NA	PFS22940.1	PFS22944.1	NA	NA	NA	NA	NA	NA	NA	NA	NA	NA	NA	NA	NA	NA	NA	NA	NA	NA	1
GCA_002567945.1	CRISPR-Cas	PFS29074.1	PFS29076.1	PFS29077.1	PFS29078.1	NA	NA	NA	NA	NA	NA	4	CAS_Class1-I-C	Non-abi	ASM256794v1	Bacillus thuringiensis	Bacillus thuringiensis	6029904	Scaffold	NA	NA	PFS29074.1	PFS29078.1	NA	NA	NA	NA	NA	NA	NA	NA	NA	NA	NA	NA	NA	NA	NA	NA	NA	NA	1
GCA_002575215.1	CRISPR-Cas	PGM98157.1	PGM98158.1	PGM98159.1	PGM98161.1	NA	NA	NA	NA	NA	NA	4	CAS_Class1-I-C	Non-abi	ASM257521v1	Bacillus cereus	Bacillus cereus	6057757	Scaffold	NA	NA	PGM98157.1	PGM98161.1	NA	NA	NA	NA	NA	NA	NA	NA	NA	NA	NA	NA	NA	NA	NA	NA	NA	NA	1
GCA_002584855.1	CRISPR-Cas	PGZ21638.1	PGZ21640.1	PGZ21641.1	PGZ21642.1	NA	NA	NA	NA	NA	NA	4	CAS_Class1-I-C	Non-abi	ASM258485v1	Bacillus thuringiensis	Bacillus thuringiensis	6290651	Scaffold	NA	NA	PGZ21638.1	PGZ21642.1	NA	NA	NA	NA	NA	NA	NA	NA	NA	NA	NA	NA	NA	NA	NA	NA	NA	NA	1
GCA_002567955.1	CRISPR-Cas	PFS42406.1	PFS42407.1	PFS42408.1	PFS42410.1	PFS42412.1	NA	NA	NA	NA	NA	5	CAS_Class1-I-C	Non-abi	ASM256795v1	Bacillus thuringiensis	Bacillus thuringiensis	5976535	Scaffold	NA	NA	PFS42406.1	PFS42412.1	NA	NA	NA	NA	NA	NA	NA	NA	NA	NA	NA	NA	NA	NA	NA	NA	NA	NA	1
GCA_034311005.1	CRISPR-Cas	MDY7522157.1	MDY7522159.1	MDY7522160.1	MDY7522162.1	MDY7522163.1	MDY7522164.1	MDY7522165.1	NA	NA	NA	7	CAS_Class1-I-C	Non-abi	ASM3431100v1	Bacillus thuringiensis	Bacillus thuringiensis	6080531	Scaffold	NA	NA	MDY7522157.1	MDY7522165.1	NA	NA	NA	NA	NA	NA	NA	NA	NA	NA	NA	NA	NA	NA	NA	NA	NA	NA	1
GCA_002562665.1	CRISPR-Cas	PEX46876.1	PEX46877.1	PEX46878.1	PEX46880.1	NA	NA	NA	NA	NA	NA	4	CAS_Class1-I-C	Non-abi	ASM256266v1	Bacillus thuringiensis	Bacillus thuringiensis	6073469	Scaffold	NA	NA	PEX46876.1	PEX46880.1	NA	NA	NA	NA	NA	NA	NA	NA	NA	NA	NA	NA	NA	NA	NA	NA	NA	NA	1
GCF_009935335.1	CRISPR-Cas	WP_021728789.1	WP_021728790.1	NA	NA	NA	NA	NA	NA	NA	NA	2	CAS_Class1-I-C	Non-abi	ASM993533v1	Bacillus thuringiensis	Bacillus thuringiensis	6167185	Scaffold	NA	NA	WP_021728789.1	WP_021728790.1	NA	NA	NA	NA	NA	NA	NA	NA	NA	NA	NA	NA	NA	NA	NA	NA	NA	NA	1
GCA_002147165.1	CRISPR-Cas	OTY80878.1	OTY80879.1	OTY80880.1	NA	NA	NA	NA	NA	NA	NA	3	CAS_Class1-I-C	Non-abi	ASM214716v1	Bacillus thuringiensis serovar aizawai	Bacillus thuringiensis	6693370	Scaffold	NA	NA	OTY80878.1	OTY80880.1	NA	NA	NA	NA	NA	NA	NA	NA	NA	NA	NA	NA	NA	NA	NA	NA	NA	NA	1
GCA_002574505.1	CRISPR-Cas	PGL87120.1	PGL87121.1	PGL87122.1	NA	NA	NA	NA	NA	NA	NA	3	CAS_Class1-I-C	Non-abi	ASM257450v1	Bacillus thuringiensis	Bacillus thuringiensis	5856828	Scaffold	NA	NA	PGL87120.1	PGL87122.1	NA	NA	NA	NA	NA	NA	NA	NA	NA	NA	NA	NA	NA	NA	NA	NA	NA	NA	1
GCA_002147255.1	CRISPR-Cas	OTZ18354.1	OTZ18355.1	OTZ18356.1	NA	NA	NA	NA	NA	NA	NA	3	CAS_Class1-I-C	Non-abi	ASM214725v1	Bacillus thuringiensis serovar aizawai	Bacillus thuringiensis	6707290	Scaffold	NA	NA	OTZ18354.1	OTZ18356.1	NA	NA	NA	NA	NA	NA	NA	NA	NA	NA	NA	NA	NA	NA	NA	NA	NA	NA	1
GCA_035802135.1	CRISPR-Cas	MEB9618209.1	MEB9618211.1	MEB9618212.1	MEB9618213.1	MEB9618214.1	NA	NA	NA	NA	NA	5	CAS_Class1-I-C	Non-abi	ASM3580213v1	Bacillus cereus	Bacillus cereus	6122193	Scaffold	NA	NA	MEB9618209.1	MEB9618214.1	NA	NA	NA	NA	NA	NA	NA	NA	NA	NA	NA	NA	NA	NA	NA	NA	NA	NA	1
GCF_009935235.1	CRISPR-Cas	WP_021728789.1	WP_021728790.1	NA	NA	NA	NA	NA	NA	NA	NA	2	CAS_Class1-I-C	Non-abi	ASM993523v1	Bacillus thuringiensis	Bacillus thuringiensis	6166455	Scaffold	NA	NA	WP_021728789.1	WP_021728790.1	NA	NA	NA	NA	NA	NA	NA	NA	NA	NA	NA	NA	NA	NA	NA	NA	NA	NA	1
GCA_002562335.1	CRISPR-Cas	PEW55101.1	PEW55102.1	PEW55103.1	NA	NA	NA	NA	NA	NA	NA	3	CAS_Class1-I-C	Non-abi	ASM256233v1	Bacillus cereus	Bacillus cereus	6007860	Scaffold	NA	NA	PEW55101.1	PEW55103.1	NA	NA	NA	NA	NA	NA	NA	NA	NA	NA	NA	NA	NA	NA	NA	NA	NA	NA	1
GCA_015845255.1	CRISPR-Cas	MBG9649320.1	MBG9649324.1	MBG9649325.1	MBG9649326.1	NA	NA	NA	NA	NA	NA	4	CAS_Class1-I-C	Non-abi	ASM1584525v1	Bacillus thuringiensis	Bacillus thuringiensis	6233164	Scaffold	NA	NA	MBG9649320.1	MBG9649326.1	NA	NA	NA	NA	NA	NA	NA	NA	NA	NA	NA	NA	NA	NA	NA	NA	NA	NA	1
GCA_002021545.1	CRISPR-Cas	OPA42577.1	OPA42578.1	OPA42579.1	NA	NA	NA	NA	NA	NA	NA	3	CAS_Class1-I-C	Non-abi	ASM202154v1	Bacillus cereus	Bacillus cereus	6443875	Scaffold	NA	NA	OPA42577.1	OPA42579.1	NA	NA	NA	NA	NA	NA	NA	NA	NA	NA	NA	NA	NA	NA	NA	NA	NA	NA	1
GCA_002571035.1	CRISPR-Cas	PFW09518.1	PFW09519.1	PFW09520.1	NA	NA	NA	NA	NA	NA	NA	3	CAS_Class1-I-C	Non-abi	ASM257103v1	Bacillus cereus	Bacillus cereus	5806137	Scaffold	NA	NA	PFW09518.1	PFW09520.1	NA	NA	NA	NA	NA	NA	NA	NA	NA	NA	NA	NA	NA	NA	NA	NA	NA	NA	1
GCA_002559595.1	CRISPR-Cas	PEY14832.1	PEY14833.1	PEY14834.1	NA	NA	NA	NA	NA	NA	NA	3	CAS_Class1-I-C	Non-abi	ASM255959v1	Bacillus cereus	Bacillus cereus	5949927	Scaffold	NA	NA	PEY14832.1	PEY14834.1	NA	NA	NA	NA	NA	NA	NA	NA	NA	NA	NA	NA	NA	NA	NA	NA	NA	NA	1
GCF_030718825.1	CRISPR-Cas	WP_305927936.1	WP_305927937.1	WP_305927938.1	WP_305927939.1	NA	NA	NA	NA	NA	NA	4	CAS_Class1-I-C	Non-abi	ASM3071882v1	Bacillus mycoides	Bacillus mycoides	6351153	Complete Genome	NA	NA	WP_305927936.1	WP_305927939.1	NA	NA	NA	NA	NA	NA	NA	NA	NA	NA	NA	NA	NA	NA	NA	NA	NA	NA	1
GCA_035799115.1	CRISPR-Cas	MEB8874745.1	MEB8874746.1	MEB8874747.1	MEB8874748.1	MEB8874750.1	NA	NA	NA	NA	NA	5	CAS_Class1-I-C	Non-abi	ASM3579911v1	Bacillus cereus	Bacillus cereus	6178195	Scaffold	NA	NA	MEB8874745.1	MEB8874750.1	NA	NA	NA	NA	NA	NA	NA	NA	NA	NA	NA	NA	NA	NA	NA	NA	NA	NA	1
GCA_002571165.1	CRISPR-Cas	PFU87315.1	PFU87316.1	PFU87317.1	NA	NA	NA	NA	NA	NA	NA	3	CAS_Class1-I-C	Non-abi	ASM257116v1	Bacillus cereus	Bacillus cereus	6218749	Scaffold	NA	NA	PFU87315.1	PFU87317.1	NA	NA	NA	NA	NA	NA	NA	NA	NA	NA	NA	NA	NA	NA	NA	NA	NA	NA	1
GCA_002576575.1	CRISPR-Cas	PGO11994.1	PGO11995.1	PGO11996.1	PGO11999.1	NA	NA	NA	NA	NA	NA	4	CAS_Class1-I-C	Non-abi	ASM257657v1	Bacillus cereus	Bacillus cereus	6006078	Scaffold	NA	NA	PGO11994.1	PGO11999.1	NA	NA	NA	NA	NA	NA	NA	NA	NA	NA	NA	NA	NA	NA	NA	NA	NA	NA	1
GCA_002560605.1	CRISPR-Cas	PFE07620.1	PFE07621.1	PFE07622.1	PFE07624.1	PFE07625.1	NA	NA	NA	NA	NA	5	CAS_Class1-I-C	Non-abi	ASM256060v1	Bacillus thuringiensis	Bacillus thuringiensis	6093134	Scaffold	NA	NA	PFE07620.1	PFE07625.1	NA	NA	NA	NA	NA	NA	NA	NA	NA	NA	NA	NA	NA	NA	NA	NA	NA	NA	1
GCA_002559535.1	CRISPR-Cas	PET91028.1	PET91030.1	PET91031.1	PET91032.1	NA	NA	NA	NA	NA	NA	4	CAS_Class1-I-C	Non-abi	ASM255953v1	Bacillus thuringiensis	Bacillus thuringiensis	5932808	Scaffold	NA	NA	PET91028.1	PET91032.1	NA	NA	NA	NA	NA	NA	NA	NA	NA	NA	NA	NA	NA	NA	NA	NA	NA	NA	1
GCA_015845275.1	CRISPR-Cas	MBG9681024.1	MBG9681025.1	MBG9681026.1	NA	NA	NA	NA	NA	NA	NA	3	CAS_Class1-I-C	Non-abi	ASM1584527v1	Bacillus thuringiensis	Bacillus thuringiensis	6441491	Scaffold	NA	NA	MBG9681024.1	MBG9681026.1	NA	NA	NA	NA	NA	NA	NA	NA	NA	NA	NA	NA	NA	NA	NA	NA	NA	NA	1
GCF_022663175.1	CRISPR-Cas	WP_242260436.1	WP_242260438.1	NA	NA	NA	NA	NA	NA	NA	NA	2	CAS_Class1-I-C	Non-abi	ASM2266317v1	Bacillus cereus group sp. BfR-BA-01426	Other	5717966	Contig	NA	NA	WP_242260436.1	WP_242260438.1	NA	NA	NA	NA	NA	NA	NA	NA	NA	NA	NA	NA	NA	NA	NA	NA	NA	NA	1
GCA_002561045.1	CRISPR-Cas	PEZ34026.1	PEZ34028.1	PEZ34029.1	PEZ34030.1	NA	NA	NA	NA	NA	NA	4	CAS_Class1-I-C	Non-abi	ASM256104v1	Bacillus thuringiensis	Bacillus thuringiensis	6018851	Scaffold	NA	NA	PEZ34026.1	PEZ34030.1	NA	NA	NA	NA	NA	NA	NA	NA	NA	NA	NA	NA	NA	NA	NA	NA	NA	NA	1
GCA_002553105.1	CRISPR-Cas	PEF29727.1	PEF29729.1	PEF29730.1	PEF29731.1	NA	NA	NA	NA	NA	NA	4	CAS_Class1-I-C	Non-abi	ASM255310v1	Bacillus thuringiensis	Bacillus thuringiensis	5995414	Scaffold	NA	NA	PEF29727.1	PEF29731.1	NA	NA	NA	NA	NA	NA	NA	NA	NA	NA	NA	NA	NA	NA	NA	NA	NA	NA	1
GCF_022663485.1	CRISPR-Cas	WP_242260436.1	WP_242260438.1	NA	NA	NA	NA	NA	NA	NA	NA	2	CAS_Class1-I-C	Non-abi	ASM2266348v1	Bacillus cereus group sp. BfR-BA-01391	Other	5670050	Contig	NA	NA	WP_242260436.1	WP_242260438.1	NA	NA	NA	NA	NA	NA	NA	NA	NA	NA	NA	NA	NA	NA	NA	NA	NA	NA	1
GCA_035802035.1	CRISPR-Cas	MEB9640320.1	MEB9640322.1	MEB9640323.1	MEB9640324.1	MEB9640325.1	NA	NA	NA	NA	NA	5	CAS_Class1-I-C	Non-abi	ASM3580203v1	Bacillus cereus	Bacillus cereus	6139232	Scaffold	NA	NA	MEB9640320.1	MEB9640325.1	NA	NA	NA	NA	NA	NA	NA	NA	NA	NA	NA	NA	NA	NA	NA	NA	NA	NA	1
GCA_002579545.1	CRISPR-Cas	PHA57887.1	PHA57888.1	PHA57889.1	NA	NA	NA	NA	NA	NA	NA	3	CAS_Class1-I-C	Non-abi	ASM257954v1	Bacillus wiedmannii	Bacillus wiedmannii	5904905	Scaffold	NA	NA	PHA57887.1	PHA57889.1	NA	NA	NA	NA	NA	NA	NA	NA	NA	NA	NA	NA	NA	NA	NA	NA	NA	NA	1
GCA_001420855.1	CRISPR-Cas	ALL62012.1	ALL62013.1	ALL62014.1	NA	NA	NA	NA	NA	NA	NA	3	CAS_Class1-I-C	Non-abi	ASM142085v1	Bacillus thuringiensis	Bacillus thuringiensis	6227942	Complete Genome	NA	NA	ALL62012.1	ALL62014.1	NA	NA	NA	NA	NA	NA	NA	NA	NA	NA	NA	NA	NA	NA	NA	NA	NA	NA	1
GCA_021655315.1	CRISPR-Cas	BCD08719.1	BCD08721.1	BCD08722.1	BCD08726.1	NA	NA	NA	NA	NA	NA	4	CAS_Class1-III-D	Non-abi	ASM2165531v1	Bacillus cereus	Bacillus cereus	5961776	Complete Genome	NA	NA	BCD08719.1	BCD08726.1	NA	NA	NA	NA	NA	NA	NA	NA	NA	NA	NA	NA	NA	NA	NA	NA	NA	NA	1
GCA_029710925.1	CRISPR-Cas	HDR8229404.1	HDR8229408.1	HDR8229409.1	HDR8229411.1	NA	NA	NA	NA	NA	NA	4	CAS_Class1-III-D	Non-abi	PDT001180014.1	Bacillus cereus	Bacillus cereus	5934850	Contig	NA	NA	HDR8229404.1	HDR8229411.1	NA	NA	NA	NA	NA	NA	NA	NA	NA	NA	NA	NA	NA	NA	NA	NA	NA	NA	1
GCA_021655055.1	CRISPR-Cas	BCC50561.1	BCC50565.1	BCC50566.1	BCC50568.1	NA	NA	NA	NA	NA	NA	4	CAS_Class1-III-D	Non-abi	ASM2165505v1	Bacillus cereus	Bacillus cereus	5887165	Complete Genome	NA	NA	BCC50561.1	BCC50568.1	NA	NA	NA	NA	NA	NA	NA	NA	NA	NA	NA	NA	NA	NA	NA	NA	NA	NA	1
GCA_029710945.1	CRISPR-Cas	HDR8219288.1	HDR8219290.1	HDR8219291.1	HDR8219295.1	NA	NA	NA	NA	NA	NA	4	CAS_Class1-III-D	Non-abi	PDT001180012.1	Bacillus cereus	Bacillus cereus	5944198	Contig	NA	NA	HDR8219288.1	HDR8219295.1	NA	NA	NA	NA	NA	NA	NA	NA	NA	NA	NA	NA	NA	NA	NA	NA	NA	NA	1
GCA_029710095.1	CRISPR-Cas	HDR7980989.1	HDR7980993.1	HDR7980994.1	HDR7980996.1	NA	NA	NA	NA	NA	NA	4	CAS_Class1-III-D	Non-abi	PDT001182131.1	Bacillus cereus	Bacillus cereus	6132475	Contig	NA	NA	HDR7980989.1	HDR7980996.1	NA	NA	NA	NA	NA	NA	NA	NA	NA	NA	NA	NA	NA	NA	NA	NA	NA	NA	1
GCA_021654915.1	CRISPR-Cas	BCC09536.1	BCC09538.1	BCC09539.1	BCC09543.1	NA	NA	NA	NA	NA	NA	4	CAS_Class1-III-D	Non-abi	ASM2165491v1	Bacillus cereus	Bacillus cereus	5778898	Complete Genome	NA	NA	BCC09536.1	BCC09543.1	NA	NA	NA	NA	NA	NA	NA	NA	NA	NA	NA	NA	NA	NA	NA	NA	NA	NA	1
GCA_029712385.1	CRISPR-Cas	HDR8416062.1	HDR8416064.1	HDR8416065.1	HDR8416069.1	NA	NA	NA	NA	NA	NA	4	CAS_Class1-III-D	Non-abi	PDT001179666.1	Bacillus cereus	Bacillus cereus	6079170	Contig	NA	NA	HDR8416062.1	HDR8416069.1	NA	NA	NA	NA	NA	NA	NA	NA	NA	NA	NA	NA	NA	NA	NA	NA	NA	NA	1
GCA_029710355.1	CRISPR-Cas	HDR8059550.1	HDR8059552.1	HDR8059553.1	HDR8059557.1	NA	NA	NA	NA	NA	NA	4	CAS_Class1-III-D	Non-abi	PDT001182111.1	Bacillus cereus	Bacillus cereus	6052910	Contig	NA	NA	HDR8059550.1	HDR8059557.1	NA	NA	NA	NA	NA	NA	NA	NA	NA	NA	NA	NA	NA	NA	NA	NA	NA	NA	1
GCA_027709385.1	CRISPR-Cas	MDA1521464.1	MDA1521466.1	MDA1521467.1	MDA1521471.1	NA	NA	NA	NA	NA	NA	4	CAS_Class1-III-D	Non-abi	ASM2770938v1	Bacillus cereus	Bacillus cereus	5245058	Contig	NA	NA	MDA1521464.1	MDA1521471.1	NA	NA	NA	NA	NA	NA	NA	NA	NA	NA	NA	NA	NA	NA	NA	NA	NA	NA	1
GCF_019389875.1	CRISPR-Cas	WP_002090048.1	WP_002090080.1	WP_002090082.1	NA	NA	NA	NA	NA	NA	NA	3	CAS_Class1-I	Non-abi	ASM1938987v1	Bacillus mycoides	Bacillus mycoides	6275957	Contig	NA	NA	WP_002090048.1	WP_002090082.1	NA	NA	NA	NA	NA	NA	NA	NA	NA	NA	NA	NA	NA	NA	NA	NA	NA	NA	1
GCA_037282185.1	CRISPR-Cas	MEJ1518027.1	MEJ1518031.1	NA	NA	NA	NA	NA	NA	NA	NA	2	CAS_Class1-IV	Non-abi	ASM3728218v1	Bacillus cereus	Bacillus cereus	6891670	Scaffold	NA	NA	MEJ1518027.1	MEJ1518031.1	NA	NA	NA	NA	NA	NA	NA	NA	NA	NA	NA	NA	NA	NA	NA	NA	NA	NA	1
GCA_027710505.1	CRISPR-Cas	MDA1674529.1	MDA1674533.1	NA	NA	NA	NA	NA	NA	NA	NA	2	CAS_Class1-IV	Non-abi	ASM2771050v1	Bacillus cereus group sp. TH152-1LC	Other	6635326	Contig	NA	NA	MDA1674529.1	MDA1674533.1	NA	NA	NA	NA	NA	NA	NA	NA	NA	NA	NA	NA	NA	NA	NA	NA	NA	NA	1
GCA_018742225.1	CRISPR-Cas	QWI47369.1	QWI47370.1	NA	NA	NA	NA	NA	NA	NA	NA	2	CAS_Class2-II-C	Non-abi	ASM1874222v1	Bacillus mycoides	Bacillus mycoides	6163987	Complete Genome	NA	NA	QWI47369.1	QWI47370.1	NA	NA	NA	NA	NA	NA	NA	NA	NA	NA	NA	NA	NA	NA	NA	NA	NA	NA	1
GCF_022662815.1	CRISPR-Cas	WP_242196483.1	WP_242196486.1	NA	NA	NA	NA	NA	NA	NA	NA	2	CAS_Class2-II-C	Non-abi	ASM2266281v1	Bacillus cereus group sp. BfR-BA-01492	Other	4186079	Contig	NA	NA	WP_242196483.1	WP_242196486.1	NA	NA	NA	NA	NA	NA	NA	NA	NA	NA	NA	NA	NA	NA	NA	NA	NA	NA	1
GCF_022663715.1	CRISPR-Cas	WP_242268971.1	WP_242268978.1	NA	NA	NA	NA	NA	NA	NA	NA	2	CAS_Class2-V-F	Non-abi	ASM2266371v1	Bacillus cereus group sp. BfR-BA-01352	Other	5498271	Contig	NA	NA	WP_242268971.1	WP_242268978.1	NA	NA	NA	NA	NA	NA	NA	NA	NA	NA	NA	NA	NA	NA	NA	NA	NA	NA	1
GCA_002562085.1	CBASS	PEV54918.1	PEV54919.1	NA	NA	NA	NA	NA	NA	NA	NA	2	CBASS_I	Abi	ASM256208v1	Bacillus cereus	Bacillus cereus	6003279	Scaffold	NA	NA	PEV54918.1	PEV54919.1	NA	NA	NA	NA	NA	NA	NA	NA	NA	NA	NA	NA	NA	NA	NA	NA	NA	NA	1
GCA_001982885.1	CBASS	ONG65915.1	ONG65916.1	NA	NA	NA	NA	NA	NA	NA	NA	2	CBASS_I	Abi	ASM198288v1	Bacillus cereus	Bacillus cereus	5982997	Scaffold	NA	NA	ONG65915.1	ONG65916.1	NA	NA	NA	NA	NA	NA	NA	NA	NA	NA	NA	NA	NA	NA	NA	NA	NA	NA	1
GCA_030166995.1	CBASS	WIG25103.1	WIG25104.1	WIG25111.1	NA	NA	NA	NA	NA	NA	NA	3	CBASS_I	Abi	ASM3016699v1	Bacillus toyonensis	Bacillus toyonensis	5730405	Complete Genome	NA	NA	WIG25103.1	WIG25111.1	NA	NA	NA	NA	NA	NA	NA	NA	NA	NA	NA	NA	NA	NA	NA	NA	NA	NA	1
GCA_001883975.1	CBASS	OJD97641.1	OJD97642.1	NA	NA	NA	NA	NA	NA	NA	NA	2	CBASS_I	Abi	ASM188397v1	Bacillus cereus	Bacillus cereus	5605775	Contig	NA	NA	OJD97641.1	OJD97642.1	NA	NA	NA	NA	NA	NA	NA	NA	NA	NA	NA	NA	NA	NA	NA	NA	NA	NA	1
GCF_001913645.1	CBASS	WP_062821530.1	WP_062821531.1	NA	NA	NA	NA	NA	NA	NA	NA	2	CBASS_I	Abi	ASM191364v1	Bacillus cereus	Bacillus cereus	5393185	Scaffold	NA	NA	WP_062821530.1	WP_062821531.1	NA	NA	NA	NA	NA	NA	NA	NA	NA	NA	NA	NA	NA	NA	NA	NA	NA	NA	1
GCA_002576565.1	CBASS	PGS46274.1	PGS46275.1	NA	NA	NA	NA	NA	NA	NA	NA	2	CBASS_I	Abi	ASM257656v1	Bacillus thuringiensis	Bacillus thuringiensis	5840157	Scaffold	NA	NA	PGS46274.1	PGS46275.1	NA	NA	NA	NA	NA	NA	NA	NA	NA	NA	NA	NA	NA	NA	NA	NA	NA	NA	1
GCA_027715845.1	CBASS	MDA2607850.1	MDA2607851.1	MDA2607858.1	NA	NA	NA	NA	NA	NA	NA	3	CBASS_I	Abi	ASM2771584v1	Bacillus cereus	Bacillus cereus	5638749	Contig	NA	NA	MDA2607850.1	MDA2607858.1	NA	NA	NA	NA	NA	NA	NA	NA	NA	NA	NA	NA	NA	NA	NA	NA	NA	NA	1
GCF_905221595.1	CBASS	WP_062821530.1	WP_062821531.1	NA	NA	NA	NA	NA	NA	NA	NA	2	CBASS_I	Abi	B.cereus WGS Assembly III	Bacillus cereus	Bacillus cereus	5686305	Contig	NA	NA	WP_062821530.1	WP_062821531.1	NA	NA	NA	NA	NA	NA	NA	NA	NA	NA	NA	NA	NA	NA	NA	NA	NA	NA	1
GCA_025517435.1	CBASS	MCU4729681.1	MCU4729682.1	MCU4729689.1	NA	NA	NA	NA	NA	NA	NA	3	CBASS_I	Abi	ASM2551743v1	Bacillus cereus	Bacillus cereus	5970833	Scaffold	NA	NA	MCU4729681.1	MCU4729689.1	NA	NA	NA	NA	NA	NA	NA	NA	NA	NA	NA	NA	NA	NA	NA	NA	NA	NA	1
GCA_029712865.1	CBASS	EKS8360586.1	EKS8360587.1	EKS8360594.1	NA	NA	NA	NA	NA	NA	NA	3	CBASS_I	Abi	PDT000517569.1	Bacillus cereus	Bacillus cereus	5645985	Contig	NA	NA	EKS8360586.1	EKS8360594.1	NA	NA	NA	NA	NA	NA	NA	NA	NA	NA	NA	NA	NA	NA	NA	NA	NA	NA	1
GCA_031941145.1	CBASS	HDX9494869.1	HDX9494872.1	HDX9494873.1	NA	NA	NA	NA	NA	NA	NA	3	CBASS_I	Abi	PDT001839216.1	Bacillus thuringiensis	Bacillus thuringiensis	6072060	Contig	NA	NA	HDX9494869.1	HDX9494873.1	NA	NA	NA	NA	NA	NA	NA	NA	NA	NA	NA	NA	NA	NA	NA	NA	NA	NA	1
GCA_008923775.1	CBASS	KAB2491449.1	KAB2491455.1	NA	NA	NA	NA	NA	NA	NA	NA	2	CBASS_I	Abi	ASM892377v1	Bacillus cereus	Bacillus cereus	5954306	Scaffold	NA	NA	KAB2491449.1	KAB2491455.1	NA	NA	NA	NA	NA	NA	NA	NA	NA	NA	NA	NA	NA	NA	NA	NA	NA	NA	1
GCA_033270265.1	CBASS	HEF5693203.1	HEF5693204.1	HEF5693205.1	HEF5693212.1	NA	NA	NA	NA	NA	NA	4	CBASS_II	Abi	PDT001965647.1	Bacillus cereus	Bacillus cereus	5798452	Contig	NA	NA	HEF5693203.1	HEF5693212.1	NA	NA	NA	NA	NA	NA	NA	NA	NA	NA	NA	NA	NA	NA	NA	NA	NA	NA	1
GCA_015845405.1	CBASS	MBG9875707.1	MBG9875708.1	MBG9875709.1	NA	NA	NA	NA	NA	NA	NA	3	CBASS_II	Abi	ASM1584540v1	Bacillus tropicus	Bacillus tropicus	6178902	Scaffold	NA	NA	MBG9875707.1	MBG9875709.1	NA	NA	NA	NA	NA	NA	NA	NA	NA	NA	NA	NA	NA	NA	NA	NA	NA	NA	1
GCA_002555995.1	CBASS	PEI96199.1	PEI96200.1	PEI96201.1	NA	NA	NA	NA	NA	NA	NA	3	CBASS_II	Abi	ASM255599v1	Bacillus pseudomycoides	Bacillus pseudomycoides	5510516	Scaffold	NA	NA	PEI96199.1	PEI96201.1	NA	NA	NA	NA	NA	NA	NA	NA	NA	NA	NA	NA	NA	NA	NA	NA	NA	NA	1
GCF_022663915.1	CBASS	WP_242311698.1	WP_242311712.1	WP_242311713.1	NA	NA	NA	NA	NA	NA	NA	3	CBASS_II	Abi	ASM2266391v1	Bacillus cereus group sp. BfR-BA-01331	Other	6140474	Contig	NA	NA	WP_242311698.1	WP_242311713.1	NA	NA	NA	NA	NA	NA	NA	NA	NA	NA	NA	NA	NA	NA	NA	NA	NA	NA	1
GCA_015844725.1	CBASS	MBG9919720.1	MBG9919721.1	MBG9919722.1	NA	NA	NA	NA	NA	NA	NA	3	CBASS_II	Abi	ASM1584472v1	Bacillus tropicus	Bacillus tropicus	6153770	Contig	NA	NA	MBG9919720.1	MBG9919722.1	NA	NA	NA	NA	NA	NA	NA	NA	NA	NA	NA	NA	NA	NA	NA	NA	NA	NA	1
GCA_000160955.1	CBASS	EEK65634.1	EEK65635.1	EEK65637.1	NA	NA	NA	NA	NA	NA	NA	3	CBASS_II	Abi	ASM16095v1	Bacillus wiedmannii	Bacillus wiedmannii	5547057	Chromosome	NA	NA	EEK65634.1	EEK65637.1	NA	NA	NA	NA	NA	NA	NA	NA	NA	NA	NA	NA	NA	NA	NA	NA	NA	NA	1
GCF_918184375.1	CBASS	WP_270412305.1	WP_270412307.1	WP_270412311.1	NA	NA	NA	NA	NA	NA	NA	3	CBASS_II	Abi	ISI 1346	Bacillus cereus	Bacillus cereus	5736248	Scaffold	NA	NA	WP_270412305.1	WP_270412311.1	NA	NA	NA	NA	NA	NA	NA	NA	NA	NA	NA	NA	NA	NA	NA	NA	NA	NA	1
GCF_007667455.1	CBASS	WP_144491966.1	WP_144491967.1	WP_144491968.1	WP_144491969.1	WP_144491970.1	NA	NA	NA	NA	NA	5	CBASS_II	Abi	ASM766745v1	Bacillus thuringiensis	Bacillus thuringiensis	4984150	Scaffold	NA	NA	WP_144491966.1	WP_144491970.1	NA	NA	NA	NA	NA	NA	NA	NA	NA	NA	NA	NA	NA	NA	NA	NA	NA	NA	1
GCA_015844815.1	CBASS	MBG9840099.1	MBG9840100.1	MBG9840101.1	NA	NA	NA	NA	NA	NA	NA	3	CBASS_II	Abi	ASM1584481v1	Bacillus tropicus	Bacillus tropicus	6126048	Scaffold	NA	NA	MBG9840099.1	MBG9840101.1	NA	NA	NA	NA	NA	NA	NA	NA	NA	NA	NA	NA	NA	NA	NA	NA	NA	NA	1
GCF_008764075.1	CBASS	WP_144491966.1	WP_144491967.1	WP_144491968.1	WP_144491969.1	WP_144491970.1	NA	NA	NA	NA	NA	5	CBASS_II	Abi	FS453	Bacillus mycoides	Bacillus mycoides	5177703	Scaffold	NA	NA	WP_144491966.1	WP_144491970.1	NA	NA	NA	NA	NA	NA	NA	NA	NA	NA	NA	NA	NA	NA	NA	NA	NA	NA	1
GCA_008682285.1	CBASS	KAA6479392.1	KAA6479393.1	KAA6479394.1	NA	NA	NA	NA	NA	NA	NA	3	CBASS_II	Abi	ASM868228v1	Bacillus cereus	Bacillus cereus	5902222	Scaffold	NA	NA	KAA6479392.1	KAA6479394.1	NA	NA	NA	NA	NA	NA	NA	NA	NA	NA	NA	NA	NA	NA	NA	NA	NA	NA	1
GCA_036209105.1	CBASS	MED0857246.1	MED0857247.1	MED0857249.1	NA	NA	NA	NA	NA	NA	NA	3	CBASS_II	Abi	ASM3620910v1	Bacillus pseudomycoides	Bacillus pseudomycoides	5267120	Scaffold	NA	NA	MED0857246.1	MED0857249.1	NA	NA	NA	NA	NA	NA	NA	NA	NA	NA	NA	NA	NA	NA	NA	NA	NA	NA	1
GCF_905221595.1	CBASS	WP_062821292.1	WP_062821293.1	WP_062821294.1	NA	NA	NA	NA	NA	NA	NA	3	CBASS_II	Abi	B.cereus WGS Assembly III	Bacillus cereus	Bacillus cereus	5686305	Contig	NA	NA	WP_062821292.1	WP_062821294.1	NA	NA	NA	NA	NA	NA	NA	NA	NA	NA	NA	NA	NA	NA	NA	NA	NA	NA	1
GCF_007665355.1	CBASS	WP_097807845.1	WP_097807846.1	WP_097807848.1	NA	NA	NA	NA	NA	NA	NA	3	CBASS_IV	Abi	ASM766535v1	Bacillus thuringiensis	Bacillus thuringiensis	6117534	Scaffold	NA	NA	WP_097807845.1	WP_097807848.1	NA	NA	NA	NA	NA	NA	NA	NA	NA	NA	NA	NA	NA	NA	NA	NA	NA	NA	1
GCA_035800155.1	DarTG	MEB9152924.1	MEB9152925.1	MEB9152926.1	NA	NA	NA	NA	NA	NA	NA	3	DarTG	Abi	ASM3580015v1	Bacillus cereus	Bacillus cereus	5846034	Scaffold	NA	NA	MEB9152924.1	MEB9152926.1	NA	NA	NA	NA	NA	NA	NA	NA	NA	NA	NA	NA	NA	NA	NA	NA	NA	NA	1
GCA_035816935.1	DarTG	MEC3178528.1	MEC3178529.1	NA	NA	NA	NA	NA	NA	NA	NA	2	DarTG	Abi	ASM3581693v1	Bacillus cereus	Bacillus cereus	5985792	Scaffold	NA	NA	MEC3178528.1	MEC3178529.1	NA	NA	NA	NA	NA	NA	NA	NA	NA	NA	NA	NA	NA	NA	NA	NA	NA	NA	1
GCA_002559685.1	DarTG	PEY32597.1	PEY32598.1	NA	NA	NA	NA	NA	NA	NA	NA	2	DarTG	Abi	ASM255968v1	Bacillus cereus	Bacillus cereus	5752518	Scaffold	NA	NA	PEY32597.1	PEY32598.1	NA	NA	NA	NA	NA	NA	NA	NA	NA	NA	NA	NA	NA	NA	NA	NA	NA	NA	1
GCA_002558245.1	DarTG	PEV24324.1	PEV24325.1	NA	NA	NA	NA	NA	NA	NA	NA	2	DarTG	Abi	ASM255824v1	Bacillus cereus	Bacillus cereus	5627559	Scaffold	NA	NA	PEV24324.1	PEV24325.1	NA	NA	NA	NA	NA	NA	NA	NA	NA	NA	NA	NA	NA	NA	NA	NA	NA	NA	1
GCA_027715785.1	DarTG	MDA2615922.1	MDA2615923.1	MDA2615924.1	NA	NA	NA	NA	NA	NA	NA	3	DarTG	Abi	ASM2771578v1	Bacillus cereus	Bacillus cereus	6321414	Contig	NA	NA	MDA2615922.1	MDA2615924.1	NA	NA	NA	NA	NA	NA	NA	NA	NA	NA	NA	NA	NA	NA	NA	NA	NA	NA	1
GCA_035800175.1	DarTG	MEB9196205.1	MEB9196206.1	MEB9196207.1	NA	NA	NA	NA	NA	NA	NA	3	DarTG	Abi	ASM3580017v1	Bacillus cereus	Bacillus cereus	5850897	Scaffold	NA	NA	MEB9196205.1	MEB9196207.1	NA	NA	NA	NA	NA	NA	NA	NA	NA	NA	NA	NA	NA	NA	NA	NA	NA	NA	1
GCA_035813615.1	DarTG	MEC2242868.1	MEC2242869.1	MEC2242870.1	NA	NA	NA	NA	NA	NA	NA	3	DarTG	Abi	ASM3581361v1	Bacillus cereus	Bacillus cereus	5868373	Scaffold	NA	NA	MEC2242868.1	MEC2242870.1	NA	NA	NA	NA	NA	NA	NA	NA	NA	NA	NA	NA	NA	NA	NA	NA	NA	NA	1
GCA_002583895.1	DarTG	PGV81851.1	PGV81852.1	NA	NA	NA	NA	NA	NA	NA	NA	2	DarTG	Abi	ASM258389v1	Bacillus thuringiensis	Bacillus thuringiensis	5857331	Scaffold	NA	NA	PGV81851.1	PGV81852.1	NA	NA	NA	NA	NA	NA	NA	NA	NA	NA	NA	NA	NA	NA	NA	NA	NA	NA	1
GCA_035799335.1	DarTG	MEB8744913.1	MEB8744914.1	MEB8744915.1	NA	NA	NA	NA	NA	NA	NA	3	DarTG	Abi	ASM3579933v1	Bacillus cereus	Bacillus cereus	5948169	Scaffold	NA	NA	MEB8744913.1	MEB8744915.1	NA	NA	NA	NA	NA	NA	NA	NA	NA	NA	NA	NA	NA	NA	NA	NA	NA	NA	1
GCA_035800255.1	DarTG	MEB9045504.1	MEB9045505.1	MEB9045506.1	NA	NA	NA	NA	NA	NA	NA	3	DarTG	Abi	ASM3580025v1	Bacillus cereus	Bacillus cereus	5847075	Scaffold	NA	NA	MEB9045504.1	MEB9045506.1	NA	NA	NA	NA	NA	NA	NA	NA	NA	NA	NA	NA	NA	NA	NA	NA	NA	NA	1
GCA_029710735.1	DarTG	HDR8167974.1	HDR8167975.1	NA	NA	NA	NA	NA	NA	NA	NA	2	DarTG	Abi	PDT001180387.1	Bacillus cereus	Bacillus cereus	5935304	Contig	NA	NA	HDR8167974.1	HDR8167975.1	NA	NA	NA	NA	NA	NA	NA	NA	NA	NA	NA	NA	NA	NA	NA	NA	NA	NA	1
GCA_004378425.1	DarTG	TEX06221.1	TEX06222.1	NA	NA	NA	NA	NA	NA	NA	NA	2	DarTG	Abi	ASM437842v1	Bacillus cereus	Bacillus cereus	5136263	Contig	NA	NA	TEX06221.1	TEX06222.1	NA	NA	NA	NA	NA	NA	NA	NA	NA	NA	NA	NA	NA	NA	NA	NA	NA	NA	1
GCA_035801315.1	DarTG	MEB9471699.1	MEB9471700.1	MEB9471701.1	NA	NA	NA	NA	NA	NA	NA	3	DarTG	Abi	ASM3580131v1	Bacillus cereus	Bacillus cereus	5852514	Scaffold	NA	NA	MEB9471699.1	MEB9471701.1	NA	NA	NA	NA	NA	NA	NA	NA	NA	NA	NA	NA	NA	NA	NA	NA	NA	NA	1
GCA_035814535.1	DarTG	MEC2465610.1	MEC2465611.1	NA	NA	NA	NA	NA	NA	NA	NA	2	DarTG	Abi	ASM3581453v1	Bacillus cereus	Bacillus cereus	6052204	Scaffold	NA	NA	MEC2465610.1	MEC2465611.1	NA	NA	NA	NA	NA	NA	NA	NA	NA	NA	NA	NA	NA	NA	NA	NA	NA	NA	1
GCA_035803055.1	DarTG	MEC0009087.1	MEC0009088.1	MEC0009089.1	NA	NA	NA	NA	NA	NA	NA	3	DarTG	Abi	ASM3580305v1	Bacillus cereus	Bacillus cereus	5748190	Scaffold	NA	NA	MEC0009087.1	MEC0009089.1	NA	NA	NA	NA	NA	NA	NA	NA	NA	NA	NA	NA	NA	NA	NA	NA	NA	NA	1
GCF_900750765.1	DarTG	WP_134266360.1	WP_134266361.1	NA	NA	NA	NA	NA	NA	NA	NA	2	DarTG	Abi	1	Bacillus cereus	Bacillus cereus	5284854	Contig	NA	NA	WP_134266360.1	WP_134266361.1	NA	NA	NA	NA	NA	NA	NA	NA	NA	NA	NA	NA	NA	NA	NA	NA	NA	NA	1
GCA_035796375.1	DarTG	MEB8632551.1	MEB8632552.1	MEB8632553.1	NA	NA	NA	NA	NA	NA	NA	3	DarTG	Abi	ASM3579637v1	Bacillus cereus	Bacillus cereus	6123132	Scaffold	NA	NA	MEB8632551.1	MEB8632553.1	NA	NA	NA	NA	NA	NA	NA	NA	NA	NA	NA	NA	NA	NA	NA	NA	NA	NA	1
GCA_035800595.1	DarTG	MEB9177752.1	MEB9177753.1	MEB9177754.1	NA	NA	NA	NA	NA	NA	NA	3	DarTG	Abi	ASM3580059v1	Bacillus cereus	Bacillus cereus	5985025	Scaffold	NA	NA	MEB9177752.1	MEB9177754.1	NA	NA	NA	NA	NA	NA	NA	NA	NA	NA	NA	NA	NA	NA	NA	NA	NA	NA	1
GCA_002585005.1	DarTG	PGZ85425.1	PGZ85426.1	NA	NA	NA	NA	NA	NA	NA	NA	2	DarTG	Abi	ASM258500v1	Bacillus cereus	Bacillus cereus	5720336	Scaffold	NA	NA	PGZ85425.1	PGZ85426.1	NA	NA	NA	NA	NA	NA	NA	NA	NA	NA	NA	NA	NA	NA	NA	NA	NA	NA	1
GCA_035800495.1	DarTG	MEB9273168.1	MEB9273169.1	MEB9273170.1	NA	NA	NA	NA	NA	NA	NA	3	DarTG	Abi	ASM3580049v1	Bacillus cereus	Bacillus cereus	5985452	Scaffold	NA	NA	MEB9273168.1	MEB9273170.1	NA	NA	NA	NA	NA	NA	NA	NA	NA	NA	NA	NA	NA	NA	NA	NA	NA	NA	1
GCA_029710155.1	DarTG	HDR7998054.1	HDR7998055.1	NA	NA	NA	NA	NA	NA	NA	NA	2	DarTG	Abi	PDT001182127.1	Bacillus cereus	Bacillus cereus	5787373	Contig	NA	NA	HDR7998054.1	HDR7998055.1	NA	NA	NA	NA	NA	NA	NA	NA	NA	NA	NA	NA	NA	NA	NA	NA	NA	NA	1
GCA_035799995.1	DarTG	MEB9115035.1	MEB9115036.1	MEB9115037.1	NA	NA	NA	NA	NA	NA	NA	3	DarTG	Abi	ASM3579999v1	Bacillus cereus	Bacillus cereus	6059180	Scaffold	NA	NA	MEB9115035.1	MEB9115037.1	NA	NA	NA	NA	NA	NA	NA	NA	NA	NA	NA	NA	NA	NA	NA	NA	NA	NA	1
GCA_035800195.1	DarTG	MEB9018464.1	MEB9018465.1	MEB9018466.1	NA	NA	NA	NA	NA	NA	NA	3	DarTG	Abi	ASM3580019v1	Bacillus cereus	Bacillus cereus	5841614	Scaffold	NA	NA	MEB9018464.1	MEB9018466.1	NA	NA	NA	NA	NA	NA	NA	NA	NA	NA	NA	NA	NA	NA	NA	NA	NA	NA	1
GCA_035801015.1	DarTG	MEB9292949.1	MEB9292950.1	MEB9292951.1	NA	NA	NA	NA	NA	NA	NA	3	DarTG	Abi	ASM3580101v1	Bacillus cereus	Bacillus cereus	5872039	Scaffold	NA	NA	MEB9292949.1	MEB9292951.1	NA	NA	NA	NA	NA	NA	NA	NA	NA	NA	NA	NA	NA	NA	NA	NA	NA	NA	1
GCA_035800635.1	DarTG	MEB9146267.1	MEB9146268.1	MEB9146269.1	NA	NA	NA	NA	NA	NA	NA	3	DarTG	Abi	ASM3580063v1	Bacillus cereus	Bacillus cereus	6014758	Scaffold	NA	NA	MEB9146267.1	MEB9146269.1	NA	NA	NA	NA	NA	NA	NA	NA	NA	NA	NA	NA	NA	NA	NA	NA	NA	NA	1
GCA_035800935.1	DarTG	MEB9331114.1	MEB9331115.1	MEB9331116.1	NA	NA	NA	NA	NA	NA	NA	3	DarTG	Abi	ASM3580093v1	Bacillus cereus	Bacillus cereus	6042450	Scaffold	NA	NA	MEB9331114.1	MEB9331116.1	NA	NA	NA	NA	NA	NA	NA	NA	NA	NA	NA	NA	NA	NA	NA	NA	NA	NA	1
GCA_002559275.1	DarTG	PES65957.1	PES65958.1	NA	NA	NA	NA	NA	NA	NA	NA	2	DarTG	Abi	ASM255927v1	Bacillus cereus	Bacillus cereus	5743244	Scaffold	NA	NA	PES65957.1	PES65958.1	NA	NA	NA	NA	NA	NA	NA	NA	NA	NA	NA	NA	NA	NA	NA	NA	NA	NA	1
GCA_035816245.1	DarTG	MEC3015498.1	MEC3015499.1	MEC3015500.1	NA	NA	NA	NA	NA	NA	NA	3	DarTG	Abi	ASM3581624v1	Bacillus cereus	Bacillus cereus	6360556	Scaffold	NA	NA	MEC3015498.1	MEC3015500.1	NA	NA	NA	NA	NA	NA	NA	NA	NA	NA	NA	NA	NA	NA	NA	NA	NA	NA	1
GCA_029692225.1	DarTG	HDR3319350.1	HDR3319351.1	NA	NA	NA	NA	NA	NA	NA	NA	2	DarTG	Abi	PDT001685932.1	Bacillus thuringiensis	Bacillus thuringiensis	5960492	Contig	NA	NA	HDR3319350.1	HDR3319351.1	NA	NA	NA	NA	NA	NA	NA	NA	NA	NA	NA	NA	NA	NA	NA	NA	NA	NA	1
GCA_029692305.1	DarTG	HDR3313508.1	HDR3313509.1	NA	NA	NA	NA	NA	NA	NA	NA	2	DarTG	Abi	PDT001685928.1	Bacillus thuringiensis	Bacillus thuringiensis	6001595	Contig	NA	NA	HDR3313508.1	HDR3313509.1	NA	NA	NA	NA	NA	NA	NA	NA	NA	NA	NA	NA	NA	NA	NA	NA	NA	NA	1
GCA_002574615.1	DarTG	PGM15516.1	PGM15517.1	NA	NA	NA	NA	NA	NA	NA	NA	2	DarTG	Abi	ASM257461v1	Bacillus cereus	Bacillus cereus	5756826	Scaffold	NA	NA	PGM15516.1	PGM15517.1	NA	NA	NA	NA	NA	NA	NA	NA	NA	NA	NA	NA	NA	NA	NA	NA	NA	NA	1
GCA_035800335.1	DarTG	MEB9190184.1	MEB9190185.1	MEB9190186.1	NA	NA	NA	NA	NA	NA	NA	3	DarTG	Abi	ASM3580033v1	Bacillus cereus	Bacillus cereus	6005126	Scaffold	NA	NA	MEB9190184.1	MEB9190186.1	NA	NA	NA	NA	NA	NA	NA	NA	NA	NA	NA	NA	NA	NA	NA	NA	NA	NA	1
GCA_035800855.1	DarTG	MEB9361534.1	MEB9361535.1	MEB9361536.1	NA	NA	NA	NA	NA	NA	NA	3	DarTG	Abi	ASM3580085v1	Bacillus cereus	Bacillus cereus	6030386	Scaffold	NA	NA	MEB9361534.1	MEB9361536.1	NA	NA	NA	NA	NA	NA	NA	NA	NA	NA	NA	NA	NA	NA	NA	NA	NA	NA	1
GCA_035800455.1	DarTG	MEB9246366.1	MEB9246367.1	MEB9246368.1	NA	NA	NA	NA	NA	NA	NA	3	DarTG	Abi	ASM3580045v1	Bacillus cereus	Bacillus cereus	5918981	Scaffold	NA	NA	MEB9246366.1	MEB9246368.1	NA	NA	NA	NA	NA	NA	NA	NA	NA	NA	NA	NA	NA	NA	NA	NA	NA	NA	1
GCA_002584345.1	DarTG	PGX10225.1	PGX10226.1	NA	NA	NA	NA	NA	NA	NA	NA	2	DarTG	Abi	ASM258434v1	Bacillus cereus	Bacillus cereus	5604577	Scaffold	NA	NA	PGX10225.1	PGX10226.1	NA	NA	NA	NA	NA	NA	NA	NA	NA	NA	NA	NA	NA	NA	NA	NA	NA	NA	1
GCA_035800515.1	DarTG	MEB9203704.1	MEB9203705.1	MEB9203706.1	NA	NA	NA	NA	NA	NA	NA	3	DarTG	Abi	ASM3580051v1	Bacillus cereus	Bacillus cereus	6087708	Scaffold	NA	NA	MEB9203704.1	MEB9203706.1	NA	NA	NA	NA	NA	NA	NA	NA	NA	NA	NA	NA	NA	NA	NA	NA	NA	NA	1
GCA_035798795.1	DarTG	MEB8901578.1	MEB8901579.1	MEB8901580.1	NA	NA	NA	NA	NA	NA	NA	3	DarTG	Abi	ASM3579879v1	Bacillus cereus	Bacillus cereus	5787572	Scaffold	NA	NA	MEB8901578.1	MEB8901580.1	NA	NA	NA	NA	NA	NA	NA	NA	NA	NA	NA	NA	NA	NA	NA	NA	NA	NA	1
GCA_035796355.1	DarTG	MEB8554059.1	MEB8554060.1	MEB8554061.1	NA	NA	NA	NA	NA	NA	NA	3	DarTG	Abi	ASM3579635v1	Bacillus cereus	Bacillus cereus	6296771	Scaffold	NA	NA	MEB8554059.1	MEB8554061.1	NA	NA	NA	NA	NA	NA	NA	NA	NA	NA	NA	NA	NA	NA	NA	NA	NA	NA	1
GCA_035798815.1	DarTG	MEB8910657.1	MEB8910658.1	MEB8910659.1	NA	NA	NA	NA	NA	NA	NA	3	DarTG	Abi	ASM3579881v1	Bacillus cereus	Bacillus cereus	5548746	Scaffold	NA	NA	MEB8910657.1	MEB8910659.1	NA	NA	NA	NA	NA	NA	NA	NA	NA	NA	NA	NA	NA	NA	NA	NA	NA	NA	1
GCA_002582515.1	DarTG	PHE94725.1	PHE94726.1	NA	NA	NA	NA	NA	NA	NA	NA	2	DarTG	Abi	ASM258251v1	Bacillus wiedmannii	Bacillus wiedmannii	5423708	Scaffold	NA	NA	PHE94725.1	PHE94726.1	NA	NA	NA	NA	NA	NA	NA	NA	NA	NA	NA	NA	NA	NA	NA	NA	NA	NA	1
GCA_035800075.1	DarTG	MEB8994182.1	MEB8994183.1	MEB8994184.1	NA	NA	NA	NA	NA	NA	NA	3	DarTG	Abi	ASM3580007v1	Bacillus cereus	Bacillus cereus	6499863	Scaffold	NA	NA	MEB8994182.1	MEB8994184.1	NA	NA	NA	NA	NA	NA	NA	NA	NA	NA	NA	NA	NA	NA	NA	NA	NA	NA	1
GCA_004307115.1	DarTG	GCF83115.1	GCF83116.1	NA	NA	NA	NA	NA	NA	NA	NA	2	DarTG	Abi	ASM430711v1	Bacillus cereus	Bacillus cereus	5324496	Scaffold	NA	NA	GCF83115.1	GCF83116.1	NA	NA	NA	NA	NA	NA	NA	NA	NA	NA	NA	NA	NA	NA	NA	NA	NA	NA	1
GCA_002568375.1	DarTG	PFT88264.1	PFT88265.1	NA	NA	NA	NA	NA	NA	NA	NA	2	DarTG	Abi	ASM256837v1	Bacillus cereus	Bacillus cereus	5438728	Scaffold	NA	NA	PFT88264.1	PFT88265.1	NA	NA	NA	NA	NA	NA	NA	NA	NA	NA	NA	NA	NA	NA	NA	NA	NA	NA	1
GCA_035816355.1	DarTG	MEC2943344.1	MEC2943345.1	NA	NA	NA	NA	NA	NA	NA	NA	2	DarTG	Abi	ASM3581635v1	Bacillus cereus	Bacillus cereus	5981724	Scaffold	NA	NA	MEC2943344.1	MEC2943345.1	NA	NA	NA	NA	NA	NA	NA	NA	NA	NA	NA	NA	NA	NA	NA	NA	NA	NA	1
GCA_035800555.1	DarTG	MEB9230930.1	MEB9230931.1	MEB9230932.1	NA	NA	NA	NA	NA	NA	NA	3	DarTG	Abi	ASM3580055v1	Bacillus cereus	Bacillus cereus	6453755	Scaffold	NA	NA	MEB9230930.1	MEB9230932.1	NA	NA	NA	NA	NA	NA	NA	NA	NA	NA	NA	NA	NA	NA	NA	NA	NA	NA	1
GCF_010580595.1	DarTG	WP_134266360.1	WP_134266361.1	NA	NA	NA	NA	NA	NA	NA	NA	2	DarTG	Abi	ASM1058059v1	Bacillus cereus	Bacillus cereus	5344678	Scaffold	NA	NA	WP_134266360.1	WP_134266361.1	NA	NA	NA	NA	NA	NA	NA	NA	NA	NA	NA	NA	NA	NA	NA	NA	NA	NA	1
GCF_007678925.1	Dazbog	WP_088232672.1	WP_088232673.1	NA	NA	NA	NA	NA	NA	NA	NA	2	Dazbog	Abi	ASM767892v1	Bacillus thuringiensis	Bacillus thuringiensis	5229788	Scaffold	NA	NA	WP_088232672.1	WP_088232673.1	NA	NA	NA	NA	NA	NA	NA	NA	NA	NA	NA	NA	NA	NA	NA	NA	NA	NA	1
GCA_029866405.1	Dazbog	MDH4423541.1	MDH4423542.1	NA	NA	NA	NA	NA	NA	NA	NA	2	Dazbog	Abi	ASM2986640v1	Bacillus cereus	Bacillus cereus	5101470	Scaffold	NA	NA	MDH4423541.1	MDH4423542.1	NA	NA	NA	NA	NA	NA	NA	NA	NA	NA	NA	NA	NA	NA	NA	NA	NA	NA	1
GCA_002577745.1	Dazbog	PGU01316.1	PGU01317.1	NA	NA	NA	NA	NA	NA	NA	NA	2	Dazbog	Abi	ASM257774v1	Bacillus cereus	Bacillus cereus	5486552	Scaffold	NA	NA	PGU01316.1	PGU01317.1	NA	NA	NA	NA	NA	NA	NA	NA	NA	NA	NA	NA	NA	NA	NA	NA	NA	NA	1
GCF_002196815.1	Dazbog	WP_088232672.1	WP_088232673.1	NA	NA	NA	NA	NA	NA	NA	NA	2	Dazbog	Abi	ASM219681v1	Bacillus cereus	Bacillus cereus	5269088	Scaffold	NA	NA	WP_088232672.1	WP_088232673.1	NA	NA	NA	NA	NA	NA	NA	NA	NA	NA	NA	NA	NA	NA	NA	NA	NA	NA	1
GCA_002559215.1	Dazbog	PER25063.1	PER25064.1	NA	NA	NA	NA	NA	NA	NA	NA	2	Dazbog	Abi	ASM255921v1	Bacillus cereus	Bacillus cereus	5098664	Scaffold	NA	NA	PER25063.1	PER25064.1	NA	NA	NA	NA	NA	NA	NA	NA	NA	NA	NA	NA	NA	NA	NA	NA	NA	NA	1
GCA_002571025.1	Dazbog	PFW16461.1	PFW16462.1	NA	NA	NA	NA	NA	NA	NA	NA	2	Dazbog	Abi	ASM257102v1	Bacillus thuringiensis	Bacillus thuringiensis	6062021	Scaffold	NA	NA	PFW16461.1	PFW16462.1	NA	NA	NA	NA	NA	NA	NA	NA	NA	NA	NA	NA	NA	NA	NA	NA	NA	NA	1
GCF_007682005.1	Detocs	WP_144572259.1	WP_144572261.1	WP_144572263.1	NA	NA	NA	NA	NA	NA	NA	3	Detocs	Abi	ASM768200v1	Bacillus paramycoides	Bacillus paramycoides	5782815	Scaffold	NA	NA	WP_144572259.1	WP_144572263.1	NA	NA	NA	NA	NA	NA	NA	NA	NA	NA	NA	NA	NA	NA	NA	NA	NA	NA	1
GCA_031324075.1	Detocs	MDR4984108.1	MDR4984109.1	MDR4984110.1	NA	NA	NA	NA	NA	NA	NA	3	Detocs	Abi	ASM3132407v1	Bacillus cereus	Bacillus cereus	5179435	Contig	NA	NA	MDR4984108.1	MDR4984110.1	NA	NA	NA	NA	NA	NA	NA	NA	NA	NA	NA	NA	NA	NA	NA	NA	NA	NA	1
GCA_027712005.1	Detocs	MDA1913638.1	MDA1913639.1	MDA1913640.1	NA	NA	NA	NA	NA	NA	NA	3	Detocs	Abi	ASM2771200v1	Bacillus cereus	Bacillus cereus	5691071	Contig	NA	NA	MDA1913638.1	MDA1913640.1	NA	NA	NA	NA	NA	NA	NA	NA	NA	NA	NA	NA	NA	NA	NA	NA	NA	NA	1
GCA_002566105.1	Detocs	PFI96860.1	PFI96861.1	PFI96862.1	NA	NA	NA	NA	NA	NA	NA	3	Detocs	Abi	ASM256610v1	Bacillus cereus	Bacillus cereus	5518257	Scaffold	NA	NA	PFI96860.1	PFI96862.1	NA	NA	NA	NA	NA	NA	NA	NA	NA	NA	NA	NA	NA	NA	NA	NA	NA	NA	1
GCA_002577665.1	Detocs	PGT91946.1	PGT91947.1	PGT91948.1	NA	NA	NA	NA	NA	NA	NA	3	Detocs	Abi	ASM257766v1	Bacillus cereus	Bacillus cereus	5764115	Scaffold	NA	NA	PGT91946.1	PGT91948.1	NA	NA	NA	NA	NA	NA	NA	NA	NA	NA	NA	NA	NA	NA	NA	NA	NA	NA	1
GCA_012395385.1	Detocs	NKX61466.1	NKX61467.1	NKX61468.1	NA	NA	NA	NA	NA	NA	NA	3	Detocs	Abi	ASM1239538v1	Bacillus cereus	Bacillus cereus	5732791	Scaffold	NA	NA	NKX61466.1	NKX61468.1	NA	NA	NA	NA	NA	NA	NA	NA	NA	NA	NA	NA	NA	NA	NA	NA	NA	NA	1
GCA_021654995.1	Detocs	BCC29299.1	BCC29301.1	BCC29302.1	NA	NA	NA	NA	NA	NA	NA	3	Detocs	Abi	ASM2165499v1	Bacillus cereus	Bacillus cereus	5651786	Complete Genome	NA	NA	BCC29299.1	BCC29302.1	NA	NA	NA	NA	NA	NA	NA	NA	NA	NA	NA	NA	NA	NA	NA	NA	NA	NA	1
GCA_027715905.1	Detocs	MDA2659759.1	MDA2659760.1	MDA2659761.1	NA	NA	NA	NA	NA	NA	NA	3	Detocs	Abi	ASM2771590v1	Bacillus cereus	Bacillus cereus	5666006	Contig	NA	NA	MDA2659759.1	MDA2659761.1	NA	NA	NA	NA	NA	NA	NA	NA	NA	NA	NA	NA	NA	NA	NA	NA	NA	NA	1
GCA_035801495.1	Detocs	MEB9553200.1	MEB9553201.1	MEB9553202.1	NA	NA	NA	NA	NA	NA	NA	3	Detocs	Abi	ASM3580149v1	Bacillus cereus	Bacillus cereus	5982317	Scaffold	NA	NA	MEB9553200.1	MEB9553202.1	NA	NA	NA	NA	NA	NA	NA	NA	NA	NA	NA	NA	NA	NA	NA	NA	NA	NA	1
GCA_002576345.1	Detocs	PGR32558.1	PGR32559.1	PGR32560.1	NA	NA	NA	NA	NA	NA	NA	3	Detocs	Abi	ASM257634v1	Bacillus cereus	Bacillus cereus	5900611	Scaffold	NA	NA	PGR32558.1	PGR32560.1	NA	NA	NA	NA	NA	NA	NA	NA	NA	NA	NA	NA	NA	NA	NA	NA	NA	NA	1
GCA_022170805.1	Detocs	UKS63160.1	UKS63161.1	UKS63162.1	NA	NA	NA	NA	NA	NA	NA	3	Detocs	Abi	ASM2217080v1	Bacillus toyonensis	Bacillus toyonensis	5872224	Complete Genome	NA	NA	UKS63160.1	UKS63162.1	NA	NA	NA	NA	NA	NA	NA	NA	NA	NA	NA	NA	NA	NA	NA	NA	NA	NA	1
GCF_022663495.1	Detocs	WP_242213161.1	WP_242213162.1	WP_242213163.1	NA	NA	NA	NA	NA	NA	NA	3	Detocs	Abi	ASM2266349v1	Bacillus cereus group sp. BfR-BA-01383	Other	5140349	Contig	NA	NA	WP_242213161.1	WP_242213163.1	NA	NA	NA	NA	NA	NA	NA	NA	NA	NA	NA	NA	NA	NA	NA	NA	NA	NA	1
GCA_002579865.1	Detocs	PHB39293.1	PHB39294.1	PHB39295.1	NA	NA	NA	NA	NA	NA	NA	3	Detocs	Abi	ASM257986v1	Bacillus wiedmannii	Bacillus wiedmannii	5475240	Scaffold	NA	NA	PHB39293.1	PHB39295.1	NA	NA	NA	NA	NA	NA	NA	NA	NA	NA	NA	NA	NA	NA	NA	NA	NA	NA	1
GCA_016605985.1	Detocs	QQN86689.1	QQN86690.1	QQN86691.1	NA	NA	NA	NA	NA	NA	NA	3	Detocs	Abi	ASM1660598v1	Bacillus toyonensis	Bacillus toyonensis	5787787	Complete Genome	NA	NA	QQN86689.1	QQN86691.1	NA	NA	NA	NA	NA	NA	NA	NA	NA	NA	NA	NA	NA	NA	NA	NA	NA	NA	1
GCA_002584485.1	Detocs	PGX31440.1	PGX31441.1	PGX31442.1	NA	NA	NA	NA	NA	NA	NA	3	Detocs	Abi	ASM258448v1	Bacillus anthracis	Bacillus anthracis	5633331	Scaffold	NA	NA	PGX31440.1	PGX31442.1	NA	NA	NA	NA	NA	NA	NA	NA	NA	NA	NA	NA	NA	NA	NA	NA	NA	NA	1
GCA_029478925.1	Detocs	MDF9663786.1	MDF9663787.1	MDF9663788.1	NA	NA	NA	NA	NA	NA	NA	3	Detocs	Abi	ASM2947892v1	Bacillus wiedmannii	Bacillus wiedmannii	5813284	Contig	NA	NA	MDF9663786.1	MDF9663788.1	NA	NA	NA	NA	NA	NA	NA	NA	NA	NA	NA	NA	NA	NA	NA	NA	NA	NA	1
GCA_019990665.1	Detocs	MBZ3765977.1	MBZ3765978.1	MBZ3765979.1	NA	NA	NA	NA	NA	NA	NA	3	Detocs	Abi	ASM1999066v1	Bacillus cereus	Bacillus cereus	6217338	Scaffold	NA	NA	MBZ3765977.1	MBZ3765979.1	NA	NA	NA	NA	NA	NA	NA	NA	NA	NA	NA	NA	NA	NA	NA	NA	NA	NA	1
GCA_002560475.1	Detocs	PFD68880.1	PFD68881.1	PFD68882.1	NA	NA	NA	NA	NA	NA	NA	3	Detocs	Abi	ASM256047v1	Bacillus cereus	Bacillus cereus	5820591	Scaffold	NA	NA	PFD68880.1	PFD68882.1	NA	NA	NA	NA	NA	NA	NA	NA	NA	NA	NA	NA	NA	NA	NA	NA	NA	NA	1
GCA_022509885.1	Detocs	MCH5470512.1	MCH5470513.1	MCH5470514.1	NA	NA	NA	NA	NA	NA	NA	3	Detocs	Abi	ASM2250988v1	Bacillus toyonensis	Bacillus toyonensis	5937563	Scaffold	NA	NA	MCH5470512.1	MCH5470514.1	NA	NA	NA	NA	NA	NA	NA	NA	NA	NA	NA	NA	NA	NA	NA	NA	NA	NA	1
GCA_002574755.1	Detocs	PGH93968.1	PGH93969.1	PGH93970.1	NA	NA	NA	NA	NA	NA	NA	3	Detocs	Abi	ASM257475v1	Bacillus anthracis	Bacillus anthracis	5489482	Scaffold	NA	NA	PGH93968.1	PGH93970.1	NA	NA	NA	NA	NA	NA	NA	NA	NA	NA	NA	NA	NA	NA	NA	NA	NA	NA	1
GCA_002567745.1	Detocs	PFR16717.1	PFR16718.1	PFR16719.1	NA	NA	NA	NA	NA	NA	NA	3	Detocs	Abi	ASM256774v1	Bacillus cereus	Bacillus cereus	5779753	Scaffold	NA	NA	PFR16717.1	PFR16719.1	NA	NA	NA	NA	NA	NA	NA	NA	NA	NA	NA	NA	NA	NA	NA	NA	NA	NA	1
GCA_002570305.1	Detocs	PGB73539.1	PGB73540.1	PGB73541.1	NA	NA	NA	NA	NA	NA	NA	3	Detocs	Abi	ASM257030v1	Bacillus wiedmannii	Bacillus wiedmannii	5727363	Scaffold	NA	NA	PGB73539.1	PGB73541.1	NA	NA	NA	NA	NA	NA	NA	NA	NA	NA	NA	NA	NA	NA	NA	NA	NA	NA	1
GCA_002552615.1	Detocs	PED75424.1	PED75425.1	PED75426.1	NA	NA	NA	NA	NA	NA	NA	3	Detocs	Abi	ASM255261v1	Bacillus toyonensis	Bacillus toyonensis	5819519	Scaffold	NA	NA	PED75424.1	PED75426.1	NA	NA	NA	NA	NA	NA	NA	NA	NA	NA	NA	NA	NA	NA	NA	NA	NA	NA	1
GCA_034398835.1	Detocs	MDZ4520847.1	MDZ4520848.1	MDZ4520849.1	NA	NA	NA	NA	NA	NA	NA	3	Detocs	Abi	ASM3439883v1	Bacillus cereus	Bacillus cereus	5170823	Scaffold	NA	NA	MDZ4520847.1	MDZ4520849.1	NA	NA	NA	NA	NA	NA	NA	NA	NA	NA	NA	NA	NA	NA	NA	NA	NA	NA	1
GCA_002563115.1	Detocs	PFF22489.1	PFF22490.1	PFF22491.1	NA	NA	NA	NA	NA	NA	NA	3	Detocs	Abi	ASM256311v1	Bacillus anthracis	Bacillus anthracis	5676206	Scaffold	NA	NA	PFF22489.1	PFF22491.1	NA	NA	NA	NA	NA	NA	NA	NA	NA	NA	NA	NA	NA	NA	NA	NA	NA	NA	1
GCA_002558315.1	Detocs	PEQ53047.1	PEQ53048.1	PEQ53049.1	NA	NA	NA	NA	NA	NA	NA	3	Detocs	Abi	ASM255831v1	Bacillus cereus	Bacillus cereus	5771229	Scaffold	NA	NA	PEQ53047.1	PEQ53049.1	NA	NA	NA	NA	NA	NA	NA	NA	NA	NA	NA	NA	NA	NA	NA	NA	NA	NA	1
GCA_035801575.1	Detocs	MEB9571453.1	MEB9571454.1	MEB9571455.1	NA	NA	NA	NA	NA	NA	NA	3	Detocs	Abi	ASM3580157v1	Bacillus cereus	Bacillus cereus	5982847	Scaffold	NA	NA	MEB9571453.1	MEB9571455.1	NA	NA	NA	NA	NA	NA	NA	NA	NA	NA	NA	NA	NA	NA	NA	NA	NA	NA	1
GCA_000688755.1	Detocs	KDB40829.1	KDB40830.1	KDB40831.1	NA	NA	NA	NA	NA	NA	NA	3	Detocs	Abi	CLC_6.0.4 of Bacillus cereus BcFL2013	Bacillus cereus	Bacillus cereus	5462435	Scaffold	NA	NA	KDB40829.1	KDB40831.1	NA	NA	NA	NA	NA	NA	NA	NA	NA	NA	NA	NA	NA	NA	NA	NA	NA	NA	1
GCA_002571195.1	Detocs	PFV05438.1	PFV05439.1	PFV05440.1	NA	NA	NA	NA	NA	NA	NA	3	Detocs	Abi	ASM257119v1	Bacillus cereus	Bacillus cereus	6060772	Scaffold	NA	NA	PFV05438.1	PFV05440.1	NA	NA	NA	NA	NA	NA	NA	NA	NA	NA	NA	NA	NA	NA	NA	NA	NA	NA	1
GCA_002117465.1	Detocs	ARO16835.1	ARO16836.1	ARO16837.1	NA	NA	NA	NA	NA	NA	NA	3	Detocs	Abi	ASM211746v1	Bacillus cereus	Bacillus cereus	5786333	Chromosome	NA	NA	ARO16835.1	ARO16837.1	NA	NA	NA	NA	NA	NA	NA	NA	NA	NA	NA	NA	NA	NA	NA	NA	NA	NA	1
GCA_002582445.1	Detocs	PGV45085.1	PGV45086.1	PGV45087.1	NA	NA	NA	NA	NA	NA	NA	3	Detocs	Abi	ASM258244v1	Bacillus cereus	Bacillus cereus	6010834	Scaffold	NA	NA	PGV45085.1	PGV45087.1	NA	NA	NA	NA	NA	NA	NA	NA	NA	NA	NA	NA	NA	NA	NA	NA	NA	NA	1
GCA_900100415.1	Detocs	SDK32084.1	SDK32112.1	SDK32142.1	NA	NA	NA	NA	NA	NA	NA	3	Detocs	Abi	IMG-taxon 2615840594 annotated assembly	Bacillus toyonensis	Bacillus toyonensis	5517600	Scaffold	NA	NA	SDK32084.1	SDK32142.1	NA	NA	NA	NA	NA	NA	NA	NA	NA	NA	NA	NA	NA	NA	NA	NA	NA	NA	1
GCA_002561845.1	Detocs	PEZ66760.1	PEZ66761.1	PEZ66762.1	NA	NA	NA	NA	NA	NA	NA	3	Detocs	Abi	ASM256184v1	Bacillus anthracis	Bacillus anthracis	5640508	Scaffold	NA	NA	PEZ66760.1	PEZ66762.1	NA	NA	NA	NA	NA	NA	NA	NA	NA	NA	NA	NA	NA	NA	NA	NA	NA	NA	1
GCA_002550745.1	Detocs	PDZ89647.1	PDZ89648.1	PDZ89649.1	NA	NA	NA	NA	NA	NA	NA	3	Detocs	Abi	ASM255074v1	Bacillus thuringiensis	Bacillus thuringiensis	6278357	Scaffold	NA	NA	PDZ89647.1	PDZ89649.1	NA	NA	NA	NA	NA	NA	NA	NA	NA	NA	NA	NA	NA	NA	NA	NA	NA	NA	1
GCA_002564895.1	Detocs	PFM10923.1	PFM10924.1	PFM10925.1	NA	NA	NA	NA	NA	NA	NA	3	Detocs	Abi	ASM256489v1	Bacillus anthracis	Bacillus anthracis	5529343	Scaffold	NA	NA	PFM10923.1	PFM10925.1	NA	NA	NA	NA	NA	NA	NA	NA	NA	NA	NA	NA	NA	NA	NA	NA	NA	NA	1
GCA_016027575.1	Detocs	QPS52430.1	QPS52431.1	QPS52432.1	NA	NA	NA	NA	NA	NA	NA	3	Detocs	Abi	ASM1602757v1	Bacillus tropicus	Bacillus tropicus	5716977	Complete Genome	NA	NA	QPS52430.1	QPS52432.1	NA	NA	NA	NA	NA	NA	NA	NA	NA	NA	NA	NA	NA	NA	NA	NA	NA	NA	1
GCF_008764255.1	DISARM	WP_150989313.1	WP_150989316.1	WP_150989319.1	WP_150989322.1	NA	NA	NA	NA	NA	NA	4	DISARM_1	Non-abi	FS33	Bacillus cereus	Bacillus cereus	6993612	Scaffold	NA	NA	WP_150989313.1	WP_150989322.1	NA	NA	NA	NA	NA	NA	NA	NA	NA	NA	NA	NA	NA	NA	NA	NA	NA	NA	1
GCA_036216685.1	DISARM	MED2821951.1	MED2821952.1	MED2821953.1	MED2821957.1	NA	NA	NA	NA	NA	NA	4	DISARM_2	Non-abi	ASM3621668v1	Bacillus thuringiensis	Bacillus thuringiensis	6290026	Scaffold	NA	NA	MED2821951.1	MED2821957.1	NA	NA	NA	NA	NA	NA	NA	NA	NA	NA	NA	NA	NA	NA	NA	NA	NA	NA	1
GCA_036214385.1	DISARM	MED2233843.1	MED2233844.1	MED2233845.1	MED2233849.1	NA	NA	NA	NA	NA	NA	4	DISARM_2	Non-abi	ASM3621438v1	Bacillus thuringiensis	Bacillus thuringiensis	5702126	Scaffold	NA	NA	MED2233843.1	MED2233849.1	NA	NA	NA	NA	NA	NA	NA	NA	NA	NA	NA	NA	NA	NA	NA	NA	NA	NA	1
GCA_032681105.1	DISARM	WOA64430.1	WOA64431.1	WOA64432.1	WOA64435.1	WOA64438.1	NA	NA	NA	NA	NA	5	DISARM_2	Non-abi	ASM3268110v1	Bacillus mycoides	Bacillus mycoides	5938482	Complete Genome	NA	NA	WOA64430.1	WOA64438.1	NA	NA	NA	NA	NA	NA	NA	NA	NA	NA	NA	NA	NA	NA	NA	NA	NA	NA	1
GCA_036213985.1	DISARM	MED2019685.1	MED2019689.1	MED2019690.1	MED2019691.1	NA	NA	NA	NA	NA	NA	4	DISARM_2	Non-abi	ASM3621398v1	Bacillus thuringiensis	Bacillus thuringiensis	6182174	Scaffold	NA	NA	MED2019685.1	MED2019691.1	NA	NA	NA	NA	NA	NA	NA	NA	NA	NA	NA	NA	NA	NA	NA	NA	NA	NA	1
GCA_036214765.1	DISARM	MED2330689.1	MED2330690.1	MED2330691.1	MED2330695.1	NA	NA	NA	NA	NA	NA	4	DISARM_2	Non-abi	ASM3621476v1	Bacillus thuringiensis	Bacillus thuringiensis	6115692	Scaffold	NA	NA	MED2330689.1	MED2330695.1	NA	NA	NA	NA	NA	NA	NA	NA	NA	NA	NA	NA	NA	NA	NA	NA	NA	NA	1
GCA_035817835.1	DISARM	MEC3319357.1	MEC3319358.1	MEC3319359.1	MEC3319363.1	NA	NA	NA	NA	NA	NA	4	DISARM_2	Non-abi	ASM3581783v1	Bacillus thuringiensis	Bacillus thuringiensis	6146485	Scaffold	NA	NA	MEC3319357.1	MEC3319363.1	NA	NA	NA	NA	NA	NA	NA	NA	NA	NA	NA	NA	NA	NA	NA	NA	NA	NA	1
GCA_035814675.1	DISARM	MEC2561169.1	MEC2561170.1	MEC2561171.1	MEC2561175.1	NA	NA	NA	NA	NA	NA	4	DISARM_2	Non-abi	ASM3581467v1	Bacillus thuringiensis	Bacillus thuringiensis	5465610	Scaffold	NA	NA	MEC2561169.1	MEC2561175.1	NA	NA	NA	NA	NA	NA	NA	NA	NA	NA	NA	NA	NA	NA	NA	NA	NA	NA	1
GCA_002551955.1	DISARM	PEB85701.1	PEB85702.1	PEB85703.1	PEB85706.1	NA	NA	NA	NA	NA	NA	4	DISARM_2	Non-abi	ASM255195v1	Bacillus thuringiensis	Bacillus thuringiensis	5747830	Contig	NA	NA	PEB85701.1	PEB85706.1	NA	NA	NA	NA	NA	NA	NA	NA	NA	NA	NA	NA	NA	NA	NA	NA	NA	NA	1
GCA_013303115.1	DISARM	NSL59038.1	NSL59041.1	NSL59042.1	NSL59043.1	NA	NA	NA	NA	NA	NA	4	DISARM_2	Non-abi	ASM1330311v1	Bacillus cereus	Bacillus cereus	5354843	Contig	NA	NA	NSL59038.1	NSL59043.1	NA	NA	NA	NA	NA	NA	NA	NA	NA	NA	NA	NA	NA	NA	NA	NA	NA	NA	1
GCA_035817965.1	DISARM	MEC3424582.1	MEC3424586.1	MEC3424587.1	MEC3424588.1	NA	NA	NA	NA	NA	NA	4	DISARM_2	Non-abi	ASM3581796v1	Bacillus thuringiensis	Bacillus thuringiensis	6143752	Scaffold	NA	NA	MEC3424582.1	MEC3424588.1	NA	NA	NA	NA	NA	NA	NA	NA	NA	NA	NA	NA	NA	NA	NA	NA	NA	NA	1
GCA_036219205.1	DISARM	MED3607244.1	MED3607245.1	MED3607246.1	MED3607250.1	NA	NA	NA	NA	NA	NA	4	DISARM_2	Non-abi	ASM3621920v1	Bacillus thuringiensis	Bacillus thuringiensis	6284655	Scaffold	NA	NA	MED3607244.1	MED3607250.1	NA	NA	NA	NA	NA	NA	NA	NA	NA	NA	NA	NA	NA	NA	NA	NA	NA	NA	1
GCA_036214585.1	DISARM	MED2239966.1	MED2239970.1	MED2239971.1	MED2239972.1	NA	NA	NA	NA	NA	NA	4	DISARM_2	Non-abi	ASM3621458v1	Bacillus thuringiensis	Bacillus thuringiensis	5813360	Scaffold	NA	NA	MED2239966.1	MED2239972.1	NA	NA	NA	NA	NA	NA	NA	NA	NA	NA	NA	NA	NA	NA	NA	NA	NA	NA	1
GCA_034398715.1	DISARM	MDZ4488791.1	MDZ4488792.1	MDZ4488793.1	MDZ4488796.1	NA	NA	NA	NA	NA	NA	4	DISARM_2	Non-abi	ASM3439871v1	Bacillus cereus	Bacillus cereus	5376012	Scaffold	NA	NA	MDZ4488791.1	MDZ4488796.1	NA	NA	NA	NA	NA	NA	NA	NA	NA	NA	NA	NA	NA	NA	NA	NA	NA	NA	1
GCA_035817915.1	DISARM	MEC3394900.1	MEC3394904.1	MEC3394905.1	MEC3394906.1	NA	NA	NA	NA	NA	NA	4	DISARM_2	Non-abi	ASM3581791v1	Bacillus thuringiensis	Bacillus thuringiensis	6147488	Scaffold	NA	NA	MEC3394900.1	MEC3394906.1	NA	NA	NA	NA	NA	NA	NA	NA	NA	NA	NA	NA	NA	NA	NA	NA	NA	NA	1
GCA_035815795.1	DISARM	MEC2838046.1	MEC2838050.1	MEC2838051.1	MEC2838052.1	NA	NA	NA	NA	NA	NA	4	DISARM_2	Non-abi	ASM3581579v1	Bacillus thuringiensis	Bacillus thuringiensis	6153661	Scaffold	NA	NA	MEC2838046.1	MEC2838052.1	NA	NA	NA	NA	NA	NA	NA	NA	NA	NA	NA	NA	NA	NA	NA	NA	NA	NA	1
GCA_036214545.1	DISARM	MED2281618.1	MED2281619.1	MED2281620.1	MED2281624.1	NA	NA	NA	NA	NA	NA	4	DISARM_2	Non-abi	ASM3621454v1	Bacillus thuringiensis	Bacillus thuringiensis	5698636	Scaffold	NA	NA	MED2281618.1	MED2281624.1	NA	NA	NA	NA	NA	NA	NA	NA	NA	NA	NA	NA	NA	NA	NA	NA	NA	NA	1
GCA_001675515.1	DISARM	ANN31175.1	ANN31176.1	ANN31177.1	ANN31179.1	NA	NA	NA	NA	NA	NA	4	DISARM_2	Non-abi	ASM167551v1	Bacillus thuringiensis serovar coreanensis	Bacillus thuringiensis	6286121	Complete Genome	NA	NA	ANN31175.1	ANN31179.1	NA	NA	NA	NA	NA	NA	NA	NA	NA	NA	NA	NA	NA	NA	NA	NA	NA	NA	1
GCF_037151595.1	DISARM	WP_079004250.1	WP_079004253.1	WP_079004254.1	WP_079004255.1	NA	NA	NA	NA	NA	NA	4	DISARM_2	Non-abi	ASM3715159v1	Bacillus cereus	Bacillus cereus	5336614	Contig	NA	NA	WP_079004250.1	WP_079004255.1	NA	NA	NA	NA	NA	NA	NA	NA	NA	NA	NA	NA	NA	NA	NA	NA	NA	NA	1
GCA_036214525.1	DISARM	MED2226914.1	MED2226915.1	MED2226916.1	MED2226920.1	NA	NA	NA	NA	NA	NA	4	DISARM_2	Non-abi	ASM3621452v1	Bacillus thuringiensis	Bacillus thuringiensis	5750550	Scaffold	NA	NA	MED2226914.1	MED2226920.1	NA	NA	NA	NA	NA	NA	NA	NA	NA	NA	NA	NA	NA	NA	NA	NA	NA	NA	1
GCA_036215025.1	DISARM	MED2384766.1	MED2384767.1	MED2384768.1	MED2384772.1	NA	NA	NA	NA	NA	NA	4	DISARM_2	Non-abi	ASM3621502v1	Bacillus thuringiensis	Bacillus thuringiensis	6124354	Scaffold	NA	NA	MED2384766.1	MED2384772.1	NA	NA	NA	NA	NA	NA	NA	NA	NA	NA	NA	NA	NA	NA	NA	NA	NA	NA	1
GCA_035818235.1	DISARM	MEC3553616.1	MEC3553617.1	MEC3553618.1	MEC3553622.1	NA	NA	NA	NA	NA	NA	4	DISARM_2	Non-abi	ASM3581823v1	Bacillus thuringiensis	Bacillus thuringiensis	6074056	Scaffold	NA	NA	MEC3553616.1	MEC3553622.1	NA	NA	NA	NA	NA	NA	NA	NA	NA	NA	NA	NA	NA	NA	NA	NA	NA	NA	1
GCA_036215125.1	DISARM	MED2455349.1	MED2455350.1	MED2455351.1	MED2455355.1	NA	NA	NA	NA	NA	NA	4	DISARM_2	Non-abi	ASM3621512v1	Bacillus thuringiensis	Bacillus thuringiensis	6134580	Scaffold	NA	NA	MED2455349.1	MED2455355.1	NA	NA	NA	NA	NA	NA	NA	NA	NA	NA	NA	NA	NA	NA	NA	NA	NA	NA	1
GCA_036214945.1	DISARM	MED2400557.1	MED2400561.1	MED2400562.1	MED2400563.1	NA	NA	NA	NA	NA	NA	4	DISARM_2	Non-abi	ASM3621494v1	Bacillus thuringiensis	Bacillus thuringiensis	5979305	Scaffold	NA	NA	MED2400557.1	MED2400563.1	NA	NA	NA	NA	NA	NA	NA	NA	NA	NA	NA	NA	NA	NA	NA	NA	NA	NA	1
GCA_036215225.1	DISARM	MED2461272.1	MED2461273.1	MED2461274.1	MED2461278.1	NA	NA	NA	NA	NA	NA	4	DISARM_2	Non-abi	ASM3621522v1	Bacillus thuringiensis	Bacillus thuringiensis	6177844	Scaffold	NA	NA	MED2461272.1	MED2461278.1	NA	NA	NA	NA	NA	NA	NA	NA	NA	NA	NA	NA	NA	NA	NA	NA	NA	NA	1
GCA_035817055.1	DISARM	MEC3221060.1	MEC3221064.1	MEC3221065.1	MEC3221066.1	NA	NA	NA	NA	NA	NA	4	DISARM_2	Non-abi	ASM3581705v1	Bacillus thuringiensis	Bacillus thuringiensis	6178372	Scaffold	NA	NA	MEC3221060.1	MEC3221066.1	NA	NA	NA	NA	NA	NA	NA	NA	NA	NA	NA	NA	NA	NA	NA	NA	NA	NA	1
GCA_036215285.1	DISARM	MED2530737.1	MED2530741.1	MED2530742.1	MED2530743.1	NA	NA	NA	NA	NA	NA	4	DISARM_2	Non-abi	ASM3621528v1	Bacillus thuringiensis	Bacillus thuringiensis	6090115	Scaffold	NA	NA	MED2530737.1	MED2530743.1	NA	NA	NA	NA	NA	NA	NA	NA	NA	NA	NA	NA	NA	NA	NA	NA	NA	NA	1
GCA_035817715.1	DISARM	MEC3390742.1	MEC3390746.1	MEC3390747.1	MEC3390748.1	NA	NA	NA	NA	NA	NA	4	DISARM_2	Non-abi	ASM3581771v1	Bacillus thuringiensis	Bacillus thuringiensis	6150689	Scaffold	NA	NA	MEC3390742.1	MEC3390748.1	NA	NA	NA	NA	NA	NA	NA	NA	NA	NA	NA	NA	NA	NA	NA	NA	NA	NA	1
GCA_000292455.1	DISARM	AFQ16708.1	AFQ16712.1	AFQ16713.1	AFQ16714.1	NA	NA	NA	NA	NA	NA	4	DISARM_2	Non-abi	ASM29245v1	Bacillus thuringiensis HD-771	Bacillus thuringiensis	6438373	Complete Genome	NA	NA	AFQ16708.1	AFQ16714.1	NA	NA	NA	NA	NA	NA	NA	NA	NA	NA	NA	NA	NA	NA	NA	NA	NA	NA	1
GCA_036214265.1	DISARM	MED2069056.1	MED2069060.1	MED2069061.1	MED2069062.1	NA	NA	NA	NA	NA	NA	4	DISARM_2	Non-abi	ASM3621426v1	Bacillus thuringiensis	Bacillus thuringiensis	6368842	Scaffold	NA	NA	MED2069056.1	MED2069062.1	NA	NA	NA	NA	NA	NA	NA	NA	NA	NA	NA	NA	NA	NA	NA	NA	NA	NA	1
GCA_036214865.1	DISARM	MED2342465.1	MED2342466.1	MED2342467.1	MED2342471.1	NA	NA	NA	NA	NA	NA	4	DISARM_2	Non-abi	ASM3621486v1	Bacillus thuringiensis	Bacillus thuringiensis	6112337	Scaffold	NA	NA	MED2342465.1	MED2342471.1	NA	NA	NA	NA	NA	NA	NA	NA	NA	NA	NA	NA	NA	NA	NA	NA	NA	NA	1
GCA_036215245.1	DISARM	MED2410880.1	MED2410881.1	MED2410882.1	MED2410886.1	NA	NA	NA	NA	NA	NA	4	DISARM_2	Non-abi	ASM3621524v1	Bacillus thuringiensis	Bacillus thuringiensis	6129779	Scaffold	NA	NA	MED2410880.1	MED2410886.1	NA	NA	NA	NA	NA	NA	NA	NA	NA	NA	NA	NA	NA	NA	NA	NA	NA	NA	1
GCA_035817735.1	DISARM	MEC3362785.1	MEC3362786.1	MEC3362787.1	MEC3362791.1	NA	NA	NA	NA	NA	NA	4	DISARM_2	Non-abi	ASM3581773v1	Bacillus thuringiensis	Bacillus thuringiensis	6151197	Scaffold	NA	NA	MEC3362785.1	MEC3362791.1	NA	NA	NA	NA	NA	NA	NA	NA	NA	NA	NA	NA	NA	NA	NA	NA	NA	NA	1
GCA_036214905.1	DISARM	MED2394400.1	MED2394404.1	MED2394405.1	MED2394406.1	NA	NA	NA	NA	NA	NA	4	DISARM_2	Non-abi	ASM3621490v1	Bacillus thuringiensis	Bacillus thuringiensis	5620104	Scaffold	NA	NA	MED2394400.1	MED2394406.1	NA	NA	NA	NA	NA	NA	NA	NA	NA	NA	NA	NA	NA	NA	NA	NA	NA	NA	1
GCA_035814735.1	DISARM	MEC2473922.1	MEC2473926.1	MEC2473927.1	MEC2473928.1	NA	NA	NA	NA	NA	NA	4	DISARM_2	Non-abi	ASM3581473v1	Bacillus thuringiensis	Bacillus thuringiensis	5374558	Scaffold	NA	NA	MEC2473922.1	MEC2473928.1	NA	NA	NA	NA	NA	NA	NA	NA	NA	NA	NA	NA	NA	NA	NA	NA	NA	NA	1
GCA_035817185.1	DISARM	MEC3574069.1	MEC3574070.1	MEC3574071.1	MEC3574075.1	NA	NA	NA	NA	NA	NA	4	DISARM_2	Non-abi	ASM3581718v1	Bacillus thuringiensis	Bacillus thuringiensis	6230502	Scaffold	NA	NA	MEC3574069.1	MEC3574075.1	NA	NA	NA	NA	NA	NA	NA	NA	NA	NA	NA	NA	NA	NA	NA	NA	NA	NA	1
GCA_036215205.1	DISARM	MED2417429.1	MED2417430.1	MED2417431.1	MED2417435.1	NA	NA	NA	NA	NA	NA	4	DISARM_2	Non-abi	ASM3621520v1	Bacillus thuringiensis	Bacillus thuringiensis	6125126	Scaffold	NA	NA	MED2417429.1	MED2417435.1	NA	NA	NA	NA	NA	NA	NA	NA	NA	NA	NA	NA	NA	NA	NA	NA	NA	NA	1
GCA_002551855.1	DISARM	PEB53560.1	PEB53563.1	PEB53564.1	PEB53565.1	NA	NA	NA	NA	NA	NA	4	DISARM_2	Non-abi	ASM255185v1	Bacillus cereus	Bacillus cereus	5665668	Scaffold	NA	NA	PEB53560.1	PEB53565.1	NA	NA	NA	NA	NA	NA	NA	NA	NA	NA	NA	NA	NA	NA	NA	NA	NA	NA	1
GCA_036214785.1	DISARM	MED2304468.1	MED2304469.1	MED2304470.1	MED2304474.1	NA	NA	NA	NA	NA	NA	4	DISARM_2	Non-abi	ASM3621478v1	Bacillus thuringiensis	Bacillus thuringiensis	6123972	Scaffold	NA	NA	MED2304468.1	MED2304474.1	NA	NA	NA	NA	NA	NA	NA	NA	NA	NA	NA	NA	NA	NA	NA	NA	NA	NA	1
GCA_037907545.1	DISARM	MEJ9265133.1	MEJ9265137.1	MEJ9265138.1	MEJ9265139.1	NA	NA	NA	NA	NA	NA	4	DISARM_2	Non-abi	ASM3790754v1	Bacillus thuringiensis	Bacillus thuringiensis	6234429	Scaffold	NA	NA	MEJ9265133.1	MEJ9265139.1	NA	NA	NA	NA	NA	NA	NA	NA	NA	NA	NA	NA	NA	NA	NA	NA	NA	NA	1
GCA_002562055.1	DISARM	PEV49892.1	PEV49893.1	PEV49894.1	PEV49897.1	NA	NA	NA	NA	NA	NA	4	DISARM_2	Non-abi	ASM256205v1	Bacillus thuringiensis	Bacillus thuringiensis	5660994	Scaffold	NA	NA	PEV49892.1	PEV49897.1	NA	NA	NA	NA	NA	NA	NA	NA	NA	NA	NA	NA	NA	NA	NA	NA	NA	NA	1
GCA_036214985.1	DISARM	MED2405347.1	MED2405351.1	MED2405352.1	MED2405353.1	NA	NA	NA	NA	NA	NA	4	DISARM_2	Non-abi	ASM3621498v1	Bacillus thuringiensis	Bacillus thuringiensis	6129490	Scaffold	NA	NA	MED2405347.1	MED2405353.1	NA	NA	NA	NA	NA	NA	NA	NA	NA	NA	NA	NA	NA	NA	NA	NA	NA	NA	1
GCA_000161535.1	DISARM	EEM43159.1	EEM43160.1	EEM43161.1	EEM43165.1	NA	NA	NA	NA	NA	NA	4	DISARM_2	Non-abi	ASM16153v1	Bacillus thuringiensis serovar sotto str. T04001	Bacillus thuringiensis	6107746	Chromosome	NA	NA	EEM43159.1	EEM43165.1	NA	NA	NA	NA	NA	NA	NA	NA	NA	NA	NA	NA	NA	NA	NA	NA	NA	NA	1
GCA_036214365.1	DISARM	MED2187478.1	MED2187479.1	MED2187480.1	MED2187484.1	NA	NA	NA	NA	NA	NA	4	DISARM_2	Non-abi	ASM3621436v1	Bacillus thuringiensis	Bacillus thuringiensis	6165996	Scaffold	NA	NA	MED2187478.1	MED2187484.1	NA	NA	NA	NA	NA	NA	NA	NA	NA	NA	NA	NA	NA	NA	NA	NA	NA	NA	1
GCA_036214725.1	DISARM	MED2317695.1	MED2317696.1	MED2317697.1	MED2317701.1	NA	NA	NA	NA	NA	NA	4	DISARM_2	Non-abi	ASM3621472v1	Bacillus thuringiensis	Bacillus thuringiensis	6132497	Scaffold	NA	NA	MED2317695.1	MED2317701.1	NA	NA	NA	NA	NA	NA	NA	NA	NA	NA	NA	NA	NA	NA	NA	NA	NA	NA	1
GCA_002565085.1	DISARM	PFN46100.1	PFN46103.1	PFN46104.1	PFN46105.1	NA	NA	NA	NA	NA	NA	4	DISARM_2	Non-abi	ASM256508v1	Bacillus thuringiensis	Bacillus thuringiensis	5607914	Scaffold	NA	NA	PFN46100.1	PFN46105.1	NA	NA	NA	NA	NA	NA	NA	NA	NA	NA	NA	NA	NA	NA	NA	NA	NA	NA	1
GCA_036214565.1	DISARM	MED2269630.1	MED2269634.1	MED2269635.1	MED2269636.1	NA	NA	NA	NA	NA	NA	4	DISARM_2	Non-abi	ASM3621456v1	Bacillus thuringiensis	Bacillus thuringiensis	6078551	Scaffold	NA	NA	MED2269630.1	MED2269636.1	NA	NA	NA	NA	NA	NA	NA	NA	NA	NA	NA	NA	NA	NA	NA	NA	NA	NA	1
GCA_037907285.1	DISARM	MEJ9138239.1	MEJ9138240.1	MEJ9138241.1	MEJ9138245.1	NA	NA	NA	NA	NA	NA	4	DISARM_2	Non-abi	ASM3790728v1	Bacillus thuringiensis	Bacillus thuringiensis	6110534	Scaffold	NA	NA	MEJ9138239.1	MEJ9138245.1	NA	NA	NA	NA	NA	NA	NA	NA	NA	NA	NA	NA	NA	NA	NA	NA	NA	NA	1
GCA_036215145.1	DISARM	MED2538220.1	MED2538224.1	MED2538225.1	MED2538226.1	NA	NA	NA	NA	NA	NA	4	DISARM_2	Non-abi	ASM3621514v1	Bacillus thuringiensis	Bacillus thuringiensis	6127084	Scaffold	NA	NA	MED2538220.1	MED2538226.1	NA	NA	NA	NA	NA	NA	NA	NA	NA	NA	NA	NA	NA	NA	NA	NA	NA	NA	1
GCA_036214825.1	DISARM	MED2295988.1	MED2295992.1	MED2295993.1	MED2295994.1	NA	NA	NA	NA	NA	NA	4	DISARM_2	Non-abi	ASM3621482v1	Bacillus thuringiensis	Bacillus thuringiensis	6161137	Scaffold	NA	NA	MED2295988.1	MED2295994.1	NA	NA	NA	NA	NA	NA	NA	NA	NA	NA	NA	NA	NA	NA	NA	NA	NA	NA	1
GCA_037907325.1	DISARM	MEJ9204949.1	MEJ9204953.1	MEJ9204954.1	MEJ9204955.1	NA	NA	NA	NA	NA	NA	4	DISARM_2	Non-abi	ASM3790732v1	Bacillus thuringiensis	Bacillus thuringiensis	5864120	Scaffold	NA	NA	MEJ9204949.1	MEJ9204955.1	NA	NA	NA	NA	NA	NA	NA	NA	NA	NA	NA	NA	NA	NA	NA	NA	NA	NA	1
GCA_035817935.1	DISARM	MEC3577888.1	MEC3577889.1	MEC3577890.1	MEC3577894.1	NA	NA	NA	NA	NA	NA	4	DISARM_2	Non-abi	ASM3581793v1	Bacillus thuringiensis	Bacillus thuringiensis	6153839	Scaffold	NA	NA	MEC3577888.1	MEC3577894.1	NA	NA	NA	NA	NA	NA	NA	NA	NA	NA	NA	NA	NA	NA	NA	NA	NA	NA	1
GCA_035818015.1	DISARM	MEC3266035.1	MEC3266039.1	MEC3266040.1	MEC3266041.1	NA	NA	NA	NA	NA	NA	4	DISARM_2	Non-abi	ASM3581801v1	Bacillus thuringiensis	Bacillus thuringiensis	6239790	Scaffold	NA	NA	MEC3266035.1	MEC3266041.1	NA	NA	NA	NA	NA	NA	NA	NA	NA	NA	NA	NA	NA	NA	NA	NA	NA	NA	1
GCA_036214965.1	DISARM	MED2386624.1	MED2386625.1	MED2386626.1	MED2386630.1	NA	NA	NA	NA	NA	NA	4	DISARM_2	Non-abi	ASM3621496v1	Bacillus thuringiensis	Bacillus thuringiensis	6046812	Scaffold	NA	NA	MED2386624.1	MED2386630.1	NA	NA	NA	NA	NA	NA	NA	NA	NA	NA	NA	NA	NA	NA	NA	NA	NA	NA	1
GCA_036214645.1	DISARM	MED2201429.1	MED2201433.1	MED2201434.1	MED2201435.1	NA	NA	NA	NA	NA	NA	4	DISARM_2	Non-abi	ASM3621464v1	Bacillus thuringiensis	Bacillus thuringiensis	6060583	Scaffold	NA	NA	MED2201429.1	MED2201435.1	NA	NA	NA	NA	NA	NA	NA	NA	NA	NA	NA	NA	NA	NA	NA	NA	NA	NA	1
GCA_035817955.1	DISARM	MEC3407295.1	MEC3407296.1	MEC3407297.1	MEC3407301.1	NA	NA	NA	NA	NA	NA	4	DISARM_2	Non-abi	ASM3581795v1	Bacillus thuringiensis	Bacillus thuringiensis	6117284	Scaffold	NA	NA	MEC3407295.1	MEC3407301.1	NA	NA	NA	NA	NA	NA	NA	NA	NA	NA	NA	NA	NA	NA	NA	NA	NA	NA	1
GCA_036214685.1	DISARM	MED2343733.1	MED2343734.1	MED2343735.1	MED2343739.1	NA	NA	NA	NA	NA	NA	4	DISARM_2	Non-abi	ASM3621468v1	Bacillus thuringiensis	Bacillus thuringiensis	6136531	Scaffold	NA	NA	MED2343733.1	MED2343739.1	NA	NA	NA	NA	NA	NA	NA	NA	NA	NA	NA	NA	NA	NA	NA	NA	NA	NA	1
GCA_036214885.1	DISARM	MED2365952.1	MED2365953.1	MED2365954.1	MED2365958.1	NA	NA	NA	NA	NA	NA	4	DISARM_2	Non-abi	ASM3621488v1	Bacillus thuringiensis	Bacillus thuringiensis	5751378	Scaffold	NA	NA	MED2365952.1	MED2365958.1	NA	NA	NA	NA	NA	NA	NA	NA	NA	NA	NA	NA	NA	NA	NA	NA	NA	NA	1
GCA_036214605.1	DISARM	MED2198062.1	MED2198066.1	MED2198067.1	MED2198068.1	NA	NA	NA	NA	NA	NA	4	DISARM_2	Non-abi	ASM3621460v1	Bacillus thuringiensis	Bacillus thuringiensis	6117648	Scaffold	NA	NA	MED2198062.1	MED2198068.1	NA	NA	NA	NA	NA	NA	NA	NA	NA	NA	NA	NA	NA	NA	NA	NA	NA	NA	1
GCA_002574805.1	DISARM	PGL03587.1	PGL03588.1	PGL03589.1	PGL03592.1	NA	NA	NA	NA	NA	NA	4	DISARM_2	Non-abi	ASM257480v1	Bacillus thuringiensis	Bacillus thuringiensis	5715824	Scaffold	NA	NA	PGL03587.1	PGL03592.1	NA	NA	NA	NA	NA	NA	NA	NA	NA	NA	NA	NA	NA	NA	NA	NA	NA	NA	1
GCA_002024535.1	DISARM	OPD51491.1	OPD51494.1	OPD51495.1	OPD51496.1	NA	NA	NA	NA	NA	NA	4	DISARM_2	Non-abi	ASM202453v1	Bacillus cereus	Bacillus cereus	5392392	Contig	NA	NA	OPD51491.1	OPD51496.1	NA	NA	NA	NA	NA	NA	NA	NA	NA	NA	NA	NA	NA	NA	NA	NA	NA	NA	1
GCA_031316395.1	DISARM	MDR4150584.1	MDR4150588.1	MDR4150589.1	MDR4150590.1	NA	NA	NA	NA	NA	NA	4	DISARM_2	Non-abi	ASM3131639v1	Bacillus thuringiensis	Bacillus thuringiensis	6457744	Scaffold	NA	NA	MDR4150584.1	MDR4150590.1	NA	NA	NA	NA	NA	NA	NA	NA	NA	NA	NA	NA	NA	NA	NA	NA	NA	NA	1
GCA_036214445.1	DISARM	MED2245371.1	MED2245375.1	MED2245376.1	MED2245377.1	NA	NA	NA	NA	NA	NA	4	DISARM_2	Non-abi	ASM3621444v1	Bacillus thuringiensis	Bacillus thuringiensis	5333216	Scaffold	NA	NA	MED2245371.1	MED2245377.1	NA	NA	NA	NA	NA	NA	NA	NA	NA	NA	NA	NA	NA	NA	NA	NA	NA	NA	1
GCA_020686565.1	DISARM	MCC2388661.1	MCC2388662.1	MCC2388663.1	MCC2388664.1	MCC2388665.1	MCC2388670.1	NA	NA	NA	NA	6	DISARM_2	Non-abi	ASM2068656v1	Bacillus pacificus	Bacillus pacificus	5499439	Scaffold	NA	NA	MCC2388661.1	MCC2388670.1	NA	NA	NA	NA	NA	NA	NA	NA	NA	NA	NA	NA	NA	NA	NA	NA	NA	NA	1
GCA_035817815.1	DISARM	MEC3412170.1	MEC3412174.1	MEC3412175.1	MEC3412176.1	NA	NA	NA	NA	NA	NA	4	DISARM_2	Non-abi	ASM3581781v1	Bacillus thuringiensis	Bacillus thuringiensis	6098725	Scaffold	NA	NA	MEC3412170.1	MEC3412176.1	NA	NA	NA	NA	NA	NA	NA	NA	NA	NA	NA	NA	NA	NA	NA	NA	NA	NA	1
GCA_035817895.1	DISARM	MEC3497633.1	MEC3497637.1	MEC3497638.1	MEC3497639.1	NA	NA	NA	NA	NA	NA	4	DISARM_2	Non-abi	ASM3581789v1	Bacillus thuringiensis	Bacillus thuringiensis	6141846	Scaffold	NA	NA	MEC3497633.1	MEC3497639.1	NA	NA	NA	NA	NA	NA	NA	NA	NA	NA	NA	NA	NA	NA	NA	NA	NA	NA	1
GCA_035815755.1	DISARM	MEC2722892.1	MEC2722896.1	MEC2722897.1	MEC2722898.1	NA	NA	NA	NA	NA	NA	4	DISARM_2	Non-abi	ASM3581575v1	Bacillus thuringiensis	Bacillus thuringiensis	6138422	Scaffold	NA	NA	MEC2722892.1	MEC2722898.1	NA	NA	NA	NA	NA	NA	NA	NA	NA	NA	NA	NA	NA	NA	NA	NA	NA	NA	1
GCA_035815775.1	DISARM	MEC2749488.1	MEC2749489.1	MEC2749490.1	MEC2749494.1	NA	NA	NA	NA	NA	NA	4	DISARM_2	Non-abi	ASM3581577v1	Bacillus thuringiensis	Bacillus thuringiensis	6121819	Scaffold	NA	NA	MEC2749488.1	MEC2749494.1	NA	NA	NA	NA	NA	NA	NA	NA	NA	NA	NA	NA	NA	NA	NA	NA	NA	NA	1
GCA_035726685.1	DISARM	MEB4889808.1	MEB4889812.1	MEB4889813.1	MEB4889814.1	NA	NA	NA	NA	NA	NA	4	DISARM_2	Non-abi	ASM3572668v1	Bacillus thuringiensis	Bacillus thuringiensis	6151852	Scaffold	NA	NA	MEB4889808.1	MEB4889814.1	NA	NA	NA	NA	NA	NA	NA	NA	NA	NA	NA	NA	NA	NA	NA	NA	NA	NA	1
GCA_036215005.1	DISARM	MED2425645.1	MED2425646.1	MED2425647.1	MED2425651.1	NA	NA	NA	NA	NA	NA	4	DISARM_2	Non-abi	ASM3621500v1	Bacillus thuringiensis	Bacillus thuringiensis	6128148	Scaffold	NA	NA	MED2425645.1	MED2425651.1	NA	NA	NA	NA	NA	NA	NA	NA	NA	NA	NA	NA	NA	NA	NA	NA	NA	NA	1
GCA_035815735.1	DISARM	MEC2785597.1	MEC2785601.1	MEC2785602.1	MEC2785603.1	NA	NA	NA	NA	NA	NA	4	DISARM_2	Non-abi	ASM3581573v1	Bacillus thuringiensis	Bacillus thuringiensis	6079037	Scaffold	NA	NA	MEC2785597.1	MEC2785603.1	NA	NA	NA	NA	NA	NA	NA	NA	NA	NA	NA	NA	NA	NA	NA	NA	NA	NA	1
GCA_027710465.1	DISARM	MDA1667704.1	MDA1667707.1	MDA1667708.1	MDA1667709.1	NA	NA	NA	NA	NA	NA	4	DISARM_2	Non-abi	ASM2771046v1	Bacillus cereus	Bacillus cereus	5494741	Contig	NA	NA	MDA1667704.1	MDA1667709.1	NA	NA	NA	NA	NA	NA	NA	NA	NA	NA	NA	NA	NA	NA	NA	NA	NA	NA	1
GCA_035817875.1	DISARM	MEC3382139.1	MEC3382140.1	MEC3382141.1	MEC3382145.1	NA	NA	NA	NA	NA	NA	4	DISARM_2	Non-abi	ASM3581787v1	Bacillus thuringiensis	Bacillus thuringiensis	6085267	Scaffold	NA	NA	MEC3382139.1	MEC3382145.1	NA	NA	NA	NA	NA	NA	NA	NA	NA	NA	NA	NA	NA	NA	NA	NA	NA	NA	1
GCA_035818195.1	DISARM	MEC3540401.1	MEC3540405.1	MEC3540406.1	MEC3540407.1	NA	NA	NA	NA	NA	NA	4	DISARM_2	Non-abi	ASM3581819v1	Bacillus thuringiensis	Bacillus thuringiensis	5746585	Scaffold	NA	NA	MEC3540401.1	MEC3540407.1	NA	NA	NA	NA	NA	NA	NA	NA	NA	NA	NA	NA	NA	NA	NA	NA	NA	NA	1
GCA_036214805.1	DISARM	MED2351283.1	MED2351287.1	MED2351288.1	MED2351289.1	NA	NA	NA	NA	NA	NA	4	DISARM_2	Non-abi	ASM3621480v1	Bacillus thuringiensis	Bacillus thuringiensis	6116258	Scaffold	NA	NA	MED2351283.1	MED2351289.1	NA	NA	NA	NA	NA	NA	NA	NA	NA	NA	NA	NA	NA	NA	NA	NA	NA	NA	1
GCA_035815835.1	DISARM	MEC2765343.1	MEC2765347.1	MEC2765348.1	MEC2765349.1	NA	NA	NA	NA	NA	NA	4	DISARM_2	Non-abi	ASM3581583v1	Bacillus thuringiensis	Bacillus thuringiensis	6133667	Scaffold	NA	NA	MEC2765343.1	MEC2765349.1	NA	NA	NA	NA	NA	NA	NA	NA	NA	NA	NA	NA	NA	NA	NA	NA	NA	NA	1
GCA_027711225.1	DISARM	MDA1768477.1	MDA1768480.1	MDA1768481.1	MDA1768482.1	NA	NA	NA	NA	NA	NA	4	DISARM_2	Non-abi	ASM2771122v1	Bacillus cereus	Bacillus cereus	5491947	Contig	NA	NA	MDA1768477.1	MDA1768482.1	NA	NA	NA	NA	NA	NA	NA	NA	NA	NA	NA	NA	NA	NA	NA	NA	NA	NA	1
GCA_002585695.1	DISARM	PGW76554.1	PGW76555.1	PGW76556.1	PGW76557.1	NA	NA	NA	NA	NA	NA	4	DISARM_2	Non-abi	ASM258569v1	Bacillus cereus	Bacillus cereus	5270486	Scaffold	NA	NA	PGW76554.1	PGW76557.1	NA	NA	NA	NA	NA	NA	NA	NA	NA	NA	NA	NA	NA	NA	NA	NA	NA	NA	1
GCA_036215085.1	DISARM	MED2371392.1	MED2371396.1	MED2371397.1	MED2371398.1	NA	NA	NA	NA	NA	NA	4	DISARM_2	Non-abi	ASM3621508v1	Bacillus thuringiensis	Bacillus thuringiensis	6116014	Scaffold	NA	NA	MED2371392.1	MED2371398.1	NA	NA	NA	NA	NA	NA	NA	NA	NA	NA	NA	NA	NA	NA	NA	NA	NA	NA	1
GCA_036213805.1	DISARM	MED2060228.1	MED2060232.1	MED2060233.1	MED2060234.1	NA	NA	NA	NA	NA	NA	4	DISARM_2	Non-abi	ASM3621380v1	Bacillus thuringiensis	Bacillus thuringiensis	5893172	Scaffold	NA	NA	MED2060228.1	MED2060234.1	NA	NA	NA	NA	NA	NA	NA	NA	NA	NA	NA	NA	NA	NA	NA	NA	NA	NA	1
GCA_036214305.1	DISARM	MED2219448.1	MED2219452.1	MED2219453.1	MED2219454.1	NA	NA	NA	NA	NA	NA	4	DISARM_2	Non-abi	ASM3621430v1	Bacillus thuringiensis	Bacillus thuringiensis	6368339	Scaffold	NA	NA	MED2219448.1	MED2219454.1	NA	NA	NA	NA	NA	NA	NA	NA	NA	NA	NA	NA	NA	NA	NA	NA	NA	NA	1
GCA_036214705.1	DISARM	MED2323550.1	MED2323551.1	MED2323552.1	MED2323556.1	NA	NA	NA	NA	NA	NA	4	DISARM_2	Non-abi	ASM3621470v1	Bacillus thuringiensis	Bacillus thuringiensis	5597579	Scaffold	NA	NA	MED2323550.1	MED2323556.1	NA	NA	NA	NA	NA	NA	NA	NA	NA	NA	NA	NA	NA	NA	NA	NA	NA	NA	1
GCA_036214665.1	DISARM	MED2250861.1	MED2250865.1	MED2250866.1	MED2250867.1	NA	NA	NA	NA	NA	NA	4	DISARM_2	Non-abi	ASM3621466v1	Bacillus thuringiensis	Bacillus thuringiensis	5813765	Scaffold	NA	NA	MED2250861.1	MED2250867.1	NA	NA	NA	NA	NA	NA	NA	NA	NA	NA	NA	NA	NA	NA	NA	NA	NA	NA	1
GCA_035817075.1	DISARM	MEC3226807.1	MEC3226808.1	MEC3226809.1	MEC3226813.1	NA	NA	NA	NA	NA	NA	4	DISARM_2	Non-abi	ASM3581707v1	Bacillus thuringiensis	Bacillus thuringiensis	6210300	Scaffold	NA	NA	MEC3226807.1	MEC3226813.1	NA	NA	NA	NA	NA	NA	NA	NA	NA	NA	NA	NA	NA	NA	NA	NA	NA	NA	1
GCA_036218525.1	DISARM	MED3444613.1	MED3444617.1	MED3444618.1	MED3444619.1	NA	NA	NA	NA	NA	NA	4	DISARM_2	Non-abi	ASM3621852v1	Bacillus thuringiensis	Bacillus thuringiensis	6057833	Scaffold	NA	NA	MED3444613.1	MED3444619.1	NA	NA	NA	NA	NA	NA	NA	NA	NA	NA	NA	NA	NA	NA	NA	NA	NA	NA	1
GCA_036215185.1	DISARM	MED2375355.1	MED2375359.1	MED2375360.1	MED2375361.1	NA	NA	NA	NA	NA	NA	4	DISARM_2	Non-abi	ASM3621518v1	Bacillus thuringiensis	Bacillus thuringiensis	6182841	Scaffold	NA	NA	MED2375355.1	MED2375361.1	NA	NA	NA	NA	NA	NA	NA	NA	NA	NA	NA	NA	NA	NA	NA	NA	NA	NA	1
GCA_036214325.1	DISARM	MED2154354.1	MED2154358.1	MED2154359.1	MED2154360.1	NA	NA	NA	NA	NA	NA	4	DISARM_2	Non-abi	ASM3621432v1	Bacillus thuringiensis	Bacillus thuringiensis	6117620	Scaffold	NA	NA	MED2154354.1	MED2154360.1	NA	NA	NA	NA	NA	NA	NA	NA	NA	NA	NA	NA	NA	NA	NA	NA	NA	NA	1
GCA_036213965.1	DISARM	MED2142240.1	MED2142241.1	MED2142242.1	MED2142246.1	NA	NA	NA	NA	NA	NA	4	DISARM_2	Non-abi	ASM3621396v1	Bacillus thuringiensis	Bacillus thuringiensis	6179593	Scaffold	NA	NA	MED2142240.1	MED2142246.1	NA	NA	NA	NA	NA	NA	NA	NA	NA	NA	NA	NA	NA	NA	NA	NA	NA	NA	1
GCA_036214285.1	DISARM	MED2166013.1	MED2166017.1	MED2166018.1	MED2166019.1	NA	NA	NA	NA	NA	NA	4	DISARM_2	Non-abi	ASM3621428v1	Bacillus thuringiensis	Bacillus thuringiensis	6129605	Scaffold	NA	NA	MED2166013.1	MED2166019.1	NA	NA	NA	NA	NA	NA	NA	NA	NA	NA	NA	NA	NA	NA	NA	NA	NA	NA	1
GCA_036214345.1	DISARM	MED2100960.1	MED2100964.1	MED2100965.1	MED2100966.1	NA	NA	NA	NA	NA	NA	4	DISARM_2	Non-abi	ASM3621434v1	Bacillus thuringiensis	Bacillus thuringiensis	6126088	Scaffold	NA	NA	MED2100960.1	MED2100966.1	NA	NA	NA	NA	NA	NA	NA	NA	NA	NA	NA	NA	NA	NA	NA	NA	NA	NA	1
GCA_036215305.1	DISARM	MED2542697.1	MED2542701.1	MED2542702.1	MED2542703.1	NA	NA	NA	NA	NA	NA	4	DISARM_2	Non-abi	ASM3621530v1	Bacillus thuringiensis	Bacillus thuringiensis	6095422	Scaffold	NA	NA	MED2542697.1	MED2542703.1	NA	NA	NA	NA	NA	NA	NA	NA	NA	NA	NA	NA	NA	NA	NA	NA	NA	NA	1
GCA_036214745.1	DISARM	MED2334151.1	MED2334155.1	MED2334156.1	MED2334157.1	NA	NA	NA	NA	NA	NA	4	DISARM_2	Non-abi	ASM3621474v1	Bacillus thuringiensis	Bacillus thuringiensis	6128789	Scaffold	NA	NA	MED2334151.1	MED2334157.1	NA	NA	NA	NA	NA	NA	NA	NA	NA	NA	NA	NA	NA	NA	NA	NA	NA	NA	1
GCA_036215105.1	DISARM	MED2468217.1	MED2468218.1	MED2468219.1	MED2468223.1	NA	NA	NA	NA	NA	NA	4	DISARM_2	Non-abi	ASM3621510v1	Bacillus thuringiensis	Bacillus thuringiensis	6123326	Scaffold	NA	NA	MED2468217.1	MED2468223.1	NA	NA	NA	NA	NA	NA	NA	NA	NA	NA	NA	NA	NA	NA	NA	NA	NA	NA	1
GCA_036214485.1	DISARM	MED2283098.1	MED2283099.1	MED2283100.1	MED2283104.1	NA	NA	NA	NA	NA	NA	4	DISARM_2	Non-abi	ASM3621448v1	Bacillus thuringiensis	Bacillus thuringiensis	6044414	Scaffold	NA	NA	MED2283098.1	MED2283104.1	NA	NA	NA	NA	NA	NA	NA	NA	NA	NA	NA	NA	NA	NA	NA	NA	NA	NA	1
GCA_036215165.1	DISARM	MED2429486.1	MED2429490.1	MED2429491.1	MED2429492.1	NA	NA	NA	NA	NA	NA	4	DISARM_2	Non-abi	ASM3621516v1	Bacillus thuringiensis	Bacillus thuringiensis	6171411	Scaffold	NA	NA	MED2429486.1	MED2429492.1	NA	NA	NA	NA	NA	NA	NA	NA	NA	NA	NA	NA	NA	NA	NA	NA	NA	NA	1
GCA_025519685.1	DISARM	MCU5622452.1	MCU5622456.1	MCU5622457.1	MCU5622458.1	NA	NA	NA	NA	NA	NA	4	DISARM_2	Non-abi	ASM2551968v1	Bacillus cereus	Bacillus cereus	5868326	Scaffold	NA	NA	MCU5622452.1	MCU5622458.1	NA	NA	NA	NA	NA	NA	NA	NA	NA	NA	NA	NA	NA	NA	NA	NA	NA	NA	1
GCA_036212825.1	DISARM	MED1831112.1	MED1831116.1	MED1831117.1	MED1831118.1	NA	NA	NA	NA	NA	NA	4	DISARM_2	Non-abi	ASM3621282v1	Bacillus thuringiensis	Bacillus thuringiensis	5719453	Scaffold	NA	NA	MED1831112.1	MED1831118.1	NA	NA	NA	NA	NA	NA	NA	NA	NA	NA	NA	NA	NA	NA	NA	NA	NA	NA	1
GCA_035817855.1	DISARM	MEC3484835.1	MEC3484836.1	MEC3484837.1	MEC3484841.1	NA	NA	NA	NA	NA	NA	4	DISARM_2	Non-abi	ASM3581785v1	Bacillus thuringiensis	Bacillus thuringiensis	6184117	Scaffold	NA	NA	MEC3484835.1	MEC3484841.1	NA	NA	NA	NA	NA	NA	NA	NA	NA	NA	NA	NA	NA	NA	NA	NA	NA	NA	1
GCA_035815715.1	DISARM	MEC2797027.1	MEC2797031.1	MEC2797032.1	MEC2797033.1	NA	NA	NA	NA	NA	NA	4	DISARM_2	Non-abi	ASM3581571v1	Bacillus thuringiensis	Bacillus thuringiensis	5257800	Scaffold	NA	NA	MEC2797027.1	MEC2797033.1	NA	NA	NA	NA	NA	NA	NA	NA	NA	NA	NA	NA	NA	NA	NA	NA	NA	NA	1
GCA_035815815.1	DISARM	MEC2819422.1	MEC2819423.1	MEC2819424.1	MEC2819428.1	NA	NA	NA	NA	NA	NA	4	DISARM_2	Non-abi	ASM3581581v1	Bacillus thuringiensis	Bacillus thuringiensis	6145648	Scaffold	NA	NA	MEC2819422.1	MEC2819428.1	NA	NA	NA	NA	NA	NA	NA	NA	NA	NA	NA	NA	NA	NA	NA	NA	NA	NA	1
GCA_036215065.1	DISARM	MED2357577.1	MED2357581.1	MED2357582.1	MED2357583.1	NA	NA	NA	NA	NA	NA	4	DISARM_2	Non-abi	ASM3621506v1	Bacillus thuringiensis	Bacillus thuringiensis	6101240	Scaffold	NA	NA	MED2357577.1	MED2357583.1	NA	NA	NA	NA	NA	NA	NA	NA	NA	NA	NA	NA	NA	NA	NA	NA	NA	NA	1
GCA_036214845.1	DISARM	MED2308495.1	MED2308496.1	MED2308497.1	MED2308501.1	NA	NA	NA	NA	NA	NA	4	DISARM_2	Non-abi	ASM3621484v1	Bacillus thuringiensis	Bacillus thuringiensis	6179965	Scaffold	NA	NA	MED2308495.1	MED2308501.1	NA	NA	NA	NA	NA	NA	NA	NA	NA	NA	NA	NA	NA	NA	NA	NA	NA	NA	1
GCA_002025105.1	DISARM	AQY37373.1	AQY37374.1	AQY37375.1	AQY37378.1	NA	NA	NA	NA	NA	NA	4	DISARM_2	Non-abi	ASM202510v1	Bacillus thuringiensis	Bacillus thuringiensis	6303767	Complete Genome	NA	NA	AQY37373.1	AQY37378.1	NA	NA	NA	NA	NA	NA	NA	NA	NA	NA	NA	NA	NA	NA	NA	NA	NA	NA	1
GCA_035817775.1	DISARM	MEC3471759.1	MEC3471760.1	MEC3471761.1	MEC3471765.1	NA	NA	NA	NA	NA	NA	4	DISARM_2	Non-abi	ASM3581777v1	Bacillus thuringiensis	Bacillus thuringiensis	6155543	Scaffold	NA	NA	MEC3471759.1	MEC3471765.1	NA	NA	NA	NA	NA	NA	NA	NA	NA	NA	NA	NA	NA	NA	NA	NA	NA	NA	1
GCA_036215265.1	DISARM	MED2562183.1	MED2562187.1	MED2562188.1	MED2562189.1	NA	NA	NA	NA	NA	NA	4	DISARM_2	Non-abi	ASM3621526v1	Bacillus thuringiensis	Bacillus thuringiensis	6120684	Scaffold	NA	NA	MED2562183.1	MED2562189.1	NA	NA	NA	NA	NA	NA	NA	NA	NA	NA	NA	NA	NA	NA	NA	NA	NA	NA	1
GCA_036212605.1	DISARM	MED1639460.1	MED1639461.1	MED1639462.1	MED1639466.1	NA	NA	NA	NA	NA	NA	4	DISARM_2	Non-abi	ASM3621260v1	Bacillus thuringiensis	Bacillus thuringiensis	6276757	Scaffold	NA	NA	MED1639460.1	MED1639466.1	NA	NA	NA	NA	NA	NA	NA	NA	NA	NA	NA	NA	NA	NA	NA	NA	NA	NA	1
GCA_036214465.1	DISARM	MED2273126.1	MED2273127.1	MED2273128.1	MED2273132.1	NA	NA	NA	NA	NA	NA	4	DISARM_2	Non-abi	ASM3621446v1	Bacillus thuringiensis	Bacillus thuringiensis	6041347	Scaffold	NA	NA	MED2273126.1	MED2273132.1	NA	NA	NA	NA	NA	NA	NA	NA	NA	NA	NA	NA	NA	NA	NA	NA	NA	NA	1
GCA_035817615.1	DISARM	MEC3442477.1	MEC3442481.1	MEC3442482.1	MEC3442483.1	NA	NA	NA	NA	NA	NA	4	DISARM_2	Non-abi	ASM3581761v1	Bacillus thuringiensis	Bacillus thuringiensis	6152320	Scaffold	NA	NA	MEC3442477.1	MEC3442483.1	NA	NA	NA	NA	NA	NA	NA	NA	NA	NA	NA	NA	NA	NA	NA	NA	NA	NA	1
GCF_037150855.1	DISARM	WP_079004250.1	WP_079004253.1	WP_079004254.1	WP_079004255.1	NA	NA	NA	NA	NA	NA	4	DISARM_2	Non-abi	ASM3715085v1	Bacillus cereus	Bacillus cereus	5336614	Contig	NA	NA	WP_079004250.1	WP_079004255.1	NA	NA	NA	NA	NA	NA	NA	NA	NA	NA	NA	NA	NA	NA	NA	NA	NA	NA	1
GCA_035817795.1	DISARM	MEC3491201.1	MEC3491205.1	MEC3491206.1	MEC3491207.1	NA	NA	NA	NA	NA	NA	4	DISARM_2	Non-abi	ASM3581779v1	Bacillus thuringiensis	Bacillus thuringiensis	6155036	Scaffold	NA	NA	MEC3491201.1	MEC3491207.1	NA	NA	NA	NA	NA	NA	NA	NA	NA	NA	NA	NA	NA	NA	NA	NA	NA	NA	1
GCA_035817095.1	DISARM	MEC3512326.1	MEC3512327.1	MEC3512328.1	MEC3512332.1	NA	NA	NA	NA	NA	NA	4	DISARM_2	Non-abi	ASM3581709v1	Bacillus thuringiensis	Bacillus thuringiensis	6324395	Scaffold	NA	NA	MEC3512326.1	MEC3512332.1	NA	NA	NA	NA	NA	NA	NA	NA	NA	NA	NA	NA	NA	NA	NA	NA	NA	NA	1
GCA_036215045.1	DISARM	MED2551547.1	MED2551548.1	MED2551549.1	MED2551553.1	NA	NA	NA	NA	NA	NA	4	DISARM_2	Non-abi	ASM3621504v1	Bacillus thuringiensis	Bacillus thuringiensis	6162838	Scaffold	NA	NA	MED2551547.1	MED2551553.1	NA	NA	NA	NA	NA	NA	NA	NA	NA	NA	NA	NA	NA	NA	NA	NA	NA	NA	1
GCA_002570705.1	DISARM	PFW37111.1	PFW37114.1	PFW37115.1	PFW37116.1	NA	NA	NA	NA	NA	NA	4	DISARM_2	Non-abi	ASM257070v1	Bacillus thuringiensis	Bacillus thuringiensis	5716949	Scaffold	NA	NA	PFW37111.1	PFW37116.1	NA	NA	NA	NA	NA	NA	NA	NA	NA	NA	NA	NA	NA	NA	NA	NA	NA	NA	1
GCA_036215545.1	DISARM	MED2518698.1	MED2518702.1	MED2518703.1	MED2518704.1	NA	NA	NA	NA	NA	NA	4	DISARM_2	Non-abi	ASM3621554v1	Bacillus thuringiensis	Bacillus thuringiensis	6285481	Scaffold	NA	NA	MED2518698.1	MED2518704.1	NA	NA	NA	NA	NA	NA	NA	NA	NA	NA	NA	NA	NA	NA	NA	NA	NA	NA	1
GCA_036214625.1	DISARM	MED2292516.1	MED2292520.1	MED2292521.1	MED2292522.1	NA	NA	NA	NA	NA	NA	4	DISARM_2	Non-abi	ASM3621462v1	Bacillus thuringiensis	Bacillus thuringiensis	5685655	Scaffold	NA	NA	MED2292516.1	MED2292522.1	NA	NA	NA	NA	NA	NA	NA	NA	NA	NA	NA	NA	NA	NA	NA	NA	NA	NA	1
GCA_002570925.1	Dnd	PFV26121.1	PFV26122.1	PFV26123.1	PFV26124.1	PFV26125.1	PFV26129.1	PFV26132.1	NA	NA	NA	7	Dnd	Non-abi	ASM257092v1	Bacillus thuringiensis	Bacillus thuringiensis	5884736	Scaffold	NA	NA	PFV26121.1	PFV26132.1	NA	NA	NA	NA	NA	NA	NA	NA	NA	NA	NA	NA	NA	NA	NA	NA	NA	NA	1
GCA_002566135.1	Dnd	PFJ44430.1	PFJ44431.1	PFJ44432.1	PFJ44433.1	PFJ44434.1	PFJ44438.1	PFJ44441.1	NA	NA	NA	7	Dnd	Non-abi	ASM256613v1	Bacillus thuringiensis	Bacillus thuringiensis	6888774	Scaffold	NA	NA	PFJ44430.1	PFJ44441.1	NA	NA	NA	NA	NA	NA	NA	NA	NA	NA	NA	NA	NA	NA	NA	NA	NA	NA	1
GCA_002555205.1	Dnd	PEL97391.1	PEL97392.1	PEL97393.1	PEL97394.1	PEL97395.1	PEL97399.1	NA	NA	NA	NA	6	Dnd	Non-abi	ASM255520v1	Bacillus cereus	Bacillus cereus	5603960	Scaffold	NA	NA	PEL97391.1	PEL97399.1	NA	NA	NA	NA	NA	NA	NA	NA	NA	NA	NA	NA	NA	NA	NA	NA	NA	NA	1
GCF_007676905.1	Dnd	WP_144476246.1	WP_144476252.1	WP_144476258.1	WP_144476261.1	WP_144476264.1	WP_144476267.1	WP_144476270.1	NA	NA	NA	7	Dnd	Non-abi	ASM767690v1	Bacillus thuringiensis	Bacillus thuringiensis	5685767	Scaffold	NA	NA	WP_144476246.1	WP_144476270.1	NA	NA	NA	NA	NA	NA	NA	NA	NA	NA	NA	NA	NA	NA	NA	NA	NA	NA	1
GCA_002564775.1	Dnd	PFK84330.1	PFK84331.1	PFK84332.1	PFK84333.1	PFK84334.1	PFK84335.1	PFK84336.1	PFK84337.1	NA	NA	8	Dnd	Non-abi	ASM256477v1	Bacillus cereus	Bacillus cereus	5843604	Scaffold	NA	NA	PFK84330.1	PFK84337.1	NA	NA	NA	NA	NA	NA	NA	NA	NA	NA	NA	NA	NA	NA	NA	NA	NA	NA	1
GCA_027715405.1	Dnd	MDA2490606.1	MDA2490607.1	MDA2490608.1	MDA2490610.1	MDA2490612.1	MDA2490613.1	MDA2490614.1	MDA2490615.1	MDA2490616.1	NA	9	Dnd	Non-abi	ASM2771540v1	Bacillus cereus	Bacillus cereus	6038479	Contig	NA	NA	MDA2490606.1	MDA2490616.1	NA	NA	NA	NA	NA	NA	NA	NA	NA	NA	NA	NA	NA	NA	NA	NA	NA	NA	1
GCA_002556915.1	Dnd	PEO17468.1	PEO17469.1	PEO17470.1	PEO17472.1	PEO17475.1	PEO17477.1	PEO17478.1	PEO17479.1	PEO17480.1	PEO17481.1	10	Dnd	Non-abi	ASM255691v1	Bacillus wiedmannii	Bacillus wiedmannii	5491785	Scaffold	NA	NA	PEO17468.1	PEO17481.1	NA	NA	NA	NA	NA	NA	NA	NA	NA	NA	NA	NA	NA	NA	NA	NA	NA	NA	1
GCA_002582825.1	Dnd	PGW64062.1	PGW64063.1	PGW64064.1	PGW64066.1	PGW64068.1	PGW64069.1	PGW64070.1	PGW64071.1	PGW64072.1	NA	9	Dnd	Non-abi	ASM258282v1	Bacillus cereus	Bacillus cereus	5226158	Scaffold	NA	NA	PGW64062.1	PGW64072.1	NA	NA	NA	NA	NA	NA	NA	NA	NA	NA	NA	NA	NA	NA	NA	NA	NA	NA	1
GCA_025630945.1	Dnd	MCU7751961.1	MCU7751962.1	MCU7751963.1	MCU7751965.1	MCU7751967.1	MCU7751968.1	MCU7751969.1	MCU7751970.1	MCU7751971.1	NA	9	Dnd	Non-abi	ASM2563094v1	Bacillus cereus	Bacillus cereus	6093600	Contig	NA	NA	MCU7751961.1	MCU7751971.1	NA	NA	NA	NA	NA	NA	NA	NA	NA	NA	NA	NA	NA	NA	NA	NA	NA	NA	1
GCA_029696685.2	Dnd	EMI9087261.1	EMI9087262.1	EMI9087263.1	EMI9087264.1	EMI9087265.1	EMI9087267.1	EMI9087269.1	EMI9087270.1	EMI9087271.1	NA	9	Dnd	Non-abi	PDT001455123.2	Bacillus wiedmannii	Bacillus wiedmannii	5893401	Contig	NA	NA	EMI9087261.1	EMI9087271.1	NA	NA	NA	NA	NA	NA	NA	NA	NA	NA	NA	NA	NA	NA	NA	NA	NA	NA	1
GCA_035801395.1	Dnd	MEB9405408.1	MEB9405409.1	MEB9405410.1	MEB9405411.1	MEB9405412.1	MEB9405416.1	MEB9405420.1	MEB9405422.1	MEB9405423.1	MEB9405424.1	10	Dnd	Non-abi	ASM3580139v1	Bacillus cereus	Bacillus cereus	5296386	Scaffold	NA	NA	MEB9405408.1	MEB9405424.1	NA	NA	NA	NA	NA	NA	NA	NA	NA	NA	NA	NA	NA	NA	NA	NA	NA	NA	1
GCA_001692675.1	Dnd	ANV73394.1	ANV73395.1	ANV73396.1	ANV73397.1	ANV73398.1	ANV73400.1	ANV73402.1	ANV73403.1	ANV73404.1	NA	9	Dnd	Non-abi	ASM169267v1	Bacillus thuringiensis	Bacillus thuringiensis	6152737	Complete Genome	NA	NA	ANV73394.1	ANV73404.1	NA	NA	NA	NA	NA	NA	NA	NA	NA	NA	NA	NA	NA	NA	NA	NA	NA	NA	1
GCA_036920315.1	Dnd	EMK2596434.1	EMK2596435.1	EMK2596436.1	EMK2596437.1	EMK2596438.1	EMK2596439.1	EMK2596440.1	EMK2596441.1	NA	NA	8	Dnd	Non-abi	PDT002091477.1	Bacillus cereus	Bacillus cereus	6097628	Contig	NA	NA	EMK2596434.1	EMK2596441.1	NA	NA	NA	NA	NA	NA	NA	NA	NA	NA	NA	NA	NA	NA	NA	NA	NA	NA	1
GCA_003270005.1	Dnd	RAS95804.1	RAS95805.1	RAS95806.1	RAS95807.1	RAS95808.1	RAS95810.1	RAS95812.1	RAS95813.1	RAS95814.1	NA	9	Dnd	Non-abi	ASM327000v1	Bacillus cereus	Bacillus cereus	5168651	Contig	NA	NA	RAS95804.1	RAS95814.1	NA	NA	NA	NA	NA	NA	NA	NA	NA	NA	NA	NA	NA	NA	NA	NA	NA	NA	1
GCA_900176985.1	Dnd	SME33508.1	SME33512.1	SME33516.1	SME33519.1	SME33917.1	SME33930.1	SME34220.1	SME34229.1	SME34234.1	NA	9	Dnd	Non-abi	Bcereus.16-00193	Bacillus paranthracis	Bacillus paranthracis	5346054	Scaffold	NA	NA	SME33508.1	SME34234.1	NA	NA	NA	NA	NA	NA	NA	NA	NA	NA	NA	NA	NA	NA	NA	NA	NA	NA	1
GCA_002551545.1	Dnd	PEA78234.1	PEA78235.1	PEA78236.1	PEA78237.1	PEA78238.1	PEA78240.1	PEA78242.1	PEA78243.1	PEA78244.1	NA	9	Dnd	Non-abi	ASM255154v1	Bacillus wiedmannii	Bacillus wiedmannii	5398999	Scaffold	NA	NA	PEA78234.1	PEA78244.1	NA	NA	NA	NA	NA	NA	NA	NA	NA	NA	NA	NA	NA	NA	NA	NA	NA	NA	1
GCA_028548285.1	Dnd	MDC7751580.1	MDC7751581.1	MDC7751582.1	MDC7751583.1	MDC7751584.1	MDC7751586.1	MDC7751588.1	MDC7751589.1	MDC7751590.1	NA	9	Dnd	Non-abi	ASM2854828v1	Bacillus cereus	Bacillus cereus	6093667	Contig	NA	NA	MDC7751580.1	MDC7751590.1	NA	NA	NA	NA	NA	NA	NA	NA	NA	NA	NA	NA	NA	NA	NA	NA	NA	NA	1
GCA_002568365.1	Dnd	PFT80499.1	PFT80500.1	PFT80501.1	PFT80502.1	PFT80503.1	PFT80504.1	PFT80505.1	PFT80506.1	NA	NA	8	Dnd	Non-abi	ASM256836v1	Bacillus cereus	Bacillus cereus	5923871	Scaffold	NA	NA	PFT80499.1	PFT80506.1	NA	NA	NA	NA	NA	NA	NA	NA	NA	NA	NA	NA	NA	NA	NA	NA	NA	NA	1
GCA_002565105.1	Dnd	PFN50583.1	PFN50584.1	PFN50585.1	PFN50587.1	PFN50590.1	PFN50594.1	PFN50595.1	PFN50596.1	PFN50597.1	PFN50598.1	10	Dnd	Non-abi	ASM256510v1	Bacillus thuringiensis	Bacillus thuringiensis	6115769	Scaffold	NA	NA	PFN50583.1	PFN50598.1	NA	NA	NA	NA	NA	NA	NA	NA	NA	NA	NA	NA	NA	NA	NA	NA	NA	NA	1
GCA_020172005.1	Dnd	MCA1047052.1	MCA1047053.1	MCA1047054.1	MCA1047055.1	MCA1047056.1	MCA1047057.1	MCA1047058.1	MCA1047059.1	NA	NA	8	Dnd	Non-abi	ASM2017200v1	Bacillus toyonensis	Bacillus toyonensis	5727235	Contig	NA	NA	MCA1047052.1	MCA1047059.1	NA	NA	NA	NA	NA	NA	NA	NA	NA	NA	NA	NA	NA	NA	NA	NA	NA	NA	1
GCA_029697665.1	Dnd	HDR4832532.1	HDR4832533.1	HDR4832534.1	HDR4832535.1	HDR4832536.1	HDR4832537.1	HDR4832538.1	HDR4832539.1	NA	NA	8	Dnd	Non-abi	PDT001253315.1	Bacillus cereus	Bacillus cereus	6266921	Contig	NA	NA	HDR4832532.1	HDR4832539.1	NA	NA	NA	NA	NA	NA	NA	NA	NA	NA	NA	NA	NA	NA	NA	NA	NA	NA	1
GCA_002021335.1	Dnd	OOZ80866.1	OOZ80867.1	OOZ80868.1	OOZ80869.1	OOZ80870.1	OOZ80872.1	OOZ80874.1	OOZ80875.1	OOZ80876.1	NA	9	Dnd	Non-abi	ASM202133v1	Bacillus cereus	Bacillus cereus	5470590	Contig	NA	NA	OOZ80866.1	OOZ80876.1	NA	NA	NA	NA	NA	NA	NA	NA	NA	NA	NA	NA	NA	NA	NA	NA	NA	NA	1
GCA_000011625.1	Dnd	AAU19407.1	AAU19410.1	AAU19411.1	AAU19412.1	AAU19414.1	AAU19416.1	AAU19417.1	AAU19418.1	AAU19419.1	NA	9	Dnd	Non-abi	ASM1162v1	Bacillus cereus E33L	Bacillus cereus	5843235	Complete Genome	NA	NA	AAU19407.1	AAU19419.1	NA	NA	NA	NA	NA	NA	NA	NA	NA	NA	NA	NA	NA	NA	NA	NA	NA	NA	1
GCA_029697685.1	Dnd	HDR4803895.1	HDR4803896.1	HDR4803897.1	HDR4803898.1	HDR4803899.1	HDR4803900.1	HDR4803901.1	HDR4803902.1	NA	NA	8	Dnd	Non-abi	PDT001253314.1	Bacillus cereus	Bacillus cereus	6213684	Contig	NA	NA	HDR4803895.1	HDR4803902.1	NA	NA	NA	NA	NA	NA	NA	NA	NA	NA	NA	NA	NA	NA	NA	NA	NA	NA	1
GCA_029697645.1	Dnd	HDR4797807.1	HDR4797808.1	HDR4797809.1	HDR4797810.1	HDR4797811.1	HDR4797812.1	HDR4797813.1	HDR4797814.1	NA	NA	8	Dnd	Non-abi	PDT001253316.1	Bacillus cereus	Bacillus cereus	6327157	Contig	NA	NA	HDR4797807.1	HDR4797814.1	NA	NA	NA	NA	NA	NA	NA	NA	NA	NA	NA	NA	NA	NA	NA	NA	NA	NA	1
GCA_029697745.1	Dnd	HDR4838248.1	HDR4838249.1	HDR4838250.1	HDR4838251.1	HDR4838252.1	HDR4838253.1	HDR4838254.1	HDR4838255.1	NA	NA	8	Dnd	Non-abi	PDT001253311.1	Bacillus cereus	Bacillus cereus	6172250	Contig	NA	NA	HDR4838248.1	HDR4838255.1	NA	NA	NA	NA	NA	NA	NA	NA	NA	NA	NA	NA	NA	NA	NA	NA	NA	NA	1
GCA_002565525.1	Dnd	PFK70660.1	PFK70661.1	PFK70662.1	PFK70663.1	PFK70664.1	PFK70665.1	PFK70666.1	PFK70667.1	NA	NA	8	Dnd	Non-abi	ASM256552v1	Bacillus cereus	Bacillus cereus	5540491	Scaffold	NA	NA	PFK70660.1	PFK70667.1	NA	NA	NA	NA	NA	NA	NA	NA	NA	NA	NA	NA	NA	NA	NA	NA	NA	NA	1
GCA_025519745.1	Dnd	MCU5333836.1	MCU5333837.1	MCU5333838.1	MCU5333840.1	MCU5333844.1	MCU5333848.1	MCU5333849.1	MCU5333850.1	MCU5333851.1	MCU5333852.1	10	Dnd	Non-abi	ASM2551974v1	Bacillus cereus	Bacillus cereus	5234237	Scaffold	NA	NA	MCU5333836.1	MCU5333852.1	NA	NA	NA	NA	NA	NA	NA	NA	NA	NA	NA	NA	NA	NA	NA	NA	NA	NA	1
GCA_036209465.1	Dnd	MED0978137.1	MED0978138.1	MED0978139.1	MED0978140.1	MED0978141.1	MED0978143.1	MED0978145.1	MED0978146.1	MED0978147.1	NA	9	Dnd	Non-abi	ASM3620946v1	Bacillus paramycoides	Bacillus paramycoides	5363943	Scaffold	NA	NA	MED0978137.1	MED0978147.1	NA	NA	NA	NA	NA	NA	NA	NA	NA	NA	NA	NA	NA	NA	NA	NA	NA	NA	1
GCA_002570545.1	Dnd	PFU83694.1	PFU83695.1	PFU83696.1	PFU83698.1	PFU83700.1	PFU83701.1	PFU83702.1	PFU83703.1	PFU83704.1	NA	9	Dnd	Non-abi	ASM257054v1	Bacillus cereus	Bacillus cereus	5794792	Scaffold	NA	NA	PFU83694.1	PFU83704.1	NA	NA	NA	NA	NA	NA	NA	NA	NA	NA	NA	NA	NA	NA	NA	NA	NA	NA	1
GCA_002565765.1	Dnd	PFM97279.1	PFM97280.1	PFM97281.1	PFM97283.1	PFM97286.1	PFM97288.1	PFM97289.1	PFM97290.1	PFM97291.1	PFM97292.1	10	Dnd	Non-abi	ASM256576v1	Bacillus cereus	Bacillus cereus	5955484	Scaffold	NA	NA	PFM97279.1	PFM97292.1	NA	NA	NA	NA	NA	NA	NA	NA	NA	NA	NA	NA	NA	NA	NA	NA	NA	NA	1
GCA_004346825.1	Dnd	TCJ80610.1	TCJ80611.1	TCJ80612.1	TCJ80613.1	TCJ80614.1	TCJ80616.1	TCJ80620.1	TCJ80622.1	TCJ80623.1	TCJ80624.1	10	Dnd	Non-abi	ASM434682v1	Bacillus cereus	Bacillus cereus	5656538	Scaffold	NA	NA	TCJ80610.1	TCJ80624.1	NA	NA	NA	NA	NA	NA	NA	NA	NA	NA	NA	NA	NA	NA	NA	NA	NA	NA	1
GCA_002560525.1	Dnd	PFD80994.1	PFD80995.1	PFD80996.1	PFD80997.1	PFD80998.1	PFD80999.1	PFD81000.1	PFD81001.1	NA	NA	8	Dnd	Non-abi	ASM256052v1	Bacillus cereus	Bacillus cereus	5829260	Scaffold	NA	NA	PFD80994.1	PFD81001.1	NA	NA	NA	NA	NA	NA	NA	NA	NA	NA	NA	NA	NA	NA	NA	NA	NA	NA	1
GCA_002571265.1	Dnd	PFV92843.1	PFV92844.1	PFV92845.1	PFV92846.1	PFV92847.1	PFV92849.1	PFV92851.1	PFV92852.1	PFV92853.1	NA	9	Dnd	Non-abi	ASM257126v1	Bacillus thuringiensis	Bacillus thuringiensis	6145399	Scaffold	NA	NA	PFV92843.1	PFV92853.1	NA	NA	NA	NA	NA	NA	NA	NA	NA	NA	NA	NA	NA	NA	NA	NA	NA	NA	1
GCA_035282265.1	Dnd	MEB3055043.1	MEB3055044.1	MEB3055045.1	MEB3055047.1	MEB3055049.1	MEB3055050.1	MEB3055051.1	MEB3055052.1	MEB3055053.1	NA	9	Dnd	Non-abi	ASM3528226v1	Bacillus pseudomycoides	Bacillus pseudomycoides	5517295	Contig	NA	NA	MEB3055043.1	MEB3055053.1	NA	NA	NA	NA	NA	NA	NA	NA	NA	NA	NA	NA	NA	NA	NA	NA	NA	NA	1
GCA_013267315.1	Dnd	QKH25834.1	QKH25835.1	QKH25836.1	QKH25838.1	QKH25840.1	QKH25841.1	QKH25842.1	QKH25843.1	QKH25844.1	NA	9	Dnd	Non-abi	ASM1326731v1	Bacillus thuringiensis	Bacillus thuringiensis	5729874	Complete Genome	NA	NA	QKH25834.1	QKH25844.1	NA	NA	NA	NA	NA	NA	NA	NA	NA	NA	NA	NA	NA	NA	NA	NA	NA	NA	1
GCA_002577465.1	Dnd	PGT29777.1	PGT29778.1	PGT29779.1	PGT29780.1	PGT29781.1	PGT29782.1	PGT29783.1	PGT29784.1	NA	NA	8	Dnd	Non-abi	ASM257746v1	Bacillus cereus	Bacillus cereus	5975936	Scaffold	NA	NA	PGT29777.1	PGT29784.1	NA	NA	NA	NA	NA	NA	NA	NA	NA	NA	NA	NA	NA	NA	NA	NA	NA	NA	1
GCA_025518645.1	Dnd	MCU5429943.1	MCU5429944.1	MCU5429945.1	MCU5429947.1	MCU5429949.1	MCU5429950.1	MCU5429951.1	MCU5429952.1	MCU5429953.1	NA	9	Dnd	Non-abi	ASM2551864v1	Bacillus cereus	Bacillus cereus	5664512	Scaffold	NA	NA	MCU5429943.1	MCU5429953.1	NA	NA	NA	NA	NA	NA	NA	NA	NA	NA	NA	NA	NA	NA	NA	NA	NA	NA	1
GCA_029708375.1	Dnd	HDR7537278.1	HDR7537279.1	HDR7537280.1	HDR7537281.1	HDR7537282.1	HDR7537283.1	HDR7537284.1	HDR7537285.1	NA	NA	8	Dnd	Non-abi	PDT001182260.1	Bacillus toyonensis	Bacillus toyonensis	5923248	Contig	NA	NA	HDR7537278.1	HDR7537285.1	NA	NA	NA	NA	NA	NA	NA	NA	NA	NA	NA	NA	NA	NA	NA	NA	NA	NA	1
GCA_002147005.1	Dnd	OTX52918.1	OTX52919.1	OTX52920.1	OTX52921.1	OTX52922.1	OTX52924.1	OTX52926.1	OTX52927.1	OTX52928.1	NA	9	Dnd	Non-abi	ASM214700v1	Bacillus thuringiensis serovar pondicheriensis	Bacillus thuringiensis	5701900	Contig	NA	NA	OTX52918.1	OTX52928.1	NA	NA	NA	NA	NA	NA	NA	NA	NA	NA	NA	NA	NA	NA	NA	NA	NA	NA	1
GCA_027709505.1	Dnd	MDA1565869.1	MDA1565870.1	MDA1565871.1	MDA1565876.1	MDA1565878.1	MDA1565879.1	MDA1565880.1	MDA1565881.1	MDA1565882.1	NA	9	Dnd	Non-abi	ASM2770950v1	Bacillus cereus	Bacillus cereus	6414265	Contig	NA	NA	MDA1565869.1	MDA1565882.1	NA	NA	NA	NA	NA	NA	NA	NA	NA	NA	NA	NA	NA	NA	NA	NA	NA	NA	1
GCA_002560265.1	Dnd	PFD07695.1	PFD07696.1	PFD07697.1	PFD07698.1	PFD07699.1	PFD07701.1	PFD07703.1	PFD07704.1	PFD07705.1	NA	9	Dnd	Non-abi	ASM256026v1	Bacillus cereus	Bacillus cereus	6051916	Scaffold	NA	NA	PFD07695.1	PFD07705.1	NA	NA	NA	NA	NA	NA	NA	NA	NA	NA	NA	NA	NA	NA	NA	NA	NA	NA	1
GCA_025516625.1	Dnd	MCU4815609.1	MCU4815610.1	MCU4815611.1	MCU4815612.1	MCU4815613.1	MCU4815617.1	MCU4815621.1	MCU4815623.1	MCU4815624.1	MCU4815625.1	10	Dnd	Non-abi	ASM2551662v1	Bacillus cereus	Bacillus cereus	5989659	Scaffold	NA	NA	MCU4815609.1	MCU4815625.1	NA	NA	NA	NA	NA	NA	NA	NA	NA	NA	NA	NA	NA	NA	NA	NA	NA	NA	1
GCA_001757745.1	Dnd	OFC91232.1	OFC91233.1	OFC91234.1	OFC91235.1	OFC91236.1	OFC91237.1	OFC91238.1	OFC91239.1	NA	NA	8	Dnd	Non-abi	ASM175774v1	Bacillus thuringiensis	Bacillus thuringiensis	6008382	Contig	NA	NA	OFC91232.1	OFC91239.1	NA	NA	NA	NA	NA	NA	NA	NA	NA	NA	NA	NA	NA	NA	NA	NA	NA	NA	1
GCA_027711785.1	Dnd	MDA1810947.1	MDA1810948.1	MDA1810949.1	MDA1810951.1	MDA1810953.1	MDA1810954.1	MDA1810955.1	MDA1810956.1	MDA1810957.1	NA	9	Dnd	Non-abi	ASM2771178v1	Bacillus cereus	Bacillus cereus	5281658	Contig	NA	NA	MDA1810947.1	MDA1810957.1	NA	NA	NA	NA	NA	NA	NA	NA	NA	NA	NA	NA	NA	NA	NA	NA	NA	NA	1
GCA_002582665.1	Dnd	PGV80545.1	PGV80546.1	PGV80547.1	PGV80548.1	PGV80549.1	PGV80551.1	PGV80553.1	PGV80554.1	PGV80555.1	NA	9	Dnd	Non-abi	ASM258266v1	Bacillus cereus	Bacillus cereus	5940822	Scaffold	NA	NA	PGV80545.1	PGV80555.1	NA	NA	NA	NA	NA	NA	NA	NA	NA	NA	NA	NA	NA	NA	NA	NA	NA	NA	1
GCA_034398955.1	Dnd	MDZ4614861.1	MDZ4614862.1	MDZ4614863.1	MDZ4614864.1	MDZ4614865.1	MDZ4614866.1	MDZ4614867.1	MDZ4614868.1	NA	NA	8	Dnd	Non-abi	ASM3439895v1	Bacillus cereus	Bacillus cereus	5529989	Scaffold	NA	NA	MDZ4614861.1	MDZ4614868.1	NA	NA	NA	NA	NA	NA	NA	NA	NA	NA	NA	NA	NA	NA	NA	NA	NA	NA	1
GCA_033638785.1	Dnd	MDW8781327.1	MDW8781328.1	MDW8781329.1	MDW8781330.1	MDW8781331.1	MDW8781333.1	MDW8781337.1	MDW8781339.1	MDW8781340.1	MDW8781341.1	10	Dnd	Non-abi	ASM3363878v1	Bacillus cereus	Bacillus cereus	5271174	Scaffold	NA	NA	MDW8781327.1	MDW8781341.1	NA	NA	NA	NA	NA	NA	NA	NA	NA	NA	NA	NA	NA	NA	NA	NA	NA	NA	1
GCA_002562165.1	Dnd	PEW08332.1	PEW08333.1	PEW08334.1	PEW08336.1	PEW08338.1	PEW08339.1	PEW08340.1	PEW08341.1	PEW08342.1	NA	9	Dnd	Non-abi	ASM256216v1	Bacillus cereus	Bacillus cereus	6127803	Scaffold	NA	NA	PEW08332.1	PEW08342.1	NA	NA	NA	NA	NA	NA	NA	NA	NA	NA	NA	NA	NA	NA	NA	NA	NA	NA	1
GCA_030292135.1	Dnd	WJE71734.1	WJE71735.1	WJE71736.1	WJE71738.1	WJE71740.1	WJE71741.1	WJE71742.1	WJE71743.1	WJE71744.1	NA	9	Dnd	Non-abi	ASM3029213v1	Bacillus albus	Bacillus albus	5889853	Complete Genome	NA	NA	WJE71734.1	WJE71744.1	NA	NA	NA	NA	NA	NA	NA	NA	NA	NA	NA	NA	NA	NA	NA	NA	NA	NA	1
GCA_029697765.1	Dnd	HDR4849847.1	HDR4849848.1	HDR4849849.1	HDR4849850.1	HDR4849851.1	HDR4849852.1	HDR4849853.1	HDR4849854.1	NA	NA	8	Dnd	Non-abi	PDT001253310.1	Bacillus cereus	Bacillus cereus	6168493	Contig	NA	NA	HDR4849847.1	HDR4849854.1	NA	NA	NA	NA	NA	NA	NA	NA	NA	NA	NA	NA	NA	NA	NA	NA	NA	NA	1
GCA_027715925.1	Dnd	MDA2627053.1	MDA2627054.1	MDA2627055.1	MDA2627056.1	MDA2627057.1	MDA2627059.1	MDA2627061.1	MDA2627062.1	MDA2627063.1	NA	9	Dnd	Non-abi	ASM2771592v1	Bacillus cereus	Bacillus cereus	6070252	Contig	NA	NA	MDA2627053.1	MDA2627063.1	NA	NA	NA	NA	NA	NA	NA	NA	NA	NA	NA	NA	NA	NA	NA	NA	NA	NA	1
GCA_034398875.1	Dnd	MDZ4561021.1	MDZ4561022.1	MDZ4561023.1	MDZ4561024.1	MDZ4561025.1	MDZ4561027.1	MDZ4561031.1	MDZ4561033.1	MDZ4561034.1	MDZ4561035.1	10	Dnd	Non-abi	ASM3439887v1	Bacillus cereus	Bacillus cereus	5270156	Scaffold	NA	NA	MDZ4561021.1	MDZ4561035.1	NA	NA	NA	NA	NA	NA	NA	NA	NA	NA	NA	NA	NA	NA	NA	NA	NA	NA	1
GCA_030348245.1	Dnd	MDM5237874.1	MDM5237875.1	MDM5237876.1	MDM5237878.1	MDM5237883.1	MDM5237885.1	MDM5237886.1	MDM5237887.1	MDM5237888.1	MDM5237889.1	10	Dnd	Non-abi	ASM3034824v1	Bacillus cereus	Bacillus cereus	5281980	Contig	NA	NA	MDM5237874.1	MDM5237889.1	NA	NA	NA	NA	NA	NA	NA	NA	NA	NA	NA	NA	NA	NA	NA	NA	NA	NA	1
GCA_030971845.1	Dnd	MDQ7241545.1	MDQ7241546.1	MDQ7241547.1	MDQ7241549.1	MDQ7241551.1	MDQ7241552.1	MDQ7241553.1	MDQ7241554.1	MDQ7241555.1	NA	9	Dnd	Non-abi	ASM3097184v1	Bacillus pacificus	Bacillus pacificus	5278071	Scaffold	NA	NA	MDQ7241545.1	MDQ7241555.1	NA	NA	NA	NA	NA	NA	NA	NA	NA	NA	NA	NA	NA	NA	NA	NA	NA	NA	1
GCA_034399075.1	Dnd	MDZ4652109.1	MDZ4652110.1	MDZ4652111.1	MDZ4652116.1	MDZ4652118.1	MDZ4652119.1	MDZ4652120.1	MDZ4652121.1	MDZ4652122.1	NA	9	Dnd	Non-abi	ASM3439907v1	Bacillus cereus	Bacillus cereus	5352358	Scaffold	NA	NA	MDZ4652109.1	MDZ4652122.1	NA	NA	NA	NA	NA	NA	NA	NA	NA	NA	NA	NA	NA	NA	NA	NA	NA	NA	1
GCA_029697805.1	Dnd	HDR4855766.1	HDR4855767.1	HDR4855768.1	HDR4855769.1	HDR4855770.1	HDR4855771.1	HDR4855772.1	HDR4855773.1	NA	NA	8	Dnd	Non-abi	PDT001253309.1	Bacillus cereus	Bacillus cereus	6168359	Contig	NA	NA	HDR4855766.1	HDR4855773.1	NA	NA	NA	NA	NA	NA	NA	NA	NA	NA	NA	NA	NA	NA	NA	NA	NA	NA	1
GCA_000161155.1	Dnd	EEL22912.1	EEL22913.1	EEL22914.1	EEL22915.1	EEL22916.1	EEL22917.1	EEL22918.1	EEL22919.1	NA	NA	8	Dnd	Non-abi	ASM16115v1	Bacillus cereus Rock1-3	Bacillus cereus	5859854	Chromosome	NA	NA	EEL22912.1	EEL22919.1	NA	NA	NA	NA	NA	NA	NA	NA	NA	NA	NA	NA	NA	NA	NA	NA	NA	NA	1
GCA_012395345.1	Dnd	NKW86405.1	NKW86406.1	NKW86407.1	NKW86408.1	NKW86409.1	NKW86411.1	NKW86413.1	NKW86414.1	NKW86415.1	NA	9	Dnd	Non-abi	ASM1239534v1	Bacillus cereus	Bacillus cereus	5197675	Scaffold	NA	NA	NKW86405.1	NKW86415.1	NA	NA	NA	NA	NA	NA	NA	NA	NA	NA	NA	NA	NA	NA	NA	NA	NA	NA	1
GCA_035801405.1	Dnd	MEB9554157.1	MEB9554158.1	MEB9554159.1	MEB9554160.1	MEB9554161.1	MEB9554165.1	MEB9554169.1	MEB9554171.1	MEB9554172.1	MEB9554173.1	10	Dnd	Non-abi	ASM3580140v1	Bacillus cereus	Bacillus cereus	5307643	Scaffold	NA	NA	MEB9554157.1	MEB9554173.1	NA	NA	NA	NA	NA	NA	NA	NA	NA	NA	NA	NA	NA	NA	NA	NA	NA	NA	1
GCA_000290735.1	Dnd	EJR92203.1	EJR92204.1	EJR92205.1	EJR92207.1	EJR92209.1	EJR92210.1	EJR92211.1	EJR92212.1	EJR92213.1	NA	9	Dnd	Non-abi	Baci_cere_VD169_V1	Bacillus cereus VD169	Bacillus cereus	5951374	Scaffold	NA	NA	EJR92203.1	EJR92213.1	NA	NA	NA	NA	NA	NA	NA	NA	NA	NA	NA	NA	NA	NA	NA	NA	NA	NA	1
[truncated: 82,130 more rows]
